# Supplementary material for: SEAOP: a statistical ensemble approach for outlier detection in quantitative proteomics data
Source: Brief Bioinform. 2024 Mar 31;25(3):bbae129. doi: 10.1093/bib/bbae129 (PMC10982946; doi:10.1093/bib/bbae129)
Supplement: Table_S1_The_quantitative_proteomics_data_of_HeLa_samples_bbae129 [file table_s1_the_quantitative_proteomics_data_of_hela_samples_bbae129.zip › Table_S1_The_quantitative_proteomics_data_of_HeLa_samples_bbae129.csv]

	H1	H10	H100	H101	H102	H103	H104	H105	H106	H107	H108	H109	H11	H110	H111	H112	H113	H114	H115	H116	H117	H118	H119	H12	H120	H121	H122	H123	H124	H125	H126	H127	H128	H129	H13	H130	H131	H132	H133	H134	H135	H136	H137	H138	H139	H14	H140	H141	H142
P0DPI2.A0A0B4J2D5	2602700	4231200	3142700	7688100	NA	NA	20195000	1836500	11405000	9941100	9985600	7558800	NA	9576000	12720000	15099000	NA	34691000	57414000	20762000	6967300	4019500	NA	9972700	4338200	2877600	6623100	4600200	27657000	30968000	22274000	5044400	16491000	5004300	8902400	29437000	15798000	9663100	21873000	13909000	15540000	12096000	4829100	18565000	19616000	8107800	10436000	NA	11262000
A0A0B4J2F0	NA	NA	NA	NA	16730000	NA	10930000	NA	NA	21171000	NA	NA	NA	NA	NA	NA	NA	NA	NA	NA	NA	NA	NA	NA	NA	NA	NA	NA	NA	NA	NA	NA	NA	NA	NA	NA	NA	NA	NA	NA	NA	NA	NA	NA	NA	NA	NA	NA	NA
A0A0U1RRL7	NA	9888600	NA	NA	NA	NA	NA	4385800	NA	NA	NA	NA	NA	NA	NA	NA	NA	NA	NA	NA	NA	NA	3349200	NA	NA	NA	NA	NA	NA	NA	NA	NA	NA	NA	NA	NA	NA	NA	NA	NA	NA	NA	NA	NA	NA	NA	NA	NA	NA
A0AV96	738960	NA	210600	1053900	NA	NA	NA	NA	800540	NA	NA	907300	NA	NA	NA	NA	NA	NA	NA	1380000	1199400	NA	NA	NA	NA	1176700	1062800	NA	2172300	NA	1711700	NA	1413900	NA	NA	408240	455360	NA	304650	NA	560130	372550	456500	395580	NA	NA	787540	NA	453410
A0AVT1	4670600	NA	1379300	2593700	NA	NA	180230	NA	506260	NA	1899600	3744000	217610	2035000	2100100	2522000	3328700	4213500	7097300	4235600	2303300	3894300	2946500	379660	2744100	933020	4324200	2620300	2964100	780270	4516000	1230700	3627400	5028000	3182900	1546700	5044800	1990300	1528900	3403000	3631700	1167400	1512500	1104300	2198700	1722400	3369200	1468100	1238400
A0FGR8	5388300	24263000	1570600	1123800	21207000	18864000	24213000	18101000	40411000	30013000	1101900	2174900	24126000	1147600	3831200	3787900	2894700	1123200	4420400	1580700	832330	561910	4520800	38418000	8851600	5898500	4661800	430290	3859100	7153100	3532300	1812600	6410600	2086700	4892300	5360600	1408400	1130800	786580	1526400	3250900	2983400	2307900	1791800	3970100	7869400	2115200	2920500	2003900
A0JLT2	NA	786190	NA	NA	NA	7134500	3563800	4986600	NA	NA	NA	NA	NA	NA	NA	NA	991980	NA	NA	NA	NA	NA	NA	NA	NA	NA	NA	NA	NA	NA	NA	NA	NA	NA	NA	NA	NA	NA	NA	NA	NA	4169700	NA	NA	NA	NA	NA	NA	NA
A0MZ66	4866100	2735900	2392800	6436700	955880	2143600	2530000	6009400	5017700	2032400	3120300	3707600	2940200	6457000	5364700	3993500	3333800	6650300	6329300	5339400	4178100	3194100	9172900	2876900	7322100	3103300	4336400	2825500	13136000	11587000	1958500	1774500	9823700	3179600	9136300	1890500	5582400	2891700	4854400	3797400	7131600	3025200	5338700	1377700	5798800	20158000	9042000	2947000	3989000
A0PJW6	NA	3145300	NA	NA	1800400	5017900	1294500	1520000	1746500	1372300	NA	NA	1270800	NA	NA	NA	NA	NA	14606000	NA	NA	NA	NA	6773300	NA	NA	NA	NA	NA	NA	NA	NA	NA	682270	NA	NA	NA	NA	NA	NA	NA	NA	NA	NA	NA	NA	NA	NA	NA
A1L0T0	25610000	48317000	7605400	24722000	52051000	35878000	43492000	53613000	57092000	47477000	21841000	27469000	33761000	17003000	22069000	28990000	19730000	82435000	71341000	10173000	10020000	23237000	21198000	70308000	22074000	17144000	33238000	15697000	38210000	35996000	44860000	15754000	48120000	20117000	5911400	22814000	20782000	25229000	18986000	19622000	28931000	16673000	10845000	33523000	27773000	7697500	17193000	18082000	14585000
A1L170	NA	NA	NA	NA	NA	NA	NA	NA	NA	NA	NA	NA	NA	NA	NA	NA	NA	NA	NA	NA	NA	NA	NA	NA	NA	NA	NA	NA	NA	NA	NA	NA	NA	NA	NA	NA	NA	NA	NA	NA	NA	NA	NA	NA	NA	NA	NA	NA	NA
A1L390	NA	NA	NA	NA	NA	NA	NA	NA	NA	NA	NA	NA	NA	NA	NA	NA	NA	NA	NA	NA	NA	NA	NA	NA	NA	NA	NA	NA	NA	NA	NA	NA	NA	NA	NA	NA	NA	NA	NA	NA	NA	NA	NA	NA	NA	NA	NA	NA	NA
A1L3X0	NA	NA	NA	NA	NA	NA	NA	NA	NA	NA	NA	NA	NA	NA	NA	NA	NA	NA	NA	NA	NA	NA	NA	NA	NA	NA	NA	NA	NA	NA	NA	NA	NA	NA	NA	NA	NA	NA	NA	NA	NA	NA	NA	NA	NA	NA	NA	NA	NA
A1X283	NA	NA	121420	NA	NA	NA	NA	NA	NA	NA	498000	NA	NA	NA	NA	NA	NA	NA	NA	NA	NA	NA	211090	NA	510470	NA	NA	NA	NA	176140	NA	NA	521900	114400	NA	NA	939280	NA	NA	NA	NA	230060	NA	NA	NA	NA	321650	NA	NA
A2RRP1	109820	NA	NA	NA	NA	120030	NA	151030	152780	295700	NA	68560	NA	NA	NA	NA	NA	NA	NA	NA	NA	NA	NA	235070	NA	NA	NA	NA	NA	NA	NA	NA	NA	NA	NA	NA	NA	NA	NA	NA	NA	NA	NA	NA	NA	NA	NA	NA	NA
A2RU67	NA	NA	NA	NA	NA	NA	NA	NA	NA	NA	NA	NA	12140000	NA	NA	NA	NA	NA	NA	NA	NA	NA	NA	NA	4799900	NA	NA	NA	NA	NA	NA	NA	NA	NA	NA	NA	NA	NA	NA	NA	NA	NA	NA	NA	NA	NA	NA	NA	NA
A3KMH1	NA	589800	NA	87287	688300	1747600	1515700	2364500	1185700	1626900	NA	NA	1233700	NA	NA	NA	NA	905170	649630	NA	NA	NA	NA	2696000	NA	NA	NA	NA	NA	NA	NA	NA	NA	NA	262300	NA	NA	NA	NA	NA	NA	NA	NA	NA	NA	551570	NA	NA	NA
A3KN83	NA	NA	112310	NA	NA	NA	NA	NA	NA	NA	181060	193920	NA	NA	NA	NA	194880	468210	NA	NA	NA	NA	NA	NA	NA	NA	NA	NA	NA	NA	272770	NA	NA	NA	NA	NA	NA	NA	NA	NA	NA	NA	NA	NA	NA	NA	NA	90114	NA
A4D1E9	NA	1367600	NA	2068600	4015500	4680000	1586000	6379700	8891400	10890000	NA	NA	7310400	NA	NA	NA	NA	2433700	NA	NA	435930	555770	NA	12461000	NA	NA	3425200	NA	NA	3653500	NA	NA	540800	NA	748070	NA	NA	NA	NA	NA	331450	NA	NA	NA	NA	2818000	NA	NA	NA
A4D1P6	NA	NA	NA	NA	NA	NA	NA	460880	NA	NA	NA	NA	NA	NA	NA	NA	NA	NA	NA	NA	NA	NA	NA	NA	NA	NA	NA	NA	NA	NA	NA	NA	NA	NA	NA	NA	NA	NA	NA	NA	NA	NA	NA	NA	NA	NA	NA	NA	NA
A5D8V6	NA	NA	NA	NA	NA	NA	NA	NA	NA	NA	NA	NA	NA	NA	NA	NA	NA	NA	NA	NA	NA	NA	NA	NA	NA	NA	NA	NA	NA	NA	NA	NA	NA	NA	NA	NA	NA	NA	NA	NA	NA	NA	NA	NA	NA	NA	NA	NA	NA
A5PLL7	NA	NA	NA	NA	NA	900590	NA	NA	NA	NA	NA	NA	2740200	NA	NA	NA	NA	NA	NA	NA	NA	NA	NA	NA	NA	NA	2055000	NA	NA	NA	NA	NA	NA	NA	NA	NA	NA	NA	NA	NA	NA	NA	NA	NA	NA	NA	NA	NA	NA
A5PLN9	NA	NA	NA	NA	NA	NA	NA	NA	NA	NA	562840	NA	NA	757630	NA	NA	NA	NA	NA	NA	NA	NA	NA	NA	NA	NA	NA	NA	NA	NA	NA	NA	NA	NA	NA	NA	NA	NA	NA	NA	NA	NA	NA	NA	NA	NA	NA	NA	NA
A5YKK6	615690	313230	369620	1624700	1586700	1004400	1211000	1433600	1718300	2563500	480720	1063400	1499800	288190	681610	1156400	366740	761350	2549400	1619200	748290	2290200	1248700	3774800	1777800	973690	1740600	927860	882790	1255500	2172900	281630	2746100	1316100	1666400	593210	863190	1016600	708090	402930	1650000	921200	1784600	388260	683650	2409600	762380	934530	513800
A6NC97	NA	NA	NA	NA	NA	NA	NA	NA	NA	NA	NA	NA	NA	NA	NA	NA	2730900	NA	NA	NA	NA	NA	NA	NA	NA	NA	NA	NA	NA	NA	NA	NA	NA	NA	NA	NA	NA	NA	NA	NA	NA	NA	NA	NA	NA	NA	NA	NA	NA
A6NCE7.Q9GZQ8.Q9H492	12947000	6986200	12336000	12764000	NA	NA	4840100	4499300	26163000	16316000	27220000	22962000	2930100	29458000	NA	NA	10765000	32296000	NA	39237000	28033000	17704000	21510000	NA	73890000	18658000	14520000	20484000	36030000	32654000	31763000	15616000	19517000	11500000	NA	11472000	12340000	14278000	31125000	14245000	47968000	7288200	23633000	31028000	34437000	NA	31504000	10572000	32148000
A6NDG6	17018000	1406100	3807700	19793000	2627200	856980	1338900	1830800	NA	NA	8626700	9675100	3014700	10207000	10302000	14383000	11169000	34626000	29198000	14050000	13634000	25424000	19893000	7743400	27307000	24499000	27578000	4500700	25449000	34846000	29228000	12069000	38702000	14152000	13289000	27190000	15610000	12521000	20214000	11535000	8791200	10763000	2921200	15432000	19969000	20699000	22639000	11714000	7017300
A6NDU8	4089500	NA	2650500	15193000	NA	NA	NA	NA	NA	5373000	5933600	8011800	NA	9271500	4999600	6242800	4609600	2887300	17481000	13412000	11412000	3780300	12895000	NA	16455000	3827900	9811900	5277500	3564200	3401300	7161000	559950	2305500	7095900	2543900	4689800	7735600	4092500	1402900	2148100	8076100	6795400	3811600	12987000	8562000	16862000	4756600	1990800	834420
A6NED2	NA	NA	NA	NA	NA	NA	NA	NA	NA	NA	NA	NA	NA	286640	404670	NA	229810	NA	NA	NA	NA	NA	NA	NA	NA	NA	NA	NA	NA	NA	NA	NA	NA	NA	NA	NA	NA	NA	NA	NA	NA	NA	NA	NA	NA	NA	NA	2471800	NA
A6NHL2	23721000	12031000	11042000	24194000	11627000	11110000	11224000	13340000	NA	16544000	22497000	24397000	9915000	29647000	20803000	33416000	18879000	82037000	78719000	24605000	22911000	42529000	37281000	21233000	45707000	63863000	70949000	29621000	36725000	60532000	41655000	11284000	72898000	24141000	16920000	36606000	24809000	31297000	26127000	23769000	28199000	22128000	37038000	23313000	41801000	56537000	32486000	27437000	19054000
A6NHQ2	NA	17839000	4470500	10865000	17707000	17317000	18747000	20356000	19742000	20704000	NA	NA	15850000	NA	NA	NA	NA	53118000	31867000	NA	14031000	21877000	NA	26105000	NA	34773000	NA	NA	NA	NA	NA	10795000	NA	12797000	5417600	23274000	14154000	NA	17041000	13711000	NA	NA	24988000	15251000	22362000	22290000	20499000	16463000	13275000
A6NHR9	927870	1066900	327640	1430500	1824800	2962800	2133100	3865000	3786800	5005500	442530	534230	2430800	538740	334700	1386800	529570	2559000	2455700	798290	816070	977980	662570	2491500	1100900	2030600	6883100	246390	1149400	792020	1196600	NA	700080	606630	1510900	1552200	183680	284690	632290	214820	193120	435960	1054900	562980	350460	1612500	693850	247400	334130
A6NIH7	NA	NA	NA	NA	NA	NA	NA	NA	NA	NA	512480	NA	NA	NA	NA	1849800	NA	NA	NA	NA	432080	NA	NA	NA	NA	NA	NA	NA	NA	NA	NA	NA	NA	NA	785080	NA	NA	854140	NA	NA	NA	NA	NA	NA	NA	NA	619530	758380	659150
A6NJ78.P0C7V9	NA	NA	NA	NA	NA	NA	NA	NA	NA	NA	NA	NA	NA	NA	NA	871180	NA	NA	NA	805630	NA	NA	NA	NA	NA	NA	NA	NA	NA	NA	NA	NA	NA	NA	NA	NA	NA	NA	NA	NA	NA	NA	NA	NA	NA	NA	NA	NA	NA
A6NKF1	NA	NA	NA	1121500	NA	NA	NA	NA	NA	NA	NA	NA	NA	273270	NA	861760	NA	NA	NA	1088400	NA	NA	NA	NA	1751400	1107400	564830	NA	NA	NA	NA	NA	NA	NA	NA	NA	NA	NA	1520200	NA	NA	NA	NA	NA	NA	NA	NA	NA	NA
A6NKT7	590140	1822600	285030	506040	1481700	1322500	NA	2480000	3202000	3349600	441090	607320	1329400	389040	NA	557210	315860	NA	NA	443380	665780	NA	NA	2419900	914450	727590	476280	NA	582280	759950	852930	255010	928090	712630	526840	273480	560320	659580	441520	579700	537150	NA	NA	523420	730160	1066100	597440	397210	333560
A8CG34.A6NF01.Q6PJE2	NA	5791000	74428	NA	7333300	482260	NA	1879300	2080400	1328300	NA	405750	485750	NA	NA	NA	NA	NA	NA	NA	NA	NA	NA	1190800	NA	NA	NA	NA	NA	NA	265560	NA	NA	NA	NA	NA	NA	NA	NA	NA	NA	NA	NA	NA	NA	NA	NA	NA	NA
A8K8P3	NA	NA	NA	NA	NA	NA	NA	NA	NA	NA	NA	NA	NA	NA	NA	NA	NA	NA	NA	NA	NA	NA	NA	NA	NA	NA	NA	NA	NA	NA	NA	NA	NA	NA	NA	NA	NA	NA	NA	NA	NA	NA	NA	NA	NA	NA	NA	NA	NA
A8MPP1.Q96FC9.Q92771	27389000	NA	14323000	41296000	NA	NA	NA	NA	NA	NA	27809000	29005000	NA	26011000	29339000	37673000	30351000	81998000	96080000	36493000	31437000	61556000	55096000	NA	51803000	55129000	59760000	42315000	64912000	79550000	75218000	18126000	75942000	23004000	42656000	44039000	28958000	43912000	29742000	29399000	37608000	27422000	37170000	32077000	40464000	10383000	29759000	28716000	19314000
A8MQ03	NA	5062700	NA	NA	NA	NA	6049100	8575600	NA	NA	NA	NA	5712400	NA	NA	NA	NA	NA	NA	NA	NA	NA	NA	6446600	NA	NA	NA	NA	NA	NA	NA	NA	NA	NA	NA	NA	NA	NA	NA	NA	NA	NA	NA	NA	NA	NA	NA	NA	NA
A8MQT2.A7E2F4	NA	NA	NA	NA	NA	NA	NA	NA	NA	NA	NA	NA	NA	NA	NA	NA	NA	NA	NA	NA	176920	NA	NA	NA	NA	NA	NA	NA	NA	NA	NA	NA	NA	NA	NA	NA	NA	NA	NA	NA	NA	NA	NA	NA	NA	NA	NA	NA	NA
A8MTL9	NA	NA	NA	NA	NA	NA	NA	NA	NA	NA	583770	NA	NA	2035700	NA	NA	NA	NA	NA	NA	NA	NA	NA	NA	NA	NA	NA	NA	NA	NA	NA	NA	NA	NA	NA	NA	NA	NA	NA	NA	NA	NA	NA	NA	NA	NA	NA	NA	NA
A8MXV4	NA	NA	NA	NA	NA	NA	NA	NA	NA	NA	NA	NA	652400	NA	NA	NA	NA	NA	NA	NA	NA	NA	NA	756000	NA	NA	NA	NA	553520	NA	NA	NA	NA	NA	NA	NA	NA	NA	NA	NA	NA	NA	NA	NA	NA	1147000	NA	NA	NA
A9UHW6	NA	NA	627650	NA	NA	NA	NA	NA	NA	NA	NA	NA	NA	NA	NA	NA	628380	NA	NA	1211700	NA	NA	NA	NA	NA	NA	NA	NA	NA	NA	NA	NA	NA	NA	NA	NA	NA	NA	NA	NA	NA	NA	NA	NA	NA	NA	NA	NA	NA
B0I1T2	26756000	NA	12204000	32233000	NA	NA	NA	NA	NA	NA	22130000	24977000	NA	30857000	26966000	35880000	21256000	93209000	88512000	40875000	24299000	50257000	46077000	NA	52211000	46094000	42552000	13163000	45623000	49973000	48024000	22042000	49709000	31105000	NA	51050000	29753000	32719000	31794000	25709000	28348000	21905000	41753000	28747000	52975000	NA	33109000	34759000	26582000
P0CG08.B7ZAQ6	2127000	2815200	301770	NA	1649900	5666900	4023900	816870	4198500	2613000	1281300	NA	1731300	NA	NA	NA	NA	2076000	NA	NA	454640	NA	1915900	5164500	NA	NA	NA	NA	NA	1785300	NA	NA	NA	1132000	NA	NA	NA	NA	NA	NA	NA	NA	NA	746950	NA	NA	NA	716800	NA
C4AMC7.Q6VEQ5.A8K0Z3	NA	NA	NA	NA	NA	NA	NA	NA	NA	NA	NA	1256100	NA	NA	NA	1115200	NA	NA	NA	550120	2076700	NA	NA	NA	NA	NA	1490700	NA	NA	NA	NA	NA	NA	NA	1597800	NA	NA	1095400	NA	3315500	NA	NA	NA	1049400	NA	NA	NA	NA	NA
O43374.C9J798	NA	NA	NA	NA	NA	NA	NA	NA	NA	NA	NA	NA	NA	NA	NA	NA	NA	NA	NA	NA	NA	NA	NA	NA	NA	NA	NA	NA	NA	NA	NA	NA	NA	NA	NA	NA	NA	NA	NA	NA	NA	NA	NA	NA	NA	NA	NA	NA	NA
C9J7I0	NA	NA	NA	NA	NA	NA	NA	NA	NA	NA	NA	NA	NA	NA	NA	NA	NA	NA	NA	NA	NA	NA	NA	NA	NA	NA	NA	NA	NA	NA	NA	NA	NA	NA	NA	NA	NA	NA	NA	NA	NA	NA	NA	NA	NA	NA	NA	NA	NA
C9JRZ8	NA	NA	NA	NA	NA	NA	NA	NA	NA	NA	NA	NA	NA	NA	NA	NA	NA	NA	NA	NA	NA	NA	NA	NA	NA	NA	NA	NA	NA	NA	NA	NA	NA	NA	NA	NA	NA	NA	NA	NA	NA	NA	NA	NA	NA	NA	NA	NA	NA
CON__A2A4G1	NA	NA	NA	NA	NA	NA	NA	NA	NA	NA	NA	NA	NA	NA	NA	NA	NA	NA	NA	NA	NA	NA	NA	NA	NA	NA	NA	NA	NA	NA	NA	NA	NA	NA	NA	NA	NA	NA	NA	NA	NA	NA	NA	NA	NA	NA	NA	NA	NA
CON__A2I7N1	NA	NA	NA	NA	NA	NA	NA	NA	NA	NA	NA	NA	NA	NA	NA	NA	NA	NA	NA	NA	NA	NA	NA	NA	NA	NA	NA	NA	NA	NA	NA	NA	NA	NA	21123000	NA	NA	NA	NA	NA	NA	NA	NA	NA	NA	NA	NA	NA	NA
CON__A2I7N3	NA	NA	NA	NA	NA	NA	NA	NA	NA	NA	NA	NA	NA	NA	NA	NA	NA	NA	NA	NA	NA	NA	NA	NA	NA	NA	NA	NA	NA	NA	NA	NA	NA	NA	6251600	NA	NA	NA	NA	NA	NA	NA	NA	NA	NA	NA	NA	NA	NA
CON__ENSEMBL.ENSBTAP00000007350	1177000	NA	NA	1097700	575470	NA	NA	NA	NA	NA	NA	NA	NA	NA	741470	NA	880110	NA	NA	767010	849340	1423800	2224600	NA	1690800	929670	1085900	NA	1082200	1850600	1270900	332390	1614600	553160	2656500	927050	791370	821440	1848700	731750	1961600	NA	1321200	1033500	1724100	NA	1193800	829260	817740
CON__ENSEMBL.ENSBTAP00000014147	NA	NA	NA	NA	NA	NA	NA	NA	NA	NA	NA	NA	NA	NA	NA	NA	NA	NA	NA	NA	NA	NA	NA	NA	NA	NA	NA	NA	NA	NA	NA	NA	NA	NA	25255000	NA	NA	NA	NA	NA	NA	NA	NA	NA	NA	NA	NA	NA	NA
CON__ENSEMBL.ENSBTAP00000018574	NA	NA	NA	NA	NA	NA	NA	NA	NA	NA	NA	NA	NA	NA	NA	NA	NA	NA	NA	NA	NA	NA	NA	NA	NA	NA	NA	NA	NA	NA	NA	NA	NA	NA	4024000	NA	NA	NA	NA	NA	NA	NA	NA	NA	NA	NA	NA	NA	NA
CON__ENSEMBL.ENSBTAP00000024146	NA	4814400	NA	NA	4153900	4338500	2819800	3617900	6105800	3907600	NA	NA	2576200	NA	NA	NA	NA	NA	NA	NA	NA	NA	NA	3882800	NA	NA	NA	NA	NA	NA	NA	NA	NA	NA	61820000	NA	NA	NA	NA	NA	NA	NA	NA	NA	NA	5013700	NA	NA	NA
CON__ENSEMBL.ENSBTAP00000024462	NA	4492800	NA	NA	9381600	5133800	7820100	10483000	9569100	10660000	NA	NA	6043400	NA	NA	NA	NA	NA	NA	NA	NA	NA	NA	11002000	NA	NA	NA	NA	NA	NA	NA	NA	NA	NA	211720000	NA	NA	NA	NA	NA	NA	NA	NA	NA	NA	22269000	NA	NA	NA
CON__ENSEMBL.ENSBTAP00000024466	NA	830760	NA	NA	NA	NA	NA	1286000	1844300	1440400	NA	NA	636880	NA	NA	NA	NA	NA	NA	NA	NA	NA	NA	NA	NA	NA	NA	3933300	NA	NA	NA	NA	NA	NA	9401700	NA	NA	NA	NA	NA	NA	NA	NA	NA	NA	NA	NA	NA	NA
CON__ENSEMBL.ENSBTAP00000025008.Q9H4B7	NA	NA	NA	NA	1016000	NA	NA	NA	NA	NA	NA	NA	NA	NA	NA	NA	NA	NA	NA	NA	NA	NA	NA	NA	NA	NA	NA	NA	NA	NA	NA	NA	NA	NA	NA	NA	NA	NA	NA	NA	NA	NA	NA	NA	NA	NA	NA	NA	NA
CON__ENSEMBL.ENSBTAP00000031360	NA	NA	NA	NA	NA	NA	NA	NA	NA	NA	NA	NA	NA	NA	NA	NA	NA	NA	NA	NA	NA	NA	NA	NA	NA	NA	NA	NA	NA	NA	NA	NA	NA	NA	NA	NA	NA	NA	NA	NA	NA	NA	NA	NA	NA	NA	NA	NA	NA
CON__ENSEMBL.ENSBTAP00000031900	NA	NA	NA	NA	NA	NA	NA	NA	NA	NA	NA	NA	NA	NA	NA	NA	NA	NA	NA	NA	NA	NA	NA	NA	NA	NA	NA	NA	NA	NA	NA	NA	NA	NA	1172100	NA	NA	NA	NA	NA	1273100	NA	1125200	NA	NA	NA	NA	NA	NA
CON__ENSEMBL.ENSBTAP00000032840	NA	NA	NA	NA	NA	NA	NA	NA	NA	NA	NA	NA	NA	NA	NA	NA	NA	NA	NA	NA	NA	NA	NA	NA	NA	NA	NA	NA	521300	NA	NA	NA	NA	NA	NA	474800	NA	NA	NA	NA	NA	NA	NA	NA	NA	NA	NA	NA	NA
CON__ENSEMBL.ENSBTAP00000033053	NA	NA	NA	NA	NA	NA	NA	NA	NA	NA	NA	NA	NA	NA	NA	NA	NA	NA	NA	NA	NA	NA	NA	NA	NA	NA	NA	NA	NA	NA	NA	NA	NA	NA	6067500	NA	NA	NA	NA	NA	NA	NA	NA	NA	NA	NA	NA	NA	NA
CON__ENSEMBL.ENSBTAP00000034412	NA	NA	NA	NA	NA	NA	NA	1334100	NA	NA	NA	NA	NA	NA	NA	NA	NA	NA	NA	NA	NA	NA	NA	NA	NA	NA	NA	NA	NA	NA	NA	NA	NA	NA	2732200	NA	NA	NA	NA	NA	NA	NA	NA	NA	NA	NA	NA	NA	NA
CON__ENSEMBL.ENSBTAP00000037665	NA	NA	NA	NA	NA	NA	NA	NA	NA	NA	NA	NA	NA	NA	NA	NA	NA	NA	NA	NA	NA	NA	NA	NA	NA	NA	NA	NA	NA	NA	NA	NA	NA	NA	7484900	NA	NA	NA	NA	NA	NA	NA	NA	NA	NA	NA	NA	NA	NA
CON__ENSEMBL.ENSBTAP00000038329	NA	NA	NA	NA	NA	NA	NA	NA	NA	NA	NA	NA	NA	NA	NA	NA	NA	NA	NA	NA	NA	NA	NA	NA	NA	NA	NA	NA	NA	NA	NA	NA	NA	NA	67113000	NA	NA	NA	NA	NA	NA	NA	NA	NA	NA	NA	NA	NA	NA
CON__H.INV.HIT000292931	1225200	NA	NA	NA	NA	4429200	4986800	NA	NA	NA	NA	NA	NA	NA	NA	NA	NA	NA	NA	NA	NA	NA	NA	8718000	NA	NA	NA	NA	1547700	NA	1951000	NA	NA	597830	NA	NA	NA	NA	NA	NA	NA	NA	NA	NA	NA	NA	NA	NA	NA
CON__P00711	NA	NA	NA	NA	NA	NA	NA	NA	NA	NA	NA	NA	NA	NA	NA	NA	NA	NA	NA	NA	NA	NA	NA	NA	NA	NA	NA	NA	NA	NA	NA	NA	NA	NA	NA	NA	NA	NA	NA	NA	NA	NA	NA	NA	NA	NA	NA	NA	NA
CON__P00735.P00734	NA	NA	NA	NA	NA	NA	NA	NA	NA	NA	NA	NA	NA	NA	NA	NA	NA	NA	NA	NA	NA	NA	NA	NA	NA	NA	NA	NA	NA	NA	NA	NA	NA	NA	4446900	NA	NA	NA	NA	NA	NA	NA	NA	NA	NA	NA	NA	NA	NA
CON__P00761	2393100000	2192600000	802600000	2712600000	2419900000	1625300000	1921800000	1909200000	2154200000	1887500000	2226900000	2933800000	1775800000	2265900000	2788500000	3473600000	2141900000	6341500000	6169100000	3063900000	1857200000	4488800000	3864900000	2611100000	4051900000	3628900000	5.192e+09	3526300000	4490500000	7387400000	4668600000	1628100000	5069700000	2188400000	4894600000	2373700000	2019800000	3364200000	2402300000	2177500000	4225200000	2822100000	4337800000	2326300000	4636700000	7143700000	2127100000	3848200000	1543700000
CON__P00978	NA	NA	NA	NA	NA	NA	NA	NA	NA	NA	NA	NA	NA	NA	NA	NA	NA	NA	NA	NA	NA	NA	NA	NA	NA	NA	NA	NA	NA	NA	NA	NA	NA	NA	879140	NA	NA	NA	NA	NA	NA	NA	NA	NA	NA	NA	NA	NA	NA
CON__P01030	NA	NA	NA	NA	NA	NA	NA	NA	NA	NA	NA	NA	NA	NA	NA	NA	NA	NA	NA	NA	NA	NA	NA	NA	NA	NA	NA	NA	NA	NA	NA	NA	NA	NA	NA	NA	NA	NA	NA	NA	NA	NA	NA	NA	NA	NA	NA	NA	NA
CON__P01044.1	NA	NA	NA	NA	NA	NA	NA	NA	NA	NA	NA	NA	NA	NA	NA	1884200	NA	NA	NA	NA	NA	NA	NA	NA	NA	NA	NA	NA	NA	NA	NA	NA	NA	NA	14213000	NA	NA	NA	NA	NA	NA	NA	NA	NA	NA	NA	NA	NA	NA
CON__P01045.1	NA	NA	NA	NA	NA	NA	NA	NA	NA	NA	NA	NA	NA	NA	NA	NA	NA	NA	NA	NA	NA	NA	NA	NA	NA	NA	NA	NA	NA	NA	NA	NA	NA	NA	514500	NA	NA	NA	NA	NA	NA	NA	NA	NA	NA	NA	NA	NA	NA
CON__P01966	NA	NA	NA	NA	NA	NA	NA	NA	NA	NA	NA	NA	NA	NA	NA	NA	NA	NA	NA	NA	NA	NA	NA	NA	NA	NA	NA	NA	NA	NA	NA	NA	NA	NA	31412000	NA	NA	NA	NA	NA	NA	NA	NA	NA	NA	NA	NA	NA	NA
CON__P02070.P69892.P69891.P02100	NA	NA	NA	NA	NA	NA	NA	NA	NA	NA	NA	NA	NA	NA	NA	NA	NA	NA	NA	NA	NA	NA	NA	NA	NA	NA	NA	NA	NA	NA	NA	NA	NA	NA	43203000	NA	NA	NA	NA	NA	NA	NA	NA	9626300	NA	NA	NA	NA	NA
CON__P02533.P02533	2080100	NA	1297700	4099700	NA	NA	NA	NA	NA	NA	2842900	1744800	NA	2709500	3286800	4046700	3654600	3065800	14469000	724390	719250	3206700	2433800	NA	6688500	519610	6249400	1403600	7126000	6246300	5157600	250020	5375800	1882700	NA	923480	2836000	4705000	3863600	2484000	2898600	2721500	5665200	967340	3994200	NA	6762400	561120	516890
CON__P02538.P02538	NA	NA	177550	NA	NA	NA	NA	NA	NA	NA	522290	NA	NA	282390	NA	NA	NA	2440900	NA	NA	NA	NA	NA	NA	NA	1307300	1536800	NA	NA	NA	1963000	410620	1681000	NA	NA	NA	748190	NA	NA	NA	NA	381360	NA	NA	NA	NA	NA	498390	NA
CON__P02584	NA	NA	NA	NA	NA	NA	NA	NA	NA	NA	NA	NA	NA	NA	NA	NA	NA	NA	NA	NA	NA	NA	NA	NA	NA	NA	NA	NA	NA	NA	NA	NA	NA	NA	NA	NA	NA	NA	NA	NA	NA	NA	NA	NA	NA	NA	NA	NA	NA
CON__P02662	NA	NA	NA	NA	NA	NA	NA	NA	NA	NA	NA	NA	NA	NA	NA	NA	NA	NA	NA	NA	NA	NA	NA	NA	NA	NA	NA	NA	NA	NA	NA	NA	NA	NA	NA	NA	NA	NA	NA	NA	NA	NA	NA	NA	NA	NA	NA	NA	NA
CON__P02663	NA	NA	NA	NA	NA	NA	NA	NA	NA	NA	NA	NA	NA	NA	NA	NA	NA	NA	NA	NA	NA	NA	NA	NA	NA	NA	NA	NA	NA	NA	NA	NA	NA	NA	NA	NA	NA	NA	NA	NA	NA	NA	NA	NA	NA	NA	NA	NA	NA
CON__P02666	NA	NA	NA	NA	NA	NA	NA	NA	NA	NA	NA	NA	NA	NA	NA	NA	NA	NA	NA	NA	NA	NA	NA	NA	NA	NA	NA	NA	NA	NA	NA	NA	NA	NA	NA	NA	NA	NA	NA	NA	NA	NA	NA	NA	NA	NA	NA	NA	NA
CON__P02668	NA	NA	NA	NA	NA	NA	NA	NA	NA	NA	NA	NA	NA	NA	NA	NA	NA	NA	NA	NA	NA	NA	NA	NA	NA	NA	NA	NA	NA	NA	NA	NA	NA	NA	NA	NA	NA	NA	NA	NA	NA	NA	NA	NA	NA	NA	NA	NA	NA
CON__P02676	753360	NA	NA	NA	NA	NA	NA	NA	NA	NA	NA	NA	NA	NA	NA	NA	NA	NA	NA	NA	NA	NA	NA	NA	NA	NA	NA	NA	NA	NA	NA	NA	NA	NA	NA	NA	NA	NA	NA	NA	NA	NA	NA	NA	NA	NA	NA	NA	NA
CON__P02754	NA	NA	NA	NA	NA	NA	NA	NA	NA	NA	NA	NA	NA	NA	NA	NA	NA	NA	NA	NA	NA	NA	NA	NA	NA	NA	NA	NA	NA	NA	NA	NA	NA	NA	NA	NA	NA	NA	NA	NA	NA	NA	NA	NA	NA	NA	NA	NA	NA
CON__P02768.1.P02768	1174800	7759600	NA	1459500	21162000	7555100	6902900	NA	NA	NA	821400	NA	5305300	NA	1726100	6031400	12220000	NA	NA	NA	NA	1419800	2872000	NA	NA	NA	NA	NA	NA	NA	NA	NA	NA	NA	NA	NA	NA	NA	NA	NA	NA	NA	NA	NA	NA	NA	NA	NA	NA
CON__P02769	758330	119110000	815580	1416200	101740000	79215000	123460000	123510000	155250000	178320000	538660	1261000	109060000	315570	600930	3887600	2257100	4102000	3441600	459010	1708900	5198400	3478200	164930000	2436300	1543900	1422000	532180	3500600	3749000	2776200	4353000	1401000	13118000	3722900000	7063200	13430000	2464500	1254200	489360	354630	798250	2234200	825410	631620	459190000	2210100	358670	2162900
CON__P02777	NA	NA	NA	NA	NA	NA	NA	NA	NA	NA	NA	NA	NA	NA	NA	NA	NA	NA	NA	NA	NA	NA	NA	NA	NA	NA	NA	NA	NA	NA	NA	NA	NA	NA	NA	NA	NA	NA	NA	NA	NA	NA	NA	NA	NA	NA	NA	NA	NA
CON__P05784	NA	NA	NA	2049500	NA	NA	1794000	NA	NA	NA	NA	NA	NA	NA	NA	NA	NA	NA	NA	NA	NA	NA	NA	NA	NA	NA	NA	NA	NA	NA	NA	NA	NA	NA	NA	NA	NA	NA	NA	NA	NA	NA	NA	NA	NA	NA	3451500	NA	NA
CON__P05787.P05787.CON__Q9H552.CON__H.INV.HIT000016045	1180200000	4455600000	559020000	1605300000	4201400000	3702500000	4025800000	4892100000	5520100000	5370900000	1116300000	1147900000	3635600000	1160800000	1254400000	1688500000	1019600000	3601900000	3.114e+09	1605300000	1143100000	1753800000	2129400000	6030100000	2530300000	2117500000	1957800000	1353900000	1994700000	2673300000	2446600000	756090000	2722900000	1269800000	466490000	1526700000	1421100000	1740700000	1408300000	1171600000	1941200000	1153300000	1523100000	1393800000	1830800000	1564600000	1670200000	1283200000	922960000
CON__P06868.P00747	NA	NA	NA	NA	NA	NA	NA	NA	NA	NA	NA	NA	NA	NA	NA	NA	NA	NA	NA	NA	NA	NA	NA	NA	NA	NA	NA	NA	NA	NA	NA	NA	NA	NA	2798500	NA	NA	NA	NA	NA	NA	NA	NA	NA	NA	NA	NA	NA	NA
CON__P07477.P07477	28336000	NA	NA	NA	NA	NA	NA	NA	NA	NA	NA	NA	NA	16538000	NA	24708000	NA	NA	NA	NA	NA	NA	NA	NA	NA	NA	NA	NA	NA	NA	NA	NA	NA	NA	3850500	NA	NA	NA	NA	NA	NA	NA	NA	NA	NA	NA	NA	NA	NA
CON__P08727	NA	NA	NA	NA	NA	NA	NA	NA	NA	NA	NA	NA	NA	NA	NA	NA	NA	NA	NA	NA	NA	NA	NA	NA	NA	NA	NA	NA	NA	NA	NA	NA	NA	NA	NA	NA	NA	NA	NA	NA	NA	NA	NA	NA	NA	NA	NA	NA	NA
CON__P08729.CON__Q7RTS7.Q7RTS7	725660000	1313400000	273440000	712560000	1458400000	1191100000	1231700000	1485300000	1764100000	1667700000	571850000	545710000	1100200000	569720000	629070000	715820000	541670000	2218900000	2040600000	661450000	562640000	930280000	1038100000	2043600000	1128700000	868470000	1012800000	715710000	1.046e+09	1172900000	1041900000	368940000	1463400000	661820000	101670000	746660000	684840000	683810000	767530000	706330000	8.88e+08	456980000	823210000	694890000	883040000	652590000	800260000	591570000	477980000
CON__P08730.1	NA	NA	NA	NA	NA	NA	NA	NA	NA	NA	NA	NA	NA	NA	973730	2207800	1275100	NA	4198500	NA	NA	1275000	NA	NA	NA	NA	NA	NA	NA	NA	1550000	NA	1628300	NA	NA	NA	NA	NA	NA	NA	NA	NA	NA	NA	NA	NA	NA	NA	NA
CON__P08779.P08779	NA	NA	468390	486140	NA	NA	NA	NA	NA	NA	NA	528140	NA	NA	NA	691950	NA	NA	NA	NA	NA	NA	NA	NA	840870	712600	NA	371190	2638700	1327100	1685700	NA	2683800	1001900	NA	NA	NA	NA	498760	NA	NA	NA	NA	NA	NA	NA	473710	NA	497970
CON__P12763	NA	13732000	441350	2344900	13885000	6454500	4754500	22110000	20248000	19598000	NA	903120	4670800	990220	NA	1253200	NA	NA	NA	1554900	NA	1146500	2349700	27933000	2011500	NA	NA	1126400	4378300	4027400	NA	NA	4986500	NA	924320000	2457800	1188100	2704100	1092300	NA	NA	NA	1699400	NA	2615700	83821000	2164400	1394200	NA
P13645.CON__P13645.CON__P02535.1	810490	NA	NA	1121500	NA	NA	NA	NA	NA	NA	NA	621070	NA	480030	853200	1124200	NA	NA	NA	NA	NA	NA	NA	NA	NA	NA	NA	2270400	1804500	1250500	NA	NA	NA	NA	2159400	542360	NA	271630	NA	410670	3768400	NA	507520	352740	1005600	2580200	548380	354000	NA
CON__P13647.P13647	NA	NA	NA	NA	NA	NA	NA	NA	NA	NA	NA	NA	NA	NA	NA	NA	NA	NA	NA	NA	NA	NA	NA	NA	NA	NA	NA	NA	NA	NA	NA	NA	NA	NA	NA	NA	NA	NA	NA	NA	NA	NA	NA	NA	NA	NA	NA	NA	NA
CON__P15497.P02647	NA	7666600	1003800	NA	3057600	5217400	3604000	10386000	5864100	7269000	NA	NA	3901200	NA	NA	NA	1540400	NA	NA	NA	NA	NA	NA	9093000	NA	NA	NA	NA	NA	NA	NA	NA	NA	NA	2.01e+08	NA	NA	NA	NA	NA	NA	NA	NA	NA	NA	6167500	NA	NA	NA
CON__P17690.P02749	NA	NA	NA	NA	NA	NA	716560	NA	NA	NA	NA	NA	NA	NA	NA	NA	NA	NA	NA	NA	NA	NA	NA	NA	NA	NA	NA	NA	NA	NA	NA	NA	NA	NA	7268400	NA	NA	NA	NA	NA	NA	NA	NA	NA	NA	NA	NA	NA	NA
CON__P17697	NA	NA	NA	NA	NA	NA	NA	NA	NA	NA	NA	NA	NA	NA	NA	NA	NA	NA	NA	NA	NA	NA	NA	NA	NA	NA	NA	NA	NA	NA	NA	NA	NA	NA	NA	NA	NA	NA	NA	NA	NA	NA	NA	NA	NA	NA	NA	NA	NA
CON__P19001	NA	NA	NA	NA	NA	NA	NA	NA	NA	NA	NA	NA	NA	NA	1266200	NA	NA	NA	NA	NA	NA	NA	NA	NA	NA	NA	NA	NA	NA	NA	NA	NA	NA	NA	1661000	NA	NA	NA	1309100	NA	NA	NA	NA	1254200	NA	NA	NA	NA	NA
CON__P19013.P19013	NA	NA	NA	NA	NA	NA	NA	NA	NA	NA	NA	NA	NA	NA	NA	NA	NA	NA	NA	NA	NA	NA	NA	NA	NA	NA	NA	NA	NA	NA	NA	NA	NA	NA	NA	NA	NA	NA	NA	NA	NA	NA	NA	NA	NA	1996100	NA	NA	NA
CON__P28800.P08697	NA	NA	NA	NA	NA	NA	NA	NA	NA	NA	NA	NA	NA	NA	NA	NA	NA	NA	NA	NA	NA	NA	NA	NA	NA	NA	NA	NA	NA	NA	NA	NA	NA	NA	3791800	NA	NA	NA	NA	NA	NA	NA	NA	NA	NA	NA	NA	NA	NA
CON__P34955	NA	NA	NA	NA	NA	NA	NA	1405500	NA	NA	NA	NA	NA	NA	NA	NA	NA	NA	NA	NA	NA	NA	NA	1853400	NA	NA	NA	NA	NA	NA	NA	NA	NA	NA	87067000	NA	NA	NA	NA	NA	NA	NA	NA	NA	NA	18111000	NA	NA	NA
CON__P35908.CON__P35908v2.P35908	NA	NA	NA	NA	NA	NA	NA	NA	NA	NA	NA	NA	NA	NA	NA	NA	NA	NA	NA	NA	NA	NA	NA	NA	NA	NA	NA	NA	NA	NA	NA	NA	NA	NA	NA	NA	NA	NA	NA	NA	NA	NA	NA	NA	NA	NA	NA	NA	NA
CON__P41361	NA	NA	NA	NA	NA	NA	NA	NA	NA	NA	NA	NA	NA	NA	NA	NA	NA	NA	NA	NA	NA	NA	NA	NA	NA	NA	NA	NA	NA	NA	NA	NA	NA	NA	4781100	NA	NA	NA	NA	NA	NA	NA	NA	NA	NA	NA	NA	NA	NA
P48668.CON__P48668.CON__P04259	NA	NA	NA	NA	NA	NA	NA	NA	NA	NA	NA	NA	NA	NA	NA	NA	NA	NA	NA	NA	NA	NA	NA	NA	NA	NA	NA	NA	NA	NA	NA	NA	NA	NA	NA	NA	NA	NA	NA	NA	NA	NA	NA	NA	NA	NA	NA	NA	NA
CON__P50448	NA	NA	NA	NA	NA	NA	NA	NA	NA	NA	NA	NA	NA	NA	NA	NA	NA	NA	NA	NA	NA	NA	NA	NA	NA	NA	NA	NA	NA	NA	NA	NA	NA	NA	NA	NA	NA	NA	NA	NA	NA	NA	NA	NA	NA	NA	NA	NA	NA
CON__P78386.P78386	NA	NA	NA	NA	NA	NA	NA	NA	NA	NA	NA	NA	NA	NA	NA	NA	NA	NA	NA	NA	NA	NA	NA	NA	NA	NA	NA	NA	NA	NA	NA	NA	NA	NA	NA	NA	NA	NA	NA	NA	NA	NA	NA	NA	NA	NA	NA	NA	NA
CON__P81644	NA	NA	NA	NA	NA	1101900	NA	NA	NA	NA	NA	NA	NA	NA	NA	NA	NA	NA	NA	NA	NA	NA	NA	NA	NA	NA	NA	NA	NA	NA	NA	NA	NA	NA	6324700	NA	NA	NA	NA	NA	NA	NA	NA	NA	NA	NA	NA	NA	NA
CON__Q03247	NA	NA	NA	NA	NA	NA	NA	NA	NA	NA	NA	NA	NA	NA	NA	NA	NA	NA	NA	NA	NA	NA	NA	NA	NA	NA	NA	NA	NA	NA	NA	NA	NA	NA	NA	NA	NA	NA	NA	NA	NA	NA	NA	NA	NA	NA	NA	NA	NA
CON__Q04695.Q04695.CON__Q8N1A0.CON__Q9C075.CON__Q99PS0.CON__Q14532.Q8N1A0.Q9C075.Q14532	987830000	1884400000	527890000	1224800000	1794300000	1414300000	1608500000	2074800000	2339300000	2265700000	1082700000	1152900000	1639900000	1024600000	1203500000	1592800000	993780000	4076800000	3337600000	1322100000	1.085e+09	1479200000	2224800000	2412900000	2588700000	1488900000	1655100000	1168900000	2186900000	2180600000	2288700000	544390000	2285200000	1305500000	59255000	1396400000	1311500000	1328900000	1.338e+09	1244200000	1703900000	1096600000	1706500000	1332300000	1767900000	440190000	1789500000	1193400000	867290000
CON__Q05B55	NA	NA	NA	NA	NA	NA	NA	NA	NA	NA	NA	NA	NA	NA	NA	NA	NA	NA	NA	NA	NA	NA	NA	NA	NA	NA	NA	NA	NA	NA	NA	NA	NA	NA	12992000	NA	NA	NA	NA	NA	NA	NA	NA	NA	NA	NA	NA	NA	NA
CON__Q0IIK2.CON__Q29443.CON__Q2HJF0	1631100	4646100	1767800	7778600	3704500	5316100	5450500	7328800	10034000	9210400	2391900	2270400	17444000	1847500	2746600	2931200	474050	8851200	4933900	5196900	1899200	2438300	6161300	3721200	6059800	5255500	4343200	1791000	4242100	3730800	5244700	782420	2865200	10430000	182230000	2987600	10618000	1308600	12109000	9911500	1079000	1776800	2967500	15663000	2559100	22999000	1878400	1808800	12184000
CON__Q0V8M9.Q06033	NA	NA	NA	NA	NA	NA	NA	NA	NA	NA	NA	633830	NA	801480	NA	NA	NA	NA	NA	NA	NA	NA	NA	NA	NA	NA	NA	NA	NA	NA	NA	NA	NA	NA	NA	NA	NA	NA	NA	NA	NA	NA	NA	NA	NA	NA	NA	NA	NA
CON__Q0VCM5	NA	NA	NA	NA	NA	NA	NA	NA	NA	NA	NA	NA	NA	NA	NA	NA	NA	NA	NA	NA	NA	NA	NA	NA	NA	NA	NA	NA	NA	NA	NA	NA	NA	NA	615870	NA	NA	NA	NA	NA	NA	NA	NA	NA	NA	NA	NA	NA	NA
CON__Q1A7A4	NA	NA	NA	NA	NA	NA	NA	NA	NA	NA	NA	NA	NA	NA	NA	NA	NA	NA	NA	NA	NA	NA	NA	NA	NA	NA	NA	NA	NA	NA	NA	NA	NA	NA	205660	NA	NA	NA	NA	NA	NA	NA	NA	NA	NA	NA	NA	NA	NA
CON__Q1RMK2.CON__ENSEMBL.ENSBTAP00000011227	NA	13351000	NA	NA	10057000	18505000	11035000	40721000	22220000	43690000	NA	NA	14938000	NA	NA	NA	NA	NA	NA	NA	NA	NA	NA	25065000	NA	NA	NA	NA	NA	NA	NA	NA	NA	NA	44175000	NA	NA	NA	NA	NA	NA	NA	NA	NA	NA	1579300	NA	NA	NA
CON__Q1RMN8.A0A075B6J9.P0DOX8.P01721.P01700.P01699.P01709.P01703.P01706	NA	10012000	NA	NA	NA	11023000	10078000	NA	18421000	8071900	NA	NA	NA	NA	NA	NA	NA	NA	NA	NA	NA	NA	NA	NA	NA	NA	NA	NA	NA	NA	NA	NA	NA	NA	111080000	NA	NA	NA	NA	NA	NA	NA	NA	NA	NA	16236000	NA	NA	NA
CON__Q28065	NA	NA	NA	NA	NA	NA	NA	NA	NA	NA	NA	NA	NA	NA	NA	NA	NA	NA	NA	NA	NA	NA	NA	NA	NA	NA	NA	NA	NA	NA	NA	NA	NA	NA	1283100	NA	NA	NA	NA	NA	NA	NA	NA	NA	NA	NA	NA	NA	NA
CON__Q28085	NA	NA	NA	NA	NA	NA	NA	NA	NA	NA	NA	NA	NA	NA	NA	NA	NA	NA	NA	NA	NA	NA	NA	NA	NA	NA	NA	NA	NA	NA	NA	NA	NA	NA	759110	NA	NA	NA	NA	NA	NA	NA	NA	NA	NA	NA	NA	NA	NA
CON__Q28194	NA	NA	NA	NA	NA	NA	NA	NA	NA	NA	NA	NA	NA	NA	NA	NA	NA	NA	NA	NA	NA	NA	NA	NA	NA	NA	NA	NA	NA	NA	NA	NA	NA	NA	NA	NA	NA	NA	NA	NA	NA	NA	NA	NA	NA	NA	NA	NA	NA
CON__Q29RQ1	NA	NA	NA	NA	NA	NA	NA	NA	NA	NA	NA	NA	NA	NA	NA	NA	NA	NA	NA	NA	NA	NA	NA	NA	NA	NA	NA	NA	NA	NA	NA	NA	NA	NA	NA	NA	NA	NA	NA	NA	NA	NA	NA	NA	NA	NA	NA	NA	NA
CON__Q2KIF2	NA	NA	NA	NA	NA	NA	NA	NA	NA	NA	NA	NA	NA	NA	NA	NA	NA	NA	NA	NA	NA	NA	NA	NA	NA	NA	NA	NA	NA	NA	NA	NA	NA	NA	2666800	NA	NA	NA	NA	NA	NA	NA	NA	NA	NA	NA	NA	NA	NA
CON__Q2KIT0	NA	NA	NA	NA	NA	NA	NA	NA	NA	NA	NA	NA	NA	NA	NA	NA	NA	NA	NA	NA	NA	NA	NA	NA	NA	NA	NA	NA	NA	NA	NA	NA	NA	NA	7184200	NA	NA	NA	NA	NA	NA	NA	NA	NA	NA	NA	NA	NA	NA
CON__Q2KIU3	NA	NA	NA	NA	NA	NA	NA	NA	NA	NA	NA	NA	NA	NA	NA	NA	NA	NA	NA	NA	NA	NA	NA	NA	NA	NA	NA	NA	NA	NA	NA	NA	NA	NA	15415000	NA	NA	NA	NA	NA	NA	NA	NA	NA	NA	NA	NA	NA	NA
CON__Q2KJ62	NA	NA	NA	NA	NA	NA	NA	NA	NA	NA	NA	NA	NA	NA	NA	NA	NA	NA	NA	NA	NA	NA	NA	NA	NA	NA	NA	NA	NA	NA	NA	NA	NA	NA	NA	NA	NA	NA	NA	NA	NA	NA	NA	NA	NA	NA	NA	NA	NA
CON__Q2KJF1.P04217	NA	NA	NA	NA	NA	NA	NA	NA	NA	NA	NA	NA	NA	NA	NA	NA	NA	NA	NA	NA	NA	NA	NA	NA	NA	NA	NA	NA	NA	NA	NA	NA	NA	NA	57165000	NA	NA	NA	NA	NA	NA	NA	NA	NA	NA	808550	NA	NA	NA
CON__Q2UVX4	NA	757030	NA	102530	479660	236080	364070	820220	790900	1403400	NA	45267	424930	56047	NA	NA	NA	NA	NA	NA	NA	NA	65367	619610	NA	NA	NA	NA	NA	NA	NA	NA	NA	NA	24511000	NA	NA	NA	NA	NA	NA	NA	NA	NA	NA	140650	NA	NA	NA
CON__Q32PI4.P05156	NA	NA	NA	NA	NA	NA	NA	NA	NA	NA	NA	NA	NA	NA	NA	NA	NA	NA	NA	NA	NA	NA	NA	NA	NA	NA	NA	NA	NA	NA	NA	NA	NA	NA	NA	NA	NA	NA	NA	NA	NA	NA	NA	NA	NA	NA	NA	NA	NA
CON__Q32PJ2	NA	NA	NA	NA	NA	NA	NA	NA	NA	NA	NA	NA	NA	NA	NA	NA	NA	NA	NA	NA	NA	NA	NA	NA	NA	NA	NA	443290	NA	NA	NA	NA	NA	NA	5365000	NA	NA	NA	NA	NA	NA	NA	NA	NA	NA	NA	NA	NA	NA
CON__Q3KNV1.P08729	14845000	43240000	11786000	17797000	47341000	37497000	38381000	53534000	40681000	56109000	16635000	21739000	28793000	18700000	22292000	27845000	15571000	44947000	47164000	35167000	18601000	20883000	36461000	59585000	38884000	25423000	34389000	28083000	25192000	35971000	42757000	10655000	55871000	12685000	3923100	21372000	15935000	11295000	19869000	18262000	24346000	18066000	18308000	20040000	34400000	20411000	22678000	39777000	12452000
CON__Q3KUS7	NA	NA	NA	NA	NA	NA	NA	NA	NA	NA	NA	NA	NA	NA	NA	NA	NA	NA	NA	NA	NA	NA	NA	1124600	NA	NA	NA	NA	NA	NA	NA	NA	NA	NA	2923000	NA	NA	NA	NA	NA	NA	NA	NA	NA	NA	NA	NA	NA	NA
CON__Q3MHN2.P02748	NA	NA	NA	NA	NA	NA	NA	NA	NA	NA	NA	NA	NA	NA	NA	NA	NA	NA	NA	NA	NA	NA	NA	NA	NA	NA	NA	NA	NA	NA	NA	NA	NA	NA	3572500	NA	NA	NA	NA	1227200	NA	NA	NA	NA	NA	NA	NA	NA	NA
CON__Q3MHN5.CON__ENSEMBL.ENSBTAP00000018229	NA	NA	3072200	11404000	2709600	NA	NA	NA	NA	NA	7086900	8729800	NA	7894500	NA	11501000	10997000	38623000	NA	NA	NA	10743000	NA	3964300	10979000	7237000	11355000	7301600	9205800	8742400	NA	NA	NA	NA	32857000	6929500	NA	8166200	12497000	13519000	14102000	4623500	9527200	13988000	NA	9613100	12071000	6390200	6539300
CON__Q3SX09	NA	NA	NA	NA	NA	NA	NA	NA	NA	NA	NA	NA	NA	NA	NA	NA	NA	NA	NA	NA	NA	NA	NA	NA	2052200	NA	1310800	NA	NA	NA	NA	NA	NA	NA	6371200	NA	NA	NA	NA	NA	NA	NA	706450	NA	NA	NA	NA	NA	NA
CON__Q3SX14	NA	NA	NA	NA	NA	NA	NA	NA	NA	NA	NA	NA	NA	NA	NA	NA	NA	NA	NA	NA	NA	NA	NA	NA	NA	NA	NA	NA	NA	NA	NA	NA	NA	NA	1478100	NA	NA	NA	NA	NA	NA	NA	NA	NA	NA	NA	NA	NA	NA
CON__Q3SX28	387140000	183750000	182710000	4.54e+08	173380000	175870000	174900000	199500000	203710000	219390000	349050000	385510000	150130000	359640000	379530000	565050000	328150000	1010900000	1072800000	536540000	413130000	553910000	726740000	261600000	823150000	719170000	712650000	485420000	589050000	679710000	670840000	214120000	696230000	386450000	226340000	394660000	402770000	428550000	465370000	413970000	492710000	415160000	562990000	427220000	538500000	605460000	552690000	396240000	319150000
CON__Q3SZ57	NA	NA	NA	NA	NA	NA	NA	NA	NA	NA	NA	NA	NA	NA	NA	NA	NA	NA	NA	NA	NA	NA	NA	NA	NA	NA	NA	NA	NA	NA	NA	NA	NA	NA	NA	NA	NA	NA	NA	NA	NA	NA	NA	NA	NA	NA	NA	NA	NA
CON__Q3SZH5	NA	NA	NA	NA	NA	NA	NA	NA	NA	NA	NA	NA	NA	NA	NA	NA	NA	NA	NA	NA	NA	NA	NA	NA	NA	NA	NA	NA	NA	NA	NA	NA	NA	NA	470630	NA	NA	NA	NA	NA	NA	NA	NA	NA	NA	NA	NA	NA	NA
CON__Q3SZR3	NA	NA	NA	NA	NA	NA	NA	NA	NA	NA	NA	NA	NA	NA	NA	NA	NA	NA	NA	NA	NA	NA	NA	NA	NA	NA	NA	NA	NA	NA	NA	NA	NA	NA	128380000	NA	NA	NA	NA	NA	NA	NA	NA	NA	NA	13865000	NA	NA	NA
CON__Q3SZV7	NA	485570	NA	NA	NA	NA	NA	NA	NA	NA	NA	NA	NA	NA	NA	NA	NA	NA	NA	NA	NA	NA	NA	2836400	NA	NA	NA	NA	NA	NA	NA	NA	NA	NA	69754000	NA	NA	NA	NA	NA	NA	NA	NA	NA	NA	5468300	NA	NA	NA
CON__Q3T052	NA	NA	1523000	3229900	NA	NA	NA	378150	NA	NA	NA	NA	273910	NA	NA	NA	NA	NA	NA	NA	NA	NA	NA	NA	NA	NA	NA	NA	NA	NA	NA	NA	NA	NA	5498100	NA	NA	NA	NA	NA	NA	NA	NA	NA	NA	516800	NA	NA	NA
CON__Q3Y5Z3	NA	NA	NA	NA	NA	NA	NA	NA	NA	NA	NA	NA	NA	NA	NA	NA	NA	NA	NA	NA	NA	NA	NA	NA	NA	NA	NA	NA	NA	NA	NA	NA	NA	NA	4713300	NA	NA	NA	NA	NA	NA	NA	NA	NA	NA	NA	NA	NA	NA
CON__Q9Z2K1.CON__Q3ZAW8	NA	NA	NA	NA	NA	NA	NA	NA	NA	NA	NA	NA	NA	NA	NA	NA	NA	NA	NA	NA	NA	NA	NA	NA	NA	NA	NA	NA	NA	NA	NA	NA	NA	NA	NA	NA	NA	NA	NA	NA	NA	NA	NA	NA	NA	NA	NA	NA	NA
CON__Q3ZBD7	23173000	1898800	19910000	48980000	NA	6507800	5358400	18490000	15302000	7168900	41972000	30594000	6620000	46793000	47290000	38473000	18083000	87208000	81753000	22706000	25015000	54670000	23596000	9346700	69812000	30074000	38764000	20986000	64122000	115990000	79705000	17857000	92052000	8290700	15298000	42533000	17415000	38450000	46472000	32334000	40240000	32427000	31394000	57046000	73750000	33255000	50079000	31976000	16382000
CON__Q3ZBS7	2149800	NA	NA	NA	NA	NA	NA	NA	NA	NA	NA	NA	NA	NA	NA	NA	NA	NA	NA	NA	NA	NA	NA	NA	NA	NA	NA	NA	NA	NA	NA	NA	NA	NA	2794900	NA	NA	NA	NA	NA	NA	NA	NA	NA	NA	NA	NA	NA	NA
CON__Q58D62	NA	NA	NA	NA	NA	NA	NA	NA	NA	NA	NA	NA	NA	NA	NA	NA	NA	NA	NA	1492500	NA	NA	NA	NA	NA	NA	NA	NA	NA	NA	NA	NA	NA	NA	8411100	NA	NA	NA	NA	NA	NA	NA	NA	NA	NA	NA	NA	NA	NA
CON__Q61782	NA	NA	NA	NA	NA	NA	8208100	NA	NA	NA	NA	NA	NA	NA	NA	NA	NA	NA	NA	NA	NA	NA	NA	NA	NA	NA	NA	1580200	NA	NA	NA	NA	NA	NA	NA	NA	NA	NA	NA	NA	NA	NA	NA	NA	NA	NA	NA	1705400	NA
CON__Q6IFX2	NA	NA	NA	NA	NA	NA	NA	NA	NA	NA	NA	NA	NA	NA	NA	NA	NA	NA	NA	NA	NA	NA	NA	NA	NA	NA	NA	NA	NA	NA	NA	911230	NA	NA	NA	NA	NA	NA	NA	NA	NA	NA	NA	NA	NA	NA	NA	NA	NA
CON__Q6IME9	NA	1188100	NA	NA	NA	892630	826040	1376600	1132600	NA	NA	NA	993410	NA	NA	NA	NA	NA	NA	NA	NA	NA	NA	NA	NA	NA	NA	NA	NA	NA	NA	NA	NA	NA	NA	NA	NA	NA	NA	NA	NA	NA	NA	NA	NA	NA	NA	NA	NA
CON__Q6KB66.1.Q6KB66	NA	2092500	NA	NA	2821200	2151200	1964800	4532900	1643700	6039100	NA	NA	1403900	NA	NA	NA	NA	NA	NA	NA	NA	NA	NA	3890300	NA	NA	3258600	NA	NA	5590000	NA	NA	NA	NA	134860	NA	NA	NA	NA	NA	NA	NA	NA	NA	NA	2806100	NA	NA	NA
CON__Q8VED5	NA	NA	NA	NA	NA	7286600	NA	NA	NA	NA	59348000	69651000	NA	60322000	67971000	NA	56953000	NA	NA	NA	NA	120030000	NA	NA	NA	NA	122380000	NA	NA	NA	131850000	NA	NA	57558000	NA	NA	NA	NA	65198000	NA	1730400	NA	83039000	68470000	93143000	NA	NA	68099000	NA
CON__Q9DCV7	NA	NA	NA	NA	NA	NA	NA	NA	NA	NA	NA	NA	NA	NA	NA	NA	NA	NA	NA	NA	NA	NA	NA	NA	NA	NA	NA	NA	NA	NA	NA	887950	NA	NA	NA	NA	NA	NA	NA	NA	NA	NA	NA	NA	NA	NA	NA	NA	NA
CON__Q9QWL7	NA	NA	NA	NA	NA	NA	NA	NA	NA	NA	NA	NA	NA	NA	NA	NA	NA	NA	NA	NA	NA	NA	NA	NA	NA	NA	NA	NA	NA	NA	NA	NA	NA	NA	NA	NA	NA	NA	NA	NA	NA	NA	NA	NA	NA	NA	NA	NA	NA
CON__Q9TRI1	NA	NA	NA	NA	NA	NA	NA	NA	NA	NA	NA	NA	NA	NA	NA	NA	NA	NA	NA	NA	NA	NA	NA	NA	NA	NA	NA	NA	NA	NA	NA	NA	NA	NA	1522600	NA	NA	NA	NA	NA	NA	NA	NA	NA	NA	NA	NA	NA	NA
CON__Q9TT36.P05543	NA	NA	NA	NA	NA	NA	NA	NA	NA	NA	NA	NA	NA	NA	NA	NA	NA	NA	NA	NA	NA	NA	NA	NA	NA	NA	NA	NA	NA	NA	NA	NA	NA	NA	NA	NA	NA	NA	NA	NA	NA	NA	NA	NA	NA	NA	NA	NA	NA
CON__Q9TTE1	NA	NA	NA	NA	NA	NA	NA	NA	NA	NA	NA	NA	NA	NA	NA	NA	NA	NA	NA	NA	NA	NA	NA	NA	NA	NA	NA	NA	NA	NA	NA	NA	NA	NA	12601000	NA	NA	NA	NA	NA	NA	NA	NA	NA	NA	NA	NA	NA	NA
CON__REFSEQ.XP_001252647	NA	NA	NA	NA	NA	NA	NA	NA	NA	NA	NA	NA	NA	NA	NA	NA	NA	NA	NA	NA	NA	NA	NA	NA	NA	NA	NA	NA	NA	NA	NA	NA	NA	NA	38490000	NA	NA	NA	NA	NA	NA	NA	NA	NA	NA	NA	NA	NA	NA
CON__REFSEQ.XP_092267	NA	NA	NA	NA	NA	NA	NA	NA	NA	NA	NA	NA	NA	NA	NA	NA	NA	NA	NA	NA	NA	NA	NA	NA	NA	NA	NA	NA	NA	NA	NA	NA	NA	NA	NA	NA	NA	NA	NA	NA	NA	NA	NA	NA	NA	NA	NA	NA	NA
CON__REFSEQ.XP_585019.P43652	NA	NA	NA	NA	NA	NA	NA	NA	NA	NA	NA	NA	NA	NA	NA	NA	NA	NA	NA	NA	NA	NA	NA	NA	NA	NA	NA	NA	NA	NA	NA	NA	NA	NA	NA	NA	NA	NA	NA	NA	NA	NA	NA	NA	NA	NA	NA	NA	NA
E9PAV3.Q13765.Q9BZK3.Q9H009	23790000	19445000	9077200	28414000	15351000	19147000	19229000	18582000	19376000	18301000	34207000	36519000	18032000	36925000	37805000	36998000	21827000	118960000	110100000	42494000	35849000	51472000	50203000	34198000	76629000	55341000	60945000	45960000	71557000	61674000	86024000	21500000	81599000	39144000	11865000	38709000	39774000	40097000	27093000	35561000	36974000	33849000	47655000	28066000	64124000	38644000	39031000	37253000	28281000
E9PRG8	16856000	12715000	5274500	18200000	14903000	29175000	NA	34983000	32220000	23389000	9909600	6558700	39582000	11465000	17831000	17006000	NA	60838000	59925000	12356000	9201600	20117000	13617000	61931000	21621000	37277000	NA	NA	21266000	8776100	28761000	11493000	19004000	9214200	14015000	16497000	21897000	7453700	6698800	14798000	14897000	5601600	19959000	9005000	24169000	21405000	7681000	7591900	3097900
L0R6Q1	NA	11808000	1939600	NA	57424000	27853000	51635000	37234000	49761000	18769000	3299900	NA	35159000	3172400	5830300	5320900	2833000	27901000	NA	NA	NA	1468000	NA	21605000	NA	NA	NA	NA	NA	10799000	NA	3321600	13439000	5094300	NA	NA	NA	NA	6065600	NA	NA	NA	NA	NA	NA	36584000	NA	NA	3271300
O00115	NA	NA	627260	6193100	NA	NA	NA	NA	NA	NA	NA	1739100	NA	NA	NA	NA	NA	NA	12255000	NA	NA	NA	1648300	NA	2056500	NA	2891700	NA	NA	NA	2018800	NA	3578200	605350	NA	NA	NA	NA	NA	NA	NA	NA	NA	NA	2087900	NA	1877700	1631800	NA
O00116	37354000	48248000	9755600	19879000	36249000	43826000	45966000	36572000	72909000	50825000	21854000	30189000	30704000	18632000	25790000	52491000	19103000	88282000	67080000	17256000	12668000	28134000	35592000	60706000	36292000	22718000	34465000	7810800	30314000	38241000	40094000	6883200	28797000	21229000	9428900	21517000	25293000	31962000	18495000	19475000	32209000	24828000	22796000	28504000	27263000	37777000	17602000	23046000	14979000
O00124	NA	NA	NA	979250	NA	NA	444680	2080200	NA	NA	NA	NA	NA	NA	NA	NA	NA	NA	NA	NA	NA	NA	NA	NA	NA	NA	NA	NA	653410	NA	NA	NA	NA	NA	NA	NA	NA	NA	NA	NA	NA	NA	NA	NA	NA	NA	NA	NA	NA
O00139	1822600	NA	2069300	2424300	732140	2013800	445760	3534400	930100	1125300	745980	2060700	678900	837740	793350	2262500	2191700	10564000	8821500	2366500	2090600	1394500	3436200	955290	4597300	4052500	3840800	1746200	2670700	907300	1481100	1250400	2630500	1461300	3544800	2131400	2225200	3780100	3834400	1264800	2973100	1563500	1577100	1873000	4920100	2392100	4390100	2031200	834010
O00141	NA	NA	NA	NA	NA	NA	NA	NA	NA	NA	NA	NA	NA	NA	NA	NA	NA	NA	NA	NA	NA	NA	NA	NA	NA	NA	NA	NA	NA	NA	NA	NA	NA	NA	NA	NA	NA	NA	NA	NA	NA	NA	NA	NA	NA	NA	NA	NA	NA
O00148	24172000	95032000	17407000	34081000	79761000	84130000	86879000	142810000	145230000	137440000	22001000	27306000	98972000	21367000	36997000	26130000	18619000	175370000	85365000	52499000	18434000	43038000	52316000	179200000	34285000	51851000	29125000	44761000	40374000	62279000	52103000	26855000	86998000	19542000	22347000	34049000	30655000	39623000	24574000	21856000	33377000	27132000	44767000	12676000	41034000	57353000	53626000	20166000	26969000
O00151	12239000	NA	3345900	23111000	NA	671560	NA	NA	1942500	1485600	17539000	20724000	436350	17416000	10193000	25224000	9893200	34964000	61286000	22647000	13177000	22010000	45079000	607430	23462000	26903000	29129000	5821000	12017000	16491000	30324000	3427900	27182000	4976900	5455900	10346000	18617000	12178000	7259100	13802000	9920600	8122200	10301000	20169000	29145000	3408500	7825800	30542000	13381000
O00154	11405000	16855000	9168900	23907000	15586000	12189000	23295000	29697000	37204000	35709000	10822000	10877000	10084000	13423000	14110000	21617000	14306000	72214000	49459000	33820000	12946000	31984000	17711000	23041000	13832000	10670000	27429000	1940700	22774000	14941000	27406000	5352400	39170000	15062000	57203000	14768000	17755000	3759600	19502000	18929000	17142000	16378000	17594000	14329000	25430000	43459000	35691000	11303000	12515000
O00159	25145000	22014000	12462000	20640000	22630000	19641000	26467000	34588000	32087000	35477000	17963000	18079000	19595000	17235000	22110000	26114000	14453000	162650000	147570000	28409000	16673000	36817000	31449000	47538000	36324000	27002000	79784000	14489000	25193000	29754000	34774000	13909000	46773000	27096000	10014000	44062000	27819000	19537000	45625000	22154000	29066000	42982000	24879000	45981000	49425000	14293000	29126000	17822000	18323000
O00161	3273200	46062000	890610	3277700	31143000	38881000	49703000	33364000	57643000	60355000	1557600	NA	43592000	1431000	2943100	4456400	963120	NA	19317000	5125900	NA	2762100	8378900	67970000	5366000	864560	2735000	4395900	2813200	9393600	3160200	549310	9388900	3060900	3626000	2783500	NA	NA	NA	1712000	1209700	2009800	1454600	1919200	1978500	17610000	5601500	1183800	568430
O00165	NA	24729000	960400	NA	14398000	14194000	12708000	21855000	29718000	27965000	1286500	1488400	12120000	NA	1003100	3507800	587010	7674800	7113000	1030400	778140	955430	NA	30547000	2132500	NA	NA	NA	1715800	NA	1523700	NA	1801800	NA	1843400	NA	NA	1595700	2945300	NA	NA	2709300	1139100	NA	1958100	8497800	880150	976470	672750
O00170	19792000	568460	4755400	17155000	3394300	NA	NA	3674500	NA	NA	9008600	17515000	1769800	13614000	8952100	15447000	3875000	52876000	48168000	16678000	10592000	NA	12338000	3630800	23908000	2409400	17580000	15656000	18451000	8303000	30945000	7704300	46025000	5827700	8389500	14449000	14878000	9375800	10913000	25615000	21261000	6878700	39378000	5821600	25294000	9538900	41644000	12594000	3573500
O00178	3562000	NA	1462100	5767100	NA	NA	NA	NA	NA	NA	3112000	6911500	NA	5838900	8147900	7048700	6134700	14274000	13599000	6988300	1115500	7342100	8748600	NA	9800300	9182400	10920000	954730	4761200	13304000	1445600	759060	28847000	6420700	1113400	4559300	4038600	4551800	4951400	1623000	5265500	2605400	2703500	6278900	3855700	396060	8702100	1852700	1627900
O00180	NA	45564000	NA	3486000	7499100	42814000	32414000	58951000	70238000	12706000	NA	NA	44625000	NA	NA	NA	NA	NA	NA	NA	NA	NA	NA	76361000	NA	NA	NA	NA	NA	12577000	NA	NA	NA	NA	NA	NA	NA	5574200	NA	NA	NA	NA	NA	NA	NA	4802200	6216100	NA	NA
O00186	3390500	11710000	2450700	1521400	14397000	8877000	14921000	17537000	13910000	16954000	2561300	1296900	8049500	1443800	2619900	4469200	3670600	14194000	11470000	5501700	5184100	3409400	5484800	14404000	8007000	6987200	6397200	5516500	4626300	3963300	7504200	1962700	6865000	4172300	3662100	7819300	6741500	6424800	9520700	5861700	5224400	5304400	7921700	4461200	3662700	6219500	2720400	3423800	2259500
O00189	NA	NA	NA	NA	NA	NA	NA	331390	442780	NA	NA	NA	NA	NA	NA	NA	NA	NA	NA	NA	NA	NA	NA	NA	NA	NA	NA	NA	NA	NA	NA	NA	NA	NA	NA	NA	NA	NA	NA	NA	NA	NA	NA	NA	NA	NA	NA	NA	NA
O00193	33290000	30433000	12911000	65438000	9740900	27259000	18781000	25951000	20923000	25735000	40391000	44146000	17331000	32948000	51290000	66497000	14394000	174800000	106220000	55140000	32314000	72116000	54621000	19191000	73072000	86958000	71349000	41457000	105870000	126690000	111150000	27687000	131940000	53693000	22156000	18291000	62082000	17285000	50330000	78044000	NA	35027000	76431000	19983000	86949000	75044000	123450000	17117000	41765000
O00194	1275400	5658100	NA	484380	NA	NA	3276700	NA	4421200	5778300	1166800	2333400	2916700	1212000	NA	1139600	1926900	6238000	4680100	NA	NA	NA	NA	8269800	NA	NA	NA	NA	NA	NA	NA	NA	NA	NA	NA	NA	NA	NA	NA	NA	NA	NA	NA	NA	NA	NA	NA	NA	1388700
O00203	4515500	3259300	1427000	4612200	4601800	2850100	2412100	3192300	3858500	3089600	2418000	3365700	1994300	1763800	1822300	2172600	4616700	17320000	8648500	3786200	3941500	4010800	3881300	3561200	2601000	2152200	4391600	1855500	3259400	1725700	4433800	1701700	4464000	4843800	4782500	2740500	2533400	3478800	6655800	5715400	4084100	1966000	4123800	5821100	4887500	7738300	3801100	2042600	216740
O00212	NA	3376800	NA	NA	2000200	1253100	2179600	24420000	30694000	4156600	NA	NA	NA	NA	NA	NA	17191000	NA	NA	NA	NA	NA	NA	NA	NA	NA	NA	NA	NA	NA	NA	NA	NA	NA	NA	NA	23315000	NA	NA	NA	NA	NA	NA	NA	NA	NA	NA	NA	NA
O00214	NA	NA	NA	NA	863130	NA	NA	405400	667960	NA	NA	NA	422330	NA	NA	NA	NA	NA	NA	NA	NA	NA	NA	NA	NA	NA	NA	NA	NA	NA	NA	NA	NA	NA	NA	NA	NA	NA	NA	NA	NA	NA	NA	NA	NA	NA	NA	NA	NA
O00217	3162800	5236800	3169900	6131700	14873000	11889000	16029000	18911000	24316000	38971000	7060800	7384400	6434300	5928600	5549500	4027300	2899700	14455000	21850000	3226100	4094800	19500000	12468000	44684000	13688000	8642300	16276000	2255400	4617300	15179000	3799000	1033000	4029200	5256000	5719100	13886000	7263700	NA	4401600	1731400	3628900	1939100	11253000	4551800	3280500	7619100	3716000	3140100	3852100
O00220	NA	NA	NA	NA	NA	976720	NA	2834300	2695100	1607600	NA	NA	903330	NA	NA	NA	NA	NA	NA	NA	NA	NA	NA	NA	NA	NA	NA	NA	NA	NA	NA	NA	NA	NA	NA	NA	NA	NA	NA	NA	NA	NA	NA	NA	NA	NA	NA	NA	NA
O00221	NA	NA	NA	NA	NA	NA	NA	NA	NA	NA	NA	NA	NA	NA	NA	NA	NA	NA	NA	NA	NA	NA	NA	NA	NA	NA	NA	NA	NA	616500	NA	NA	NA	NA	NA	NA	NA	NA	NA	NA	NA	NA	NA	NA	NA	NA	NA	NA	NA
O00231	91638000	79386000	38336000	73258000	70723000	68969000	109740000	110570000	108960000	92311000	70600000	85318000	84181000	76342000	91125000	116130000	64417000	243760000	239720000	128340000	103180000	119340000	162690000	150170000	214320000	119720000	110960000	71412000	119160000	138700000	164800000	53166000	166550000	205520000	140650000	91808000	100610000	98544000	105460000	148220000	104350000	60121000	79809000	92267000	103700000	60222000	97853000	58864000	77477000
O00232	37340000	42208000	21222000	41081000	26176000	32614000	42282000	54254000	50368000	52478000	39569000	40545000	30276000	36085000	44787000	47723000	37284000	193890000	164780000	51025000	49102000	54212000	68490000	71172000	85062000	50232000	56300000	16089000	51390000	54192000	69891000	17678000	72771000	49326000	15989000	41897000	43005000	42199000	51724000	47051000	43320000	36673000	41702000	51658000	62845000	32217000	48085000	41627000	25951000
O00233	3876400	2241900	2632100	10030000	NA	NA	NA	NA	NA	NA	NA	19745000	NA	4125600	1439700	2076400	1069200	NA	5428700	4879200	2258600	NA	3672900	NA	45628000	7893600	6751500	9603800	1645400	5484400	5007600	3733000	34398000	1778100	4333100	3836400	1192300	27363000	2653800	34441000	1316100	21662000	5453200	NA	NA	6448200	9219800	5012700	2484200
O00244	NA	NA	NA	NA	NA	NA	NA	NA	NA	NA	2480900	NA	NA	1879300	NA	NA	NA	15338000	19605000	NA	NA	NA	4922400	NA	NA	NA	NA	NA	NA	NA	NA	NA	NA	6214300	NA	NA	3496800	NA	NA	NA	NA	NA	NA	5694800	NA	NA	NA	NA	NA
O00255	NA	NA	NA	NA	NA	NA	NA	383490	378520	2278900	NA	NA	NA	NA	332390	359440	NA	NA	NA	226230	NA	NA	NA	811810	NA	1389800	NA	NA	NA	NA	NA	NA	NA	215850	NA	NA	NA	NA	NA	NA	NA	NA	NA	NA	NA	NA	NA	NA	NA
O00257	NA	469640	NA	NA	NA	490720	691980	1129500	849490	276730	NA	NA	NA	NA	NA	NA	NA	NA	NA	NA	NA	NA	NA	NA	NA	NA	NA	NA	NA	NA	NA	NA	NA	NA	NA	NA	NA	NA	NA	NA	NA	NA	NA	NA	NA	905270	NA	NA	NA
O00264	153540000	255570000	35270000	105970000	190640000	218070000	2.64e+08	275940000	309780000	318350000	56495000	61801000	233100000	49239000	60392000	127580000	51707000	345820000	164420000	81794000	84098000	117280000	157690000	315780000	127340000	150110000	89297000	69010000	155760000	103900000	153780000	48263000	161020000	53660000	56397000	59594000	54336000	68510000	84857000	59790000	79564000	76531000	121730000	69226000	112980000	85619000	124010000	57968000	52517000
O00267	4267000	856670	870210	4317400	NA	1124400	712640	4637200	2857000	1482200	2917100	6537600	1898300	6651100	2750600	5696500	3624900	17164000	18316000	3196100	643890	7666400	8465000	4308100	8126000	5084100	9123000	2688000	1516100	7514100	7417900	845860	8913600	2194700	2239900	5202000	3462600	3440100	4494100	500740	2286500	4619100	5722700	1388600	5669600	5187000	10577000	1603700	599140
O00268	NA	NA	NA	255270	NA	NA	NA	NA	NA	NA	NA	NA	NA	NA	NA	NA	NA	NA	NA	NA	NA	NA	NA	476050	NA	NA	NA	NA	NA	NA	NA	NA	NA	NA	NA	NA	NA	NA	NA	NA	NA	NA	NA	NA	NA	NA	NA	NA	NA
O00273	19124000	707880	7008800	15607000	3200800	NA	1002400	1496900	NA	3590800	9812200	11941000	NA	15387000	13248000	20956000	12404000	45205000	43171000	17298000	15448000	26741000	20572000	NA	13409000	25538000	34603000	15881000	26395000	30372000	25043000	6100800	23262000	10117000	6949100	12049000	16285000	13856000	20144000	18466000	21616000	15180000	22251000	17183000	22117000	6672800	11531000	15406000	12062000
O00291	NA	1621100	498280	197530	1513100	1147600	1158600	1758000	2263900	3179400	NA	NA	665690	NA	599100	NA	NA	1880800	NA	473360	349720	NA	NA	2029600	2077400	NA	292160	NA	115290	1050600	730220	NA	NA	497000	568680	NA	NA	NA	NA	1017700	1335000	328820	NA	214880	922760	195680	NA	744580	287550
O00299	515470000	322250000	2.27e+08	618950000	344900000	230980000	328080000	390490000	313310000	430480000	379570000	445490000	318620000	437860000	373570000	568370000	378900000	1564700000	1161900000	651770000	509250000	718930000	884580000	532410000	1069400000	891110000	887970000	417820000	1005500000	1014500000	854980000	359240000	1327400000	458560000	420310000	702880000	572220000	541330000	4.92e+08	540050000	752290000	463970000	706520000	586390000	669410000	630980000	660160000	457610000	370490000
O00303	1.21e+08	69148000	20355000	100760000	50493000	29814000	51839000	103590000	99879000	113320000	101600000	102940000	79821000	102560000	105340000	113410000	73698000	341970000	295930000	106390000	86336000	136150000	235110000	119900000	240530000	141260000	146080000	91504000	130590000	199090000	142550000	60696000	225830000	100400000	51304000	72988000	85456000	94686000	128530000	100710000	119970000	101810000	186360000	107910000	142580000	76618000	135780000	75738000	90325000
O00330	4081900	7385800	1740100	1737900	2769100	2093800	5293000	8807400	6024600	6331000	268690	427030	3383700	1793800	NA	528170	1250000	9246600	4461600	908410	1658100	1896100	3732600	4114700	13199000	13890000	1017700	599560	2157100	2189100	2941800	916940	3094400	554070	2151000	1777400	NA	1564500	1672700	2467700	870780	1043900	1186100	4581100	620390	NA	1900400	1443000	698420
O00399	NA	NA	1662500	NA	NA	NA	NA	NA	NA	NA	NA	1688100	NA	NA	NA	3563900	NA	NA	NA	NA	3221600	NA	NA	NA	7776200	10218000	6464300	NA	NA	NA	9521500	NA	13038000	3306300	NA	2461800	3060900	NA	4549600	NA	NA	NA	NA	NA	NA	NA	NA	NA	NA
O00400	NA	3571000	873290	901400	6004500	2216900	4380300	3511800	4634400	2920200	1633800	739650	2874800	NA	1322700	1036600	702020	6028200	7462000	NA	1133900	NA	NA	7616000	891910	NA	NA	1490600	NA	NA	4075300	NA	9313500	NA	NA	11905000	NA	NA	NA	NA	NA	456210	NA	NA	NA	NA	NA	NA	NA
O00401	NA	NA	NA	NA	NA	NA	NA	NA	NA	NA	NA	NA	NA	NA	NA	NA	NA	3353900	NA	NA	NA	NA	NA	NA	NA	NA	670040	NA	NA	NA	NA	NA	3562400	NA	NA	678550	NA	49579000	NA	NA	NA	NA	NA	NA	NA	NA	NA	NA	NA
O00410	64925000	142540000	27517000	72097000	160220000	132690000	124520000	1.85e+08	172840000	221060000	67184000	76006000	117450000	84104000	77760000	100470000	58701000	2.48e+08	265280000	84749000	82839000	67591000	116770000	226790000	135400000	77949000	96756000	63238000	73731000	94006000	94644000	33078000	101380000	93890000	78777000	65461000	70190000	60551000	102200000	66846000	113560000	48613000	75169000	94071000	87155000	133190000	88794000	68025000	53317000
O00411	NA	1963000	137890	626470	NA	187100	NA	1081700	NA	NA	239600	303010	429930	209160	233220	NA	NA	1125400	NA	NA	NA	NA	NA	937850	NA	391190	NA	NA	518430	NA	NA	NA	718120	543530	NA	NA	NA	NA	NA	NA	NA	159650	NA	NA	NA	NA	3498900	NA	NA
O00422	NA	10962000	3560700	8972500	19562000	25274000	11078000	19375000	23205000	38973000	15002000	10313000	9677100	6700900	5808300	15982000	14420000	49115000	8383800	22777000	9970200	37846000	34246000	52525000	14443000	8701900	13021000	9900000	22777000	5263100	16136000	6643200	17119000	18929000	2575300	13658000	13427000	9962500	16604000	9164800	7679200	10222000	NA	10350000	6239400	1235600	4508100	5461000	3156900
O00423	NA	NA	NA	NA	NA	NA	NA	NA	NA	NA	NA	NA	NA	NA	NA	NA	317280	912010	4431000	NA	NA	882390	NA	NA	NA	NA	NA	NA	NA	NA	NA	NA	NA	NA	NA	NA	305960	NA	NA	NA	NA	NA	NA	NA	NA	NA	NA	NA	NA
O00425	31633000	37565000	10638000	28002000	32816000	28377000	26907000	39305000	43319000	35904000	23703000	26533000	33714000	16626000	28330000	30820000	21300000	107840000	85572000	26985000	15142000	38855000	36605000	65100000	35880000	53780000	30409000	10348000	30186000	29489000	37982000	14688000	61713000	18748000	11653000	18316000	14594000	31514000	21780000	28062000	41663000	26127000	26552000	18141000	30262000	27883000	29584000	33240000	22469000
O00429	5278600	2359900	3850800	8691200	2933000	2533000	4516600	8330100	6170100	10553000	5765400	7498100	3165700	7292400	6752500	5937800	4734300	39461000	22009000	4401500	5102800	9207000	6082100	7954500	7209300	9525200	7898000	2719700	9652500	6266800	10788000	7146100	4242200	3184600	12613000	4490300	3942800	5439700	7797800	6873000	5176500	3163300	4468600	6998800	6337400	24843000	4820500	3704900	2945500
O00442	NA	1797700	NA	NA	NA	NA	NA	1092700	1623400	1704100	1581300	NA	281060	NA	2544000	1106300	1701500	2819500	3131500	1138100	2020300	4656100	1031100	944540	1501500	NA	NA	NA	NA	NA	NA	483660	NA	2075200	1975400	524180	1602200	584810	1247100	NA	NA	NA	NA	1079100	NA	6118500	NA	NA	435690
O00443	NA	1106900	18124	NA	NA	NA	NA	NA	NA	NA	NA	96200	NA	82360	NA	NA	NA	NA	NA	NA	445520	NA	NA	NA	248830	NA	115470	NA	133500	NA	NA	NA	199520	NA	42522	NA	NA	NA	493190	NA	NA	NA	187340	NA	NA	NA	NA	NA	NA
O00458	NA	NA	NA	NA	NA	NA	NA	NA	NA	NA	NA	NA	NA	NA	NA	NA	NA	NA	NA	NA	NA	NA	NA	NA	NA	NA	NA	NA	NA	NA	NA	NA	NA	NA	NA	NA	NA	NA	NA	NA	NA	NA	NA	NA	NA	1415100	NA	NA	NA
O00459	NA	NA	NA	NA	NA	NA	NA	NA	NA	NA	NA	NA	NA	NA	NA	NA	NA	NA	NA	NA	NA	NA	NA	NA	NA	NA	NA	NA	NA	NA	NA	NA	NA	NA	NA	NA	NA	NA	NA	NA	NA	NA	NA	NA	NA	NA	NA	NA	NA
O00461	1478800	45777000	451560	2345400	52802000	29916000	49763000	67096000	55912000	47974000	385900	NA	32909000	413660	467220	NA	NA	5226700	2712500	1546400	793020	1241500	NA	49199000	2160200	865680	2054600	1169100	1054500	811950	2865100	561350	2062800	565530	10694000	568810	749550	2705500	810540	909910	NA	993390	1103700	1089900	5e+05	11763000	1175300	847980	466160
O00468	NA	NA	NA	NA	NA	NA	NA	NA	105040	94455	NA	NA	85177	NA	NA	NA	NA	NA	NA	NA	NA	NA	733920	NA	NA	NA	NA	NA	NA	NA	NA	NA	NA	NA	143410	NA	NA	NA	NA	NA	983210	NA	NA	NA	489650	NA	NA	NA	NA
O00469	41510000	651450	19401000	59727000	1029400	NA	NA	1539400	1599800	892880	38993000	38291000	NA	39258000	45967000	51199000	28939000	96883000	111800000	55683000	44555000	62756000	68303000	759810	82505000	44856000	62015000	36918000	51547000	79915000	59337000	23290000	78603000	45039000	NA	51661000	50854000	47441000	40064000	46006000	56079000	39025000	46237000	50486000	50988000	NA	56871000	43410000	33099000
O00471	410190	464560	NA	NA	NA	524540	469850	414960	652280	NA	NA	292490	778380	287860	NA	343720	289670	NA	NA	NA	215880	NA	364290	2592900	829780	NA	564370	NA	NA	NA	NA	NA	NA	NA	195490	NA	215320	NA	NA	NA	NA	NA	NA	NA	NA	NA	NA	NA	NA
O00479	NA	NA	NA	NA	NA	NA	NA	NA	45129000	NA	34658000	19099000	NA	30526000	NA	42807000	28611000	NA	94061000	42471000	NA	NA	19500000	NA	23964000	NA	NA	NA	NA	NA	NA	NA	NA	NA	NA	NA	NA	33478000	NA	NA	15206000	8363500	10698000	NA	14292000	NA	13861000	7882800	NA
O00483	80645000	173070000	32365000	64482000	202230000	212890000	150760000	272340000	117260000	313410000	53817000	71104000	64694000	72290000	67444000	76890000	29887000	250490000	174490000	114420000	66594000	182570000	136750000	320030000	157820000	117860000	63087000	65213000	84141000	122490000	89514000	20517000	90922000	67181000	61384000	95942000	76533000	33904000	82522000	89074000	111250000	51743000	95248000	99656000	50104000	62333000	106960000	68873000	59092000
O00487	34207000	20705000	8722000	19707000	18715000	25631000	16213000	35047000	15409000	28863000	20237000	19352000	9359500	11599000	18635000	22620000	14891000	66668000	74954000	30139000	23169000	25542000	46270000	48285000	40027000	29896000	34407000	19698000	25663000	25728000	40398000	13669000	30957000	22115000	16012000	24116000	14446000	23317000	23550000	15540000	33548000	23354000	19113000	27130000	32120000	22581000	17186000	17996000	19315000
O00488	5591700	44414000	7042700	6369900	41994000	33918000	21383000	62728000	47403000	41779000	1603300	NA	32066000	NA	NA	6121500	NA	16469000	NA	NA	8147400	7095800	15959000	91903000	10900000	9791700	3135400	NA	6935200	NA	NA	6448300	NA	5338600	8406300	14061000	6797400	NA	NA	5053400	7380300	3689500	12181000	8471700	16818000	15719000	12355000	3256300	7479100
O00499.P49418	NA	6552400	NA	2315300	8402600	7066600	4299000	12662000	11632000	3448100	1845700	1270800	3014300	1149500	2448900	1286200	1122700	8339500	4044500	1258100	316600	NA	5259000	20938000	8083500	2345500	784470	1314900	1604700	2544800	1486100	NA	1412700	1802200	13271000	823180	1692300	NA	3297300	1310900	2003400	3217900	747590	NA	641320	54910000	NA	665050	NA
O00505	26751000	35515000	15466000	32433000	24403000	26826000	43695000	30185000	23688000	53224000	27104000	30341000	26124000	29370000	31058000	24814000	21606000	109210000	108920000	48096000	28575000	45382000	49436000	54100000	74735000	31976000	66382000	20822000	43410000	26646000	53412000	24622000	68838000	32782000	8599600	30483000	21588000	35947000	43494000	36516000	37022000	24640000	14520000	18423000	24309000	23491000	49251000	38437000	17491000
O00507	NA	NA	NA	NA	NA	NA	NA	NA	NA	NA	NA	NA	NA	NA	NA	NA	NA	NA	NA	NA	NA	NA	NA	NA	NA	NA	NA	NA	NA	NA	NA	NA	NA	NA	186850	NA	NA	NA	NA	NA	NA	NA	NA	NA	NA	NA	NA	NA	NA
O00515	NA	NA	NA	NA	NA	NA	NA	NA	7122000	NA	NA	NA	NA	NA	NA	NA	NA	NA	NA	NA	NA	NA	NA	NA	NA	NA	NA	NA	NA	NA	NA	NA	NA	NA	NA	NA	NA	NA	NA	NA	NA	NA	NA	NA	NA	NA	NA	NA	NA
O00526	NA	NA	NA	NA	NA	NA	NA	NA	NA	NA	NA	NA	NA	NA	NA	NA	NA	NA	NA	NA	NA	NA	NA	NA	NA	NA	NA	NA	NA	NA	NA	NA	NA	NA	NA	NA	NA	NA	NA	NA	NA	NA	NA	NA	NA	NA	NA	NA	NA
O00534	NA	NA	NA	NA	NA	NA	NA	NA	NA	NA	NA	NA	NA	NA	NA	NA	558760	NA	NA	NA	NA	NA	NA	NA	NA	527700	NA	NA	NA	NA	NA	NA	NA	NA	253350	NA	NA	NA	NA	NA	NA	NA	NA	NA	NA	NA	NA	123870	NA
O00541	19310000	42265000	8430600	15828000	46509000	43816000	35668000	43996000	55803000	42385000	15494000	15306000	27499000	18634000	22059000	24302000	13887000	47350000	32086000	25172000	15047000	26483000	31442000	48676000	46547000	26204000	20445000	12557000	29672000	28867000	42417000	5971100	35388000	19215000	8088800	21345000	25243000	16882000	17803000	20003000	26862000	17284000	25664000	21651000	26714000	36964000	29974000	18656000	13489000
O00560	4287000	22405000	3516100	8048000	3371300	14215000	16347000	12550000	11289000	15790000	2901200	8363800	11386000	6522400	2711800	9631400	6132100	34792000	43457000	12699000	6303500	13414000	18807000	13894000	18250000	4658800	23216000	5778000	10730000	12617000	20120000	NA	23136000	7813100	1092700	8321800	6934700	NA	10322000	9161800	9278100	11625000	2056200	8287900	13035000	NA	9690300	8428400	7274600
O00562	NA	NA	NA	NA	1307800	NA	NA	NA	NA	NA	NA	NA	590260	NA	NA	NA	NA	NA	NA	NA	NA	NA	NA	NA	NA	NA	NA	NA	434570	NA	NA	NA	NA	NA	NA	NA	NA	NA	NA	NA	NA	NA	NA	NA	NA	NA	NA	NA	NA
O00566	6863600	22470000	3200600	7533800	18824000	26407000	24324000	35842000	46191000	28830000	2895100	1110100	18370000	NA	2916200	6847000	2046900	8834900	9590600	10389000	1018500	3537100	1815000	64731000	4509300	5928200	5559400	5500700	4717000	5647200	2450100	1322700	7143600	5536000	2628700	2125800	4385600	2672100	5247400	3545300	968410	2230300	1340600	1815600	2831500	3117900	3131000	2338200	2072400
O00567	42603000	107770000	15916000	55019000	81598000	93097000	97397000	109930000	136820000	156050000	35699000	33924000	89142000	38505000	57137000	50187000	31447000	131720000	139330000	52860000	40432000	66009000	70305000	167800000	90536000	51189000	60653000	22362000	63383000	71642000	45211000	22391000	69395000	31802000	29186000	50753000	43309000	34915000	51300000	50796000	48154000	31642000	52898000	47315000	50242000	70085000	55055000	35547000	24954000
O00571	178810000	227520000	112930000	239060000	203280000	207440000	200680000	255580000	306320000	321150000	162780000	155260000	192870000	178480000	191970000	245530000	169120000	646280000	656320000	214750000	207400000	308790000	250560000	362640000	374390000	229310000	267400000	194460000	294400000	306140000	314250000	162380000	367090000	186510000	64281000	237950000	218210000	226600000	256090000	226040000	227470000	154990000	238960000	245860000	206270000	117990000	203670000	148140000	185720000
O00592	16304000	54863000	8549400	21306000	60402000	50275000	61963000	65028000	80582000	93666000	19115000	21199000	56795000	21699000	18586000	15799000	13338000	60145000	42700000	24627000	19394000	30603000	32240000	79686000	39826000	39791000	30709000	20337000	44364000	35675000	33176000	9471300	49072000	19350000	20341000	25757000	20027000	27499000	21474000	16756000	30410000	13126000	25854000	21475000	33945000	22989000	28133000	16019000	19577000
O00622	NA	NA	NA	NA	NA	NA	NA	NA	NA	NA	NA	NA	NA	NA	NA	NA	NA	NA	NA	NA	NA	NA	NA	NA	NA	NA	NA	NA	NA	NA	NA	NA	NA	NA	NA	NA	NA	NA	NA	NA	NA	NA	NA	NA	NA	NA	NA	NA	NA
O00625	NA	NA	5383000	4908500	NA	NA	NA	NA	NA	NA	15615000	8153200	NA	11290000	17058000	11882000	9525200	53256000	12916000	2703400	3841800	3741900	NA	NA	NA	NA	40648000	5827500	15220000	12942000	NA	1403100	18644000	8917700	651890	18528000	7971300	6061700	9071500	9924900	8868600	4986200	12593000	12722000	7968300	1426900	14846000	5234600	5785900
O00629	23136000	65641000	32960000	79704000	46458000	73337000	63436000	61077000	88979000	55096000	57137000	106110000	48182000	79421000	97125000	79371000	51296000	144730000	183070000	84558000	60074000	122770000	51913000	105160000	184940000	137880000	56106000	46330000	1.61e+08	78499000	90255000	32933000	111070000	63600000	17336000	97348000	41525000	81636000	61199000	55396000	47711000	55269000	135250000	44321000	39313000	22050000	114300000	71222000	30407000
O00716	NA	3329500	NA	NA	NA	NA	3115100	NA	5443600	5807400	1403400	NA	NA	NA	NA	NA	NA	NA	NA	NA	NA	NA	2941800	NA	NA	NA	NA	NA	NA	NA	NA	NA	NA	NA	NA	NA	NA	NA	NA	NA	NA	NA	NA	NA	NA	NA	1922000	NA	NA
O00743	8953300	NA	3549200	12153000	NA	2282200	NA	3184000	3546300	1764400	11280000	7824700	2858000	9973200	10871000	7697200	3484000	16027000	15446000	10549000	11638000	7589300	15028000	4735800	12985000	7116300	15016000	7583100	1396100	5686500	12274000	1430100	4829200	7192600	3234900	14717000	13268000	12932000	7070000	9591600	11360000	6817300	5185600	7401100	1264800	8384800	4167500	7029600	816120
O00748	NA	NA	NA	NA	NA	NA	NA	NA	NA	NA	NA	NA	NA	NA	NA	NA	NA	NA	NA	NA	NA	NA	NA	NA	NA	NA	NA	NA	NA	NA	NA	NA	NA	NA	196840	NA	NA	NA	NA	NA	NA	NA	NA	NA	NA	NA	NA	NA	NA
O00750	NA	NA	NA	NA	NA	NA	NA	782930	NA	NA	NA	NA	60042	NA	NA	NA	NA	NA	NA	NA	NA	NA	NA	NA	NA	NA	NA	NA	NA	NA	NA	NA	NA	NA	1174300	NA	NA	NA	NA	NA	NA	NA	NA	NA	NA	NA	NA	NA	NA
O00754	NA	NA	NA	NA	NA	NA	NA	NA	309490	NA	NA	NA	NA	NA	NA	NA	NA	NA	1154100	NA	NA	NA	NA	930620	NA	NA	NA	NA	NA	NA	NA	NA	NA	NA	262270	NA	NA	NA	NA	NA	NA	NA	NA	NA	NA	NA	NA	NA	NA
O00762	NA	NA	1713000	2665300	1915900	NA	NA	NA	1272700	1851100	3808100	1646000	NA	2002400	NA	2656500	1473000	8346400	NA	NA	2122100	8678900	8484600	NA	NA	NA	1965600	1288400	2036300	NA	NA	1909600	5516200	3191600	NA	2375400	NA	NA	NA	NA	NA	1543700	NA	NA	2821400	NA	NA	NA	1269500
O00764	26438000	1117400	8321400	23080000	14635000	4013600	7740000	8920700	8089600	11310000	30457000	43744000	6339400	40031000	36344000	38851000	20214000	142820000	79884000	31120000	16044000	30741000	60206000	17080000	56768000	10463000	37060000	36418000	26006000	60300000	38915000	16779000	74192000	12616000	31619000	32407000	13145000	22040000	38392000	29101000	24741000	27097000	24905000	39182000	25999000	43367000	35494000	26978000	18957000
O00767	39135000	7041400	22698000	35020000	8539800	31975000	19847000	11256000	10049000	8853600	19995000	42408000	24186000	36798000	43193000	51354000	29198000	118350000	83899000	NA	30668000	64847000	64372000	25050000	37654000	64925000	70635000	26648000	45891000	71226000	100770000	20943000	92113000	35739000	1480100	25401000	30662000	15466000	33462000	27507000	34403000	36863000	58145000	35973000	75091000	NA	37822000	42409000	11636000
O14493.O95484.P56747.O15551	NA	NA	NA	NA	NA	NA	NA	NA	NA	9116700	NA	NA	NA	NA	NA	NA	NA	NA	NA	NA	NA	NA	NA	NA	NA	NA	NA	NA	NA	NA	NA	NA	NA	NA	NA	NA	NA	NA	NA	NA	NA	NA	NA	NA	NA	NA	NA	NA	NA
O14494	NA	2224100	NA	NA	4320000	929330	2096000	NA	1065800	4708400	NA	NA	NA	NA	NA	NA	NA	NA	NA	NA	NA	NA	NA	3928400	NA	NA	NA	NA	NA	NA	NA	NA	NA	NA	NA	NA	NA	NA	NA	NA	NA	NA	NA	NA	NA	NA	NA	NA	NA
O14495	NA	NA	272010	NA	NA	429280	NA	NA	NA	NA	NA	NA	NA	NA	2062700	NA	NA	NA	NA	NA	NA	NA	1204600	NA	1371000	NA	NA	NA	1491200	2325200	704850	NA	NA	557210	NA	692750	NA	NA	889890	NA	NA	NA	NA	NA	NA	NA	NA	NA	NA
O14497	NA	264070	NA	NA	1991900	806280	2393500	1611200	3536200	2310400	NA	NA	787210	NA	NA	NA	NA	NA	NA	NA	NA	NA	NA	3219100	NA	NA	NA	NA	82235	NA	NA	NA	1064100	NA	197120	NA	NA	124330	NA	NA	NA	NA	NA	NA	NA	NA	107810	NA	NA
O14521	12847000	NA	1521700	8436000	NA	NA	NA	NA	NA	12430000	NA	NA	NA	NA	11569000	17134000	2996600	NA	NA	NA	NA	9774600	NA	7581800	8115600	NA	NA	2577200	13086000	10355000	NA	3479300	16941000	3712300	NA	4136500	7894400	7823000	NA	6013000	18024000	3371300	9772200	3362300	6818600	NA	NA	6867800	5751700
O14529	NA	NA	NA	NA	NA	NA	NA	NA	NA	NA	NA	NA	NA	NA	NA	NA	NA	NA	NA	NA	NA	NA	NA	NA	NA	NA	NA	NA	NA	NA	NA	NA	NA	NA	NA	NA	NA	NA	NA	118880	NA	NA	NA	NA	NA	NA	NA	NA	NA
O14530	8438000	NA	3274200	11961000	NA	NA	NA	2670800	1127600	1243600	3339700	4677900	NA	6777100	10385000	10824000	6695200	25552000	18483000	8520400	5072800	7280500	12881000	NA	15741000	1141400	8400800	6770800	10209000	21206000	10144000	3058700	16949000	4360000	990210	8415600	7843000	9479000	9162900	1142600	NA	3304600	9396800	2523300	8196700	NA	15364000	5879700	3486600
O14545	NA	NA	113290	339920	NA	NA	NA	NA	NA	NA	647450	563500	NA	NA	NA	2132400	216670	7572100	NA	NA	533300	967090	622740	NA	NA	NA	NA	1025100	726750	NA	5625500	NA	NA	315090	NA	NA	NA	NA	NA	NA	590790	544050	NA	NA	964480	NA	NA	507720	NA
O14548	4089300	51997000	6864000	16453000	76599000	49367000	50727000	87919000	91778000	93272000	9280300	11627000	50521000	11573000	14198000	8398000	4467900	32084000	47336000	4962800	3128800	17306000	NA	143300000	NA	NA	30949000	4277700	22992000	11029000	23042000	3426700	30474000	NA	3263300	4692500	16012000	4924900	3664700	NA	3998600	17727000	17587000	3147800	20974000	16625000	8248200	14534000	11113000
O14561	132190000	98474000	41965000	106530000	72015000	66939000	66531000	99364000	99525000	96191000	87905000	84775000	78236000	89533000	91050000	141520000	78592000	313610000	248610000	111820000	96633000	94762000	142950000	141320000	184210000	114740000	126120000	41984000	108890000	78133000	98050000	31385000	230660000	94049000	20277000	59492000	74234000	148820000	116730000	90081000	108330000	102030000	43074000	79684000	108340000	38180000	125610000	169170000	79884000
O14562	8990700	NA	2124000	5264700	NA	NA	NA	NA	NA	NA	4925600	4920400	NA	11766000	14008000	5176500	4911600	NA	NA	9345200	9708800	8209900	11662000	NA	22060000	3363900	10229000	2600100	5626400	5121800	NA	NA	11941000	6277900	NA	5783300	8549100	8974800	3457500	1168800	9297500	1090200	6973500	1698100	15712000	NA	1186800	5117700	1295000
O14569	NA	NA	NA	NA	5075900	13175000	6878800	14429000	4596900	24010000	NA	NA	NA	NA	NA	NA	NA	NA	NA	NA	NA	NA	NA	5473500	NA	NA	NA	NA	1946000	NA	NA	NA	NA	NA	NA	NA	NA	NA	NA	NA	NA	NA	NA	NA	NA	4499900	NA	1590800	NA
O14576	NA	1318200	NA	1101100	NA	NA	NA	NA	906480	NA	NA	NA	NA	1435200	1106200	1230600	674710	NA	NA	NA	NA	NA	NA	NA	NA	NA	NA	NA	NA	NA	NA	NA	NA	NA	NA	NA	NA	NA	NA	NA	NA	NA	NA	NA	NA	NA	NA	NA	NA
O14578	NA	NA	46350	NA	NA	NA	NA	NA	NA	NA	NA	NA	NA	NA	NA	NA	NA	9997300	NA	NA	NA	299780	NA	NA	NA	NA	NA	NA	NA	NA	NA	NA	NA	351040	NA	NA	NA	NA	NA	NA	NA	NA	NA	NA	NA	NA	NA	NA	NA
O14579	51829000	197980000	31750000	59762000	145920000	71264000	108410000	167400000	182680000	164480000	43373000	53391000	103860000	46001000	66302000	64211000	45156000	199510000	213090000	68963000	67023000	76832000	115850000	119250000	136300000	72122000	91817000	13016000	66503000	102630000	85906000	31335000	154350000	50639000	37493000	69092000	63947000	24119000	57421000	39350000	82501000	46921000	49644000	67522000	81971000	66656000	31192000	52755000	41020000
O14613	NA	NA	NA	NA	NA	3126200	NA	NA	1713300	4838100	NA	NA	NA	NA	NA	NA	NA	NA	NA	NA	NA	NA	NA	6893200	NA	NA	NA	NA	NA	NA	NA	NA	NA	NA	NA	NA	NA	NA	NA	NA	NA	NA	NA	NA	NA	NA	NA	NA	NA
O14617	1590300	1712900	730120	4151800	4470600	1711000	2775100	1889500	2774000	1849400	1798200	1256600	1457100	2211600	5479700	2930500	2016700	9112900	5439300	2409500	1604400	2003500	4856900	2741800	7259400	6505900	2890200	756670	1474900	2664000	3581200	585760	4273200	2337400	747980	3883400	1867400	1389400	966280	1733600	4157200	2654900	7093500	2343600	3552500	1050200	3575200	4837600	2441500
O14618	NA	NA	1487300	5329700	NA	NA	NA	NA	NA	NA	2526700	3993300	NA	1155700	661950	4192500	2772200	27357000	6105000	3823300	3747100	NA	2517400	NA	6758900	11017000	3956000	NA	3217700	1786100	3317000	1348300	4101600	NA	2202300	3338100	2137600	721490	2436500	2939700	2415400	1614100	3882000	1260100	5057200	NA	5402800	2553000	1527800
O14639	NA	NA	NA	NA	NA	NA	NA	NA	NA	NA	NA	4916800	NA	NA	NA	NA	NA	NA	NA	NA	NA	NA	NA	NA	NA	NA	NA	NA	NA	NA	NA	NA	NA	NA	NA	NA	NA	NA	NA	NA	NA	3598800	NA	NA	NA	NA	NA	NA	NA
P54792.O14640	NA	NA	NA	NA	NA	NA	NA	NA	NA	NA	NA	NA	NA	NA	NA	NA	NA	NA	NA	NA	NA	NA	NA	NA	NA	NA	NA	NA	NA	NA	NA	NA	NA	NA	NA	NA	NA	NA	NA	NA	NA	NA	NA	NA	NA	NA	NA	NA	NA
O14641.Q92997	NA	NA	NA	NA	NA	NA	NA	NA	NA	NA	NA	NA	NA	NA	NA	NA	NA	NA	NA	191140	NA	NA	NA	NA	NA	NA	NA	NA	NA	NA	NA	NA	NA	NA	NA	NA	NA	NA	NA	NA	NA	NA	NA	NA	NA	NA	NA	NA	NA
O14646	237630	1093100	NA	384570	1906700	1399400	1565500	1678500	1128600	2196100	72398	100860	1083800	NA	NA	127240	197160	NA	NA	NA	340880	NA	194830	1997600	NA	NA	262070	NA	NA	314680	NA	NA	NA	NA	219520	NA	314730	NA	3504000	126750	85709	246780	152680	228820	261550	NA	239170	368430	NA
O14647	NA	261340	NA	NA	NA	NA	NA	NA	NA	NA	NA	NA	NA	NA	NA	NA	NA	NA	227200000	NA	NA	NA	NA	NA	NA	NA	NA	NA	NA	NA	NA	NA	NA	NA	NA	NA	NA	NA	NA	NA	NA	NA	NA	NA	NA	NA	NA	NA	NA
O14653	NA	15947000	NA	NA	5156900	3642200	NA	16318000	NA	10899000	NA	NA	12729000	NA	NA	NA	NA	NA	4982800	NA	NA	NA	NA	7544100	NA	NA	NA	NA	NA	2658600	NA	NA	NA	NA	1607900	NA	NA	NA	NA	NA	NA	NA	NA	NA	NA	NA	NA	NA	NA
O14656	NA	5809500	521070	NA	10232000	5614700	4140200	11568000	9309400	11604000	NA	1427300	2170600	NA	971600	NA	2897800	4033500	8203200	1137300	1351100	NA	882950	11615000	NA	NA	NA	NA	1111700	1313500	1216200	NA	3065700	1210700	554020	3865600	NA	1287000	NA	3133800	NA	366840	1773000	NA	NA	1907700	1822700	NA	844010
O14657	NA	5025200	1329600	13287000	4094600	1337300	1394400	1007600	4895100	6652800	1449600	2316400	NA	850700	3851000	5445400	1890000	12504000	6486000	849120	1358000	6251100	6485600	8241400	3334200	6439200	1861800	1649000	3997200	10415000	3626900	1572900	3289800	3460600	NA	926180	2324700	NA	513900	4528000	NA	675320	3392900	NA	3687900	NA	4393200	2310000	NA
O14662	748520	NA	NA	1181500	641230	1002200	2084200	3295000	6270700	11507000	NA	NA	934550	1590100	3626300	NA	529100	NA	NA	NA	2505400	NA	NA	12548000	NA	NA	2219200	NA	1302100	2521100	NA	NA	NA	2332600	NA	776560	1386500	NA	NA	NA	6656800	1301000	5288900	765960	1117000	NA	957620	1561600	2889900
O14672	1107000	6216300	467080	408040	3592800	3467800	4472900	4215300	9245300	10621000	NA	780550	4780500	NA	376680	1352600	1064200	8455800	NA	798190	959510	1669600	NA	7676900	1173000	215420	2961900	NA	5444100	2490200	3679900	NA	6730500	711910	NA	1299800	192230	959670	NA	417390	1744800	363510	621420	540760	1319300	724320	586500	1433300	524280
O14681	NA	2119800	NA	864420	2441400	4286200	3194000	5362100	4924900	5185700	NA	NA	7078900	NA	NA	NA	NA	NA	NA	NA	1212800	1314700	NA	7295500	NA	1292300	NA	NA	NA	1259000	NA	NA	NA	NA	NA	NA	NA	NA	NA	NA	NA	NA	NA	NA	NA	NA	NA	NA	NA
O14684	34161000	171760000	18908000	40538000	222990000	207290000	129120000	147880000	109280000	130470000	20932000	19658000	134110000	2.4e+07	20976000	24175000	28950000	91528000	99656000	19092000	32476000	57918000	30262000	274500000	36596000	30844000	36986000	11729000	23941000	43135000	47974000	11249000	32657000	NA	23793000	14747000	13430000	42497000	26818000	NA	28066000	26409000	45910000	28756000	30513000	76794000	47019000	29662000	16683000
O14715	NA	163120	NA	NA	149780	96134	148670	226130	253470	306080	NA	NA	NA	NA	NA	NA	NA	NA	NA	NA	NA	NA	NA	661090	NA	NA	NA	NA	NA	NA	NA	NA	NA	NA	NA	NA	NA	NA	NA	NA	NA	NA	NA	NA	NA	NA	NA	NA	NA
O14727	NA	NA	NA	NA	NA	NA	NA	NA	NA	NA	NA	NA	NA	NA	NA	NA	NA	NA	NA	NA	NA	NA	NA	NA	NA	NA	NA	NA	NA	NA	NA	NA	NA	NA	NA	NA	NA	NA	NA	NA	NA	NA	NA	NA	NA	NA	NA	NA	NA
O14730	NA	NA	NA	NA	NA	NA	NA	NA	NA	NA	NA	NA	NA	NA	NA	NA	NA	NA	NA	NA	NA	NA	NA	NA	NA	NA	NA	NA	NA	NA	NA	NA	NA	NA	NA	NA	NA	NA	NA	NA	NA	NA	NA	NA	NA	942070	NA	NA	NA
O14732	2491100	NA	1388600	6182000	NA	971680	NA	NA	NA	NA	NA	1844600	NA	3112200	748580	3234900	5317100	6832000	6175300	3283700	8580800	13161000	11074000	NA	7483300	14295000	8228000	1415200	15331000	12643000	7232100	2467200	20624000	10680000	8860400	15056000	13387000	7988300	9022800	10550000	15396000	6265700	8201900	7715800	8460100	8973800	12032000	4274500	3210200
O14733	NA	NA	NA	NA	NA	NA	NA	NA	NA	NA	NA	NA	NA	1078400	NA	NA	574020	NA	NA	NA	NA	NA	NA	NA	NA	NA	NA	NA	622790	NA	NA	NA	NA	NA	NA	NA	NA	NA	NA	NA	NA	NA	NA	NA	943920	NA	NA	NA	NA
O14734	NA	1644000	NA	518450	1545700	1151000	3880200	8502900	6289200	10638000	NA	NA	NA	NA	NA	NA	NA	NA	NA	2061600	740110	NA	NA	8865500	NA	1038500	NA	NA	NA	NA	NA	NA	NA	NA	NA	NA	NA	NA	NA	1804500	NA	1056000	NA	NA	NA	NA	NA	2316200	NA
O14735	12573000	18615000	1282400	5005300	7046800	25563000	26782000	23716000	36821000	25841000	7488300	4455300	26141000	6040500	4515200	10245000	3140900	19496000	NA	NA	2737700	12052000	9242600	7489000	11202000	NA	NA	3043800	6373900	5257400	NA	2645000	11912000	NA	NA	6061100	NA	12153000	NA	NA	NA	NA	NA	NA	10422000	NA	11761000	10251000	NA
O14737	31281000	NA	11806000	45064000	NA	1686300	NA	1975600	NA	NA	23945000	24229000	NA	30043000	22017000	41184000	21040000	90194000	81086000	23177000	34546000	27448000	54378000	NA	36040000	60189000	32083000	36516000	51108000	40006000	24431000	17909000	53912000	23212000	9270200	32867000	43787000	34882000	30116000	36319000	40230000	12125000	15994000	27453000	36961000	21787000	17940000	25578000	14634000
O14744	43907000	23775000	17195000	56899000	15295000	13871000	16565000	12002000	20458000	21001000	34372000	40993000	9602700	32464000	40471000	51184000	33076000	148430000	156520000	47543000	38196000	53380000	62518000	16512000	90986000	64238000	63119000	30946000	67336000	56420000	73048000	25311000	77051000	43803000	26145000	34624000	38684000	42724000	48741000	27584000	47758000	31489000	61277000	45460000	50147000	35991000	51793000	38793000	27940000
O14745	25475000	18477000	13358000	31692000	20035000	12612000	18158000	25856000	24141000	20233000	17725000	20395000	8074000	19578000	15187000	30415000	12391000	20440000	40766000	27113000	20055000	37487000	42309000	32082000	55798000	35028000	34035000	20086000	46750000	35832000	39016000	10316000	55910000	18482000	10841000	26837000	16036000	24449000	30334000	11919000	33403000	19358000	31978000	20408000	20742000	15698000	28034000	20471000	18231000
O14757	NA	NA	NA	NA	NA	NA	NA	NA	NA	NA	NA	NA	NA	NA	NA	NA	NA	NA	NA	NA	NA	NA	NA	NA	NA	NA	NA	NA	NA	NA	NA	NA	NA	NA	NA	NA	NA	NA	NA	NA	NA	NA	NA	NA	NA	NA	3432000	NA	NA
O14763	2226600	NA	NA	2328600	NA	NA	871300	2114800	NA	1529700	1141100	1252700	NA	1196200	1539300	1932000	1186700	7913700	2371000	3612400	3061500	3680300	2537500	NA	NA	NA	2753300	NA	2341600	NA	3153600	700090	2775700	NA	NA	1552000	NA	NA	3238300	NA	3270900	816510	NA	1523000	NA	NA	2471100	3812100	NA
O14772	NA	NA	NA	NA	NA	NA	NA	NA	NA	NA	NA	NA	NA	NA	NA	NA	NA	NA	NA	NA	NA	NA	NA	NA	NA	NA	NA	NA	NA	NA	NA	NA	NA	NA	263030	NA	NA	NA	NA	NA	NA	NA	NA	NA	NA	NA	NA	NA	NA
O14773	6834400	5094300	5049700	10140000	3378700	8758800	4083700	3052000	7328600	5629400	12697000	11245000	3715700	11407000	12728000	18382000	8135400	40349000	29372000	16383000	17811000	20836000	20100000	4589900	8071900	27609000	38271000	7790700	18173000	22588000	28308000	5187100	36347000	16334000	3405400	13005000	11921000	5269200	21662000	15787000	14280000	12950000	23496000	8116200	19251000	3239000	12809000	14395000	10845000
O14776	21683000	15821000	8369700	18597000	8529500	2698300	9572300	4216100	7994800	8216700	9154100	10908000	7445900	9594700	14880000	11436000	8303000	29254000	34154000	21195000	14109000	20874000	21291000	19499000	23235000	19771000	17367000	9350500	16382000	21912000	24649000	5555600	26424000	16696000	8036500	13652000	10620000	10557000	18172000	20084000	11520000	12221000	17429000	15782000	16409000	14971000	19744000	10094000	12591000
O14777	NA	701290	76260	NA	NA	147990	NA	NA	NA	NA	NA	NA	NA	NA	NA	151810	NA	NA	NA	NA	NA	NA	NA	341970	NA	NA	341640	NA	NA	NA	NA	700860	552200	NA	621850	NA	NA	NA	NA	NA	1523300	NA	NA	NA	973410	NA	882190	565710	1185300
O14786	NA	NA	NA	NA	NA	NA	NA	NA	NA	NA	NA	NA	NA	NA	NA	NA	NA	NA	NA	NA	NA	NA	NA	NA	NA	NA	NA	NA	NA	NA	NA	NA	5600200	NA	NA	NA	NA	NA	NA	NA	NA	NA	NA	NA	NA	NA	NA	NA	1272600
O14787	300640	273280	NA	588720	NA	681400	NA	495750	NA	NA	620360	351050	663280	494100	1567800	1014300	NA	1788800	NA	348340	NA	NA	NA	NA	765320	740320	1140600	NA	NA	1127000	2056200	169550	1348000	NA	472590	488370	305750	671670	572290	524660	NA	248970	799450	NA	848610	1596700	645890	351190	389380
O14802	NA	NA	NA	NA	125850	NA	NA	NA	612710	288990	205240	NA	NA	NA	NA	268190	NA	NA	NA	826920	255310	NA	NA	NA	NA	NA	NA	NA	NA	NA	NA	NA	NA	NA	89355	NA	NA	NA	NA	NA	NA	73603	NA	NA	200840	NA	NA	NA	NA
O14817	16952000	34650000	7067100	11908000	NA	31852000	15348000	42137000	17033000	41215000	21989000	9139700	34244000	15908000	23455000	10664000	12639000	NA	44740000	11402000	23764000	13608000	29925000	44833000	39905000	23364000	19852000	1591800	NA	19359000	20105000	9231100	NA	14835000	NA	2813700	14061000	5747000	14540000	13776000	29464000	24442000	NA	15698000	19340000	NA	15651000	4741400	10663000
O14818	236820000	69293000	71370000	222950000	59805000	169750000	171430000	103090000	181780000	141990000	174830000	183920000	135240000	140760000	168400000	240040000	162470000	652810000	632360000	261360000	181480000	232580000	301820000	177240000	319960000	275390000	277850000	181340000	352040000	397610000	269200000	115590000	415380000	217130000	137650000	216310000	132550000	218740000	242440000	207950000	242870000	212040000	270820000	264270000	299610000	187480000	181250000	198730000	164130000
O14828	55091000	111080000	35193000	62253000	141490000	149400000	137050000	134480000	171470000	157970000	53770000	57737000	81838000	37123000	61198000	57187000	36822000	186350000	170910000	61295000	40414000	85010000	49891000	183160000	106380000	113480000	61002000	47620000	101180000	63458000	103320000	30880000	186390000	44341000	21209000	82507000	46111000	54081000	74701000	63643000	70502000	54023000	73049000	60615000	80890000	56909000	79780000	75213000	43190000
O14841	NA	NA	NA	NA	NA	NA	NA	NA	NA	NA	NA	NA	NA	NA	NA	NA	NA	NA	NA	NA	NA	NA	NA	NA	NA	NA	NA	NA	NA	NA	NA	NA	NA	NA	451880	NA	NA	NA	NA	NA	NA	NA	NA	NA	NA	NA	NA	NA	NA
O14874	1558700	3534900	498970	1481400	NA	2857200	4094900	4360200	6402000	3164700	1044400	1153600	1683600	NA	1016400	NA	1180200	3746500	4263400	1791800	NA	2016700	NA	4632400	NA	NA	3448900	NA	NA	NA	NA	NA	NA	NA	NA	1193100	518270	1621800	2126700	NA	1192600	1325000	NA	NA	NA	1219700	880730	332930	961900
O14879	NA	381760	NA	NA	NA	NA	NA	NA	NA	NA	NA	NA	NA	NA	NA	NA	NA	NA	NA	NA	NA	NA	714550	NA	NA	NA	NA	NA	NA	NA	NA	NA	NA	NA	NA	NA	NA	NA	NA	NA	NA	NA	NA	NA	NA	NA	NA	NA	NA
O14880	13667000	431850000	9905400	22847000	451750000	386550000	330550000	422680000	322820000	371330000	22440000	40245000	340580000	34876000	16544000	20552000	12519000	134120000	113980000	29640000	19775000	23332000	45649000	573800000	63946000	71673000	42027000	14026000	31017000	48934000	75815000	14408000	58927000	18478000	55294000	21616000	38893000	22772000	23089000	8663800	19446000	36587000	40616000	35490000	47591000	100600000	50317000	27270000	17068000
O14893	NA	NA	NA	1371400	NA	NA	NA	NA	NA	NA	NA	NA	NA	NA	NA	NA	863160	NA	NA	NA	NA	2777800	NA	NA	NA	3733000	NA	NA	NA	NA	NA	NA	NA	NA	594980	NA	NA	NA	NA	NA	NA	NA	754340	NA	NA	NA	1826100	NA	NA
O14907	NA	NA	2777800	5866800	NA	NA	NA	NA	NA	NA	3941700	5941000	NA	NA	NA	8314600	4480200	14740000	NA	7004800	NA	6732500	9350900	NA	11869000	NA	NA	NA	NA	9707500	NA	5221900	13489000	3089000	NA	5097600	3067700	3330600	6340100	4613900	NA	4490000	NA	NA	4724600	NA	NA	9034400	4456400
O14908.Q8TF64	NA	7963000	1950800	13813000	6156200	16244000	9470200	10339000	8140700	5077800	2679200	4225300	6889600	2627600	NA	2850000	543430	9284700	NA	6401200	4176900	4241500	3717500	18898000	9674000	7666400	11978000	4955800	4943300	15583000	11819000	558760	3742300	1677300	13842000	3019200	6210400	2256800	2931400	8711700	14735000	1769800	11970000	7887200	2110500	29369000	3207500	5903200	6056100
O14920	NA	NA	NA	NA	NA	NA	NA	NA	NA	NA	NA	NA	NA	NA	NA	NA	NA	NA	8554800	NA	NA	NA	NA	NA	NA	NA	311070	NA	NA	606000	NA	NA	695670	NA	NA	NA	NA	NA	NA	NA	NA	NA	610010	5292200	NA	NA	221630	NA	NA
O14925.Q5SRD1	NA	54211000	5066500	984870	53472000	28940000	39943000	80128000	84350000	126030000	8571500	10341000	36103000	10672000	8110500	9120100	7445100	NA	NA	16392000	10800000	NA	21202000	75364000	24129000	6120100	28374000	1355100	27043000	24117000	28338000	11669000	24075000	3611900	3647300	14800000	13752000	13100000	12880000	12458000	14722000	9066700	16402000	16617000	13985000	10966000	NA	9420500	14557000
O14929	52361000	23358000	20842000	49348000	14665000	28217000	16835000	16671000	29584000	44667000	43088000	35803000	18876000	42620000	45539000	43494000	28184000	1.75e+08	147050000	57703000	58377000	84294000	66211000	22509000	70208000	94989000	74401000	45907000	92810000	85618000	92293000	29347000	152240000	60082000	24672000	59636000	41761000	28658000	55309000	41096000	52412000	37153000	57852000	52964000	67881000	36445000	76834000	40912000	40768000
O14936	192580	811680	NA	NA	311580	217970	NA	775820	322190	NA	NA	202670	419610	NA	NA	443500	220060	2641900	1625800	NA	NA	303980	NA	NA	NA	648210	NA	NA	271450	233020	NA	NA	414180	150580	NA	299290	NA	NA	NA	NA	NA	NA	NA	NA	NA	NA	313060	NA	437780
O14949	19095000	57410000	4744400	19392000	88939000	76588000	83802000	78042000	70358000	85998000	8983700	10855000	69582000	13124000	16649000	15432000	15025000	15769000	45457000	24912000	11550000	11720000	31610000	105400000	48044000	23566000	41273000	17770000	36954000	20011000	27307000	7459000	52324000	19593000	14993000	11722000	16073000	33215000	16612000	23380000	40828000	15398000	19453000	13787000	31769000	7843600	24917000	24073000	21283000
P19105.O14950	147350000	141950000	101090000	212450000	106800000	1.19e+08	116130000	1.69e+08	218240000	196740000	113470000	113250000	131600000	220390000	166360000	178470000	107600000	644810000	517980000	224200000	110220000	316030000	318600000	222510000	284270000	319770000	325300000	186390000	304450000	410560000	419540000	127680000	453680000	266100000	60526000	214590000	191250000	110950000	154780000	147900000	168750000	137150000	262660000	152680000	1.91e+08	242490000	210560000	136850000	146690000
O14964	5221700	11734000	2406900	7732000	4416000	3267400	3601200	4968700	9472900	7356600	4544400	3472600	3541900	4969700	7006300	6260400	3158000	15456000	2022400	3335600	2386300	6441700	13809000	1974300	14711000	5717900	3866800	5102500	9871100	3474100	7701100	1138100	6291700	5030800	2013100	5155900	5770500	7598100	4922400	7773600	5653500	5899900	6419200	4609000	8572000	1585800	7565700	8585600	2308000
O14965	391910	965140	NA	1044900	NA	1104000	1622600	1119100	2569800	1657400	NA	NA	3573100	NA	365570	NA	NA	NA	NA	NA	NA	NA	633710	1478600	NA	NA	NA	263050	NA	NA	NA	NA	NA	NA	NA	432430	NA	805650	2060300	NA	NA	NA	NA	NA	2905000	NA	846010	NA	NA
O14966	NA	23523000	NA	NA	NA	22002000	NA	NA	1387800	1363100	NA	NA	14405000	NA	NA	NA	17440000	NA	NA	NA	NA	NA	NA	1612900	NA	NA	52191000	NA	NA	27307000	55186000	NA	NA	NA	NA	NA	NA	NA	26318000	NA	NA	NA	28401000	NA	30212000	NA	NA	NA	NA
O14967	NA	7944300	NA	NA	NA	780370	NA	1144700	4793200	1075600	NA	NA	4063500	NA	NA	NA	NA	NA	NA	NA	NA	NA	NA	NA	NA	NA	NA	NA	1343100	9729500	NA	NA	NA	NA	NA	NA	NA	NA	NA	4960700	NA	NA	NA	NA	NA	NA	NA	2666000	NA
O14972	NA	NA	NA	NA	NA	NA	NA	NA	NA	NA	NA	NA	NA	NA	NA	NA	NA	NA	NA	NA	650730	NA	NA	NA	NA	NA	NA	NA	NA	NA	1458300	NA	NA	NA	NA	NA	NA	NA	NA	NA	NA	NA	NA	NA	NA	NA	NA	NA	NA
O14974	3884400	352190	701300	1450800	218370	NA	356550	1622800	1363200	1604600	1966700	2598600	406690	3004100	2719700	2768500	390120	5124000	4104100	2518200	2055800	2182300	2943300	864400	2250800	1854400	4351400	1957900	2541100	6963700	3083100	270350	3472200	NA	3397100	2770700	820690	887510	NA	1392900	NA	829730	7717700	830660	1967900	5463000	2327100	331920	1323800
O14975	34751000	40591000	13294000	40777000	16018000	38351000	36159000	41249000	48262000	58723000	27145000	43948000	27775000	32048000	33435000	42357000	27082000	166630000	102410000	33983000	42148000	48754000	51715000	52352000	58220000	49239000	45731000	26296000	44985000	71828000	47609000	18722000	81441000	54054000	3021600	33190000	33787000	43632000	38015000	38786000	38278000	36193000	30509000	36406000	46718000	16557000	26978000	26334000	23099000
O14976	NA	NA	NA	NA	NA	NA	NA	NA	NA	NA	NA	NA	NA	302190	NA	NA	NA	NA	NA	NA	NA	NA	NA	NA	NA	NA	NA	NA	NA	NA	NA	NA	244020	NA	NA	NA	NA	NA	NA	NA	NA	NA	NA	NA	530880	NA	NA	NA	NA
O14979	89787000	207280000	52254000	95804000	176530000	173090000	167630000	254880000	221210000	271660000	94466000	97177000	156170000	83131000	107980000	119010000	66971000	323310000	295050000	87513000	92283000	122110000	134390000	318590000	234410000	159470000	150810000	84814000	113950000	120330000	128150000	54887000	222480000	88301000	19274000	92264000	110360000	119680000	104150000	116840000	118080000	81916000	110160000	121970000	119230000	70549000	81726000	114060000	79043000
O14980	57032000	147880000	27016000	70424000	106860000	116620000	114820000	118180000	156460000	140370000	61564000	68162000	116240000	65206000	55336000	90655000	36880000	249710000	197660000	85249000	72347000	94225000	117540000	161930000	127460000	76738000	99463000	46546000	79092000	82709000	88876000	33948000	93120000	63700000	51710000	68405000	60624000	70221000	88198000	72190000	69489000	64226000	81531000	73319000	74110000	68899000	72386000	56448000	60317000
O14981	NA	NA	NA	90878	212760	NA	NA	NA	NA	253870	NA	NA	NA	NA	NA	NA	NA	NA	NA	NA	NA	NA	NA	NA	NA	213620	NA	NA	97242	NA	NA	NA	NA	NA	109100	NA	NA	NA	169750	NA	NA	NA	402380	57325	NA	257000	NA	NA	96533
O15013	NA	NA	NA	NA	NA	NA	NA	NA	NA	NA	NA	NA	NA	NA	NA	NA	NA	NA	NA	375060	NA	NA	NA	NA	NA	NA	NA	NA	NA	NA	NA	NA	NA	NA	NA	NA	NA	NA	NA	NA	NA	NA	NA	NA	NA	NA	NA	NA	NA
O15020	120350	437350	153730	203520	NA	319490	284850	598840	1149100	468480	124790	144540	494050	139480	NA	NA	236020	NA	NA	301390	NA	408100	364080	356830	200640	480960	NA	NA	NA	271960	464800	NA	370800	NA	167850	NA	73464	NA	395730	160950	179210	118700	NA	NA	NA	283880	330230	109510	NA
O15027	3789500	2223800	1223400	4073000	2297500	1364400	3041600	2885300	3383600	3822400	585230	1271900	3423600	956300	2494200	4530200	995620	5424900	6745600	1874600	1114400	3036100	2265700	7399700	1825100	4033500	2692400	3049700	5416400	2637500	3783300	1221800	10992000	1117200	1118500	1604100	1204600	4188300	2329300	1307100	4035500	1496300	2543800	2299300	5445700	5854400	5393300	622560	828260
O15031	2399800	5481800	1332800	2798800	4366300	3610700	3352600	5212700	7048700	7450300	1672500	1847400	2748100	2117800	2383200	4433400	1944900	5592200	8769500	2873000	1298400	3139100	3067500	4829300	5118000	4141900	5411800	1266700	4933100	3810600	5169300	836270	5733900	3125600	908030	2075000	1910200	3534700	1085000	2955000	3189300	2219100	2323000	1449400	3167700	543240	4732200	3669400	1481300
O15042	8316300	26737000	3449000	9813600	25989000	30378000	28313000	40668000	41410000	38241000	6673900	8712800	25406000	8403800	8079000	8241000	2879300	14062000	15182000	11466000	4790800	12309000	14023000	26113000	21418000	13055000	5365500	6100700	13029000	15296000	8472200	3290500	15626000	8753500	5253300	4519100	12596000	4962400	9912000	12453000	7792800	4978400	10569000	4874600	12959000	6224500	9236900	7099200	4273900
O15047	NA	NA	NA	NA	NA	NA	NA	NA	244690	NA	NA	NA	NA	NA	NA	NA	NA	NA	NA	NA	NA	NA	NA	NA	NA	NA	NA	NA	NA	NA	NA	78847	NA	NA	NA	NA	NA	NA	NA	NA	NA	NA	NA	NA	NA	NA	NA	NA	NA
O15056	NA	NA	NA	NA	NA	NA	NA	NA	NA	NA	NA	NA	NA	NA	NA	NA	NA	NA	NA	NA	NA	NA	NA	NA	NA	NA	NA	NA	NA	NA	NA	NA	NA	NA	NA	NA	NA	NA	NA	NA	NA	NA	NA	NA	3004100	NA	NA	NA	NA
O15061	NA	NA	NA	NA	NA	NA	NA	NA	NA	NA	NA	NA	NA	NA	NA	NA	NA	NA	NA	NA	NA	NA	NA	NA	NA	NA	NA	NA	NA	NA	NA	NA	NA	NA	NA	NA	NA	NA	NA	300270	NA	NA	NA	NA	1925900	NA	NA	NA	NA
O15066	NA	NA	NA	NA	NA	16980000	NA	NA	NA	NA	NA	NA	NA	NA	NA	NA	NA	NA	NA	NA	3876400	5519700	NA	12641000	7769900	6494000	NA	6593100	NA	NA	NA	NA	9629900	5296500	NA	NA	4778800	7730600	4907400	NA	NA	NA	NA	NA	NA	823960	12608000	NA	NA
O15067	23858000	1930300	9982500	27115000	2882200	766660	273560	2592000	1880200	1356000	22190000	24965000	4118200	14760000	19197000	27170000	16808000	91901000	102670000	30627000	19052000	33732000	32961000	1455300	50956000	44867000	39094000	23242000	33617000	32807000	44310000	12798000	50111000	25532000	9908800	18344000	32345000	27793000	27086000	23340000	23150000	31175000	35965000	29118000	35116000	15909000	30859000	18676000	23337000
O15084	NA	NA	NA	NA	NA	NA	NA	NA	354810	632540	NA	NA	118530	NA	NA	242930	NA	NA	NA	NA	NA	NA	NA	NA	NA	NA	NA	NA	NA	NA	NA	NA	NA	506910	NA	NA	NA	NA	NA	NA	NA	NA	NA	NA	NA	204150	497060	NA	NA
O15085	NA	NA	NA	NA	210940	NA	NA	NA	NA	NA	NA	NA	NA	NA	NA	NA	NA	NA	NA	NA	NA	NA	NA	NA	NA	NA	NA	NA	NA	NA	NA	NA	NA	NA	NA	NA	NA	NA	NA	NA	NA	NA	NA	NA	NA	NA	NA	NA	NA
O15091	769170	NA	NA	NA	NA	NA	227600	NA	NA	NA	277810	453140	NA	365530	375040	NA	NA	2385200	1971600	663360	647100	NA	NA	NA	NA	NA	NA	NA	NA	275920	NA	NA	NA	NA	NA	NA	469980	NA	NA	596720	NA	NA	NA	NA	NA	NA	NA	NA	NA
O15111	NA	NA	NA	NA	NA	NA	NA	NA	NA	NA	NA	NA	NA	NA	NA	NA	NA	NA	NA	NA	NA	NA	NA	NA	NA	NA	NA	NA	NA	NA	NA	NA	NA	NA	NA	NA	NA	NA	NA	NA	NA	NA	NA	NA	NA	NA	NA	NA	NA
O15116	NA	NA	3894500	14219000	NA	NA	NA	NA	NA	NA	1267000	5005900	NA	3973500	9674000	9639800	4925200	NA	NA	7477000	10489000	NA	NA	NA	NA	NA	NA	NA	NA	NA	NA	NA	NA	NA	NA	7882300	NA	NA	NA	9584500	NA	NA	NA	3082500	8280800	NA	NA	NA	NA
O15118	23092000	19923000	7182400	19576000	9317400	12524000	7256500	15479000	15026000	12263000	11218000	13230000	9952600	18361000	21275000	25021000	9964000	56999000	46637000	19876000	14745000	25986000	35992000	31533000	25127000	27517000	26839000	11927000	18503000	28830000	11198000	7733100	29277000	15466000	1304900	22166000	15276000	12356000	20878000	19702000	17352000	10823000	17246000	17912000	15433000	2532900	13333000	14555000	10112000
O15120	NA	9014100	NA	NA	NA	6290200	4632000	4963100	8671400	12698000	641260	3310100	2176400	2380700	3096600	3040700	NA	10899000	15656000	1491100	NA	NA	NA	5721100	NA	NA	NA	NA	NA	1576400	NA	NA	NA	NA	NA	1713300	1829800	2766600	NA	NA	NA	1931000	1112000	NA	NA	NA	3041300	NA	NA
O15121	14937000	9313000	13206000	20926000	2567000	4376800	12781000	7259300	6677700	21035000	15435000	13372000	4735400	21906000	21635000	25983000	3640900	38550000	59278000	602590	16991000	22720000	6551700	6471300	6677200	15021000	21379000	6489100	23814000	979250	10041000	6146600	18158000	5504300	NA	NA	21496000	3681200	10352000	7593000	19693000	6949400	27243000	NA	8752300	NA	5490800	11369000	5472900
O15126	3668100	8667200	4707700	4696000	NA	2398200	2463900	11439000	6568700	10955000	6483600	6562800	1496100	8565500	6099200	NA	2912400	16463000	9201800	NA	3685200	8488600	5010800	NA	7794900	15852000	8600600	NA	3167500	NA	1356100	651460	5123600	4697200	2226900	6631900	10265000	1176800	1672200	3955600	NA	5721800	4269600	1941900	9161500	NA	14190000	3760600	NA
O15127	13407000	23590000	2161500	NA	7573200	23613000	30664000	38419000	33940000	34063000	NA	NA	25198000	13033000	7248200	10689000	3110000	48671000	NA	3453700	NA	18873000	12901000	36709000	14931000	NA	32460000	7428600	12198000	NA	12399000	7704200	13910000	4488400	4313100	3117500	2667000	7017700	6070300	4975000	8083600	2608300	9104000	10445000	7852200	6021300	4780800	2792500	3872100
O15143	54777000	65407000	26482000	69974000	51600000	41320000	39262000	52262000	61961000	50221000	49108000	49679000	28426000	41228000	44418000	50170000	40996000	153620000	218630000	44783000	42934000	100880000	104250000	78081000	80663000	61843000	75415000	61269000	77129000	97456000	103510000	20475000	65242000	33476000	35357000	70355000	69127000	45003000	66965000	65402000	43505000	45744000	79712000	72627000	93775000	49065000	57060000	27915000	46878000
O15144	32579000	41536000	16034000	36796000	43741000	38174000	58760000	64229000	56387000	53335000	30423000	38435000	49694000	38222000	31404000	35502000	48036000	172590000	155140000	44468000	43356000	59495000	77102000	69576000	64868000	57071000	62886000	28843000	56709000	81093000	88139000	14479000	71408000	34255000	58096000	46290000	34055000	42197000	45813000	39980000	61959000	29626000	61424000	48035000	46291000	99895000	77543000	34235000	25221000
O15145	41578000	58734000	25845000	71716000	54020000	59688000	43315000	81649000	60931000	139110000	31847000	74290000	38099000	50682000	56707000	80184000	45394000	178160000	189140000	85567000	52193000	88589000	95690000	133650000	118250000	42038000	72888000	56021000	50175000	71659000	79800000	12859000	102450000	54599000	45927000	51661000	54130000	37252000	60568000	61797000	49145000	39940000	63260000	55758000	73726000	61939000	89895000	42980000	40669000
O15155	NA	115180000	9165200	2682000	100600000	113680000	133570000	198220000	194480000	162020000	24087000	33483000	126610000	23750000	29846000	7367500	21336000	NA	82464000	15063000	23541000	6048500	55408000	303470000	16801000	10943000	44481000	NA	65780000	56421000	37128000	NA	NA	23540000	16181000	38975000	26677000	NA	20017000	24270000	NA	36638000	9981900	24292000	29872000	49226000	50057000	28705000	22633000
O15156	NA	NA	NA	NA	NA	NA	NA	3446400	NA	NA	NA	NA	NA	NA	NA	NA	NA	NA	NA	NA	NA	NA	NA	NA	NA	NA	NA	NA	NA	NA	NA	NA	NA	NA	NA	NA	NA	NA	NA	NA	NA	NA	NA	NA	NA	NA	NA	NA	NA
O15160	16837000	9657100	7547000	6798100	9034400	7471000	12385000	7401700	15558000	11412000	14388000	12364000	6614900	12670000	17132000	15031000	10707000	70093000	41837000	24949000	24507000	23550000	34445000	11172000	45624000	21777000	29675000	23665000	19594000	32656000	21562000	4437300	28439000	22128000	6489600	5775300	23065000	7447200	21046000	13513000	22353000	9833400	35373000	13280000	39904000	4921200	41165000	15221000	16855000
O15162	2903500	4183000	4173500	4227500	2794800	8162400	8564100	13685000	19760000	26275000	1779900	1894200	6728800	5609600	4632000	9924100	4833200	32543000	9541200	4654100	NA	9679600	6262900	14700000	12088000	2525000	4300800	11234000	NA	8618800	6367600	1305800	NA	7816500	NA	1390600	NA	2590200	5414400	6828900	2095800	2179300	NA	2648000	3199500	NA	3427300	2256500	2192300
O15164	NA	NA	NA	NA	NA	NA	208910	761590	NA	225000	NA	NA	196380	NA	NA	NA	NA	NA	NA	NA	NA	NA	NA	959540	NA	NA	NA	NA	NA	NA	NA	NA	NA	NA	141220	NA	NA	NA	NA	NA	NA	NA	NA	NA	NA	NA	NA	NA	NA
O15173	21254000	61425000	16941000	30608000	108110000	45416000	169260000	123720000	140100000	110640000	27747000	35200000	87856000	12909000	41080000	31749000	13294000	41317000	44073000	36993000	37885000	41850000	37858000	58479000	23492000	35990000	44379000	4490100	51817000	56571000	56845000	20620000	17154000	12405000	14393000	18279000	17144000	22670000	39627000	4919200	25934000	28484000	35271000	38329000	32311000	27384000	40111000	51312000	15139000
O15182	NA	NA	NA	NA	NA	NA	NA	NA	NA	NA	NA	NA	NA	NA	NA	NA	NA	NA	NA	NA	NA	NA	NA	NA	NA	NA	NA	NA	NA	NA	NA	NA	NA	NA	NA	NA	NA	NA	NA	NA	NA	NA	NA	NA	NA	NA	NA	NA	NA
O15212	6904600	NA	5659000	7756500	NA	NA	NA	NA	NA	NA	11047000	11946000	NA	6492100	14626000	8846200	7952300	37338000	84195000	8691800	5472000	7929000	18678000	NA	12406000	6555300	5132200	1304900	7933200	18475000	5042800	3205100	18959000	7025300	5050700	8802400	9409700	11337000	9523200	8721500	13894000	7573500	22820000	8965200	14387000	5371300	21385000	6378200	2242900
O15213	1899300	7720600	2418300	4732100	9453100	9667300	5763400	9814200	7447800	8905900	2914500	6294700	4273600	4828600	3796900	2983500	1516800	19271000	15736000	9459500	4633700	3196900	12808000	13542000	15443000	3420900	4212100	1441400	3192900	3755400	3578800	1633300	11668000	4063200	1107700	3530300	2048100	2591100	842620	1956000	5061000	2634300	6014900	2367700	10939000	2177100	1922700	NA	3087600
O15226	2542100	8956200	909490	4019200	5942000	9884400	5631100	15196000	16614000	16107000	1134600	943300	8708600	1655000	860230	3064200	2665800	3692600	1330700	3629200	1868300	4441400	1259500	18327000	3840500	904620	5123600	1799400	3309500	4674100	4220000	847280	2984500	2203400	586520	506260	3109900	3409300	4257000	2589500	2685500	1371900	18559000	1577400	1146600	4178100	4224800	457980	1824600
O15228	NA	2928600	NA	NA	1092000	1272600	736170	878550	1409500	1413300	NA	NA	2184200	NA	NA	NA	NA	845390	966690	NA	NA	NA	NA	1289400	NA	NA	NA	NA	NA	NA	NA	NA	NA	NA	NA	NA	NA	NA	NA	NA	NA	NA	NA	NA	NA	NA	NA	NA	NA
O15230	NA	175130	NA	NA	NA	305690	91516	161920	NA	NA	NA	NA	67499	NA	NA	NA	NA	NA	NA	1140000	577950	NA	892450	209340	1206900	NA	NA	NA	NA	46859	NA	NA	NA	488370	310770	821510	719910	875940	635150	460920	NA	NA	1306300	469310	993600	52566	1497000	NA	411250
O15231	NA	1091900	NA	NA	717700	NA	735520	1124000	1623600	448660	NA	NA	NA	NA	NA	NA	NA	NA	NA	NA	NA	NA	NA	631510	NA	NA	NA	NA	NA	NA	NA	NA	NA	248230	301630	NA	NA	NA	NA	NA	NA	NA	NA	NA	NA	2565700	NA	NA	NA
O15235	1847400	59492000	1056400	25175000	41567000	24499000	47466000	64348000	17432000	45883000	16546000	8086000	16812000	10542000	NA	8473200	2770800	25823000	NA	22231000	NA	NA	NA	54890000	4056900	17349000	22273000	NA	NA	1636100	2941200	NA	NA	NA	NA	9294600	NA	NA	NA	10811000	NA	1767700	NA	NA	2449400	NA	2178100	2972100	7413700
O15239	NA	NA	NA	NA	9295500	NA	NA	11246000	NA	16833000	NA	NA	NA	NA	NA	NA	NA	NA	NA	NA	NA	NA	NA	9790600	NA	NA	NA	NA	NA	NA	NA	NA	NA	NA	NA	NA	NA	NA	NA	NA	NA	NA	NA	NA	NA	NA	NA	NA	NA
O15243	NA	NA	NA	NA	5249400	NA	NA	NA	NA	NA	NA	NA	NA	NA	NA	NA	2177800	NA	NA	NA	NA	NA	NA	NA	NA	NA	NA	NA	NA	NA	NA	NA	NA	NA	NA	NA	NA	NA	NA	NA	NA	NA	NA	NA	NA	NA	NA	NA	NA
O15254	1931400	NA	1035700	2230600	NA	NA	NA	NA	NA	NA	NA	NA	720880	NA	NA	NA	NA	22074000	20256000	2230800	NA	3737200	4121700	NA	4353800	5633400	NA	2188000	NA	2390300	7023400	NA	5299800	1557100	NA	1439100	1414900	NA	1312200	1557400	NA	1636400	NA	1512500	9187600	NA	NA	NA	NA
O15258	31551000	115700000	17946000	33067000	98126000	93193000	96761000	136600000	115580000	148170000	21263000	30718000	63640000	31253000	24939000	47682000	21402000	59146000	59690000	25854000	13838000	22142000	50415000	86906000	44200000	52135000	32207000	40011000	50741000	41509000	27142000	22062000	10763000	17960000	18912000	36553000	29354000	19964000	29377000	31728000	25012000	28816000	39899000	28317000	49621000	6135100	45681000	13021000	28617000
O15260	92162000	318190000	34149000	75165000	165920000	190600000	205580000	201730000	2.16e+08	285740000	88268000	90534000	157570000	92149000	87648000	107980000	76850000	543840000	4.93e+08	87021000	91962000	115070000	104460000	213400000	169310000	37162000	57390000	72426000	23793000	65449000	77806000	40039000	70128000	92493000	30868000	114840000	44445000	101740000	80900000	103610000	104970000	108430000	44562000	81918000	160470000	36349000	46986000	47163000	33802000
O15269	2401700	12623000	3460500	3515900	11056000	11965000	9233000	18850000	15482000	17700000	4417200	4586500	11280000	4618400	3265000	2414400	2983600	11152000	24012000	9267500	3354500	4310800	5104700	22700000	14437000	6179000	8226500	728960	2528300	9795800	6261400	2024000	7400000	1637700	NA	2471200	3527500	1646900	3574100	3625900	5628700	2938000	8357100	3254600	4549700	1335400	6449800	6510200	4664600
O15270	NA	387500	467180	1227800	625820	620470	230090	850080	1672100	904360	NA	NA	1247500	824970	603360	446390	NA	4707600	NA	899010	NA	1136100	501630	1471000	NA	NA	NA	584340	483800	1162100	543900	NA	1044200	971030	NA	NA	NA	596510	794180	721080	1927000	581880	1730800	767770	1372300	NA	699790	449910	NA
O15294	1698400	2786300	654120	1113500	6248600	3588500	4497300	9196100	8911800	15538000	780540	7181200	3855800	5385900	1365100	1895300	154580	1748000	2769800	1350200	266730	1275500	2663300	8575800	2468900	1470100	2392100	735460	2875900	2984400	3508400	235420	3869400	868760	1986000	1153900	821990	1392800	1293400	2132800	2629700	891460	1494700	712300	1421100	2695200	1580500	2069200	1582200
O15305	17762000	1908300	7888700	14722000	NA	NA	NA	4546500	2116600	3361600	10479000	10027000	2839300	10135000	16231000	21270000	7699900	53129000	54849000	21979000	11720000	26441000	26141000	2195600	28257000	17460000	30281000	9896000	28208000	31340000	22983000	8099100	39691000	15999000	19475000	22928000	15244000	18661000	17786000	14499000	20748000	10635000	28245000	16508000	36734000	28402000	17876000	14475000	13879000
O15318	NA	NA	NA	NA	NA	NA	NA	NA	NA	NA	NA	NA	NA	NA	NA	NA	NA	NA	NA	NA	NA	NA	NA	NA	NA	NA	NA	NA	NA	NA	NA	NA	NA	NA	NA	NA	NA	NA	NA	NA	NA	934420	NA	NA	NA	NA	NA	NA	NA
O15321	4768300	8473600	3277700	4926000	882410	2733700	5350100	1915400	20571000	7971600	2627400	3242800	2660300	4354400	3759300	2704600	2810800	6728000	16720000	797610	4425400	6420600	1651400	6996400	7729900	4363000	6393200	1925700	2306300	3591600	4983700	NA	23988000	2436700	829530	1792800	2621900	4619500	1757500	1321600	4236200	1482300	2715500	1364500	1818700	742120	1851400	2921300	2352600
O15347	107700000	82824000	48730000	113650000	63530000	46122000	55147000	74962000	45841000	48249000	65598000	76901000	48651000	73730000	97261000	105270000	71259000	234600000	330030000	103560000	99655000	124200000	134590000	99676000	190430000	190330000	113900000	104150000	109860000	138150000	206470000	43867000	159350000	78046000	70650000	87545000	90700000	75850000	136240000	70627000	122230000	47895000	95791000	73244000	95767000	217500000	99287000	106130000	76144000
O15355	46714000	8020300	20209000	48320000	6164600	6073900	4160200	4829100	6246400	4929600	32652000	34058000	4552800	33463000	44511000	42280000	26850000	100170000	89249000	60255000	35531000	53780000	57290000	8865900	98747000	65683000	73788000	41745000	60045000	85425000	67670000	32182000	89521000	49616000	15114000	39157000	45174000	45957000	39367000	42191000	45458000	46065000	75788000	39652000	78532000	28133000	63345000	46454000	32826000
O15357.Q92835	1533800	709500	419390	1244400	NA	168790	NA	812620	239430	253240	704370	809330	NA	1201600	1011700	653070	NA	2260400	9815000	602450	554340	1159200	2755600	1882900	2867300	1909500	2498300	463330	1763200	1359200	4432500	355900	516230	1085400	3891300	NA	1230300	1065200	253630	1087500	754090	748100	250960	179700	930760	6183200	804890	487580	201550
O15371	84109000	42198000	40998000	88716000	4434500	28239000	25241000	41121000	45737000	45791000	77758000	90350000	21975000	63860000	95239000	106220000	60640000	302960000	244280000	89756000	99216000	1.26e+08	95623000	60712000	1.86e+08	172740000	139310000	65023000	144980000	163630000	125770000	45135000	140170000	79724000	17793000	87602000	89123000	101010000	82891000	106940000	126510000	72305000	100040000	1.01e+08	134120000	34504000	124800000	95208000	65117000
O15372	50180000	30098000	22178000	50749000	20062000	21784000	18973000	23146000	24762000	28333000	60380000	49283000	25066000	57050000	56771000	85012000	57606000	296480000	205910000	72176000	51394000	67095000	99385000	28479000	101340000	57510000	78812000	57906000	98845000	111620000	64350000	37207000	152980000	44998000	21243000	62949000	47871000	80152000	84722000	64019000	89963000	63744000	67072000	61599000	75665000	28621000	108780000	71860000	44157000
O15379	225390	1075200	NA	NA	NA	NA	NA	992200	2513800	NA	437490	NA	NA	NA	NA	NA	NA	1464400	NA	NA	NA	NA	NA	NA	NA	NA	NA	NA	974560	NA	NA	NA	NA	NA	NA	NA	NA	NA	NA	NA	NA	NA	NA	NA	NA	NA	NA	NA	NA
O15381	1139000	7836200	516650	1108700	6388900	8681800	6523600	9125900	8441600	8934600	405330	770390	6168100	NA	236170	399080	NA	NA	NA	384000	309040	1216500	1852400	10325000	NA	NA	1381000	NA	786070	880040	387370	NA	2054500	198440	902960	223590	1635100	426170	1008300	NA	926350	265930	471260	NA	890780	1443500	343100	NA	206660
O15382	13056000	12106000	2804700	19331000	10918000	991520	4403200	7420700	5486200	6974900	8240100	13144000	2822800	10626000	5866900	13810000	5791100	50310000	59431000	16302000	10159000	14609000	21061000	12957000	24358000	18843000	7778500	6569200	39923000	18688000	14740000	4705500	28764000	9379600	6479800	15669000	12818000	19974000	10608000	12578000	17290000	10106000	20355000	17891000	22108000	13836000	15954000	14759000	12771000
O15397	511560	2388200	87429	1285800	2526900	1328600	1878300	4905400	4963000	5311100	NA	482740	1816100	855540	NA	192430	238260	786830	634460	NA	446530	2012800	555670	4421500	1932800	319010	NA	483790	2249500	857520	1970500	NA	1856900	673200	2314700	NA	202040	64886000	532910	32316000	376210	316460	429390	NA	497320	680370	1569700	220810	451670
O15400	NA	17230000	4234700	4033700	23476000	13668000	16803000	19521000	33810000	15564000	NA	NA	6124500	872350	NA	NA	948180	NA	NA	6953200	NA	2745700	NA	17459000	NA	NA	6485200	NA	2601300	7946000	NA	NA	889670	1258600	3226100	NA	1678000	1634900	2104000	NA	5191300	1466200	3011800	NA	1089900	8692200	5591300	NA	1338500
O15403	NA	2772800	NA	NA	NA	1252300	1212600	2579100	NA	1221600	NA	NA	809620	NA	NA	NA	NA	NA	NA	NA	NA	NA	NA	1582600	NA	NA	NA	NA	NA	NA	NA	NA	NA	NA	NA	NA	NA	NA	NA	NA	NA	NA	NA	1574100	NA	NA	NA	NA	NA
O15427	96821000	112640000	51506000	155960000	67845000	70035000	74803000	102920000	125400000	136840000	89168000	96568000	99085000	90541000	125830000	95964000	86976000	402980000	297230000	129520000	118320000	173820000	198060000	143800000	272650000	198660000	156690000	74836000	230050000	264350000	193130000	50523000	222080000	154740000	26983000	155040000	168530000	145890000	126170000	140700000	228340000	103510000	123400000	117620000	181030000	47156000	155750000	127580000	79341000
O15431	NA	NA	NA	NA	NA	9825500	NA	26300000	NA	15657000	NA	NA	NA	NA	7236300	NA	NA	NA	NA	NA	NA	NA	NA	NA	NA	NA	NA	NA	NA	NA	NA	NA	NA	NA	NA	NA	NA	NA	NA	NA	NA	NA	NA	NA	NA	NA	NA	NA	NA
O15438	156120	NA	455650	1329500	NA	NA	NA	440130	142150	283600	281860	673800	NA	532050	981440	706950	208470	5893300	2179600	575070	1251900	1665200	841930	NA	1285200	474080	595840	358880	755250	417610	722200	NA	548850	348440	NA	320210	403790	NA	NA	177130	1519100	455960	NA	543470	NA	NA	222880	167390	546560
O15439	NA	656990	NA	NA	676800	751080	296300	94079	1012000	1281600	NA	NA	714800	NA	NA	NA	NA	NA	NA	NA	NA	NA	NA	1256600	NA	NA	NA	NA	NA	NA	NA	NA	NA	NA	422710	NA	NA	NA	NA	287830	NA	NA	NA	NA	NA	690200	NA	NA	NA
O15446	3097600	8542900	1229100	4875900	2416600	2723200	3360900	4982500	5520700	NA	2453000	2786600	4743000	3857600	4423000	3225200	1873400	4217000	11676000	3157600	1408300	3924400	4840000	11425000	4814200	3587100	8675100	655400	4824200	6736100	4648300	NA	4413800	2880400	1856100	2235200	2832500	6132100	3993400	3167700	NA	NA	4319900	NA	4703200	9223400	NA	702950	1888400
O15460	5277000	839260	1824500	10457000	5811800	2154000	3273000	2495500	2970600	3688600	2909300	6296200	2670600	5184200	3181200	4596700	1152800	16933000	27056000	4293500	3705900	5250400	9322000	1219200	8036100	6004800	7785200	1438100	5668400	12884000	16081000	1710200	NA	4712400	862810	7533300	2345900	1499400	6110600	4340700	4393200	4511600	8719600	4497700	7237300	NA	7697500	5360600	6170800
O15479	NA	NA	NA	NA	NA	NA	NA	NA	NA	NA	NA	NA	NA	NA	NA	NA	NA	NA	NA	NA	NA	NA	NA	NA	NA	NA	NA	NA	NA	NA	NA	NA	NA	NA	NA	NA	NA	NA	NA	NA	NA	NA	NA	NA	NA	NA	NA	NA	NA
O15498	25084000	13526000	10513000	24309000	9839600	12789000	9638900	15556000	18912000	18201000	12234000	14082000	9193600	15321000	14377000	19480000	9846800	36582000	65701000	26397000	5348200	33625000	28668000	19697000	30185000	38363000	33697000	8924800	14609000	31681000	26801000	12665000	24509000	10761000	18142000	10534000	15007000	26924000	9709700	13140000	34423000	14753000	28586000	19898000	25469000	36957000	16656000	25529000	13778000
O15504	NA	2930700	NA	NA	3381000	1763700	2272800	3252000	2694000	2840900	NA	NA	3143200	811650	1055200	NA	NA	NA	NA	NA	NA	NA	NA	2137400	NA	NA	NA	NA	NA	NA	NA	NA	NA	NA	667190	NA	NA	NA	1099500	NA	NA	NA	NA	NA	NA	NA	NA	NA	NA
O15511	21097000	NA	3276700	18336000	14359000	5523800	5441900	9470500	51800000	8332700	7281700	6694400	10717000	6605900	5446400	5991800	NA	48810000	48280000	15274000	7685400	18872000	13293000	13482000	30314000	NA	40376000	5993000	20489000	NA	30378000	11499000	15781000	8896800	14726000	9390800	6387400	21315000	NA	5511600	21655000	9575100	3876700	5894000	9652300	21769000	17013000	9738700	23144000
O15514	NA	NA	NA	1385000	11441000	NA	NA	NA	NA	3304900	NA	NA	3759500	NA	NA	NA	NA	4760600	16004000	NA	NA	1600400	NA	NA	NA	3507600	NA	NA	NA	NA	1742200	2010000	NA	NA	870710	NA	NA	NA	NA	NA	NA	NA	NA	NA	4179800	NA	NA	NA	84963
O15523	NA	NA	NA	NA	NA	515990	NA	NA	NA	NA	NA	NA	NA	NA	NA	NA	NA	NA	NA	NA	NA	NA	NA	NA	NA	NA	NA	NA	NA	NA	NA	NA	NA	NA	NA	NA	NA	NA	NA	NA	NA	NA	NA	NA	NA	NA	NA	NA	NA
O15530.Q6A1A2	NA	NA	NA	NA	NA	NA	NA	NA	NA	NA	NA	NA	NA	NA	NA	NA	NA	NA	NA	NA	NA	NA	NA	NA	NA	NA	NA	NA	NA	NA	NA	NA	NA	NA	NA	NA	NA	NA	NA	NA	NA	NA	NA	NA	NA	NA	NA	NA	NA
O15533	51306000	68433000	18909000	47807000	66426000	42442000	62981000	102760000	89263000	101420000	36021000	38267000	84799000	30556000	31894000	52588000	23078000	104650000	91306000	66728000	41335000	60128000	75107000	83182000	77739000	49207000	56526000	63297000	62535000	57439000	55417000	37983000	103130000	29535000	10500000	42605000	46516000	79786000	56844000	42265000	62506000	45091000	61720000	42962000	62808000	28190000	60252000	43683000	27129000
O15541.Q8IZP6	NA	NA	179230	NA	NA	NA	NA	NA	NA	NA	NA	NA	NA	NA	NA	975730	NA	NA	NA	941380	947200	NA	1781000	NA	1652900	NA	NA	1668500	1137300	NA	NA	NA	NA	741420	288790	1044200	NA	NA	NA	1093300	NA	NA	1278600	822900	1803800	NA	1912900	923600	NA
O15554	NA	NA	NA	NA	NA	521900	NA	NA	NA	520870	NA	NA	NA	NA	NA	NA	NA	NA	NA	NA	NA	NA	NA	NA	NA	NA	NA	NA	NA	NA	NA	NA	NA	NA	NA	NA	NA	NA	NA	NA	NA	NA	NA	NA	NA	NA	NA	NA	NA
O43143	69683000	61679000	36511000	84398000	61630000	63953000	73798000	76146000	80027000	83584000	80260000	77901000	50807000	80028000	86952000	101150000	69296000	270240000	280230000	110940000	82910000	119840000	122960000	88133000	143750000	98720000	145190000	65459000	113290000	138810000	139780000	39759000	154900000	71045000	31889000	108400000	100430000	111230000	85572000	99518000	147960000	70731000	108270000	81624000	119920000	68185000	116140000	85646000	65880000
O43148	574390	NA	419420	NA	NA	1185600	1280700	603000	2024600	NA	412920	NA	357390	NA	NA	NA	327540	NA	NA	NA	NA	NA	613180	NA	NA	NA	606160	NA	559120	998230	NA	249170	NA	NA	1216000	1123900	NA	588380	NA	NA	NA	409510	NA	NA	NA	1686100	1393400	NA	NA
O43149	1081000	NA	NA	NA	NA	NA	NA	NA	NA	NA	NA	85784	NA	89727	NA	NA	NA	NA	NA	NA	NA	NA	NA	NA	NA	NA	NA	NA	NA	NA	NA	NA	NA	NA	NA	NA	NA	NA	NA	NA	NA	NA	NA	NA	NA	NA	NA	NA	NA
O43156	248100	871250	246700	312910	468030	628040	601770	558260	1641800	1582500	NA	735460	411170	576260	NA	758890	439430	2292100	NA	858740	360770	NA	1298100	529970	NA	900050	513590	209370	724500	NA	654040	NA	1291100	318960	514820	378780	520480	607670	768740	294070	1143700	456540	482200	603510	428490	1117300	512590	359190	717660
O43159	629500	1895000	1591100	7298900	5796100	7083300	9557700	9104600	4243500	6113600	915950	684300	2541600	NA	764670	973920	NA	3442500	2512400	1009000	1733400	4842200	2915000	2590400	6040000	1551000	4696400	1934100	4322600	5841800	1191300	1914700	2015800	664730	352870	1436400	614710	NA	NA	NA	NA	673040	699460	1738500	NA	2439400	4949800	2620900	546820
O43166	NA	NA	NA	NA	NA	NA	NA	NA	NA	NA	NA	NA	NA	NA	NA	NA	NA	NA	NA	NA	NA	NA	NA	NA	NA	NA	512010	NA	NA	NA	NA	NA	NA	NA	NA	NA	NA	NA	NA	199450	NA	87781	NA	NA	NA	NA	NA	NA	NA
O43169	256670000	1015300000	180220000	393480000	1063500000	1164500000	953190000	1254800000	1109100000	1070700000	378880000	446960000	838560000	368310000	503340000	691320000	291270000	1045400000	969070000	506850000	464230000	724060000	475450000	2037500000	732950000	620630000	623920000	512370000	347410000	1387100000	702260000	248580000	943110000	380690000	124710000	508290000	445350000	454480000	732960000	464460000	445510000	259340000	564040000	409270000	498290000	206730000	624120000	508550000	552310000
O43172	13533000	18257000	9974000	24391000	13877000	13749000	25609000	17973000	11144000	22682000	9804700	15440000	10595000	16171000	9157800	14468000	12166000	21064000	56934000	24284000	8606200	21042000	30880000	42024000	36274000	12979000	21422000	6000600	16169000	30010000	18828000	5618600	31054000	12380000	8041100	19570000	14276000	22714000	16070000	6668800	16471000	15095000	16259000	16094000	30270000	8470000	18936000	9360800	14155000
O43175	110330000	5283200	41121000	104730000	3639200	2188500	3535100	4108500	6417600	8477600	95108000	97908000	3086000	100490000	95081000	122180000	65752000	338630000	346640000	117930000	96835000	158210000	148100000	9482900	196980000	152010000	132490000	74624000	139110000	170870000	98463000	46476000	219940000	109100000	49881000	109040000	123650000	95919000	118380000	107730000	143670000	70160000	84534000	128700000	143600000	156910000	106330000	102550000	101890000
O43181	1323400	12577000	NA	NA	NA	NA	12437000	NA	5530500	2212800	NA	NA	NA	5034800	NA	1010800	3282100	NA	NA	NA	NA	NA	NA	14869000	NA	2816000	NA	NA	NA	NA	56606000	NA	NA	NA	NA	2222000	NA	NA	674870	NA	NA	NA	NA	NA	NA	15431000	NA	NA	NA
O43237	15170000	2437400	9564500	27546000	NA	2922500	2746900	1035800	8004900	500560	21309000	19180000	6961700	28445000	16975000	34336000	20514000	66355000	44792000	18620000	16270000	47923000	17321000	581630	18209000	36824000	26965000	21327000	32036000	16559000	45365000	10307000	26279000	13076000	7576000	12773000	20567000	16202000	19556000	15350000	17937000	17166000	29956000	21549000	27492000	14807000	23653000	16747000	10094000
O43242	26987000	47585000	12790000	30789000	37677000	34234000	32993000	52862000	57990000	60043000	24834000	21987000	17349000	26695000	27488000	33023000	24617000	77924000	68161000	2.5e+07	25472000	39731000	43146000	57460000	40097000	39749000	59445000	25905000	53496000	53101000	64985000	20581000	82481000	28136000	19826000	39325000	38620000	28558000	38386000	28769000	37797000	21445000	30256000	27291000	41266000	28441000	38798000	22370000	22755000
O43251.Q9NWB1.A6NFN3	NA	NA	894010	NA	NA	NA	1980000	3756800	NA	NA	2138400	NA	NA	NA	NA	NA	879940	NA	10605000	NA	NA	NA	NA	3211600	NA	NA	NA	NA	NA	NA	NA	NA	NA	2443100	1143300	NA	2876600	NA	NA	NA	NA	1973500	NA	1650100	NA	NA	NA	NA	NA
O43252	2100500	486490	1874200	2295000	NA	278050	NA	NA	NA	NA	8045700	6984400	NA	5538300	2785900	7478200	2757600	8449100	10802000	6160600	2858300	4726800	7316700	NA	3759100	1969600	6922400	2080800	1511600	3745300	3972800	407640	8633400	2832700	1487100	1832200	3173700	803600	6360300	2172200	12082000	6274900	2844600	2773200	2823500	6437800	1652100	1752100	11677000
O43264	281660	5327000	166120	2485500	4529300	4351200	5585800	8682700	10599000	13732000	1904100	1888300	3554800	2161400	2919200	1295500	855020	11661000	7120800	2237100	1504600	4610700	5754700	17467000	4277500	643750	1591800	523760	NA	4701000	2434700	490550	6966700	2599900	1968400	4190900	3480300	1848900	3280500	3295100	1444500	1201200	363680	3372900	2356900	2546100	965690	2347400	1252700
O43286	6228800	6368500	1481800	5750700	8313100	NA	6986400	6826100	9197000	10995000	4196600	5311400	3404900	4171200	6128400	4897700	5277200	NA	27462000	5245100	4029800	6626000	6088700	11542000	9343100	13576000	7951200	4648800	9754900	NA	11449000	4891200	14460000	5672100	2626200	5008100	3683500	5413100	6205400	6535600	6345600	4437000	4787800	5125500	9901300	NA	5847100	5106300	4594700
O43290	3564200	13649000	2436400	7721700	18873000	18409000	23406000	18769000	24535000	27843000	5242500	7558800	7572800	7884000	5130300	8247100	6741300	8844500	13472000	10258000	4785000	10887000	7164500	18210000	9395300	6974500	15854000	4512600	17347000	11110000	14516000	3136400	13938000	5306400	10722000	6814100	6783000	3892500	7862500	6975700	6811200	7265900	7045000	5737500	10161000	7297400	7686100	10036000	6210700
O43291	NA	9754800	NA	NA	NA	NA	NA	NA	NA	NA	NA	NA	NA	NA	NA	NA	NA	NA	NA	NA	NA	NA	NA	NA	NA	NA	NA	NA	NA	NA	NA	NA	NA	NA	NA	NA	NA	NA	NA	NA	NA	NA	NA	NA	NA	NA	NA	NA	NA
O43292	379880	12272000	2882000	8442500	8442500	10842000	6719800	7417200	13431000	8910600	708800	4654300	7759400	3159800	3737700	5763100	1830400	NA	10102000	NA	NA	2889000	NA	13284000	3190000	2068100	6120100	NA	3389900	3289300	17829000	951160	14893000	3508900	763360	4823400	1540200	7354700	3857700	2039200	3741600	NA	4478100	3182200	3550600	2530600	1454400	5936900	2115600
O43293	NA	NA	NA	NA	NA	NA	NA	NA	NA	NA	NA	NA	NA	NA	NA	NA	1027400	NA	NA	NA	NA	NA	NA	NA	NA	NA	NA	NA	NA	NA	NA	NA	NA	NA	NA	NA	NA	NA	NA	NA	NA	NA	NA	NA	NA	1308200	NA	NA	NA
O43301.Q96MM6	NA	NA	NA	NA	NA	NA	NA	NA	NA	NA	NA	NA	NA	NA	NA	NA	NA	NA	NA	NA	NA	NA	NA	NA	NA	NA	1462500	NA	NA	NA	NA	NA	NA	NA	NA	NA	NA	NA	NA	NA	NA	NA	NA	NA	NA	NA	NA	NA	NA
O43310	NA	NA	NA	NA	NA	NA	NA	NA	NA	NA	NA	NA	NA	NA	NA	NA	NA	NA	NA	NA	NA	NA	NA	NA	NA	NA	NA	NA	NA	NA	NA	NA	NA	NA	NA	NA	NA	NA	NA	NA	NA	NA	NA	NA	NA	NA	NA	NA	NA
O43314	NA	NA	NA	NA	1955000	NA	NA	NA	NA	NA	NA	NA	NA	NA	NA	NA	NA	NA	NA	NA	NA	NA	NA	NA	NA	NA	NA	NA	NA	1193500	NA	NA	NA	NA	NA	NA	NA	NA	NA	1360900	NA	287180	NA	NA	NA	NA	NA	NA	NA
O43318	NA	NA	NA	NA	NA	NA	NA	NA	NA	NA	NA	249290	NA	NA	NA	270640	NA	NA	NA	NA	NA	NA	NA	NA	NA	NA	NA	NA	NA	NA	NA	NA	NA	NA	NA	NA	NA	NA	NA	NA	NA	NA	NA	NA	NA	NA	NA	NA	NA
O43324	41281000	8420700	21545000	36535000	10574000	6903600	3940000	8231200	5382600	10716000	34814000	44797000	6597200	47064000	23418000	60230000	41159000	159060000	199030000	56356000	37711000	44754000	84670000	7208200	108940000	25637000	52635000	37825000	52569000	108710000	72290000	30200000	121500000	66142000	17715000	57031000	39489000	60133000	53862000	30246000	51446000	63408000	78345000	27230000	60554000	33538000	80335000	63608000	28894000
O43390	192860000	220460000	76011000	159580000	217180000	170450000	234220000	239460000	223850000	284490000	133540000	1.54e+08	184960000	142330000	157120000	185790000	131690000	529760000	519940000	218620000	150670000	244470000	276560000	371980000	317210000	230580000	242250000	200460000	195630000	284360000	323250000	106380000	402720000	173200000	72547000	170880000	191110000	180470000	149540000	169710000	230070000	157710000	217940000	173470000	250840000	185100000	165360000	152440000	139020000
O43395	9049300	41502000	9371400	9602000	22593000	8556400	20238000	51483000	58686000	57425000	25385000	6018500	14447000	6466600	25332000	11425000	9394800	21734000	14541000	8206400	5410300	12586000	11198000	15765000	11387000	12740000	14515000	3954600	7039300	9999200	11370000	14386000	18571000	6978000	13607000	37832000	7215900	2700100	4041700	7987800	5504900	5540600	11793000	7341300	12609000	6293000	7243500	19902000	18746000
O43396	14894000	27682000	8133500	31769000	12163000	14088000	17919000	32080000	25872000	13116000	9261200	18556000	17580000	18960000	12935000	23035000	13705000	28989000	22249000	24823000	13977000	22669000	30310000	48588000	35989000	32742000	34544000	12525000	27129000	25512000	32427000	8955600	8769200	13883000	25282000	25173000	12747000	12850000	18851000	7254400	22046000	8018400	16736000	14564000	29638000	24113000	16028000	15543000	12707000
O43399	117870000	99830000	63541000	164420000	77175000	65796000	100900000	112270000	98571000	73108000	98337000	100550000	79550000	101410000	87881000	118530000	81236000	365670000	395620000	137410000	110250000	180780000	165210000	141650000	161880000	209240000	201650000	111420000	265440000	201240000	256600000	73242000	278410000	109790000	154990000	123670000	131960000	138640000	90422000	81877000	184050000	93825000	147840000	87788000	149060000	273130000	219110000	111180000	85720000
O43402	1338200	14176000	1810700	NA	10474000	12788000	6628700	3505200	18654000	10045000	NA	NA	14577000	NA	NA	5043100	3440600	NA	NA	5742500	NA	4402600	1575500	27018000	3083500	1912800	7026100	1419600	2525600	NA	5880900	NA	NA	NA	NA	NA	1334200	3955700	NA	1492400	NA	NA	1926600	1674500	3167800	5232900	2309100	NA	1141700
O43414	NA	NA	649680	NA	NA	904700	NA	NA	563120	NA	1481700	2713200	NA	690980	NA	NA	NA	1753200	NA	NA	NA	NA	2344500	NA	1520700	NA	NA	NA	NA	NA	NA	1468000	NA	NA	NA	NA	NA	NA	NA	NA	NA	NA	500750	NA	NA	1562900	NA	NA	NA
O43422	NA	NA	NA	NA	NA	NA	NA	NA	NA	NA	NA	NA	NA	NA	NA	NA	NA	NA	NA	NA	NA	NA	NA	NA	NA	NA	NA	NA	NA	NA	NA	NA	NA	NA	NA	NA	NA	NA	NA	NA	NA	NA	NA	NA	NA	NA	NA	NA	NA
O43426	955480	NA	NA	NA	NA	NA	NA	NA	NA	NA	NA	NA	NA	NA	NA	NA	NA	NA	NA	NA	NA	NA	394790	NA	NA	NA	NA	NA	NA	NA	NA	NA	NA	NA	NA	NA	NA	NA	936010	1005300	NA	NA	NA	3433900	NA	NA	NA	NA	NA
O43427	524150	NA	NA	NA	1719500	NA	NA	870850	NA	1078800	NA	NA	NA	NA	NA	NA	NA	NA	NA	NA	NA	NA	NA	NA	NA	NA	NA	NA	NA	NA	NA	NA	NA	NA	NA	NA	NA	NA	NA	NA	NA	NA	NA	NA	NA	869320	NA	NA	NA
O43432	NA	329470	NA	NA	NA	NA	NA	NA	NA	NA	NA	NA	NA	NA	NA	NA	NA	NA	NA	NA	NA	NA	NA	NA	NA	NA	NA	NA	NA	NA	NA	NA	NA	NA	170040	NA	NA	NA	NA	NA	899050	NA	NA	NA	364780	128970	NA	NA	NA
O43447	5203800	NA	1182300	18095000	NA	NA	NA	2349500	NA	1025600	NA	4276500	NA	1724500	1166100	NA	2477100	5765700	8236400	NA	NA	6347000	10279000	NA	9481100	5386300	5939300	NA	NA	8696800	2973100	NA	5470800	NA	4060100	NA	NA	NA	3490100	3208700	3225300	4019400	2953000	NA	3480900	NA	2192800	1268100	NA
O43463	NA	643380	NA	NA	NA	638580	NA	NA	2108100	1277600	NA	NA	NA	NA	NA	NA	NA	NA	NA	NA	NA	NA	NA	NA	NA	NA	NA	NA	NA	NA	NA	NA	NA	NA	NA	NA	NA	NA	NA	NA	NA	NA	NA	NA	NA	NA	NA	NA	NA
O43464.P83110	2078600	1495400	635990	NA	NA	NA	792750	4364100	3186000	4496900	752720	803740	1042000	546480	692330	3315600	NA	7019900	10054000	1255300	2320100	NA	2691900	NA	3172200	4118800	NA	NA	NA	NA	NA	293060	1410000	2514400	NA	2029700	388310	1550700	2576700	1597400	NA	338190	837410	1143500	NA	NA	1240600	NA	916700
O43488.Q8NHP1	26324000	2422700	7110900	27671000	851770	3167100	4898100	NA	1148100	10489000	17524000	12334000	597840	19453000	8758300	39914000	7500700	76110000	97432000	31673000	18336000	16641000	32668000	7494000	37680000	21602000	25888000	21010000	22080000	25332000	33498000	16541000	33895000	16056000	32244000	20409000	32089000	16021000	19774000	13717000	15060000	25656000	18533000	23618000	31467000	16921000	36269000	23384000	10119000
O43491	1073400	3674600	1404200	1958100	1960600	1387100	2151800	2132400	3269200	5095300	24474000	1834600	3017600	3892900	1682600	38305000	1627700	3448800	4455000	3894100	1339300	1001300	4401600	2910800	4617000	1272900	4055800	543020	4638800	4266400	4888800	1472000	5306400	1701000	910160	1619400	2300000	1676000	2877300	1396600	4178400	2495000	1564600	298680	30270000	4105600	2810900	1524000	1984800
O43493	1975400	3264200	NA	2251800	1746500	1376700	1404900	3634500	2392600	7042500	2662000	475700	4893600	2948700	2729900	4076600	3750300	282700	3696200	4651300	962320	5507600	2018000	23158000	991370	6632100	6044900	1917400	12318000	3694600	6055000	NA	8871100	1853700	NA	5150100	5493700	4485200	1683600	3138000	NA	NA	3873200	3876200	6307600	NA	1814500	1915700	2491700
O43504	26665000	48679000	4284900	NA	50263000	55411000	76551000	45653000	31597000	106510000	9780200	25961000	54104000	20783000	26563000	18133000	4956600	112500000	90228000	33460000	12226000	18078000	23687000	99817000	23643000	15579000	NA	7441800	29955000	30917000	12359000	10861000	28420000	9909700	NA	NA	17374000	14346000	14167000	45238000	NA	3402900	4162500	31596000	44926000	35286000	37587000	4011900	14135000
O43505	NA	NA	NA	NA	NA	2158000	1486400	NA	1238800	1482000	NA	NA	NA	NA	NA	NA	NA	NA	NA	NA	NA	NA	NA	1816100	NA	NA	NA	NA	NA	NA	NA	NA	NA	NA	NA	NA	NA	NA	NA	NA	NA	NA	NA	NA	NA	NA	NA	NA	NA
O43513	NA	2268100	NA	NA	NA	NA	1353300	NA	NA	NA	NA	NA	NA	NA	NA	NA	NA	NA	NA	NA	NA	NA	NA	NA	NA	NA	NA	NA	NA	NA	NA	NA	NA	NA	NA	NA	NA	NA	NA	NA	NA	NA	NA	NA	NA	NA	NA	NA	NA
O43572	NA	NA	NA	NA	NA	NA	NA	NA	NA	NA	NA	NA	NA	NA	NA	NA	NA	NA	NA	NA	NA	NA	NA	NA	NA	NA	NA	NA	NA	NA	NA	NA	NA	NA	NA	NA	NA	NA	NA	NA	NA	NA	NA	NA	NA	NA	NA	NA	NA
O43583	2229300	9195100	9797900	34202000	6281700	3200000	4813200	12605000	3569500	2914500	16565000	32366000	2729800	27436000	11942000	19229000	15080000	51853000	45352000	21415000	24656000	32236000	32061000	7134400	25680000	45670000	36178000	9021500	38918000	32405000	46986000	15669000	48425000	6038700	21185000	23439000	15711000	NA	8351600	28778000	36713000	18019000	26947000	16692000	7568800	28537000	27977000	18563000	13184000
O43592	8926300	10312000	4739200	6931000	7180100	8889000	13519000	14154000	15927000	14209000	9702100	8351500	9341200	7473600	9140000	6995600	6449800	44299000	23531000	8017400	7936700	11784000	11928000	20747000	15337000	12807000	17437000	4978700	13250000	17919000	14738000	3149900	25564000	6996400	10516000	9877100	5774900	6088400	7117300	10364000	7284400	6094800	8042300	10022000	11215000	15984000	11518000	6872300	6749900
O43598	48692000	1853000	16983000	45342000	4002800	NA	2539200	NA	4218000	3349600	33215000	22381000	NA	41956000	39901000	45222000	25242000	141570000	190150000	70786000	34597000	52637000	68667000	8904900	62495000	69566000	57997000	36078000	27485000	33707000	63923000	29058000	24476000	21901000	37728000	78190000	33770000	25625000	56240000	59499000	44226000	263710000	10971000	47900000	40575000	32102000	27169000	28908000	35748000
O43615.Q9H707.Q3KQV3	16053000	39321000	6180400	18169000	56032000	38690000	52846000	53801000	57695000	75980000	8537400	13027000	37583000	7861900	7126800	5714100	9197100	37940000	51352000	18142000	14291000	16425000	13724000	77171000	11704000	23498000	28890000	3684400	17169000	23600000	12527000	5976700	24038000	19190000	16287000	17010000	9548700	16107000	7038500	12179000	17489000	10487000	14400000	9217200	14312000	34515000	7598700	8135300	13015000
O43617	6752200	1456200	7718500	11067000	NA	1172300	5769300	2620200	1774100	2398300	9812700	10736000	1171500	7639000	8562100	8452700	5350400	40454000	24354000	3287200	NA	24921000	27810000	3230600	25829000	13953000	16582000	12340000	22619000	10925000	16645000	4450100	33229000	3651300	4369800	15491000	2944900	6772200	5404400	15283000	16514000	10661000	7611700	5532000	33348000	NA	23728000	13060000	11344000
O43633	21246000	3396400	4529100	22249000	3654500	2963800	2341500	9508100	3752800	7732400	6306300	4952400	2076100	10354000	10484000	25126000	9679700	59355000	39762000	20566000	16200000	23202000	22686000	2989500	29080000	15048000	16212000	16777000	16880000	10948000	23484000	5148600	26855000	10366000	4199500	15005000	16820000	11020000	15159000	18650000	12673000	8328400	17412000	16801000	15978000	3894600	16895000	5698700	9882900
O43653	11349000	168650000	4333600	6523800	173490000	143740000	199050000	164170000	235770000	220470000	6809900	12015000	180630000	6892200	4216800	8703200	7695200	31658000	30139000	NA	9574100	5004900	19152000	285640000	NA	6475700	9851400	3972800	23628000	9347600	NA	4596800	NA	11248000	11406000	12696000	13773000	NA	14437000	14277000	NA	5029600	NA	11752000	6566600	NA	11727000	10935000	NA
O43657	2712200	13725000	2002200	1817300	7731000	9963400	2613400	12541000	17611000	15312000	4331700	2359400	4096300	3273600	1822200	892050	1570200	NA	NA	4726900	NA	2274500	7740600	17151000	4922500	3338800	3109100	888750	5431800	9236200	5475600	1445000	5711800	NA	NA	2574600	NA	3168500	2480800	3188700	3814200	856620	3167100	7228800	4994600	NA	8263600	1282500	NA
O43660	4725400	24855000	4566100	8232500	17013000	25494000	23516000	32007000	31938000	46463000	7230100	6529100	27241000	6199500	5641100	13346000	6393600	17631000	29451000	6575400	1807400	8101800	14275000	25675000	5951700	16719000	12057000	1955800	20687000	19218000	19968000	5948900	2753700	4066600	3078300	4477700	5640500	9083500	9434600	7170300	11390000	9805200	8396900	7875200	14497000	5002900	20441000	3683600	10508000
O43663	703940	NA	630020	NA	712790	318220	860650	2760200	2095600	1789900	920430	1884000	844190	1031900	405550	1427400	737620	NA	2248600	1554500	2310700	970480	530720	2419500	2664800	662470	NA	NA	662390	1618000	1537000	NA	896000	332510	278870	377800	906220	678140	663010	1384600	1327100	322850	409260	1150300	1861500	2412700	NA	976460	NA
O43665	NA	NA	NA	NA	NA	NA	NA	NA	NA	NA	NA	NA	NA	NA	NA	NA	NA	NA	NA	NA	NA	NA	NA	NA	NA	NA	NA	NA	NA	NA	NA	NA	NA	NA	1956100	NA	NA	NA	NA	NA	NA	NA	NA	NA	NA	NA	NA	NA	NA
O43670	24974000	6946100	15602000	30244000	9978500	7453400	11380000	24638000	15987000	25378000	18545000	28235000	7351700	24139000	32108000	26103000	31637000	172620000	95713000	57967000	34102000	40517000	36325000	6622500	43327000	51994000	46887000	17442000	31483000	32875000	48589000	17956000	83301000	24737000	11427000	33303000	46529000	43425000	48606000	36570000	46099000	25320000	35644000	32378000	51067000	31777000	39300000	28716000	26431000
O43674	29448000	25793000	4762100	15743000	21643000	34452000	8905100	30377000	22646000	25443000	13274000	15155000	17059000	9043100	31109000	43908000	14768000	51083000	24895000	38413000	22856000	26357000	29506000	26811000	15849000	21897000	29259000	10185000	18586000	63464000	42901000	5633700	23789000	25257000	NA	11536000	26987000	8565900	28531000	27148000	21008000	11946000	30083000	20213000	7051700	3653400	37012000	3486700	6073700
O43676	9104200	41798000	2610100	11469000	46710000	23368000	39395000	28040000	39853000	39437000	5905000	7355500	25079000	5939800	8879300	7382500	4323000	17992000	24951000	9203900	6134100	9739600	12903000	46880000	5532500	9342900	15158000	3206700	14716000	12567000	11510000	4970600	20637000	5161100	9386200	6561700	1868400	7054000	NA	5108500	8091500	5125000	NA	NA	14390000	14073000	10809000	5375500	4705200
O43678	NA	NA	NA	NA	NA	NA	NA	4653400	NA	NA	NA	NA	NA	NA	NA	NA	NA	NA	NA	NA	NA	NA	NA	NA	NA	NA	1952600	NA	NA	NA	NA	NA	NA	NA	NA	NA	NA	NA	NA	NA	NA	NA	NA	NA	NA	NA	NA	NA	NA
O43681	52113000	25311000	20622000	55988000	9189700	13901000	12736000	42909000	22307000	11827000	50792000	46199000	16280000	53894000	73425000	80227000	40027000	194480000	198830000	65054000	45105000	44326000	76436000	40470000	100360000	92391000	65057000	19591000	55458000	80337000	32270000	21140000	95345000	35313000	15027000	50869000	33109000	48073000	66165000	35157000	66952000	41207000	52898000	48994000	72742000	42016000	49832000	36071000	33389000
O43683	NA	NA	NA	NA	NA	NA	NA	416130	NA	NA	NA	NA	NA	NA	NA	NA	NA	NA	NA	NA	NA	NA	NA	NA	NA	NA	NA	NA	NA	NA	NA	NA	NA	NA	NA	NA	NA	NA	NA	NA	NA	NA	NA	NA	NA	NA	196040	NA	NA
O43684	82695000	61056000	47451000	130590000	29007000	36501000	34441000	48655000	59387000	65214000	73678000	90306000	33336000	64979000	71003000	93532000	52936000	283070000	250730000	46658000	59033000	88049000	170270000	69865000	138350000	113990000	147750000	83476000	160070000	155480000	160870000	36833000	180830000	74534000	48529000	86750000	77300000	99030000	91357000	72161000	98172000	91932000	87755000	105280000	100350000	89158000	115910000	108740000	51154000
O43688	NA	3759300	511810	1742700	6820500	7199300	3996800	5657800	12723000	12816000	NA	1886500	5390000	NA	NA	NA	NA	NA	NA	1656600	NA	2973900	3439800	7375600	NA	NA	NA	1891800	NA	6014900	NA	NA	3307100	NA	1622200	NA	NA	2008500	1525300	1706300	NA	NA	2350800	NA	NA	NA	2056200	NA	NA
O43707	306220000	663520000	138150000	333900000	560470000	571930000	586910000	708780000	763820000	838130000	249410000	278450000	548290000	256340000	302990000	326610000	194110000	972400000	898040000	357790000	260070000	444270000	460070000	947420000	518050000	409340000	428260000	261090000	393280000	405750000	433800000	172510000	438510000	312360000	221060000	273240000	344860000	330130000	366280000	307430000	416040000	266540000	346730000	293210000	360750000	510560000	327740000	302600000	248870000
O43708	15314000	NA	6472000	14679000	NA	NA	NA	NA	NA	NA	7000300	9803400	NA	13100000	10009000	9570100	10807000	74171000	67980000	14917000	3245600	16993000	2875800	NA	NA	10100000	NA	NA	10154000	2107900	8059600	NA	10632000	13172000	NA	5833000	6114300	22900000	9291300	NA	2298100	4964200	5621200	4630800	8402200	NA	12163000	7655300	4082400
O43709	3407500	2674000	1687800	2026200	8366900	5417500	8269500	4645800	20501000	2304600	1731000	8128700	6899800	9524800	8656800	4359300	16270000	4787600	7105700	7998400	1288500	NA	7599000	5257700	4941100	6840800	6622800	NA	7694500	7167200	15579000	NA	5660600	NA	NA	1429900	3738400	3464400	1455800	2898000	5542900	1850300	5189700	1329100	15826000	5897000	8137100	3220300	1405600
O43716	NA	NA	NA	NA	NA	NA	NA	NA	NA	NA	NA	NA	NA	NA	NA	NA	NA	NA	NA	NA	NA	NA	NA	NA	4489700	NA	NA	NA	NA	NA	NA	NA	NA	NA	NA	NA	NA	NA	NA	NA	NA	NA	NA	NA	NA	2570700	NA	NA	NA
O43719	4326500	8809700	4394400	7588200	4489600	6919700	4821600	9985700	15917000	14073000	3287000	4832400	4437200	3824900	2082600	11354000	3053300	15539000	15316000	7151900	3470700	3921300	7707700	14025000	11103000	11682000	9818000	5172900	9768300	8466200	13233000	2011200	15779000	3559300	3203500	5803800	3835900	4372100	2805000	6894300	5172000	3222000	4922700	9479500	5134000	10702000	11554000	2915200	5655200
O43731	NA	2183000	NA	NA	3529800	NA	3058800	NA	2085300	2580300	NA	NA	NA	NA	NA	NA	NA	NA	NA	NA	NA	NA	NA	NA	NA	NA	NA	NA	NA	NA	NA	NA	NA	NA	1435900	NA	NA	NA	NA	NA	NA	NA	NA	NA	NA	NA	NA	NA	NA
O43739.Q99418.Q15438	NA	NA	NA	NA	NA	NA	NA	NA	NA	NA	NA	NA	NA	NA	NA	NA	NA	NA	NA	NA	NA	NA	NA	NA	NA	NA	NA	NA	NA	NA	NA	NA	NA	NA	1093000	NA	NA	NA	NA	NA	NA	NA	NA	NA	NA	NA	NA	NA	NA
O43747	14875000	32469000	5536200	13575000	24479000	27381000	25113000	27560000	36866000	42750000	7725200	12472000	15066000	8806900	12636000	12420000	10241000	51071000	45201000	8985300	8056600	22282000	17788000	31401000	17872000	17717000	27295000	19575000	13577000	15147000	19458000	6138800	24065000	12711000	9820000	21421000	14822000	16253000	16983000	10429000	12756000	8154900	15456000	15260000	12085000	11217000	10183000	15989000	9709900
O43752	NA	12081000	3602600	8863600	7354800	12360000	3009000	12338000	2676400	NA	4741900	NA	10411000	3430000	1694800	9236700	3315000	18057000	4582200	4985900	3523600	NA	14295000	13632000	14991000	12684000	2491500	3255300	5708400	5737100	2712700	3089700	5828800	3858300	345400	9148300	12712000	NA	2040600	3111700	1502100	1962000	1338000	6653300	4676900	NA	7260900	1265200	3271200
O43760	10020000	41768000	1812500	8295300	43311000	48838000	49291000	60412000	35389000	78040000	NA	8234200	45935000	4787800	3182600	12274000	6576600	NA	30251000	12535000	8783100	11613000	15783000	90628000	17617000	NA	14578000	3392200	12612000	17015000	9532500	3529100	21832000	11315000	19145000	16349000	14064000	15954000	13911000	7169700	NA	8504100	12261000	12034000	12645000	21239000	2597500	12923000	7949600
O43765	38348000	4075400	18740000	50829000	NA	NA	2626200	NA	NA	3481800	13925000	19982000	2020500	13136000	28609000	27436000	26702000	45655000	52958000	45773000	30821000	50057000	37452000	12763000	43658000	42446000	41032000	20623000	52192000	34206000	66333000	20920000	75344000	30439000	17938000	31915000	39751000	19149000	24494000	33897000	27305000	19341000	36398000	35506000	42076000	17717000	52546000	30775000	17979000
O43768	26777000	NA	8736500	25038000	1964400	2295300	NA	6115000	3495700	4424400	16005000	20193000	NA	12995000	23291000	32361000	9892600	65409000	53253000	27518000	16201000	19033000	18864000	NA	23865000	22887000	23436000	9418500	33152000	44744000	37943000	15153000	36002000	21813000	7370300	29750000	21167000	23677000	11196000	11288000	24501000	19085000	15937000	15863000	28811000	20042000	28790000	21893000	15021000
O43772	NA	10335000	NA	NA	18337000	26778000	22445000	20711000	17032000	11356000	NA	NA	10461000	NA	NA	NA	536580	NA	2935000	NA	NA	NA	NA	34412000	NA	NA	1711200	393590	NA	NA	NA	NA	NA	NA	2461400	NA	NA	NA	NA	NA	NA	NA	NA	NA	542090	2579700	NA	296530	NA
O43776	85962000	20906000	44102000	71228000	25528000	25967000	26157000	29585000	49800000	62215000	51631000	68693000	16975000	60005000	59745000	75738000	56903000	297250000	275190000	107710000	75443000	80372000	119520000	38572000	114440000	125600000	111070000	70335000	111900000	102330000	141310000	41946000	106270000	52426000	32514000	61048000	77230000	94464000	84372000	79737000	104190000	61998000	88895000	94414000	101710000	132190000	108610000	79947000	50427000
O43795	2477800	10941000	1502400	4361400	8455900	9960900	10818000	14249000	13428000	14791000	2582100	3159200	9180300	3575800	2638800	4379600	2005000	7803900	2372600	4071000	2207300	3728600	3719800	12809000	5864600	5897600	4734400	1112200	2700500	6080400	4587800	777740	6357200	2730900	552280	1908200	2723200	3190600	2123700	2595800	3249900	2342700	2382500	3151700	2237000	7652900	3036400	1219300	929550
O43805	NA	NA	NA	NA	NA	NA	NA	NA	NA	NA	NA	NA	1000900	NA	NA	NA	NA	NA	NA	NA	NA	NA	NA	NA	NA	NA	NA	NA	NA	NA	NA	NA	NA	NA	1345700	NA	NA	NA	NA	NA	NA	NA	NA	NA	NA	NA	NA	NA	NA
O43808	NA	3304400	709840	3218400	5511400	2654000	1504600	9782600	6553500	4334700	1385400	878040	3260400	808180	2372000	1281600	925810	4475200	NA	NA	784760	NA	NA	NA	2096700	NA	NA	NA	NA	NA	NA	1221400	NA	NA	NA	2773400	NA	2801100	NA	NA	NA	5162400	NA	NA	2378900	NA	NA	3844400	NA
O43809	55354000	43979000	18971000	32577000	46524000	42512000	50118000	65633000	57978000	77593000	31404000	25379000	40833000	25909000	28573000	42799000	27030000	133110000	126210000	39129000	34962000	50340000	59145000	83064000	52489000	41908000	60264000	22999000	33902000	91189000	34063000	22226000	97025000	34740000	20873000	40508000	32723000	26937000	54868000	35211000	29979000	30788000	40141000	45313000	46834000	51125000	31345000	30837000	16214000
O43813	26400000	NA	20649000	40930000	NA	NA	NA	NA	NA	NA	23303000	28483000	NA	37437000	23098000	64349000	26400000	109690000	93381000	43700000	44408000	35424000	47974000	NA	54716000	33576000	51512000	21276000	50912000	75164000	55400000	13703000	40284000	37112000	5324900	34493000	29867000	14409000	27144000	37698000	66791000	36443000	37191000	29068000	46068000	6949100	48329000	16637000	12089000
O43815	NA	NA	118410	NA	2257300	1022500	NA	1869900	1704500	1158000	645990	591190	335130	NA	NA	1413100	401050	2182800	NA	1784800	154940	2867700	2396000	1955300	NA	NA	NA	965260	NA	NA	NA	NA	NA	531100	NA	NA	1430700	911010	381310	NA	NA	1055400	NA	1320200	809440	711520	301520	NA	NA
O43818	7095500	12707000	2596400	4796400	17053000	17219000	8910300	20017000	23785000	14524000	7377900	8173100	15655000	9644100	7577300	12617000	9987300	24868000	22399000	4994800	4310200	1448800	6824900	12835000	6350400	15303000	8480700	2659300	15736000	12365000	10348000	803920	11911000	3836600	3030500	4094200	2914400	10687000	3405300	8394300	7403600	6429400	9967800	26225000	9924500	4835900	8086900	9718300	6698800
O43819	NA	3686700	NA	1912600	12176000	1513400	4079300	15078000	4039500	7481800	NA	NA	3050600	NA	NA	NA	NA	NA	NA	NA	NA	NA	NA	11022000	NA	NA	8752500	637950	NA	NA	1575300	NA	NA	NA	NA	NA	NA	NA	5382400	NA	NA	1375400	NA	971300	NA	NA	967850	NA	NA
O43823	2789900	46470000	3024200	1738700	37389000	41035000	29058000	47267000	41183000	32704000	NA	7256600	34667000	743010	603150	NA	1886400	5213100	2925900	9110900	2923200	5732900	688440	39024000	5834900	5475600	15433000	4868300	9740600	11622000	6146400	1092100	4595100	5574100	3338300	3107200	3424400	997290	1846600	6085600	6395900	4633900	1833100	2403400	7913100	1384000	4359900	7331600	905200
O43824	NA	NA	852940	NA	NA	NA	NA	NA	NA	NA	NA	NA	NA	NA	NA	NA	NA	NA	NA	1457600	1653800	NA	NA	507430	NA	NA	NA	NA	NA	NA	NA	NA	NA	NA	NA	NA	NA	NA	NA	NA	NA	NA	NA	NA	NA	NA	NA	NA	NA
O43826	NA	NA	NA	NA	NA	NA	NA	NA	NA	NA	NA	NA	NA	NA	NA	NA	NA	NA	NA	NA	NA	NA	NA	NA	NA	NA	NA	NA	NA	NA	NA	NA	NA	NA	NA	NA	NA	NA	NA	NA	NA	NA	NA	NA	NA	NA	3000300	NA	NA
O43837	13214000	49044000	6908500	8499600	46727000	30323000	43766000	33226000	25408000	37266000	8480500	24011000	40494000	9076500	9390400	16074000	4544400	22288000	31028000	11844000	8069200	26173000	23310000	57186000	23435000	14360000	6167700	3897500	14980000	13074000	18645000	2926900	5484800	14335000	15861000	20768000	12704000	10152000	13307000	6799300	9669000	4405500	48040000	12658000	73155000	25978000	14477000	7686800	7922500
O43847	13064000	1305800	7119000	13654000	2098600	3882700	1051300	3191200	3695800	3400900	8953400	9779500	2271300	9640900	14711000	15148000	8560000	39091000	22201000	16505000	9727700	18677000	22863000	3016300	23081000	13726000	17078000	5909500	18572000	18194000	18971000	2333100	23215000	9823100	8760900	13950000	11505000	8596900	9693700	12276000	16014000	11173000	13032000	10413000	15136000	10049000	17345000	11517000	5814700
O43852	166030000	324990000	84901000	252360000	315200000	294810000	278440000	437630000	368230000	455530000	190070000	211630000	278710000	218190000	204710000	299930000	187310000	894310000	654100000	258810000	145970000	344760000	353900000	532220000	388870000	478830000	340970000	203850000	320990000	405810000	373680000	82061000	425650000	200070000	86446000	181870000	199900000	228160000	168760000	151570000	218870000	183040000	250680000	188680000	252860000	1.86e+08	288870000	224230000	180920000
O43865	48657000	3223000	17510000	80749000	4208000	3228900	4684900	13446000	8138000	9162400	25357000	35975000	5511200	36469000	39419000	34253000	64248000	108110000	56173000	37054000	59980000	44834000	59313000	3068600	64246000	38856000	110540000	26848000	47643000	124410000	60444000	30189000	127880000	61516000	76278000	66271000	71246000	56791000	36538000	35132000	30783000	19869000	46544000	30596000	94437000	14699000	42920000	32633000	53960000
O43896	NA	NA	NA	NA	NA	NA	NA	NA	NA	NA	NA	NA	NA	NA	NA	NA	NA	NA	NA	NA	NA	NA	NA	NA	NA	NA	NA	NA	748890	NA	NA	NA	NA	NA	NA	NA	NA	NA	NA	NA	NA	NA	NA	NA	NA	NA	140500	NA	NA
O43913	NA	NA	NA	776710	1025700	NA	NA	NA	2795800	980600	NA	640740	NA	NA	NA	NA	NA	NA	NA	NA	292320	NA	1271800	NA	NA	872630	NA	NA	369690	NA	NA	NA	NA	NA	NA	NA	NA	NA	NA	NA	767480	NA	NA	NA	NA	580290	1369700	NA	NA
O43920	29137000	60917000	14031000	38102000	46473000	44995000	34149000	56318000	49122000	63750000	24338000	10809000	33119000	18552000	26340000	20138000	10344000	72231000	66197000	21488000	6312500	24423000	13100000	58649000	19477000	8470400	10578000	22546000	16802000	32913000	14886000	5124400	37159000	20047000	11395000	3102300	18317000	13221000	29688000	13142000	34019000	21496000	19580000	15788000	31622000	21386000	8519800	42868000	7632100
O43924	NA	NA	NA	NA	NA	NA	NA	NA	NA	NA	NA	NA	NA	NA	2165800	NA	NA	NA	NA	NA	NA	NA	NA	NA	NA	NA	NA	NA	NA	NA	NA	NA	NA	1354200	NA	NA	NA	NA	NA	NA	NA	NA	NA	NA	NA	NA	NA	NA	NA
O43929	1068700	NA	255620	554380	NA	NA	NA	NA	1192400	NA	NA	NA	NA	NA	375430	652190	NA	1716900	NA	NA	NA	845160	NA	NA	NA	1576700	NA	NA	NA	NA	979380	NA	1244100	NA	415100	NA	NA	NA	NA	NA	NA	NA	NA	NA	705830	NA	NA	NA	433310
O60216.Q9H4I0	7980600	34884000	2558200	9194000	14448000	22259000	20884000	38045000	38601000	37316000	2224700	6101600	23658000	5269800	9132600	9240300	3921200	22091000	18826000	3572400	4557900	12331000	9427500	49769000	10123000	5170900	13379000	1340500	15144000	23577000	15060000	2768800	23153000	1324400	3979500	3997600	3161200	2736300	11360000	2864200	6955900	6938700	1238100	6595000	2749200	7266700	13840000	4193600	3723900
O60218	NA	NA	NA	NA	NA	NA	NA	NA	NA	NA	NA	NA	NA	1368200	NA	6271000	NA	NA	NA	NA	NA	NA	NA	NA	NA	2625500	NA	NA	NA	NA	NA	2343200	NA	NA	NA	3485200	3105900	NA	NA	NA	NA	NA	NA	NA	8991700	NA	NA	NA	NA
O60220	13065000	5533100	5339000	5329000	23827000	29913000	26128000	29504000	23960000	22175000	6961100	8712900	7128600	9474000	3979100	16005000	3119900	58079000	NA	NA	6553200	9110400	6445600	21195000	10568000	21431000	NA	3823800	23224000	10436000	6776400	NA	NA	4466100	8065900	19169000	15479000	NA	14797000	3157700	NA	10898000	21330000	19403000	5853600	12693000	24626000	2982600	2745900
O60231	2676700	1062700	1155000	2376400	5777200	417580	3142100	2003000	2417700	2341900	4256800	4457200	543080	3089800	2877100	2720100	7137000	26822000	24248000	2121000	1686100	2886800	3744700	2341500	3805600	1804400	2672100	931620	4537600	3330000	3771000	686630	7807700	3298400	538980	609070	1791500	504420	2829100	1395800	1714900	2228700	2826900	1320900	2316300	1441600	4073100	1219400	2258500
O60232	33417000	13711000	9905300	24990000	9252400	6212900	11772000	15021000	18865000	22957000	13204000	18494000	5102800	20929000	7001200	29774000	16060000	63874000	58468000	13064000	19024000	19594000	24754000	4096600	12539000	20808000	20411000	14576000	33356000	46228000	14683000	7641600	31207000	26317000	11065000	8123800	10995000	8586600	15061000	20439000	14736000	15938000	27599000	21848000	21057000	2702900	17839000	14144000	9968700
O60244	NA	NA	NA	57765	1836900	357600	864970	NA	4617400	4205800	NA	NA	1721600	NA	NA	NA	NA	NA	NA	NA	NA	NA	NA	NA	NA	NA	NA	NA	2857900	NA	NA	NA	NA	NA	NA	468350	NA	NA	NA	NA	NA	NA	NA	NA	NA	NA	NA	NA	NA
O60256	12122000	NA	4558000	13354000	NA	NA	311030	NA	NA	NA	9034900	4882600	397640	7475600	6335400	8941900	2899000	37931000	16651000	10007000	9028200	16493000	10641000	783350	17826000	10699000	20101000	22712000	13046000	7453200	13794000	4966700	14572000	10509000	5782600	18183000	10044000	13366000	12401000	9713200	12136000	7003200	12330000	11441000	8731500	11879000	13652000	8545100	3006600
O60264	6456300	44785000	3872000	10483000	45812000	27092000	43741000	52814000	55594000	54514000	6224700	8238800	32696000	7931600	6101000	13294000	6943400	19656000	9732400	7773400	6128700	6293800	8610500	62642000	13248000	13709000	10552000	5762300	15884000	17259000	18679000	3441700	14654000	7345700	10740000	6154500	6698100	9233200	9446500	6645300	14276000	4128700	13912000	5688600	12260000	11786000	7808100	5946700	6398300
O60266	NA	NA	NA	NA	NA	NA	NA	NA	NA	NA	378760	504510	NA	339470	NA	934740	NA	NA	NA	511060	302740	760130	NA	NA	NA	NA	NA	NA	NA	NA	NA	NA	NA	NA	NA	NA	NA	NA	NA	NA	NA	NA	590310	NA	NA	NA	NA	469870	NA
O60271	6345800	NA	1096200	3284200	NA	NA	270730	NA	NA	NA	2731300	3475300	NA	4332000	1977200	3067500	2837700	8788300	8898000	2407200	3818100	5303600	5011500	NA	7181400	4366000	5902500	1873500	4198900	3876000	4874600	888260	7804400	2508000	999560	2586100	2519000	3119300	888930	1604000	3629100	2323600	1673300	1530800	2708500	631010	3999700	3226800	936620
O60287	100300	983420	158850	NA	567650	674860	1169500	1639100	2229200	962560	NA	87256	809760	181580	NA	NA	164730	999960	384590	NA	392790	220190	NA	474920	NA	NA	NA	NA	NA	1246000	NA	NA	189870	NA	NA	286800	102240	157480	NA	NA	403310	NA	169030	76746	126270	85814	418000	205030	208050
O60291	NA	NA	NA	NA	NA	NA	NA	NA	NA	NA	NA	NA	NA	NA	NA	NA	NA	NA	NA	NA	NA	NA	NA	NA	NA	NA	NA	NA	NA	NA	NA	NA	NA	NA	NA	NA	NA	NA	NA	NA	NA	NA	NA	NA	NA	NA	NA	NA	NA
O60292	NA	NA	NA	NA	NA	NA	NA	NA	NA	NA	NA	NA	NA	NA	NA	NA	NA	NA	NA	NA	NA	NA	NA	NA	NA	NA	NA	NA	NA	NA	NA	NA	NA	NA	NA	NA	NA	NA	NA	NA	NA	NA	NA	NA	NA	NA	NA	NA	NA
O60293	NA	184170	NA	134510	348060	NA	454680	153340	624810	834630	NA	NA	126890	NA	NA	NA	NA	NA	NA	NA	NA	NA	NA	1242600	NA	NA	NA	NA	146350	NA	NA	NA	NA	108650	155960	NA	NA	NA	NA	NA	NA	NA	NA	NA	874610	2817700	NA	243250	NA
O60294	NA	NA	NA	NA	NA	NA	NA	NA	NA	NA	NA	NA	NA	NA	NA	NA	NA	NA	NA	NA	386150	NA	NA	NA	NA	NA	NA	NA	NA	NA	NA	NA	NA	NA	NA	NA	NA	NA	NA	NA	NA	NA	NA	NA	NA	NA	NA	NA	NA
O60306	3138600	11191000	1506800	4078000	12237000	8951800	8749200	12663000	14780000	9841500	2155600	1519400	8311700	1343100	2876500	1719400	1618500	8594100	9745300	847810	2459600	1401100	446350	14017000	1665200	2861200	231530	240520	1798900	1613200	3005800	557920	837740	2022100	1877000	1294100	2642400	1246200	1876000	4127600	3271100	2211200	1567200	3797000	1390300	2886600	1853600	2988200	1980900
O60313	5253200	7864200	2146500	3316100	5523300	5008600	7235800	14207000	12522000	13061000	1286600	2298800	5480300	3623000	3364300	3807600	3486000	8378800	4632100	519740	1254900	1368400	3166900	8006500	4009700	4018700	6042100	1506300	5105500	4749300	3848000	489950	2214900	1986800	1789400	3748100	2183800	3906000	1452200	2239200	1966500	1835600	3533100	1166500	2830800	1440100	9263800	4682800	1706100
O60318	NA	NA	NA	69867	NA	503370	682400	564710	NA	430610	NA	NA	718580	NA	NA	NA	146600	NA	NA	NA	NA	NA	NA	NA	NA	280120	NA	NA	NA	NA	NA	NA	NA	NA	NA	NA	NA	NA	NA	NA	NA	NA	NA	NA	NA	NA	NA	NA	NA
O60333	NA	NA	NA	NA	NA	NA	NA	NA	NA	NA	NA	NA	NA	NA	NA	NA	NA	NA	NA	NA	NA	NA	NA	NA	NA	NA	NA	NA	NA	NA	249130	NA	221140	NA	NA	NA	NA	NA	NA	NA	NA	NA	NA	NA	NA	NA	NA	NA	NA
O60337	NA	NA	NA	NA	NA	NA	NA	303930	244490	NA	NA	NA	NA	NA	NA	NA	NA	NA	NA	NA	NA	NA	NA	NA	NA	NA	NA	NA	NA	NA	NA	NA	NA	NA	NA	NA	NA	NA	NA	NA	NA	NA	NA	NA	NA	NA	NA	NA	NA
O60341	7284200	14217000	2645300	10447000	14936000	10677000	15800000	18398000	18149000	18149000	4473300	4374900	9439100	6332400	5072000	7445600	2474000	24362000	17500000	6460600	3737200	12542000	7841100	15857000	12117000	7561300	8272800	4861900	9799800	13028000	4375300	1585600	13211000	7589300	3995600	4275100	5084900	2825800	6895700	3529500	5574900	5131400	6300200	6412200	9990400	2022500	10108000	6549700	3689600
O60343	NA	755250	NA	NA	NA	555240	646510	NA	856110	837040	890440	NA	NA	166870	NA	NA	648800	1065600	NA	NA	NA	191630	NA	NA	NA	NA	NA	NA	163680	NA	NA	NA	NA	NA	NA	NA	NA	924690	NA	NA	679280	613070	NA	NA	NA	NA	NA	NA	NA
O60361	NA	NA	1458000	5051000	NA	NA	NA	NA	NA	NA	3536400	4654700	NA	3462200	4115800	NA	3079300	15118000	11515000	NA	2333500	8159600	NA	1174900	NA	NA	9443500	NA	NA	NA	6041300	3128800	NA	NA	7097200	3322400	NA	NA	NA	NA	5412900	NA	NA	NA	4183400	NA	9987300	NA	NA
O60427	NA	18764000	738750	NA	19774000	16380000	19291000	28794000	28299000	23784000	650050	961490	15167000	757890	901240	NA	833390	6731700	2821100	1093000	NA	NA	2500500	31481000	1892000	NA	NA	NA	NA	NA	1371500	436850	867970	NA	5101200	NA	911360	NA	NA	340520	1221100	728880	816430	NA	1579600	3056600	NA	575740	NA
O60437.REV__Q9ULW3	306530	9569900	205500	643200	7569700	8999200	9991200	13281000	50151000	20455000	NA	258760	35150000	1e+05	NA	114030	NA	NA	NA	127320	201680	174530	718990	20812000	240960	105280	NA	NA	NA	215530	220270	NA	NA	60504	2866200	NA	661980	170400	NA	NA	3563900	272210	395320	143020	151390	3779000	141140	220550	65352
O60443	18879000	2431800	4915000	19486000	6529800	1028500	2579300	4984000	3447800	3651400	11244000	5581400	3431500	11512000	19002000	15586000	14095000	53573000	44077000	12212000	13582000	22303000	20275000	7791600	26842000	8729800	19767000	1716800	23086000	19498000	22355000	11365000	17974000	13848000	16298000	11835000	12809000	6947900	18335000	17169000	9895600	7203900	16525000	16756000	22651000	22914000	16709000	14899000	9407500
O60449	NA	NA	NA	NA	NA	NA	NA	NA	NA	NA	NA	NA	NA	NA	NA	NA	NA	NA	NA	NA	NA	NA	NA	NA	NA	NA	NA	NA	NA	NA	NA	NA	NA	NA	NA	NA	NA	NA	NA	NA	NA	NA	NA	NA	NA	NA	NA	NA	NA
O60476	NA	NA	NA	NA	1899200	NA	1490200	NA	NA	NA	NA	NA	NA	NA	NA	NA	NA	NA	NA	NA	NA	NA	NA	NA	NA	NA	NA	NA	NA	NA	NA	NA	NA	NA	NA	NA	NA	NA	NA	NA	NA	NA	NA	NA	NA	NA	NA	NA	NA
O60487	1402000	NA	2346700	5024600	NA	NA	NA	NA	673560	NA	2714800	4344800	NA	5838300	2081900	3294600	4054900	34596000	22914000	6718200	4530500	7740500	3034900	NA	8781400	3181100	10731000	2453800	3224200	4313100	NA	NA	4337400	NA	NA	2851300	4021800	12154000	10200000	2600700	NA	3417700	8134400	NA	8726000	NA	3359400	3689500	5808600
O60488	35388000	40891000	21619000	34904000	30599000	35619000	37694000	35154000	41742000	52804000	55033000	47042000	32696000	46811000	49790000	74736000	40717000	206300000	172980000	63078000	49633000	68992000	91165000	60871000	85966000	57934000	75106000	46402000	53490000	69555000	58881000	22985000	78888000	45380000	5163600	53383000	41945000	71325000	67389000	46256000	74013000	48794000	45980000	58212000	69883000	2089800	47844000	51578000	21216000
O60493	12236000	NA	4485600	27863000	NA	NA	NA	NA	NA	NA	9234400	10040000	NA	11384000	22902000	4423000	9545400	50125000	29937000	9086600	15349000	10437000	21747000	1299600	17857000	44329000	18535000	16947000	21857000	24457000	27900000	7966100	20096000	14799000	1084800	16831000	13840000	15143000	14013000	7520000	6573600	14458000	21755000	9232800	9838000	3909600	24242000	7431100	12519000
O60499	2033200	19634000	2062800	3860000	9454500	28708000	20502000	27371000	19813000	22083000	1483900	4268200	9758800	1120400	NA	8202300	2027700	NA	NA	1411000	1308300	3704300	2363900	37865000	NA	2461000	3496500	NA	NA	NA	2558600	1083900	2148500	NA	1110100	NA	NA	NA	NA	1335100	2694400	NA	3162600	NA	1633700	6092800	2213200	2355000	1516300
O60502	4057600	NA	1031500	5438900	NA	NA	1180100	578220	NA	NA	3417000	4053700	NA	2231300	5267600	3255300	2849500	10918000	8564300	303740	3727500	2989600	1040200	NA	2519700	1391200	4722100	985090	7340700	3418800	1735100	1294100	4889400	4064000	800940	2880400	3126100	3656600	5157400	2271900	2783300	3353100	670010	3340700	2623800	2237300	2022400	3899500	938240
O60503	NA	NA	NA	NA	NA	161170	NA	NA	NA	NA	NA	NA	204500	NA	NA	NA	NA	NA	NA	NA	NA	NA	NA	412750	NA	NA	NA	NA	NA	NA	NA	NA	1773600	NA	NA	NA	NA	NA	NA	NA	NA	NA	NA	NA	NA	662850	NA	NA	NA
O60504	NA	NA	NA	NA	NA	NA	NA	NA	NA	NA	NA	NA	NA	NA	NA	NA	NA	NA	NA	NA	NA	NA	NA	NA	NA	NA	NA	NA	NA	NA	NA	NA	NA	NA	618080	NA	NA	NA	NA	NA	NA	NA	NA	NA	NA	NA	NA	NA	NA
O60506	239390000	144750000	99260000	2.73e+08	125300000	119900000	141640000	138020000	138580000	173700000	210910000	161100000	103690000	217250000	230550000	239990000	139110000	643530000	499820000	254560000	235710000	376440000	349500000	216140000	400290000	363170000	349180000	140410000	279470000	352510000	307490000	121830000	553040000	220820000	48419000	235220000	203980000	212920000	224420000	210720000	270310000	168640000	247860000	190490000	270500000	83106000	277250000	190860000	131150000
O60507	NA	NA	NA	NA	NA	NA	NA	NA	NA	NA	NA	NA	NA	NA	NA	NA	NA	NA	NA	NA	NA	NA	NA	NA	NA	NA	NA	NA	NA	NA	NA	NA	NA	NA	NA	NA	NA	NA	NA	NA	NA	NA	NA	NA	NA	NA	NA	NA	NA
O60508	NA	658310	167630	NA	NA	958140	1826200	1528600	1773300	2013800	477740	1005900	400290	566940	5253400	1083100	492260	2601800	1260200	NA	NA	NA	3342800	1938600	1937300	NA	1612800	404220	459000	663910	NA	NA	878100	731170	145810	NA	1595300	NA	1400700	872600	1274500	1307300	282850	NA	NA	NA	NA	NA	298690
O60513	NA	NA	NA	NA	NA	NA	NA	NA	NA	NA	NA	NA	2083200	NA	NA	NA	NA	NA	NA	NA	NA	NA	NA	NA	NA	NA	NA	NA	NA	NA	NA	NA	NA	NA	NA	NA	NA	NA	NA	NA	NA	NA	NA	NA	NA	NA	NA	NA	NA
O60518	NA	1640800	NA	NA	5454200	901970	2497300	3618900	2783200	3545100	NA	NA	2194700	NA	NA	NA	NA	NA	NA	NA	NA	NA	NA	5927000	NA	276420	NA	NA	NA	NA	1179400	NA	NA	NA	234660	NA	NA	135660	NA	NA	NA	NA	NA	NA	NA	815130	NA	NA	NA
O60524	485490	NA	NA	NA	NA	NA	NA	NA	253650	NA	NA	NA	998480	91285	NA	NA	NA	NA	NA	NA	148760	NA	NA	NA	NA	NA	165780	NA	354150	NA	NA	NA	NA	NA	1323700	NA	616660	464020	150900	NA	NA	NA	316800	275610	NA	1256300	750240	NA	168370
O60547	7902200	NA	6414100	7992600	NA	NA	NA	NA	349370	533360	5825900	4352100	NA	5896500	6251200	9668700	3767200	24886000	23654000	7859400	6208900	10365000	12466000	NA	11696000	15671000	15888000	5639200	9457900	10249000	20439000	3545800	13901000	5645300	5566800	10208000	8642700	11628000	5285800	7715500	10006000	5225000	8259000	5639500	10320000	8370400	9033300	4364400	5692100
O60551	NA	NA	NA	NA	NA	NA	NA	NA	NA	NA	NA	NA	NA	NA	NA	NA	NA	NA	NA	NA	NA	NA	NA	NA	NA	NA	NA	NA	NA	NA	NA	NA	NA	NA	NA	NA	NA	NA	NA	NA	NA	NA	NA	NA	NA	NA	NA	NA	NA
O60563	1652200	6160200	1072800	605550	6349600	2202000	3219300	5166300	7460200	13638000	1436200	2413400	3225400	1462700	2147200	2020200	2360400	6332900	NA	NA	762210	NA	1181500	8401100	NA	NA	NA	NA	536250	2564900	2185600	NA	5149300	1974300	974770	2114500	881320	787960	2608900	905800	1737100	498950	1020300	1359800	2160600	1849600	NA	1060500	NA
O60566	NA	NA	NA	255860	NA	NA	NA	NA	NA	NA	NA	283650	NA	NA	NA	NA	NA	NA	NA	NA	NA	NA	794130	NA	NA	409910	NA	NA	312840	NA	308210	174640	257820	NA	137690	NA	NA	NA	NA	NA	NA	NA	NA	NA	NA	253040	382580	NA	NA
O60568	22102000	43736000	11132000	27307000	28176000	33821000	39823000	39115000	46958000	54952000	19068000	18843000	29241000	19974000	20723000	26616000	15680000	75601000	54412000	23068000	21703000	32957000	34430000	46478000	45105000	25926000	33729000	22080000	28016000	42395000	43111000	10808000	41058000	19279000	5789400	22698000	21236000	23854000	15516000	25484000	32655000	13387000	25790000	20651000	29057000	21500000	29535000	22783000	16818000
O60573	NA	NA	NA	NA	NA	NA	3173300	NA	NA	4062800	NA	NA	2200100	NA	NA	2845800	1157700	11287000	NA	NA	NA	NA	NA	NA	NA	NA	2629400	2520100	NA	NA	NA	NA	NA	NA	NA	6144300	NA	NA	NA	NA	NA	NA	NA	NA	NA	NA	NA	NA	1891500
O60583	NA	NA	NA	NA	NA	NA	NA	NA	NA	NA	NA	NA	NA	NA	NA	NA	NA	NA	NA	NA	NA	NA	NA	NA	NA	NA	NA	NA	NA	241690	NA	NA	NA	NA	NA	NA	NA	NA	NA	NA	NA	NA	NA	NA	NA	NA	NA	NA	NA
O60610	18689000	18433000	7631300	20004000	10277000	12887000	11004000	17963000	15375000	17304000	10483000	16697000	9524900	17565000	13462000	19988000	11489000	65071000	48814000	17326000	17821000	21482000	29615000	20552000	29605000	27604000	26476000	20078000	24037000	21603000	19516000	8352400	30499000	17674000	12127000	22749000	17775000	11650000	16790000	15736000	20087000	13126000	20397000	21916000	20055000	14917000	15781000	21608000	7603900
O60613	NA	NA	1375300	NA	NA	3359800	NA	7373000	NA	NA	NA	NA	NA	NA	NA	NA	NA	NA	NA	NA	NA	NA	2730000	NA	NA	3536100	4268500	NA	NA	NA	NA	NA	2554500	NA	NA	NA	NA	NA	NA	NA	NA	2817900	NA	NA	NA	NA	NA	NA	NA
O60645	331460	NA	114860	NA	NA	NA	967880	1502100	1488600	684660	NA	NA	339320	NA	448820	NA	NA	NA	NA	NA	NA	NA	NA	NA	NA	NA	NA	NA	NA	NA	NA	NA	1070800	NA	450770	NA	NA	NA	691990	NA	NA	NA	401960	NA	691030	660630	323030	NA	NA
O60664	212160000	52084000	82001000	175570000	57508000	44808000	49159000	40072000	54945000	70068000	144710000	138690000	48856000	153540000	155360000	207840000	129720000	644770000	608410000	211260000	127750000	282620000	264020000	67200000	354280000	277610000	255540000	152380000	295120000	221080000	377660000	106120000	323420000	153780000	69851000	203940000	167250000	217350000	254060000	168530000	203390000	136060000	188450000	221750000	239270000	92080000	195030000	173410000	152070000
O60669	NA	NA	NA	NA	NA	NA	NA	663920	NA	NA	NA	NA	NA	NA	NA	NA	NA	NA	NA	NA	NA	NA	NA	NA	NA	NA	NA	NA	NA	NA	NA	NA	NA	NA	NA	NA	NA	NA	NA	NA	NA	NA	NA	NA	NA	NA	4042500	NA	NA
O60671	NA	4169000	NA	NA	NA	NA	NA	1039200	NA	NA	NA	NA	NA	NA	NA	NA	NA	6512200	NA	577650	990570	NA	NA	1436600	1131900	NA	NA	NA	NA	NA	1793700	NA	NA	NA	1151800	NA	808720	NA	724380	539400	1123800	NA	NA	NA	721260	2308500	NA	NA	873380
O60675	1175200	NA	637000	1402200	2937300	4640700	NA	3068600	NA	4672200	NA	NA	NA	NA	NA	1671100	NA	5604000	NA	1228400	NA	NA	NA	NA	NA	NA	NA	NA	NA	2712100	3953400	NA	NA	NA	921110	2046800	NA	1613100	NA	NA	NA	991220	NA	NA	NA	3308700	NA	NA	679210
O60678	6808700	1402800	3740700	9684700	628330	715750	690470	1601900	1319900	731880	6641000	8107900	588410	3891700	8940800	12311000	3763000	41867000	36063000	7377700	9056100	4897500	7078100	NA	10365000	10931000	7162900	1941300	8988500	15838000	8946900	3912700	18124000	7390300	2911200	9251100	7603000	5898800	3579900	6513600	6372700	3091000	11571000	6314700	8517500	3362700	6822500	5689900	5013400
O60684	25693000	29114000	12684000	30417000	21760000	24796000	26270000	29455000	36443000	35988000	18558000	23247000	22340000	20152000	25594000	31501000	9732100	57534000	68701000	28274000	13492000	29806000	37435000	34549000	46291000	31267000	48068000	24770000	32407000	41842000	45547000	9926400	40667000	25905000	19398000	26416000	23697000	26255000	36775000	20812000	35443000	29832000	21388000	22422000	30471000	25335000	20048000	22430000	25001000
O60701	19796000	21030000	7167800	32820000	11100000	17135000	16680000	20419000	33901000	26601000	14702000	18624000	18909000	17373000	18713000	30875000	16830000	85192000	54015000	17156000	19708000	46372000	17258000	36112000	24710000	36472000	50027000	17064000	33898000	23581000	37695000	12599000	37072000	19539000	54377000	20473000	8626700	18790000	21308000	21707000	17965000	29436000	20324000	22421000	30658000	83907000	21844000	19160000	17514000
O60716	6516700	9589300	1164100	6037800	4839300	11765000	15359000	14349000	18061000	21101000	2654000	3219700	12308000	1544800	2249500	5695000	1610900	17004000	14344000	3671100	1627200	2152400	4009400	18057000	4385800	1215200	4488100	1276600	1206400	6475700	1847100	481880	4917400	3410500	5997100	4278500	4265600	3525100	2487700	2480600	632310	2380600	3757100	4109100	5901800	6491100	2108600	NA	1541100
O60725	6858500	15799000	1552700	3017600	15800000	18792000	19325000	21759000	17468000	18922000	4286000	1466900	11380000	6085500	NA	8571900	4632500	8276400	9700800	NA	2419600	8642400	NA	27052000	NA	5210300	7049400	4822400	3862500	8640400	5151700	NA	13740000	6009300	5059300	6836100	3467100	4865400	6405700	6596900	NA	3622600	2848900	3917000	3086800	6334600	8237500	6511900	5313800
O60739	NA	NA	NA	NA	NA	NA	NA	NA	NA	NA	NA	NA	NA	NA	NA	NA	NA	8098900	NA	NA	NA	NA	NA	NA	NA	NA	NA	NA	NA	NA	NA	NA	NA	NA	NA	NA	NA	NA	NA	NA	NA	NA	NA	NA	NA	NA	NA	NA	NA
O60749	5015900	1525500	2708700	12225000	3045200	3836100	3867600	6236500	3367100	513840	5813800	5944000	1367400	7726600	7354300	9030000	4863100	21607000	24613000	8586100	3512200	16394000	11693000	1491800	16123000	20373000	13216000	3485100	8955200	5706200	16086000	1420000	18085000	6070900	16572000	5336500	3477700	12827000	5598200	7030700	8844600	4999900	11340000	4106900	7259800	12434000	4431900	7762300	3743400
O60762	28617000	42522000	7746600	36292000	31792000	30747000	48162000	47821000	56459000	61376000	21103000	19282000	25096000	21424000	28761000	32206000	24737000	123650000	139100000	40865000	32223000	37991000	61295000	64432000	68694000	48117000	30208000	19845000	24636000	20181000	46002000	10936000	28796000	20989000	10911000	34936000	28231000	23742000	17916000	26049000	43615000	27985000	33894000	27034000	41096000	20860000	23203000	54817000	15958000
O60763	17428000	31790000	5883300	12123000	22612000	19542000	27422000	46943000	46536000	40377000	9742500	11683000	25060000	9418100	8767800	14250000	7364100	15121000	20115000	11104000	7742900	21317000	12162000	64543000	23103000	30297000	18215000	10185000	21026000	26266000	25616000	5537800	31736000	16016000	16047000	12100000	14680000	10633000	16267000	14292000	11241000	9638100	17249000	13520000	16870000	23252000	13235000	9760500	11793000
O60779	NA	1377300	NA	NA	NA	2366200	3812400	NA	NA	2465500	NA	NA	2840800	NA	NA	NA	NA	NA	NA	NA	NA	NA	NA	NA	NA	NA	1200000	NA	NA	NA	NA	NA	NA	737670	NA	NA	NA	NA	NA	NA	NA	NA	NA	NA	NA	NA	NA	NA	NA
O60783	6323000	25435000	3360700	NA	28990000	11544000	17802000	32424000	39775000	49067000	NA	3662200	23413000	NA	5082400	9054300	NA	NA	NA	9367700	NA	NA	13339000	37569000	NA	5699600	11730000	NA	12233000	18587000	NA	NA	20677000	NA	NA	10641000	NA	10299000	5423500	NA	15989000	NA	NA	NA	9362100	NA	10357000	10400000	NA
O60784	3757000	NA	1124900	NA	1486200	1065400	999790	2679100	2276500	722580	3003200	1315800	2275500	3318200	3283000	2198600	NA	2965800	1755000	2806400	1894700	2736500	1105400	NA	4834300	NA	3778900	1472800	3305400	2544200	4833500	1926200	8080200	1791800	717260	912050	NA	NA	1384200	1499200	1203200	2776500	1778200	NA	NA	4245700	NA	NA	NA
Q99879.Q99877.Q93079.Q5QNW6.P62807.P58876.O60814.P57053	1.0125e+10	2.1474e+10	4444100000	1.0234e+10	2.172e+10	1.9921e+10	1.6988e+10	2.0889e+10	2.0803e+10	2.4384e+10	9490600000	1.1774e+10	1.5366e+10	7756200000	1.0315e+10	1.3095e+10	8307300000	1.8438e+10	2.4313e+10	1.1194e+10	1.0094e+10	1.2029e+10	1.49e+10	2.441e+10	1.3901e+10	9990200000	1.9147e+10	1.4151e+10	2.3406e+10	1.364e+10	1.0881e+10	9782100000	1.9181e+10	7756500000	3.925e+09	1.1439e+10	9836600000	1.2328e+10	6437200000	8409800000	1.6065e+10	8180900000	7912600000	9509300000	8493600000	1.4204e+10	9898900000	8191200000	1.1048e+10
O60825.Q16875	548570	NA	258020	1416500	NA	NA	NA	NA	NA	NA	433620	1332600	NA	789110	NA	1686000	204190	4504800	2511600	NA	NA	657330	2858900	NA	NA	NA	2274700	NA	2730400	NA	892890	224450	NA	382100	2103000	478330	465630	900680	668040	911620	693160	485330	NA	1251300	536420	2279200	965350	2272500	1047000
O60826	NA	701540	457190	1716000	2499500	486080	580490	3294000	1132400	1648000	979060	NA	678070	NA	1010600	2006300	296420	NA	NA	1026800	1390200	NA	617310	NA	NA	NA	NA	NA	NA	2058400	NA	NA	769250	303140	1147800	902200	583940	292080	585040	488920	816110	648470	440500	323360	2894300	NA	NA	345440	NA
O60828	7860000	7547800	3436900	11474000	3091600	2765100	NA	12004000	NA	8048600	2853300	9407000	5716800	1669000	NA	2570200	1196700	19996000	29346000	6751900	2140400	12775000	3768300	7267000	5246600	8472700	10026000	3209800	5109000	11446000	11929000	1258500	10059000	5733100	896420	5211200	2855900	4883100	2922600	3013900	6724700	NA	3888100	2537500	3470000	3262200	8466700	4759100	3440400
O60830	4516500	37993000	3655400	3554700	54873000	50442000	38201000	54416000	49840000	77858000	6616100	10126000	37417000	4282500	9e+06	3149700	7526800	9233300	NA	NA	6500900	NA	7202700	40708000	4287800	5862900	5258000	1624500	5521700	10725000	4682800	NA	6364600	NA	NA	NA	10771000	NA	NA	8990500	NA	8777100	NA	NA	3797000	NA	5080300	8235400	5056900
O60831	NA	45565000	NA	NA	62065000	48821000	44524000	87005000	47004000	56858000	NA	NA	41388000	NA	NA	NA	NA	NA	NA	NA	NA	NA	NA	96017000	NA	NA	NA	NA	NA	NA	NA	NA	NA	NA	14245000	NA	NA	NA	NA	NA	NA	NA	NA	NA	NA	46911000	NA	NA	NA
O60832	39242000	112300000	17557000	40113000	97957000	109460000	112430000	114870000	173500000	161180000	30710000	38722000	74371000	30537000	33582000	52131000	25490000	71749000	72040000	31432000	28055000	48245000	52095000	150810000	60638000	54065000	55957000	18419000	37765000	91671000	76896000	15985000	94954000	27427000	23184000	29905000	33214000	52731000	42606000	31505000	43070000	32746000	52658000	35851000	49991000	53361000	41566000	43728000	31951000
O60841.Q9H2L5	75594000	25800000	34116000	78701000	18479000	20875000	22619000	31284000	17114000	49751000	64383000	69194000	22620000	55312000	74399000	82530000	58679000	212380000	216790000	91037000	61960000	96204000	103950000	37382000	138870000	118940000	102500000	69265000	106870000	114010000	127570000	48189000	124270000	61818000	32101000	78162000	54213000	83293000	82735000	67918000	80286000	58641000	89584000	66360000	81979000	80404000	94117000	57589000	63789000
O60869	31269000	43909000	22375000	63700000	23913000	32844000	30557000	53304000	43803000	55673000	50728000	55707000	32510000	50671000	50311000	64804000	36389000	191670000	153300000	47901000	52744000	72412000	103010000	39817000	73762000	50096000	82590000	63838000	62058000	82741000	111460000	33553000	120760000	46800000	25535000	88884000	61896000	59889000	62060000	76488000	85246000	32992000	84329000	53887000	66873000	80385000	58091000	43879000	41372000
O60870	NA	NA	NA	NA	NA	NA	NA	NA	NA	NA	NA	NA	NA	NA	NA	NA	NA	NA	NA	NA	NA	NA	NA	NA	NA	NA	NA	NA	NA	NA	NA	NA	NA	NA	NA	NA	NA	NA	NA	NA	NA	NA	NA	NA	NA	NA	NA	NA	NA
O60879	NA	NA	203520	298490	NA	NA	NA	NA	NA	NA	NA	199490	NA	NA	84460	176250	NA	NA	NA	NA	NA	NA	NA	NA	NA	NA	NA	173270	734370	NA	294850	NA	364580	NA	NA	NA	2441700	NA	NA	NA	NA	NA	NA	NA	NA	NA	2084000	NA	1910600
O60884	40364000	19906000	13305000	15770000	21715000	16543000	30011000	40342000	41240000	31946000	31040000	24851000	25136000	26870000	27595000	38831000	26980000	153370000	93251000	39208000	19175000	33835000	52952000	38632000	57541000	47386000	38790000	18225000	49627000	52736000	54806000	15619000	76306000	35537000	10320000	24586000	35093000	27338000	25522000	25986000	37776000	26591000	34296000	31783000	36118000	21784000	35370000	28608000	18588000
O60885.Q58F21	797400	2048300	79347	1760800	1877200	303780	2820900	4226500	1356600	637240	2476000	256970	758740	3207600	3110200	313790	566370	2723900	4854200	NA	NA	405080	4837500	NA	1466800	429160	3177000	NA	1814700	NA	4226300	203930	6411100	271840	1294000	NA	NA	627070	NA	NA	5187000	3012400	2462800	933100	473910	3773800	1707100	1319900	NA
O60888	90909000	14114000	32489000	66708000	19487000	16378000	17887000	22710000	17674000	23566000	79689000	136670000	15167000	106160000	20170000	101900000	50764000	282170000	458330000	73298000	52100000	141230000	27806000	NA	137420000	75019000	59110000	6049600	105550000	31952000	117990000	40363000	251320000	54358000	40636000	90427000	92441000	45163000	73959000	47643000	88698000	68809000	82409000	68257000	128520000	75012000	77044000	71222000	43833000
O60907	NA	NA	768160	NA	NA	4548300	NA	3249500	870350	1589200	NA	2302600	NA	1579900	NA	NA	239300	NA	NA	NA	1868400	NA	NA	NA	NA	3219200	2547800	NA	641210	NA	NA	342240	NA	NA	NA	1896800	NA	NA	NA	NA	NA	NA	1944900	NA	893940	NA	NA	550750	NA
O60921	NA	NA	NA	NA	NA	NA	NA	NA	831660	NA	NA	NA	NA	NA	NA	NA	NA	NA	NA	NA	NA	NA	NA	NA	NA	NA	NA	NA	NA	NA	NA	NA	NA	416990	1349500	NA	NA	NA	NA	NA	NA	NA	NA	NA	NA	NA	NA	NA	NA
O60925	6669400	NA	3049000	8053800	NA	NA	NA	NA	NA	NA	5250000	4737400	NA	4449500	4121800	10295000	4293200	16131000	16878000	6586100	6753200	4697800	5364000	2837100	20404000	12976000	12704000	NA	12812000	7322000	8428800	2970500	12559000	NA	NA	NA	6657000	5286800	4219400	6575900	4515900	2760600	4190300	3698400	4023300	6572000	9629400	3906400	3785900
O60927	NA	NA	5135000	NA	NA	NA	NA	NA	NA	NA	8751800	8011600	NA	8055100	4013000	9127100	2671000	NA	19938000	19063000	4146700	3850500	7882300	NA	9855100	NA	8407000	1279400	17009000	5886100	NA	3750500	62749000	2251400	5834500	13018000	NA	10348000	NA	1784300	10254000	NA	5132100	NA	6317700	NA	6011200	4215100	7079000
O60934	532760	NA	310070	877190	NA	NA	NA	NA	NA	NA	257760	309880	NA	NA	NA	417180	765670	824190	NA	256240	NA	NA	1061300	NA	760710	1433100	1281400	NA	NA	1413100	636810	235030	517560	227160	NA	NA	281720	NA	NA	394030	351980	251540	NA	NA	407990	NA	476420	NA	NA
O60936	8655600	NA	12864000	30827000	NA	2201600	NA	1268200	1607800	6165500	22401000	18416000	NA	14546000	17479000	29968000	15312000	66709000	110390000	17384000	17008000	32127000	12991000	NA	14274000	25002000	40530000	NA	29717000	53282000	24075000	5040800	51627000	20772000	16598000	5848800	18061000	30827000	19199000	10559000	22155000	25520000	20206000	43586000	34595000	34812000	48860000	18554000	20607000
O60942	981250	NA	261950	NA	1664300	NA	NA	NA	NA	NA	NA	NA	NA	NA	587380	NA	225110	NA	NA	424050	337260	NA	NA	NA	NA	1310900	3174900	NA	764730	NA	1051500	NA	NA	NA	NA	NA	411070	278390	NA	NA	NA	468700	434400	NA	482720	NA	2450300	NA	NA
O75027	4011900	13164000	1021900	NA	7507200	13183000	10168000	16328000	18433000	16554000	2241000	2121800	14304000	2036200	2418600	3462700	1838500	8781100	6014500	3368800	2257700	2151700	3787200	23369000	905780	5671400	7898300	2405900	6257300	4917100	5259400	249120	1628900	6317100	1092800	1353900	4113900	616600	2672800	4217400	1048100	1558500	2519100	1952200	4709000	1134300	2579400	1272300	2191000
O75030	NA	NA	NA	NA	NA	919480	NA	NA	NA	NA	NA	NA	NA	NA	NA	NA	NA	NA	NA	NA	NA	NA	NA	2190200	NA	NA	NA	NA	NA	NA	NA	NA	NA	NA	NA	NA	NA	2008500	NA	NA	NA	NA	NA	NA	NA	NA	NA	NA	NA
O75044	NA	NA	NA	NA	NA	NA	NA	NA	NA	NA	NA	NA	NA	NA	NA	NA	140360	NA	674020	NA	NA	NA	NA	NA	NA	NA	1220400	NA	250030	NA	NA	NA	NA	NA	NA	NA	NA	NA	NA	NA	NA	NA	NA	NA	2937500	NA	NA	NA	NA
O75051	NA	NA	NA	NA	NA	NA	NA	NA	NA	NA	NA	NA	NA	NA	NA	NA	NA	NA	NA	NA	NA	NA	NA	206860	NA	NA	NA	NA	NA	NA	NA	NA	NA	NA	NA	NA	NA	NA	NA	NA	NA	NA	NA	NA	NA	NA	NA	NA	NA
O75052	1894000	NA	NA	NA	NA	432100	195170	NA	NA	NA	NA	NA	549440	NA	NA	NA	NA	NA	NA	1308900	NA	NA	NA	NA	NA	NA	NA	NA	NA	NA	NA	NA	3217000	NA	NA	955770	NA	NA	NA	NA	NA	NA	NA	NA	NA	NA	NA	NA	NA
O75054	NA	NA	NA	NA	NA	NA	NA	NA	NA	NA	NA	NA	NA	NA	NA	NA	NA	3343000	NA	NA	NA	NA	NA	NA	NA	NA	NA	NA	NA	NA	NA	NA	NA	NA	NA	NA	NA	NA	NA	NA	NA	NA	NA	NA	NA	NA	NA	NA	NA
O75063	NA	4419800	291560	NA	3905700	2421900	1815200	3329800	3639700	1197500	NA	NA	1766100	NA	NA	NA	735860	NA	NA	NA	1614900	NA	NA	NA	NA	NA	NA	NA	NA	1383600	NA	NA	464900	NA	432050	NA	NA	NA	NA	NA	NA	NA	NA	NA	476620	578410	NA	NA	NA
O75071	NA	NA	NA	NA	NA	NA	NA	NA	NA	NA	NA	NA	NA	NA	NA	NA	NA	NA	NA	NA	NA	NA	NA	NA	NA	NA	NA	NA	NA	NA	NA	NA	NA	NA	NA	NA	NA	NA	NA	NA	NA	NA	NA	NA	NA	NA	NA	NA	NA
O75083	69430000	29998000	35160000	66942000	36273000	31987000	28269000	36321000	34391000	55364000	63395000	75501000	30219000	66543000	66882000	90469000	45423000	185880000	152170000	92743000	59952000	88713000	97351000	49380000	118150000	112090000	129540000	52411000	97433000	83765000	111100000	36890000	129570000	72845000	46090000	63172000	80157000	83245000	79134000	74403000	58704000	59762000	66740000	58521000	91895000	73719000	71528000	70647000	57840000
O75093	NA	359860	NA	NA	509050	341280	372680	NA	NA	NA	NA	NA	277070	NA	NA	NA	NA	NA	NA	NA	NA	NA	NA	NA	NA	NA	502850	NA	NA	NA	1322100	NA	NA	NA	NA	NA	NA	NA	NA	NA	NA	NA	NA	NA	NA	NA	918540	NA	NA
O75116	1783200	NA	1420400	4594200	NA	94758	119000	NA	NA	NA	2413200	1652500	569090	2289800	2517300	2492700	3333700	4173600	2061100	3822300	2544500	5595800	5432500	NA	6350200	3483300	4259600	2214500	6201800	4172200	7745500	459670	2248100	3389400	1949400	2718900	3197900	3330300	3727300	4879200	3187400	3111500	4817600	4864000	7605900	528250	5311100	3821100	887070
O75122	NA	NA	NA	95219	NA	NA	NA	NA	1193900	NA	NA	NA	NA	NA	NA	NA	52386	NA	NA	NA	NA	339740	NA	NA	NA	1707000	571340	905800	NA	1262300	529110	756130	520180	NA	NA	1271800	NA	NA	NA	NA	NA	139260	NA	NA	232820	NA	163240	174780	NA
O75127	NA	NA	NA	NA	1458800	611640	1427500	1805700	3339400	2110400	NA	NA	975690	NA	NA	NA	NA	NA	NA	NA	NA	NA	NA	6928400	NA	NA	NA	NA	NA	NA	NA	NA	NA	NA	NA	NA	NA	NA	NA	NA	NA	NA	NA	NA	NA	NA	NA	NA	NA
O75128	NA	NA	NA	NA	NA	NA	NA	NA	NA	NA	NA	NA	NA	NA	NA	NA	NA	NA	NA	NA	NA	NA	NA	NA	NA	NA	NA	NA	NA	NA	NA	NA	NA	NA	344280	NA	NA	NA	NA	NA	NA	NA	NA	NA	NA	NA	NA	NA	NA
O75131.Q96A23	36515000	764660	14590000	34530000	NA	2581400	5525600	2560400	7243800	3852100	27842000	36276000	3164300	26079000	29235000	42495000	20008000	99572000	105480000	41656000	24893000	47879000	56441000	9000400	49175000	66684000	53155000	19612000	39405000	34108000	66681000	19389000	70687000	31569000	18370000	48604000	26825000	35248000	41213000	31522000	38682000	23050000	34930000	33772000	41529000	30412000	28680000	23810000	31032000
O75146	NA	NA	119980	NA	NA	8504200	985060	NA	14966000	189750	NA	NA	NA	NA	NA	NA	NA	NA	NA	NA	339330	NA	NA	484610	NA	5036900	315650	NA	NA	NA	NA	NA	317040	NA	217400	NA	NA	NA	NA	143040	NA	199980	NA	NA	NA	NA	1126800	NA	NA
O75147	NA	NA	NA	NA	NA	NA	NA	300640	NA	NA	NA	NA	NA	NA	NA	NA	NA	2581500	NA	NA	NA	NA	NA	NA	NA	NA	NA	NA	NA	NA	NA	NA	NA	NA	NA	NA	NA	NA	NA	NA	NA	NA	NA	NA	NA	NA	NA	NA	NA
O75150	933260	2555500	335940	1215900	1016600	728510	1847100	1172600	1358700	669500	887090	227260	1377800	231790	622300	452290	823550	NA	534040	NA	NA	892430	NA	4036700	517640	1507200	NA	178440	804660	260470	662930	NA	2039000	592370	750520	367420	586650	NA	9964900	NA	1158200	232700	484130	498700	370750	1327400	248130	783180	NA
O75152	1438000	5844000	1212300	4723300	5170500	6655500	3856300	11514000	7836400	6337800	1069100	1101200	7199200	497700	NA	NA	597930	7557500	1033500	1658000	4439000	4530800	1362500	15713000	420230	1772700	2975600	232440	4340300	2829600	3074100	NA	2434300	1805400	11987000	1058000	2642400	369640	1652600	284120	2214100	1271400	NA	523610	445770	15729000	1153000	609300	460980
O75153	16635000	NA	6933600	16837000	520050	NA	748190	922630	2370900	805040	10691000	18474000	203150	14506000	9255800	17189000	10383000	46334000	32325000	15081000	12015000	16809000	16455000	1094100	28186000	2.3e+07	24088000	14959000	18613000	26007000	27801000	7159800	32459000	9042100	2221400	15113000	14002000	13108000	14248000	9877100	11625000	12679000	15418000	10322000	20412000	447820	16926000	11531000	13209000
O75157	NA	NA	NA	NA	NA	NA	NA	NA	NA	NA	1399800	NA	NA	NA	1059800	2428100	NA	NA	NA	NA	NA	NA	NA	NA	NA	723140	NA	1211500	3459400	4945900	1119300	899880	NA	NA	NA	2868300	NA	2224300	3288800	2336500	NA	NA	NA	NA	6013600	NA	958030	1531900	1900200
O75164	NA	NA	NA	NA	NA	NA	NA	NA	NA	NA	NA	NA	NA	NA	NA	NA	NA	NA	NA	NA	NA	NA	NA	NA	NA	NA	NA	NA	NA	NA	NA	NA	NA	NA	NA	NA	NA	NA	NA	NA	NA	NA	NA	NA	NA	NA	NA	NA	NA
O75165	NA	841210	NA	NA	679950	613000	518530	2960400	391130	587580	475180	NA	1094900	NA	165760	NA	NA	NA	NA	NA	NA	NA	149090	2058800	752720	NA	NA	93141	100590	NA	360180	NA	NA	NA	NA	NA	NA	NA	NA	NA	NA	397800	NA	NA	NA	1318100	NA	654990	NA
O75170	NA	NA	157800	10412000	7934500	10084000	10978000	8147600	7446400	7121400	20081000	19845000	6508900	18781000	17878000	NA	23235000	57386000	65208000	14312000	NA	NA	21981000	4643200	28087000	13022000	11423000	18338000	14582000	15500000	12251000	8782300	35196000	6843000	148350	9051400	7683300	27914000	11622000	11888000	22825000	14722000	15201000	NA	NA	1118400	19213000	12330000	8262700
O75175	828890	NA	NA	NA	NA	NA	NA	2138900	NA	NA	NA	NA	NA	NA	NA	NA	479620	NA	NA	NA	NA	NA	NA	NA	NA	NA	NA	NA	1160100	NA	NA	NA	NA	NA	1762900	NA	NA	NA	NA	NA	162070	NA	2422000	NA	NA	1896200	2114700	NA	NA
O75179	231260	NA	170680	337450	NA	NA	NA	NA	NA	NA	NA	565350	NA	NA	146130	90851	NA	1691500	351100	234520	296160	NA	177610	NA	340140	NA	304780	NA	520860	NA	472250	98732	NA	NA	NA	NA	231630	NA	173360	124870	NA	102400	NA	128310	162540	229860	NA	NA	NA
O75182	NA	NA	NA	NA	NA	NA	NA	NA	326850	NA	5337700	NA	NA	NA	NA	NA	NA	NA	NA	NA	NA	NA	NA	537320	NA	NA	NA	NA	NA	NA	NA	NA	NA	NA	NA	NA	NA	NA	NA	NA	NA	NA	12115000	NA	NA	NA	NA	NA	NA
O75190	NA	1355800	365130	911470	6543400	1240200	1186100	1267200	3006700	1007000	NA	997210	2382200	1006800	NA	NA	NA	NA	NA	NA	NA	NA	1737600	2373500	3157600	1962100	NA	NA	2514500	NA	NA	756300	2543600	NA	855940	NA	NA	NA	1867700	NA	NA	NA	1180000	1725300	1668400	5313400	1364700	1305900	NA
O75191	NA	NA	NA	NA	1324200	NA	3805200	NA	NA	NA	3280700	NA	NA	2612900	4642400	NA	NA	NA	NA	3429300	4255500	NA	NA	NA	NA	NA	NA	NA	NA	NA	NA	2034800	NA	NA	NA	NA	NA	NA	NA	NA	731030	NA	NA	NA	NA	NA	NA	NA	NA
O75204	NA	NA	NA	NA	NA	NA	NA	NA	NA	NA	NA	NA	NA	NA	NA	NA	NA	NA	NA	NA	NA	NA	NA	NA	NA	NA	NA	NA	NA	NA	NA	NA	NA	NA	NA	NA	NA	NA	NA	NA	NA	NA	NA	NA	NA	NA	NA	NA	NA
O75208	6281800	6466700	3237400	NA	2229400	6186600	5723600	21333000	15595000	11019000	6568000	4265700	9026400	5243400	5727300	9279900	4638000	NA	14218000	7911100	5744100	10039000	20709000	32854000	16261000	9883500	13001000	7089800	24936000	10525000	10964000	1828400	9374200	4687500	5732000	6343900	14541000	2160400	4612700	5975300	7755800	5370000	10810000	6142700	27979000	NA	12125000	8368600	3766800
O75223	16973000	1607400	8635700	29348000	NA	NA	NA	2232600	4929100	6793600	25672000	29838000	1574800	34510000	29289000	23536000	20798000	63117000	162860000	56192000	32324000	32493000	57821000	3751500	48954000	23475000	51930000	29822000	42466000	27589000	50011000	7683200	52068000	38521000	24344000	15997000	41115000	35254000	63761000	54283000	34198000	15227000	36839000	33460000	27648000	14940000	26403000	19723000	16090000
O75251	8304700	2073800	1830700	163260000	14424000	16491000	13489000	26246000	27153000	18253000	5759700	NA	12766000	NA	8669800	11469000	2209800	17914000	16720000	6908200	3997300	5667700	8840100	NA	NA	12214000	1343400	5098800	5765600	6830100	6706400	8014400	10631000	NA	NA	3124700	2334000	2947900	4274300	4037500	6486300	3524400	2179900	4407100	18656000	3309100	7418600	11160000	NA
O75306	9742400	76509000	8567500	16418000	86618000	85918000	74161000	83808000	103140000	91651000	10838000	13684000	63535000	14775000	15512000	21708000	13280000	47560000	48776000	29981000	19344000	20071000	34566000	92954000	38900000	23055000	28845000	18538000	22926000	45703000	25789000	12817000	34401000	18082000	10946000	21455000	19732000	10182000	15017000	18852000	22942000	20943000	14596000	15874000	23059000	16788000	14482000	16644000	17592000
O75312	4668800	NA	2653200	7185800	284840	NA	447140	351290	1965400	NA	3297500	2846100	332390	4255800	3118100	5773500	3824600	NA	3430900	5165300	4561300	3421200	6345500	NA	10195000	2916500	4639600	2838700	6676700	4574300	7628300	679430	9741100	2865100	1926900	3331100	2449900	4420900	6244100	2692800	5349400	5119500	2734600	3047700	5970300	6223300	2880000	4155100	1555600
O75319	NA	1424300	NA	NA	703530	612670	NA	NA	2937400	3255300	NA	NA	670620	NA	NA	488760	NA	NA	NA	NA	NA	NA	NA	NA	NA	NA	NA	NA	NA	NA	NA	NA	NA	NA	NA	NA	NA	NA	NA	NA	NA	NA	NA	NA	NA	NA	NA	NA	NA
O75323	4548000	7290100	1549500	5121100	1292600	13491000	4427500	5408200	21401000	8515800	6576400	4712100	7417200	4510900	8068400	4115900	5526300	NA	NA	3711900	2877600	10062000	11649000	3247500	8481200	8042000	9951100	NA	6507000	5295100	8452200	1614100	5260100	1254300	6597900	8858200	2630400	1987400	NA	3288100	8802600	1030300	3339900	2141100	938800	9564200	7165100	NA	1393400
O75330	NA	NA	384650	NA	NA	NA	NA	NA	NA	NA	NA	NA	NA	NA	NA	NA	NA	NA	NA	NA	NA	NA	NA	NA	NA	NA	NA	NA	NA	NA	NA	NA	NA	NA	NA	NA	NA	NA	NA	NA	NA	NA	NA	NA	NA	NA	NA	NA	NA
O75340	173530000	1.13e+08	37784000	72763000	107550000	123910000	121790000	123750000	142780000	210890000	86275000	93415000	89754000	57404000	101910000	88741000	44143000	413050000	271320000	92820000	69136000	108340000	137960000	150830000	142160000	83648000	114350000	85100000	65883000	144700000	189520000	36129000	120080000	87465000	43803000	58876000	37413000	81875000	72295000	69470000	100260000	57572000	71012000	90175000	75569000	61596000	60302000	106940000	51997000
O75347	97943000	10710000	69916000	121800000	18262000	16590000	8051300	18535000	20159000	19866000	93704000	121910000	13365000	105600000	113920000	141760000	85998000	253070000	392260000	124470000	133860000	141180000	233900000	9326900	240710000	141820000	162060000	71450000	148420000	199870000	193930000	42454000	192820000	99123000	37035000	128580000	135770000	130430000	115030000	126080000	143840000	104280000	128140000	118650000	159710000	80624000	146770000	125670000	76389000
O75348.O95670	25007000	NA	2243300	18705000	NA	NA	NA	NA	NA	NA	4849200	14252000	NA	3810600	18425000	15306000	8786600	105580000	NA	26073000	3464700	32091000	31023000	4927800	47446000	NA	17022000	13942000	NA	49560000	43850000	10999000	10710000	22642000	5099100	25712000	29880000	35390000	5829000	20168000	29283000	20532000	27372000	24203000	25598000	19397000	17656000	21605000	14283000
O75351	3175600	NA	925140	3609300	NA	NA	NA	NA	NA	727040	4609800	2821400	NA	1371100	2552700	6811400	1084900	4551200	3992400	1318100	2791800	3643100	5917200	NA	1783100	1977000	1526900	189400	1478300	4027500	8545200	1357000	7280800	2683500	2441000	NA	2103700	NA	1061400	4363900	4305200	2275600	3345600	1995000	4016400	NA	6552300	1129800	2459000
O75352	66444000	53565000	28437000	40687000	157910000	102990000	152490000	185610000	91499000	154490000	53313000	56482000	7.4e+07	65173000	68711000	57301000	59147000	216970000	230700000	78328000	76418000	111460000	125210000	216970000	177060000	26702000	76496000	43257000	121390000	118490000	97702000	39331000	68858000	66507000	28554000	92448000	86221000	109490000	87687000	95494000	73196000	47355000	60545000	78398000	99578000	31764000	69619000	69218000	56156000
O75362	NA	NA	NA	NA	NA	NA	NA	NA	NA	NA	NA	NA	NA	NA	NA	NA	NA	NA	NA	NA	NA	NA	NA	NA	NA	NA	NA	NA	NA	NA	NA	NA	NA	NA	NA	NA	NA	NA	NA	NA	NA	NA	NA	NA	NA	NA	NA	NA	NA
O75367	148040000	526420000	56940000	168390000	527100000	415020000	466140000	551920000	510630000	567890000	141120000	121360000	406450000	136420000	131190000	168680000	101370000	5.08e+08	506750000	203420000	122810000	164100000	201770000	823860000	255480000	236060000	219890000	136780000	224740000	278090000	247830000	81394000	299780000	120100000	102100000	116820000	146120000	162750000	120700000	107870000	193270000	133620000	176460000	127040000	180830000	244960000	179620000	129970000	114790000
O75368	1574600	NA	749530	2654200	NA	NA	NA	NA	NA	NA	1612000	NA	NA	1434700	1167300	2580900	NA	NA	NA	NA	1598700	NA	2889300	NA	2499900	NA	3786500	1730900	2483500	5436000	4920600	860320	NA	NA	1360400	1839800	NA	NA	NA	NA	NA	947550	NA	2361500	NA	NA	2455400	2370300	NA
O75369	311960000	96517000	124790000	333020000	90181000	97320000	92822000	126980000	133120000	128520000	240990000	285540000	83043000	251360000	303270000	345480000	228920000	1039500000	870250000	355120000	289900000	460480000	472180000	280940000	566080000	492580000	486740000	251130000	455290000	522870000	533570000	200740000	631020000	291760000	106800000	333400000	320920000	336240000	297370000	314200000	405400000	225890000	302520000	324600000	382900000	240210000	392880000	277640000	237720000
O75376.Q9H4R4	127620	52379	74802	NA	NA	NA	2975400	NA	NA	NA	NA	NA	NA	NA	NA	NA	NA	NA	NA	NA	NA	NA	NA	NA	NA	415410	682480	NA	NA	NA	NA	NA	NA	NA	NA	NA	NA	NA	NA	479710	70659	NA	107640	NA	NA	NA	NA	126090	NA
O75379	NA	NA	NA	NA	8028200	3091100	NA	NA	NA	NA	NA	NA	NA	NA	NA	NA	NA	NA	NA	NA	NA	NA	NA	NA	NA	NA	NA	NA	NA	NA	NA	NA	15901000	NA	NA	NA	NA	NA	NA	NA	NA	NA	NA	NA	NA	NA	NA	NA	NA
O75381	5791800	13154000	NA	3529600	5367600	12834000	11777000	14963000	10145000	14242000	945680	3966300	8527200	2931800	2666700	1255300	1028600	18872000	2733000	1515300	1909800	NA	2541100	16460000	2640300	7385200	1585700	6013500	2373800	1341600	2674300	542030	3471300	NA	666420	1279600	1689600	4048900	3463800	1331500	1519400	4171900	4515600	4150100	NA	1397600	3641600	1566900	2002900
O75382	NA	NA	NA	NA	NA	NA	NA	NA	NA	NA	NA	NA	NA	NA	NA	NA	NA	NA	NA	NA	NA	NA	NA	NA	NA	NA	NA	NA	NA	NA	NA	NA	NA	NA	NA	NA	NA	NA	NA	NA	NA	NA	NA	NA	NA	NA	NA	NA	NA
O75390	101550000	310870000	42574000	133560000	248070000	203800000	213920000	300820000	276450000	381090000	127950000	122840000	232860000	120100000	153020000	2.04e+08	104060000	623220000	551400000	147690000	121060000	185530000	232950000	355370000	268970000	118610000	161980000	80399000	162660000	190660000	162210000	75314000	189550000	144210000	94499000	193890000	129070000	138960000	147090000	154140000	194510000	132020000	166680000	172150000	152450000	104630000	102910000	124370000	87684000
O75391	2787900	NA	581550	NA	NA	NA	NA	NA	NA	NA	NA	NA	NA	NA	NA	NA	NA	NA	NA	1492300	NA	NA	NA	NA	NA	2244500	1082600	NA	NA	4084000	NA	NA	NA	5916500	NA	NA	NA	NA	NA	1822000	NA	NA	NA	NA	NA	NA	1388100	NA	NA
O75394	NA	28635000	5841100	6994600	24940000	20920000	23957000	22655000	23382000	24047000	7255400	18280000	19558000	18993000	NA	7982400	NA	NA	NA	NA	NA	NA	21604000	57431000	22054000	NA	8610300	NA	8772900	6283700	10600000	NA	NA	13115000	12229000	NA	3869300	26041000	NA	4481800	NA	4920300	17442000	4284400	NA	33975000	7782000	NA	NA
O75396	89648000	368050000	30979000	81871000	372310000	286310000	343580000	433100000	428280000	464160000	66161000	50249000	344130000	49108000	47185000	96607000	47510000	268050000	290750000	122870000	98483000	1.35e+08	155630000	629140000	1.62e+08	133300000	129700000	76310000	138640000	142570000	152910000	65199000	199530000	104160000	56378000	75582000	52302000	92648000	80440000	76084000	118740000	56562000	79650000	86681000	135120000	135940000	74501000	72433000	50877000
O75400	13759000	19688000	4966700	9879400	28926000	20360000	25250000	21858000	33835000	23966000	8486200	10114000	17848000	9284400	10936000	10435000	5889700	41759000	28252000	12836000	9017000	13174000	6477500	25043000	16338000	5097600	8850300	5095200	16806000	33052000	19847000	6573000	22708000	11913000	3101200	10824000	8421800	16084000	10439000	11028000	8888200	8760900	13423000	10634000	13973000	8477100	8140800	12241000	7079800
O75410	NA	NA	NA	811650	NA	NA	NA	NA	NA	599570	NA	NA	315630	NA	NA	NA	791440	NA	NA	NA	NA	NA	NA	420500	NA	NA	NA	NA	NA	NA	NA	NA	NA	NA	640340	NA	NA	NA	NA	NA	NA	NA	293290	NA	NA	NA	NA	NA	NA
O75414	NA	NA	NA	NA	NA	NA	NA	NA	NA	NA	NA	NA	NA	NA	NA	NA	NA	NA	NA	NA	NA	NA	NA	NA	NA	NA	NA	NA	NA	NA	NA	NA	NA	NA	NA	NA	NA	NA	NA	NA	NA	NA	NA	NA	NA	NA	1463900	NA	NA
O75419	NA	NA	324040	NA	NA	NA	NA	NA	NA	NA	NA	349330	NA	NA	588340	NA	281630	6266500	NA	NA	299290	NA	NA	NA	NA	NA	NA	NA	NA	NA	NA	NA	NA	NA	NA	NA	NA	NA	NA	331230	NA	NA	NA	NA	NA	NA	NA	NA	265960
O75420	NA	NA	NA	NA	NA	NA	NA	NA	NA	NA	NA	NA	NA	NA	NA	NA	NA	NA	NA	NA	NA	NA	NA	NA	NA	NA	NA	NA	NA	NA	NA	NA	NA	NA	NA	NA	NA	NA	NA	NA	NA	NA	NA	NA	NA	NA	NA	NA	NA
O75427	NA	NA	NA	NA	NA	347950	618270	NA	577640	NA	NA	NA	NA	NA	NA	NA	NA	NA	NA	NA	NA	NA	NA	NA	NA	NA	NA	NA	NA	NA	NA	NA	NA	NA	NA	NA	NA	NA	NA	NA	NA	NA	NA	NA	NA	NA	NA	NA	NA
O75431	6314900	36368000	643110	7932900	14893000	10623000	8722900	20622000	34272000	40773000	10451000	6214600	5067200	11067000	7825500	19223000	10458000	33600000	25933000	2238800	1564600	10209000	21154000	23937000	11450000	2688300	2639200	448660	24420000	2834000	NA	1306800	NA	13183000	1769300	4232600	15771000	4635800	NA	NA	3169800	7733600	2937900	2789300	4420700	1741900	21202000	2336100	1540800
O75436	26823000	14688000	21958000	35941000	14159000	25108000	11386000	63873000	34536000	55986000	30903000	26084000	11794000	21847000	46421000	59174000	31298000	137270000	95186000	58537000	24829000	51992000	56187000	10465000	59235000	36996000	58805000	29193000	43419000	72657000	76231000	15100000	64566000	23731000	27308000	28532000	35885000	28250000	32979000	14241000	55026000	20651000	37709000	20202000	47816000	48429000	63511000	31467000	25166000
O75438	NA	30410000	8343700	15953000	36856000	27812000	36837000	35352000	49053000	58188000	13465000	15843000	30535000	9135000	9844000	15858000	11079000	47550000	36834000	13412000	13006000	20661000	20155000	52882000	22889000	NA	31014000	NA	NA	22170000	39023000	NA	25630000	13909000	19455000	16546000	15452000	20236000	20489000	16162000	14998000	NA	17168000	17467000	16070000	NA	13874000	17253000	24350000
O75439	18988000	62323000	5717300	17405000	54182000	43552000	51676000	55362000	48786000	69198000	9401400	9237300	41559000	6522900	12105000	20318000	10688000	32598000	23601000	21440000	13657000	21043000	16470000	62899000	16258000	24041000	27504000	9228100	24182000	16307000	22860000	8483200	46182000	10364000	18483000	20848000	10666000	12941000	13842000	8024700	7819400	7696300	14040000	16686000	27213000	18627000	21176000	20706000	6327900
O75446	NA	4832800	NA	NA	NA	NA	NA	NA	3329000	NA	NA	NA	NA	NA	NA	NA	2241900	NA	NA	2629900	NA	NA	2972900	NA	NA	NA	2226800	1371800	NA	NA	NA	NA	NA	NA	NA	NA	NA	NA	NA	NA	NA	NA	NA	NA	NA	NA	NA	NA	NA
O75448	NA	316610	NA	NA	NA	253680	197750	761940	564570	NA	NA	NA	NA	NA	NA	NA	NA	NA	NA	NA	NA	NA	NA	NA	NA	NA	NA	NA	NA	NA	NA	NA	NA	NA	NA	NA	NA	NA	NA	NA	NA	NA	NA	NA	NA	NA	NA	NA	NA
O75459	NA	NA	NA	NA	NA	NA	NA	NA	NA	NA	NA	NA	2101000	NA	NA	NA	NA	NA	NA	NA	NA	NA	NA	NA	NA	NA	NA	NA	NA	NA	NA	NA	NA	NA	12810000	NA	NA	NA	NA	NA	NA	NA	NA	NA	NA	9789800	NA	NA	NA
O75475	10346000	31221000	5350800	21800000	25143000	11772000	23644000	15648000	25110000	38164000	14794000	13092000	11535000	12733000	19529000	17227000	19304000	73097000	44677000	14456000	11428000	23394000	17823000	22785000	21984000	9755400	13572000	8047500	13128000	25810000	18803000	6340300	19271000	11505000	16387000	7985800	17693000	13537000	14343000	18674000	25156000	7040100	23034000	9539300	9968900	41013000	10201000	10272000	15497000
O75477	9849400	9025100	4643700	14751000	3506800	9484300	6288400	8031200	13121000	8502500	7298200	11407000	8804900	10339000	7982700	17944000	6246200	42400000	30122000	14576000	12248000	17665000	21470000	3301300	14328000	12729000	17794000	6814300	18314000	21372000	11782000	5113600	29160000	12183000	2044600	11534000	11791000	18780000	14970000	8615500	12147000	13182000	10359000	11268000	16601000	NA	14508000	9392600	12010000
O75486	NA	NA	NA	NA	NA	NA	NA	NA	NA	NA	NA	NA	NA	NA	NA	NA	NA	NA	NA	NA	NA	NA	NA	NA	NA	NA	NA	NA	NA	NA	NA	NA	NA	NA	NA	NA	NA	NA	NA	NA	NA	NA	NA	NA	NA	NA	NA	NA	NA
O75489	19730000	86184000	11364000	56885000	98676000	97705000	65400000	103010000	142370000	105780000	16189000	14247000	48090000	17026000	26787000	23824000	19966000	89166000	92695000	14033000	24070000	13754000	52530000	132040000	47008000	32476000	29110000	10144000	9231500	66138000	14875000	9875000	36650000	26192000	21337000	16049000	21997000	30363000	29377000	30696000	12834000	23587000	10208000	23628000	20937000	44567000	13741000	24441000	18906000
O75494.Q8WXF0	24846000	62124000	20304000	43524000	57616000	74580000	84004000	85119000	100310000	127650000	38138000	31652000	65028000	27818000	28643000	44398000	21230000	199410000	78771000	22946000	31672000	60270000	30406000	156950000	68390000	37025000	51178000	9079600	37638000	56752000	67204000	17864000	57670000	27004000	12652000	21659000	42543000	6270400	21835000	17673000	15562000	19167000	23950000	25367000	51669000	15844000	45830000	34273000	10414000
O75496	NA	NA	1214000	NA	NA	NA	NA	NA	NA	NA	2650800	2486900	NA	2962200	2638700	6847900	1801300	NA	NA	1902300	3378600	3000900	8003900	NA	10432000	9733300	7065900	NA	14483000	5692100	10010000	2015700	5918000	NA	NA	2485100	NA	NA	NA	1594200	4506300	1880700	7777800	NA	5077600	NA	8031000	2514200	NA
O75506	NA	NA	NA	23050000	NA	NA	NA	NA	NA	6115600	11016000	NA	NA	NA	17495000	27380000	15986000	70213000	28726000	7774500	NA	11723000	NA	5463500	17600000	44008000	40697000	32399000	11547000	9901100	16049000	17077000	10273000	NA	NA	NA	7291200	19077000	NA	NA	33120000	NA	5054800	12483000	11707000	NA	2446500	9141400	6260900
O75521	31693000	15115000	9172500	29429000	35719000	30801000	25821000	41139000	52714000	43798000	19203000	25339000	21469000	12853000	22597000	23109000	12014000	53687000	25606000	30734000	22201000	37518000	36549000	38731000	30211000	11557000	37887000	14547000	21367000	28410000	41151000	10122000	56309000	24832000	10129000	24385000	24059000	20033000	18114000	22898000	29152000	16656000	23535000	19443000	30367000	16804000	32742000	21634000	11892000
O75528	NA	NA	NA	NA	NA	NA	NA	NA	NA	NA	NA	NA	NA	NA	NA	NA	NA	NA	NA	NA	NA	NA	NA	NA	NA	NA	NA	NA	NA	NA	NA	625150	NA	NA	NA	NA	NA	NA	NA	NA	NA	NA	NA	NA	NA	NA	NA	NA	NA
O75529	NA	NA	NA	NA	3108900	NA	NA	NA	NA	NA	NA	NA	1519600	NA	NA	NA	NA	NA	NA	NA	NA	NA	NA	NA	NA	NA	NA	NA	NA	NA	NA	NA	NA	NA	NA	NA	NA	NA	NA	NA	NA	NA	NA	NA	NA	NA	NA	NA	NA
O75530	328340	7867700	283420	1688700	6607000	3476900	5578700	5460800	8377300	12535000	465260	1073800	6953700	2009700	2176800	1664100	488030	5331000	7225600	NA	811730	1913900	954540	10778000	1430100	NA	1371100	NA	1577700	3754800	4418400	404740	NA	NA	2100400	1122700	1778300	1831700	953760	3759700	1944900	1441600	NA	NA	834230	783110	2567900	NA	NA
O75531	72675000	255930000	82683000	133470000	336190000	262870000	321190000	366530000	690730000	399720000	17676000	152750000	77586000	113630000	120120000	157740000	106380000	535310000	554550000	125450000	216950000	245100000	281140000	519040000	246360000	65985000	270930000	117620000	319050000	233430000	249320000	38548000	515810000	162080000	19794000	216100000	194540000	149320000	193210000	168500000	98177000	152850000	79828000	133640000	41403000	202870000	183480000	131780000	151620000
O75533	38517000	88539000	12303000	31045000	95294000	79214000	99558000	126320000	117040000	123630000	31287000	28031000	84057000	25477000	38345000	36515000	22492000	116560000	90813000	27952000	26200000	41552000	44033000	136600000	55435000	39692000	47040000	18971000	51065000	40071000	38325000	17302000	56455000	27726000	27254000	32175000	32634000	40326000	25824000	28694000	41282000	22880000	44013000	31508000	37312000	23757000	38829000	24809000	20859000
O75534	43407000	28940000	20891000	46655000	24424000	19057000	21554000	31840000	32665000	29366000	36372000	42806000	22866000	44833000	46662000	44707000	32808000	132190000	131680000	61193000	38481000	66268000	74484000	35448000	90479000	62449000	77978000	43773000	60276000	83247000	94354000	21921000	106090000	52152000	8404500	46306000	37918000	43587000	47015000	44449000	47283000	36831000	53779000	44755000	63451000	13204000	63750000	39648000	38480000
O75554	NA	NA	NA	NA	NA	NA	NA	NA	NA	NA	NA	NA	NA	NA	NA	NA	NA	NA	NA	NA	NA	NA	NA	NA	NA	NA	NA	NA	NA	NA	NA	NA	NA	NA	NA	NA	NA	NA	NA	NA	NA	NA	609820	NA	NA	955490	NA	NA	NA
O75569	6491200	1566700	3225700	7005400	NA	851520	NA	NA	NA	3548600	4435400	4350900	NA	6652100	6923700	10368000	1914300	25966000	18924000	5829300	2614200	14628000	3527900	1408200	15818000	1864200	10158000	2931900	4116300	2634400	7014600	1381700	3767400	2513100	2298300	3132700	1885500	8516500	12250000	2256300	4491300	5963700	1506000	2123400	17250000	5529600	3445600	3019000	3091100
O75586	NA	NA	NA	NA	NA	NA	3887000	NA	NA	NA	NA	NA	NA	NA	NA	NA	NA	NA	NA	NA	NA	NA	NA	NA	NA	NA	NA	NA	NA	NA	NA	NA	NA	NA	NA	NA	NA	NA	NA	NA	NA	NA	NA	NA	NA	NA	NA	NA	NA
O75592	NA	69034	82278	NA	NA	1828400	1941100	NA	NA	NA	NA	NA	75708	NA	NA	NA	NA	NA	NA	NA	NA	NA	NA	323280	NA	NA	NA	NA	NA	NA	NA	NA	NA	NA	71126	NA	NA	NA	NA	NA	NA	NA	NA	NA	NA	NA	NA	NA	NA
O75600	NA	NA	NA	NA	NA	NA	NA	NA	NA	NA	NA	NA	NA	NA	1762100	644040	NA	NA	NA	NA	NA	NA	NA	2510400	NA	NA	NA	NA	NA	NA	NA	NA	NA	NA	417510	NA	NA	530930	NA	NA	NA	NA	NA	NA	836650	NA	NA	NA	770250
O75607	28351000	28690000	24442000	46027000	33596000	41091000	61496000	49832000	51061000	7720700	49963000	87069000	62668000	70409000	131430000	89684000	48376000	293160000	359630000	50236000	77525000	89989000	89770000	30845000	75972000	144040000	76893000	16347000	96930000	75759000	30960000	35708000	124760000	28164000	12980000	56095000	72360000	80288000	48278000	48143000	52452000	53485000	56175000	58745000	92837000	31113000	67088000	69565000	44581000
O75608	8091000	4859100	8542000	14757000	NA	2706700	3446800	5539900	3003000	1469300	17488000	11569000	1394800	17268000	18139000	23293000	4343300	113320000	116930000	18964000	11706000	18217000	27751000	NA	37821000	21489000	11203000	8238600	26184000	20397000	25441000	2473500	14281000	10777000	7195000	42246000	14346000	11512000	17994000	9015100	16063000	15734000	9108500	17750000	20032000	2627600	10276000	15798000	14686000
O75616	3244000	5618400	3032000	6127600	861480	3386300	3139700	3892300	6756200	5222500	3587900	3691800	3797600	2106200	1141800	5098900	3422200	3109000	13358000	5435700	1952000	3921700	6272100	4744500	3728400	7049700	6618400	1735800	1102800	2345000	2091200	649770	9266700	2922200	1147700	2652600	3341600	1003200	5592900	3425000	4168800	3653500	2946100	1292200	2768800	NA	1041700	1577700	2847600
O75629	4047000	NA	NA	NA	NA	NA	NA	NA	9049000	NA	NA	NA	NA	NA	NA	NA	NA	NA	NA	NA	NA	NA	14967000	NA	NA	NA	12300000	NA	NA	NA	NA	NA	NA	NA	NA	9308100	NA	5001000	7711600	NA	NA	NA	NA	NA	NA	NA	NA	NA	6405100
O75643	47962000	91278000	18825000	40752000	80471000	82668000	89919000	109400000	114780000	118200000	33542000	37038000	77946000	42533000	50378000	57679000	36910000	132740000	147070000	44955000	41435000	53517000	70777000	145430000	85930000	69591000	68754000	36421000	68869000	71942000	75076000	29138000	84106000	39900000	21096000	60577000	42374000	50577000	46957000	41288000	58269000	38955000	51449000	41403000	61538000	47306000	60094000	45640000	30244000
O75648	NA	NA	NA	NA	NA	NA	NA	NA	NA	NA	NA	NA	NA	NA	NA	NA	NA	NA	NA	NA	NA	NA	NA	NA	NA	NA	NA	NA	NA	NA	NA	NA	NA	NA	NA	NA	NA	NA	NA	NA	NA	NA	NA	NA	NA	NA	NA	NA	NA
O75663	17756000	5078100	8099000	14459000	NA	5043300	4271600	3684400	4856700	8900200	28093000	37814000	5075500	28520000	37526000	36599000	17849000	89517000	71836000	23186000	37299000	23597000	54991000	4824800	43006000	21229000	14069000	9943200	9884900	25213000	39402000	1159500	36605000	41502000	8694600	23920000	35146000	6064600	13330000	23553000	7422600	14630000	17924000	17809000	20415000	27391000	29506000	13933000	21649000
O75665	NA	NA	NA	NA	3178100	NA	NA	NA	NA	NA	NA	NA	NA	NA	NA	NA	NA	NA	NA	NA	NA	NA	NA	NA	NA	NA	NA	NA	NA	NA	NA	NA	NA	NA	NA	NA	NA	NA	NA	NA	NA	NA	NA	NA	NA	NA	NA	NA	NA
O75674	NA	NA	437340	NA	NA	NA	NA	NA	NA	NA	1019300	NA	NA	728960	NA	NA	NA	NA	NA	NA	2445200	NA	922840	NA	NA	NA	1026700	NA	NA	NA	796940	571650	NA	NA	NA	NA	NA	NA	NA	NA	NA	NA	NA	NA	NA	904960	NA	NA	NA
O75676.O75582	NA	NA	NA	NA	NA	NA	NA	NA	2614200	1114400	601710	NA	NA	NA	679950	1110600	NA	NA	4417400	NA	NA	NA	NA	NA	NA	NA	NA	NA	NA	NA	NA	131630	364930	NA	NA	NA	NA	NA	1137500	NA	NA	NA	NA	621630	NA	NA	NA	NA	NA
O75683	2365800	24889000	3460300	5275700	16828000	14095000	20308000	21295000	28371000	25921000	4352900	1640700	10216000	7664600	3554400	7815700	4748600	3835500	7495100	7591100	5193900	6711400	12851000	30194000	1207200	12628000	6053100	854900	5988600	15634000	11120000	1663600	6737200	4855600	3241600	3010500	8060100	5879900	7838900	3223500	10678000	3824200	8556600	4881000	5358300	13568000	4770500	3923000	4033300
O75688	NA	NA	NA	NA	NA	NA	NA	NA	NA	NA	NA	NA	NA	NA	NA	NA	NA	NA	NA	NA	NA	NA	NA	NA	NA	NA	NA	NA	NA	NA	NA	NA	NA	NA	608080	NA	NA	NA	NA	NA	NA	NA	NA	NA	NA	3093100	NA	NA	NA
O75691	262970	4895800	60423	669680	6958600	2605800	5323400	8902300	8722100	10748000	192640	153420	2178100	235230	585510	1087800	180730	828260	NA	159470	186770	337820	313630	10283000	465010	216970	628790	NA	641030	453970	499430	NA	441950	140630	655510	244910	423280	NA	257000	342000	114500	1468200	514660	478850	434630	511570	206550	470030	242180
O75694	35133000	83046000	16670000	42638000	80144000	79655000	94901000	111790000	106180000	104970000	34809000	35470000	81168000	38943000	36992000	49924000	32322000	110370000	122150000	46999000	38405000	45079000	59352000	139960000	82263000	60700000	55426000	29558000	50405000	44777000	74257000	16718000	73502000	43013000	24433000	42922000	35491000	42236000	41854000	42431000	37445000	32116000	44764000	40385000	53555000	27110000	42671000	39094000	26997000
O75695	1311700	6671000	NA	NA	5015600	7912600	10066000	25607000	22883000	10985000	851250	1046000	5522900	789560	1767500	1110000	680980	9139900	NA	2419400	2549600	NA	1562300	13489000	1511700	NA	2088300	NA	NA	NA	NA	443930	NA	2453800	314040	NA	937400	874520	NA	NA	NA	447440	NA	NA	418230	1045200	NA	4396200	NA
O75712	NA	1615800	NA	NA	1122400	1538400	729400	NA	2060100	1472900	NA	NA	1034500	NA	NA	NA	NA	NA	NA	NA	NA	NA	NA	NA	NA	NA	NA	NA	NA	NA	NA	NA	NA	NA	NA	NA	NA	NA	NA	NA	NA	NA	NA	NA	NA	NA	NA	NA	NA
O75717	1477200	138410	1392600	3333500	NA	122740	188900	485710	207040	599430	1600600	2301200	NA	2640400	1034900	3281900	979780	5522100	1913000	1456800	1385900	1609900	2771600	NA	2497800	4185000	4663300	1291300	5531700	2456400	5419800	742460	5645900	2805400	246670	1269600	969400	2007200	1309300	1320700	2850300	1682500	3152900	1198200	1331400	922410	3764700	1589800	1378100
O75718	15264000	8464400	3452900	15197000	16104000	12343000	19635000	29777000	21879000	18428000	10685000	9879500	9519000	8105000	13828000	7657800	8604800	49732000	41525000	14541000	18866000	19803000	20755000	23927000	17167000	22987000	30511000	13580000	16630000	17734000	22646000	6599500	19960000	12426000	5423800	19428000	13414000	18618000	14813000	10186000	15970000	11095000	9551400	9695100	22224000	3863400	17229000	11118000	12552000
O75746	NA	3573900	327980	NA	4492200	4546600	8193500	6116200	7112500	7730600	268710	942650	3794000	NA	NA	311680	NA	1063400	2281300	570420	617920	2858300	691370	3632800	2004300	1610600	631910	NA	NA	634390	NA	NA	331550	544000	503730	NA	NA	477050	1066700	618190	1284300	501540	NA	NA	NA	1644600	1668200	687240	1462400
O75764	NA	1045100	NA	NA	NA	1017300	NA	NA	NA	NA	NA	NA	NA	NA	NA	NA	NA	NA	NA	NA	NA	NA	NA	NA	NA	NA	NA	NA	NA	NA	NA	NA	NA	NA	2738200	NA	NA	NA	NA	NA	NA	NA	NA	NA	NA	4278400	NA	NA	NA
O75781.Q8IXS6	NA	NA	NA	1329900	NA	NA	NA	NA	NA	NA	NA	NA	NA	NA	NA	NA	NA	NA	NA	NA	NA	NA	NA	51212000	NA	NA	NA	NA	NA	NA	NA	NA	NA	NA	NA	NA	NA	NA	NA	NA	NA	NA	NA	NA	NA	NA	NA	NA	NA
O75787	9240300	22118000	1852200	4755200	19582000	15215000	15792000	27589000	23772000	32545000	801610	1661600	16867000	NA	1705100	2029500	1167200	10840000	8691000	3156100	1620900	10708000	3288100	21617000	3415300	1493000	5648100	2377100	4721000	7271500	6978100	NA	4642400	1943400	890350	1882900	NA	2702500	1959100	1231000	4530300	NA	2613100	1834000	7769900	867300	5588600	1674400	NA
O75792	NA	NA	635350	1669600	NA	NA	NA	2961800	3670800	NA	2161000	NA	NA	456890	2084700	3747800	711650	NA	7382600	2557600	716180	NA	NA	NA	NA	NA	684290	NA	960290	1234500	2064400	NA	NA	NA	NA	3386000	964470	NA	NA	1302500	3412700	2142200	1975000	NA	1290900	NA	2063400	2982200	1200200
O75794	2034000	1365000	771930	7041500	2944500	3400000	3810900	3655400	9271700	3050500	NA	1467300	4448100	NA	NA	1777600	1777900	7376100	1.1e+07	1847400	3458600	7046200	NA	1836300	NA	1237800	4700300	NA	6384700	1708400	8867800	690500	NA	2899400	991540	3443900	5393700	2250700	6898200	3295600	761750	2408900	2351500	3369800	947900	13120000	4604600	5025700	1545000
O75808	NA	NA	NA	NA	NA	NA	NA	NA	NA	NA	NA	NA	NA	NA	NA	NA	NA	NA	NA	NA	NA	NA	NA	1034600	NA	NA	NA	NA	NA	NA	NA	NA	NA	NA	NA	NA	NA	NA	NA	NA	NA	NA	NA	NA	NA	NA	NA	NA	NA
O75815	341760	NA	NA	373540	NA	NA	NA	NA	NA	NA	NA	NA	NA	938770	386130	1626900	664680	712130	3559600	NA	197370	869120	NA	NA	981190	535640	772830	NA	NA	NA	NA	NA	1476000	NA	208710	902350	NA	225450	NA	731290	827520	604280	360660	NA	397110	NA	933230	202560	NA
O75817	NA	NA	2724500	NA	NA	NA	NA	NA	NA	NA	10011000	NA	NA	9576300	NA	16785000	4483600	20199000	28898000	NA	7659200	NA	6186200	NA	NA	NA	NA	NA	NA	NA	NA	NA	NA	NA	NA	NA	NA	NA	10223000	10288000	NA	6808000	8822100	7548900	NA	NA	NA	5719800	5958100
O75818	6264600	1648400	NA	1673300	1875100	NA	1590900	3501600	1850800	NA	604290	4584300	2266700	NA	2213700	3919200	NA	23462000	1793400	NA	NA	NA	3404700	3677400	3875800	NA	713770	1234500	1099100	NA	2260900	320410	NA	3612800	626860	NA	NA	4673700	2791100	755440	3311500	3877900	1037100	NA	2619700	NA	NA	4155700	615150
O75821	83071000	26352000	37146000	118580000	39478000	27575000	30442000	49394000	48898000	60381000	86079000	58044000	26131000	90500000	61384000	76547000	49002000	250690000	211430000	114040000	65669000	76437000	87930000	74602000	146250000	156110000	115290000	49189000	134440000	129860000	152400000	45587000	176860000	78587000	43728000	88336000	78295000	93032000	72757000	78538000	71065000	42763000	101220000	75038000	82759000	97343000	80551000	62359000	47478000
O75822	69346000	80200000	39542000	56304000	59430000	63911000	45882000	83298000	98008000	101010000	48266000	49665000	68117000	71131000	70990000	85808000	44168000	253230000	194300000	133570000	62083000	83180000	137140000	133510000	121860000	126720000	102160000	49231000	122850000	124070000	86265000	33417000	148520000	56243000	61271000	116690000	70181000	74052000	75042000	84668000	52407000	62091000	92354000	87100000	87027000	177900000	87258000	68482000	67784000
O75828	3992100	NA	2593000	5554600	NA	NA	NA	NA	NA	NA	4476600	4794500	NA	4884300	5890200	7576000	5527700	1933300	19872000	5739500	4439700	9869800	7887400	NA	10389000	5909800	12140000	4710800	12531000	5318600	12934000	2571800	14924000	3888700	1472500	7799000	4407800	8869800	6666400	5852600	7707300	5238700	11392000	6270100	9225900	NA	6287200	6749200	5059300
O75832	27012000	14749000	13244000	22676000	10893000	8521900	16852000	22641000	20828000	16099000	21628000	24855000	11990000	34176000	30407000	46438000	30532000	117070000	109170000	47005000	29872000	47900000	58621000	16040000	53374000	56708000	54467000	12977000	50480000	50853000	68438000	9200000	68834000	30786000	8316200	29928000	41673000	33963000	41213000	33283000	27167000	30842000	42146000	37159000	44004000	19099000	48272000	28779000	28537000
O75844	27888000	65795000	5779100	22765000	55794000	40401000	44400000	49591000	76109000	67014000	20848000	16407000	49597000	13643000	15882000	10734000	18553000	82616000	54348000	23337000	17193000	27947000	17550000	92805000	31814000	42153000	37480000	20422000	3.2e+07	21049000	43434000	14942000	54759000	28190000	4714000	23292000	17491000	22911000	21202000	25228000	28482000	23455000	29529000	17539000	19348000	21259000	16377000	25606000	17677000
O75874	32377000	10159000	14479000	37265000	5223300	5067400	8587400	1443800	4051400	3710500	30158000	21473000	6786900	27631000	22716000	33984000	19726000	136610000	130220000	43446000	23758000	46135000	25371000	12988000	86011000	53599000	49456000	39632000	24372000	39843000	51772000	11164000	59563000	26429000	36740000	37356000	28108000	28304000	42381000	32312000	27257000	33827000	26929000	23366000	40773000	23683000	31434000	29808000	24142000
O75879	NA	NA	NA	NA	NA	496930	NA	NA	NA	NA	NA	NA	NA	NA	NA	NA	NA	NA	NA	NA	NA	NA	NA	NA	NA	NA	NA	NA	NA	NA	NA	NA	NA	NA	NA	NA	NA	NA	NA	NA	NA	NA	NA	NA	NA	NA	NA	NA	NA
O75880	3367100	13773000	2435700	3788700	14661000	16232000	15557000	15361000	31930000	23048000	4607100	2507400	13413000	6255800	4872700	7244800	3803500	27877000	9800200	5007100	11197000	8957100	15593000	29725000	17581000	6192700	1446700	1862900	16378000	8076900	6068300	5502000	8111000	8839400	1695100	9897400	7705500	6654700	6993100	4791000	2444600	5450500	9360100	3351100	8571600	2888600	8309900	11813000	4687500
O75884	1767800	NA	NA	NA	NA	NA	NA	NA	NA	NA	6138900	NA	NA	2539700	NA	NA	1284200	NA	12020000	12067000	3121600	2662300	NA	NA	NA	4409700	NA	NA	2369300	NA	4199500	NA	4294500	1602400	1301700	1583700	1644700	2655400	2014700	2217400	2342100	NA	NA	1910800	1967600	NA	NA	NA	1387100
O75886	NA	NA	525240	NA	NA	742490	NA	NA	NA	NA	NA	NA	NA	358360	NA	NA	NA	NA	NA	NA	NA	NA	NA	NA	NA	NA	NA	NA	NA	NA	NA	NA	NA	1302300	NA	1311100	NA	NA	1081500	NA	NA	NA	NA	NA	NA	NA	NA	NA	NA
O75891	NA	NA	NA	NA	NA	NA	NA	NA	NA	NA	NA	NA	NA	NA	NA	NA	NA	NA	NA	NA	NA	NA	NA	NA	NA	NA	NA	NA	NA	NA	NA	NA	NA	NA	NA	NA	NA	NA	NA	NA	NA	NA	NA	NA	NA	360790	NA	NA	NA
O75907	NA	NA	NA	847140	NA	NA	NA	1069800	NA	1815500	NA	NA	NA	NA	NA	NA	NA	NA	NA	NA	NA	NA	NA	2346800	799310	NA	1774800	696760	1681100	2265200	1302700	NA	NA	NA	NA	NA	NA	NA	893300	NA	NA	NA	NA	1607500	NA	NA	NA	NA	NA
O75909	NA	NA	NA	4014400	4488400	2820600	5034600	7217400	6593400	883160	NA	NA	7075800	NA	NA	NA	NA	1566400	8871100	NA	NA	1469600	1479300	13039000	NA	NA	NA	NA	NA	NA	NA	NA	NA	NA	2656100	NA	NA	NA	NA	NA	NA	440690	NA	NA	NA	NA	7486300	1198400	NA
O75911	NA	NA	NA	NA	NA	NA	NA	NA	NA	NA	NA	NA	NA	NA	NA	NA	NA	NA	NA	NA	NA	NA	NA	NA	NA	NA	NA	NA	NA	NA	NA	NA	NA	NA	NA	NA	NA	NA	NA	NA	NA	NA	NA	NA	NA	NA	NA	NA	NA
O75915	51210000	479430000	23801000	98040000	415160000	356930000	338510000	302100000	409070000	444400000	66545000	69097000	250090000	66019000	65631000	59683000	59149000	204410000	155740000	18519000	92103000	85361000	139570000	634370000	53604000	41244000	63961000	46217000	73341000	130180000	38610000	14743000	170080000	68910000	60406000	71002000	32522000	70606000	63185000	88590000	29711000	90095000	38986000	132140000	48495000	129830000	50324000	34451000	44219000
O75923	NA	NA	NA	NA	NA	NA	NA	NA	NA	NA	NA	60671	NA	NA	NA	204300	NA	NA	NA	NA	NA	NA	201150	NA	NA	NA	NA	NA	NA	NA	NA	NA	NA	NA	NA	NA	NA	NA	NA	NA	NA	NA	NA	NA	NA	NA	NA	NA	68592
O75925	NA	NA	179000	NA	NA	NA	NA	NA	NA	NA	NA	NA	NA	NA	NA	NA	NA	NA	NA	NA	NA	NA	NA	NA	NA	NA	NA	328130	NA	NA	NA	NA	NA	NA	NA	NA	NA	NA	NA	NA	NA	NA	NA	NA	NA	NA	NA	NA	NA
O75934	11738000	39629000	7931500	7914600	12223000	44421000	56579000	36474000	54947000	49469000	10124000	18484000	47152000	12609000	16318000	12373000	17066000	28336000	57291000	13197000	1797200	8186400	22041000	61526000	27154000	26042000	27241000	10464000	21715000	2301100	9529800	18877000	32870000	17168000	7946000	17641000	14578000	26585000	4983600	19055000	12864000	18919000	18964000	13289000	9398500	18898000	31384000	12732000	13147000
O75935	NA	NA	4179000	4526100	NA	NA	NA	NA	NA	NA	6039500	7519100	NA	5412100	4444200	11574000	6354900	39048000	95721000	3080900	9443000	6173200	8556300	NA	13775000	4685400	9301000	2207600	6262300	4123200	7048300	890920	2413500	5768200	NA	2106800	5986000	6057400	10760000	5016600	3737600	5934300	5422000	6113900	12280000	25693000	8452400	4322700	4953500
O75937	20366000	10544000	7398700	18585000	13080000	10440000	12779000	7670900	11766000	14028000	15932000	26081000	6200700	20770000	12926000	25636000	20705000	49817000	51014000	21570000	12389000	30612000	45222000	13135000	16373000	32312000	23282000	14145000	28928000	23227000	23941000	6826900	43693000	15429000	36328000	16170000	18156000	24744000	21833000	21269000	20995000	11759000	27675000	21030000	25369000	34858000	15748000	7239200	18093000
O75940	24627000	7274800	11668000	21447000	14180000	9588100	11497000	18081000	5670700	9202500	NA	6349800	9635400	NA	13106000	17207000	12632000	29745000	58826000	6500900	9970900	43342000	35759000	5.7e+07	19643000	5664300	42466000	15951000	4551600	46333000	22446000	15068000	61744000	8380200	16837000	8566100	4767300	27807000	7702900	12038000	42059000	24064000	33061000	21274000	21057000	33957000	23249000	15083000	5278900
O75943	694350	NA	NA	NA	NA	NA	NA	NA	NA	NA	NA	NA	NA	NA	NA	NA	NA	NA	NA	NA	NA	NA	NA	NA	NA	NA	NA	NA	NA	NA	NA	NA	NA	NA	NA	NA	NA	NA	NA	NA	NA	NA	NA	NA	NA	NA	NA	NA	NA
O75947	62862000	121010000	21287000	45119000	103290000	44185000	84435000	103640000	116970000	145380000	34078000	51298000	48109000	33390000	43284000	69932000	24665000	886860000	129370000	55676000	50244000	52837000	95495000	150490000	99614000	24678000	67269000	42739000	83102000	57987000	82047000	5620200	74246000	45754000	29788000	46543000	61587000	27374000	16472000	410800000	22546000	40681000	29665000	31242000	68140000	21693000	12461000	24577000	21178000
O75955	9254100	30173000	4764300	12114000	20155000	16888000	44149000	33920000	32329000	24037000	8987600	10306000	21823000	9094100	6010400	10436000	5744100	31225000	45537000	13971000	7532000	11441000	24119000	45034000	19808000	20474000	17214000	4374000	23281000	13591000	11574000	7008900	17259000	9054100	6822000	10520000	13982000	9706000	13486000	11098000	10595000	11450000	17117000	12748000	8799600	7132000	14916000	14959000	8080800
O75962	NA	NA	NA	NA	NA	NA	NA	NA	NA	NA	NA	NA	NA	NA	NA	NA	NA	NA	NA	NA	NA	NA	NA	NA	NA	NA	NA	NA	NA	NA	NA	NA	NA	NA	NA	NA	NA	NA	NA	496200	NA	NA	NA	NA	NA	181970	NA	NA	NA
O75964	108450000	288590000	31007000	103140000	243780000	241820000	262970000	299570000	360120000	204890000	37336000	27706000	253900000	44777000	34487000	60316000	28669000	263660000	245510000	72716000	23031000	132220000	128620000	290020000	87221000	129140000	102180000	59739000	112750000	77598000	115080000	29239000	160250000	46217000	95302000	87158000	57014000	44450000	66327000	58795000	60924000	59034000	63182000	56762000	30303000	98201000	103040000	19274000	55789000
O75970	NA	146660	NA	NA	NA	NA	NA	NA	NA	NA	NA	NA	NA	NA	NA	NA	NA	NA	NA	NA	NA	NA	NA	NA	NA	NA	NA	NA	NA	NA	NA	NA	NA	NA	NA	NA	NA	NA	NA	NA	NA	NA	NA	NA	NA	NA	NA	NA	NA
O75976	268010	2604100	114730	889570	457700	2934100	1224900	2515200	3675300	2505900	347050	718030	1750800	154430	1334400	209870	613470	592550	898880	595630	154820	321820	214140	2020700	NA	538230	938330	164140	1759800	NA	750980	190800	176300	364580	753240	NA	130630	NA	257720	NA	NA	289760	242350	141010	799810	167690	481810	120980	104410
O76003	89324000	22331000	24279000	94111000	22919000	11405000	16197000	16677000	11966000	27683000	68948000	60868000	12160000	67018000	79459000	83690000	53398000	256160000	206010000	65898000	70183000	97095000	66225000	12761000	128550000	116770000	101760000	79004000	102860000	60066000	115360000	27273000	119350000	64305000	20172000	42891000	71275000	65286000	64249000	65173000	76661000	54661000	50891000	61888000	76348000	41337000	60471000	53126000	60643000
O76021	123560000	166190000	51796000	114170000	189490000	129800000	149880000	209190000	187070000	204220000	96691000	108960000	141570000	95240000	102640000	122840000	89504000	433670000	3.7e+08	152460000	127020000	131550000	162740000	224800000	222910000	180490000	162720000	115620000	235500000	181870000	238610000	71098000	176850000	133050000	54739000	131590000	142680000	127830000	108600000	114970000	168370000	81362000	148210000	138070000	173160000	91547000	141300000	91523000	90113000
O76024	907010	1405900	NA	NA	3053400	1416000	1008000	1608800	2639600	1715400	NA	NA	996660	NA	NA	NA	NA	NA	NA	NA	NA	NA	NA	5500900	NA	NA	NA	NA	NA	NA	NA	NA	NA	NA	NA	NA	NA	NA	NA	NA	NA	NA	NA	NA	NA	NA	NA	NA	NA
O76031	10608000	10036000	2145100	4019000	13199000	7242300	9137100	12449000	15035000	14564000	3694000	4074500	8787700	3918200	3738400	4266600	3721800	19741000	15241000	4981400	3137200	16761000	9089200	18218000	8732200	3248200	7997600	717250	6319300	5759300	5855000	920270	7029300	2376100	1936600	2662000	2776600	3741600	5745400	2896500	1685300	4030400	4708600	3169400	3687700	1208500	4863700	3195900	3341400
O76054	NA	NA	471260	NA	NA	NA	NA	NA	NA	NA	NA	NA	NA	NA	NA	NA	NA	NA	NA	NA	NA	NA	NA	NA	NA	NA	NA	NA	NA	NA	NA	NA	NA	NA	NA	NA	NA	NA	NA	NA	NA	NA	NA	NA	NA	NA	354810	NA	NA
O76062	NA	NA	NA	NA	1737400	NA	NA	NA	NA	NA	NA	NA	NA	NA	NA	NA	NA	NA	NA	NA	NA	NA	NA	2114100	NA	NA	NA	NA	NA	NA	NA	NA	NA	NA	NA	NA	NA	NA	NA	NA	NA	NA	NA	NA	NA	NA	NA	NA	NA
O76070.Q16143	16957000	NA	8935300	10406000	NA	NA	NA	NA	NA	NA	13173000	19461000	NA	17485000	22416000	31430000	19259000	54863000	54356000	19162000	14240000	16663000	30337000	NA	43012000	38746000	32495000	10168000	62823000	69453000	19882000	8543900	58078000	6471000	NA	11241000	46070000	13830000	16125000	10328000	37838000	16168000	30809000	10272000	13642000	NA	46282000	16901000	12129000
O76071	4496500	6954400	9960700	11525000	3516500	5757500	5746500	15810000	5667600	5660300	12876000	15800000	3216300	12160000	13824000	16367000	6777300	59902000	46497000	9561300	13935000	32713000	20022000	9109200	17605000	23224000	13322000	2977700	25769000	30299000	10502000	3545400	49845000	7277300	2254300	14508000	15972000	4173600	13671000	9907500	9536900	13758000	16974000	12340000	14463000	7148700	5055100	13235000	10878000
P0DSO3.P0CL82.P0CL81.P0CL80.O76087.P0DTW1.Q4V326.Q13070.Q13069.A6NDE8.A1L429.A6NER3	35183000	NA	26001000	102810000	NA	NA	NA	NA	NA	NA	71145000	11372000	NA	70376000	73205000	67789000	28766000	89387000	NA	72722000	NA	67770000	55362000	NA	117840000	53737000	80667000	41609000	84488000	223790000	160410000	NA	253900000	37676000	NA	92668000	68375000	22897000	NA	43967000	44277000	9850700	86049000	23316000	92592000	NA	10859000	41536000	41832000
O76094	36922000	14850000	13767000	33221000	15758000	21736000	19376000	23376000	19733000	12947000	31192000	34534000	19414000	26759000	34010000	29453000	16303000	64263000	96735000	53231000	21932000	47935000	45597000	22240000	61520000	46975000	37693000	12621000	45110000	48282000	37071000	23090000	45431000	26128000	9812700	28582000	23881000	14644000	34650000	24944000	29234000	23084000	37475000	27113000	34553000	27211000	18423000	32479000	20138000
O76095	NA	5784000	NA	NA	NA	4557200	5370400	7366400	10151000	10646000	1186500	NA	5176000	NA	NA	NA	NA	NA	NA	NA	NA	NA	NA	NA	2858900	1323600	NA	NA	NA	2645500	2792500	NA	4986500	NA	1437600	NA	NA	NA	NA	NA	NA	NA	1813700	NA	1766900	NA	2718600	NA	NA
O94760	NA	NA	249230	1097800	NA	NA	NA	NA	NA	1081300	534460	NA	NA	NA	NA	NA	NA	NA	1661800	NA	NA	NA	1138700	NA	NA	1335600	1016900	NA	1811800	NA	NA	NA	1299900	NA	1981300	NA	NA	812720	NA	NA	NA	462890	NA	NA	1174000	9336000	1403900	NA	NA
O94762	NA	NA	NA	NA	NA	NA	NA	NA	NA	NA	NA	NA	NA	NA	NA	NA	NA	NA	NA	NA	NA	NA	NA	NA	NA	NA	NA	NA	802220	NA	NA	NA	NA	5087300	NA	NA	9609600	NA	NA	NA	NA	NA	NA	NA	NA	NA	NA	NA	NA
O94763	NA	NA	NA	NA	NA	NA	NA	NA	NA	NA	NA	NA	NA	1047100	NA	NA	NA	NA	NA	NA	NA	NA	NA	NA	NA	NA	NA	NA	NA	848800	NA	NA	NA	NA	NA	NA	NA	NA	NA	NA	NA	NA	NA	NA	NA	NA	NA	NA	NA
O94766	449950	NA	NA	NA	2307500	NA	NA	NA	NA	3129000	NA	NA	NA	NA	NA	1356400	NA	1753500	NA	NA	NA	NA	NA	2242100	1932500	NA	NA	NA	NA	NA	NA	NA	NA	NA	NA	NA	NA	NA	NA	NA	NA	907600	1518300	NA	NA	NA	602410	NA	NA
O94776	12309000	27462000	4343600	14358000	29226000	23499000	26029000	37107000	26530000	27978000	10064000	9546800	26904000	10052000	10345000	15680000	8132900	36204000	31109000	12803000	8673600	5854000	22403000	47408000	15447000	13616000	21035000	8245600	15934000	7605100	16725000	4766000	13873000	7739600	6553900	9866200	9498300	21446000	6978900	8597400	6554500	4638100	10976000	5649100	11373000	7017000	15695000	9983100	7905600
O94804	NA	NA	NA	NA	NA	593190	640190	268930	NA	671280	NA	NA	NA	214710	NA	NA	NA	NA	NA	NA	NA	NA	NA	NA	NA	NA	982500	170420	NA	NA	1095800	NA	NA	NA	1057800	NA	NA	NA	NA	NA	NA	NA	NA	NA	306890	1807800	NA	271330	NA
O94808	1369600	NA	NA	2306500	NA	NA	NA	NA	NA	NA	NA	3774700	NA	1965400	NA	3445900	NA	NA	4132800	3791500	NA	NA	3054700	NA	5841500	6910100	NA	NA	1601100	NA	6859200	NA	12943000	712260	699790	NA	2538800	NA	2340400	1497800	NA	NA	3138200	4676800	3208300	NA	NA	1292300	NA
O94822	168910	NA	211390	764290	NA	NA	NA	NA	NA	NA	261510	510090	NA	531310	992240	236020	222280	1231100	891060	NA	NA	NA	918510	219600	603750	728750	729820	269460	596410	967340	765000	NA	819530	107960	NA	632170	352730	221140	236500	138120	893590	235790	NA	215660	118050	NA	204610	613920	603560
O94826	24165000	94607000	9774600	24476000	95627000	90667000	78429000	123200000	106630000	135030000	23860000	20916000	82343000	25501000	22348000	34603000	17403000	51226000	56472000	29332000	23461000	36687000	39680000	163050000	23095000	41164000	31003000	17297000	38511000	23899000	4.3e+07	14223000	55809000	21603000	17323000	15774000	39479000	21055000	24867000	29787000	41926000	14292000	35678000	17289000	28118000	43038000	27050000	27445000	14103000
O94832	NA	NA	NA	NA	NA	NA	NA	NA	3900300	NA	NA	NA	NA	NA	NA	NA	NA	1770100	NA	NA	NA	NA	NA	NA	NA	NA	NA	NA	NA	NA	NA	NA	NA	NA	NA	NA	NA	NA	NA	NA	NA	NA	NA	NA	NA	NA	NA	NA	NA
O94842.O15405.O94900	NA	2114800	443820	2340900	730920	2028500	3299000	3574500	2195800	6415800	967600	1858200	5402700	1065300	1625100	3230500	734620	NA	3648300	NA	NA	NA	2152900	4723700	7021500	NA	3208100	NA	1752800	3865700	NA	647500	NA	1014800	NA	NA	1496200	973280	1504300	1061200	NA	1400100	2285600	1073000	2993300	2936300	1866900	1502700	1203400
O94851	NA	646010	NA	NA	NA	381230	NA	657330	168610	NA	NA	NA	NA	NA	NA	NA	NA	NA	NA	NA	NA	NA	NA	NA	NA	NA	NA	NA	NA	NA	NA	NA	NA	NA	NA	NA	NA	NA	NA	NA	NA	NA	NA	NA	392810	NA	NA	NA	NA
O94854	NA	NA	NA	NA	NA	NA	NA	584620	NA	NA	NA	NA	NA	NA	NA	NA	NA	NA	NA	NA	NA	NA	NA	NA	NA	NA	NA	NA	NA	NA	NA	NA	NA	NA	NA	NA	NA	NA	NA	NA	NA	NA	NA	NA	NA	NA	NA	NA	NA
O94855	4536500	NA	194430	696560	2018400	NA	1728100	1029800	1350700	1927200	2938200	2442600	NA	2011500	1035400	1964400	704730	14322000	2751000	NA	886930	NA	806870	NA	1088300	1455400	1636900	NA	782400	199920	3515300	NA	1913900	NA	2088700	NA	608150	1476600	NA	NA	2072100	907120	414350	778690	NA	585810	1527300	296870	740660
O94864	NA	NA	NA	NA	NA	NA	NA	NA	NA	NA	NA	NA	NA	NA	NA	NA	NA	NA	NA	NA	NA	NA	NA	NA	NA	NA	NA	NA	NA	NA	NA	NA	NA	NA	NA	741280	NA	NA	NA	NA	NA	NA	NA	NA	NA	NA	NA	NA	NA
O94874	4680100	19326000	3762900	8321800	10869000	13265000	15249000	19731000	17692000	21826000	5980400	5227300	16097000	3882200	5613000	7760100	5771100	27948000	18187000	6678600	6426100	7200300	11315000	12066000	11712000	9974800	11004000	4142300	8436700	9784800	10120000	2321900	8975100	4834200	1102200	6940900	5265300	7277800	6368800	6030300	4439000	5024800	9140300	9510600	8574800	2930700	5823300	7258900	6602800
O94880	356210	324230	NA	NA	1047600	829240	NA	404030	NA	988110	NA	NA	NA	NA	682270	348590	286230	NA	NA	NA	NA	NA	1579500	1369400	585580	NA	NA	NA	1012400	NA	NA	NA	458190	NA	NA	NA	300560	216430	NA	NA	NA	163150	NA	NA	NA	NA	NA	NA	NA
O94885.Q9NSI8	NA	NA	NA	NA	1383300	NA	NA	NA	NA	NA	NA	NA	NA	NA	NA	NA	NA	NA	NA	NA	NA	NA	NA	NA	NA	NA	NA	NA	NA	NA	NA	NA	NA	NA	NA	NA	NA	NA	NA	NA	NA	NA	NA	NA	NA	NA	NA	NA	NA
O94886	NA	8165000	NA	NA	7825900	NA	NA	NA	NA	16038000	NA	NA	NA	NA	NA	NA	NA	NA	NA	NA	NA	NA	NA	NA	NA	NA	NA	NA	NA	NA	NA	NA	NA	NA	NA	NA	NA	NA	NA	NA	NA	NA	NA	NA	NA	NA	NA	NA	NA
O94888	1600700	NA	878210	757420	NA	NA	NA	NA	NA	NA	3024100	1060400	NA	3727900	766940	NA	NA	1770800	NA	NA	803680	NA	6375000	NA	5132900	5027300	3287000	1314800	782390	5496100	1109800	NA	2003300	6051800	1991100	6290400	8737000	4458700	5262000	NA	3915300	4915800	1085800	5417100	11378000	NA	6146000	NA	5006900
O94901	339040	9319700	1336800	689540	2616200	3953600	16366000	3661500	5625500	5225600	652820	621490	7822600	571390	NA	1101600	673970	NA	6869600	NA	616690	618230	997840	3044100	2718500	2162900	1851000	229600	4180700	NA	385690	NA	2576700	152000	104970	NA	256080	398120	524790	106730	384600	1135400	1950000	370640	651210	1217500	1634700	675340	384080
O94903	6087800	NA	1570400	3515300	NA	NA	NA	NA	NA	NA	2707200	2502100	NA	2141300	NA	2631700	NA	5440300	NA	4786600	NA	3013000	3297400	NA	5861900	2222000	NA	973480	7459600	NA	NA	810270	NA	5223400	NA	NA	NA	NA	NA	NA	1541000	876860	1788300	NA	4325900	NA	3805100	NA	1965400
O94905	25024000	58752000	13019000	33906000	73933000	49067000	50766000	73125000	74159000	74039000	24928000	27569000	58740000	30816000	34355000	52073000	22026000	87061000	129900000	45695000	35707000	34416000	43180000	9.4e+07	37330000	37857000	65155000	13763000	60042000	52217000	54682000	20513000	52962000	32597000	5506100	29631000	21559000	33081000	33380000	34979000	26991000	18966000	42220000	39254000	28804000	28741000	39450000	26235000	11169000
O94906	6504900	21860000	2690300	9244900	23145000	24504000	30283000	34806000	37228000	43431000	5447300	6253000	19914000	6943800	3498900	9048100	5587800	19220000	26456000	7191800	6063900	3059900	14046000	56727000	11651000	3836500	6863600	6514200	13235000	11493000	11718000	1403200	11311000	4683300	9680800	10317000	6065300	7072100	6574700	6300300	12322000	5321900	11468000	5437200	11941000	13171000	7757500	7050500	5552600
O94913	NA	593840	NA	NA	NA	NA	NA	NA	NA	NA	NA	NA	NA	NA	NA	NA	NA	NA	NA	NA	NA	NA	NA	NA	NA	NA	NA	NA	1864200	NA	NA	NA	NA	NA	NA	NA	NA	NA	NA	NA	NA	282280	NA	NA	NA	NA	NA	NA	NA
O94915	NA	NA	1350200	5938500	NA	NA	1195900	NA	NA	2649900	1381300	NA	NA	65307	NA	NA	NA	NA	NA	NA	NA	NA	NA	NA	NA	NA	NA	NA	NA	NA	NA	NA	NA	NA	NA	NA	NA	NA	NA	NA	NA	NA	NA	NA	NA	NA	NA	NA	NA
O94916	NA	NA	NA	NA	NA	NA	NA	NA	NA	NA	NA	NA	NA	NA	NA	NA	NA	NA	NA	NA	NA	NA	NA	NA	NA	NA	NA	NA	NA	NA	NA	NA	NA	NA	1213500	NA	NA	NA	NA	NA	NA	NA	NA	NA	NA	NA	NA	NA	NA
O94919	NA	NA	NA	NA	NA	NA	NA	NA	NA	NA	NA	NA	NA	NA	NA	NA	NA	NA	NA	NA	NA	NA	NA	NA	NA	NA	NA	NA	NA	NA	NA	NA	NA	NA	NA	NA	NA	NA	NA	NA	NA	NA	316390	NA	NA	NA	NA	NA	NA
O94923	NA	NA	NA	NA	NA	NA	NA	NA	NA	NA	NA	NA	NA	NA	NA	NA	NA	NA	NA	NA	NA	NA	NA	NA	NA	NA	NA	NA	NA	NA	NA	NA	NA	NA	NA	NA	NA	NA	NA	NA	NA	NA	NA	NA	NA	NA	NA	NA	NA
O94925	24156000	59681000	8640300	29893000	57396000	52971000	62879000	79479000	68160000	100480000	16534000	20444000	51564000	19687000	22496000	28650000	20489000	65066000	67839000	26508000	21002000	37016000	35946000	107640000	45651000	42332000	31872000	10977000	14892000	45506000	33684000	5297900	37220000	15188000	7657100	25909000	20724000	24178000	25281000	15117000	37121000	9439900	13688000	21914000	26498000	50688000	13980000	19059000	14628000
O94952	NA	NA	NA	NA	NA	NA	NA	NA	NA	NA	NA	NA	NA	NA	NA	NA	NA	NA	NA	NA	NA	NA	NA	NA	NA	NA	NA	NA	NA	NA	NA	NA	NA	NA	NA	NA	NA	NA	NA	NA	NA	NA	NA	NA	NA	NA	NA	NA	NA
O94966	129940	453250	219540	NA	273140	2467200	400370	NA	NA	NA	NA	NA	238770	NA	NA	489130	NA	NA	NA	NA	318170	NA	503420	NA	NA	NA	NA	NA	NA	NA	NA	NA	NA	NA	257110	NA	350150	NA	NA	NA	NA	NA	155210	2585700	NA	983250	NA	414520	NA
O94973	613670	9110500	779800	2444300	8798300	4135600	6543800	11990000	11829000	12545000	1277600	2781700	4554900	1862000	1926800	1114300	1539200	9141600	5875500	2192900	822570	611310	2729400	7259900	1141600	877190	1843200	NA	3290800	5984400	1874300	478810	2091100	1232000	1801500	1339500	558240	923680	1161100	893460	916760	1210600	956720	1325700	2081900	593280	2273400	1822300	NA
O94979	6873200	6906000	2498300	11806000	5827200	6870800	7866200	9965200	6875500	6020800	6527400	8349200	3582100	6540900	5374200	10348000	9255900	23574000	23308000	6017600	5353500	11314000	9399100	7178700	14506000	12125000	7249500	6293400	10505000	14298000	7313200	1582700	12421000	3320300	12740000	6533700	6940200	4683800	4641100	5877000	7821300	5837300	6042500	6105000	8045000	10975000	12189000	5275900	5216800
O94992	2551900	32912000	2331200	9172800	17043000	17533000	23785000	37425000	19689000	21879000	5415800	8441400	22789000	7541000	8607900	NA	1688800	10920000	NA	6259100	1721700	3634500	1612600	27341000	5239400	5276200	9726300	NA	3214700	11489000	14242000	1467400	2221000	3513300	19381000	3674500	3646000	5892000	1642900	6527400	2133900	2052800	4872100	2121600	2306500	21151000	6948200	1477500	3582800
O95049	NA	NA	NA	NA	NA	NA	NA	NA	NA	NA	NA	86055	NA	NA	NA	NA	NA	NA	NA	NA	579420	NA	NA	NA	NA	NA	NA	NA	NA	NA	NA	NA	NA	NA	NA	NA	NA	NA	NA	NA	NA	NA	NA	NA	NA	NA	NA	NA	NA
O95070	6637700	26338000	3736500	3196700	13919000	18772000	30503000	31624000	44201000	45793000	1984200	7172100	20696000	5651800	8715900	10385000	NA	37656000	11545000	6499700	7860500	18678000	13088000	23488000	7426900	18330000	4608600	2196000	3331900	4433800	5132400	4665500	NA	7238900	2380300	6953800	3871900	11786000	8973100	10477000	3992000	NA	3243100	2906500	2825600	2018300	4531500	NA	10533000
O95071	NA	140710	98014	928400	NA	369810	310390	505160	84103	533060	NA	NA	285860	92578	NA	653420	62958	NA	901270	289780	102630	NA	173500	503450	1250200	465790	266130	229320	1187300	NA	357790	NA	NA	282130	29633	112720	66182	219610	NA	591050	NA	NA	133970	352570	NA	NA	159290	72388	194340
O95081	NA	NA	NA	NA	NA	NA	NA	NA	NA	NA	NA	NA	NA	NA	NA	NA	NA	NA	NA	NA	NA	NA	NA	NA	NA	NA	NA	NA	NA	NA	NA	NA	NA	NA	NA	NA	NA	NA	NA	NA	NA	NA	NA	NA	NA	NA	NA	NA	NA
O95104	2088300	NA	824310	1632900	NA	1121500	1833200	NA	NA	943680	762510	1084500	NA	1867900	1100700	NA	1109000	6772300	4740700	1822200	1405600	3072700	1954300	NA	2633500	2474400	3897500	NA	163290	3828700	2345200	2004600	4146100	2146700	746170	2801200	2274000	2954500	2062700	1800000	2678400	2690000	606220	2672200	2455400	807410	2595900	1896100	1622600
O95139	8516100	28625000	4728100	7566200	47958000	43220000	47331000	52879000	43081000	57208000	7463900	8726800	55641000	10005000	13641000	12003000	7485300	33306000	28414000	17825000	14306000	24124000	1881700	83722000	22220000	3837100	NA	NA	7981000	NA	24135000	10618000	27761000	15775000	5138600	13920000	19571000	15049000	10154000	NA	17251000	9315100	18008000	10570000	27556000	13838000	4086600	17827000	11463000
O95140	NA	10092000	NA	383710	7685200	7358000	8106000	16156000	17544000	15732000	NA	NA	7896300	NA	NA	NA	NA	NA	NA	NA	NA	NA	NA	12961000	NA	NA	NA	NA	371560	NA	NA	NA	NA	NA	572800	NA	NA	NA	NA	NA	NA	NA	475830	NA	NA	NA	NA	NA	NA
O95149	NA	NA	NA	NA	NA	NA	NA	NA	NA	NA	NA	NA	NA	NA	NA	NA	NA	NA	NA	NA	NA	NA	NA	NA	NA	NA	NA	NA	NA	NA	NA	NA	NA	NA	NA	NA	707560	NA	NA	NA	NA	NA	NA	NA	NA	NA	NA	NA	NA
O95154	NA	NA	NA	3094100	NA	NA	NA	NA	NA	NA	NA	NA	NA	NA	NA	NA	NA	NA	NA	NA	NA	NA	NA	NA	NA	NA	NA	NA	NA	NA	NA	NA	NA	NA	NA	NA	NA	NA	NA	NA	NA	NA	NA	NA	NA	NA	NA	NA	NA
O95155	189850	273130	231720	469640	332590	182130	1549700	159100	708700	443600	NA	355140	NA	317510	205680	NA	81166	NA	NA	NA	NA	364920	NA	401850	1162100	1269900	376470	NA	864080	1352100	1029000	305920	1006800	NA	207420	305230	NA	NA	NA	173450	209890	NA	NA	NA	NA	NA	299610	NA	NA
O95159	1333300	13971000	NA	NA	10222000	11138000	13618000	16597000	14981000	19934000	NA	NA	10415000	1359800	NA	NA	NA	NA	4386700	NA	NA	939020	NA	11775000	NA	NA	1523200	2955700	NA	NA	3156300	NA	NA	NA	1699900	949730	NA	NA	NA	NA	1672400	1900100	3085200	NA	3906000	6018300	1608300	1307900	NA
O95163	3069500	NA	1951400	3013800	652680	292010	665640	1084400	1673200	962840	2318900	6049500	1208400	3331400	1047400	4859500	1982800	6782800	14223000	3687800	3070200	4403000	3770100	495780	3469500	5716100	2791800	NA	2569200	7834800	6365000	1643900	8748400	7152000	1268500	6292600	1776100	1685800	1985300	3439800	5125300	2387200	3665200	3557800	3046500	1889800	4092200	3416800	3442900
O95164	NA	NA	NA	NA	NA	NA	NA	NA	NA	NA	NA	NA	NA	NA	NA	NA	NA	NA	NA	NA	NA	NA	NA	NA	NA	NA	NA	NA	NA	NA	NA	NA	NA	NA	NA	NA	NA	NA	NA	NA	NA	NA	NA	NA	NA	NA	NA	NA	NA
O95166.Q9H0R8	NA	NA	NA	NA	NA	NA	NA	NA	NA	NA	NA	NA	NA	NA	NA	NA	NA	NA	NA	NA	NA	NA	NA	NA	NA	9071700	NA	7329300	NA	NA	NA	NA	NA	NA	NA	NA	NA	NA	18241000	NA	NA	2762000	NA	NA	NA	NA	NA	NA	NA
O95167	NA	65752000	NA	6507600	59631000	63954000	72981000	84885000	95209000	82325000	NA	NA	59252000	NA	NA	NA	NA	NA	NA	NA	NA	NA	NA	94814000	NA	NA	NA	NA	NA	7908400	NA	NA	36225000	NA	7724500	NA	NA	NA	NA	NA	5614000	NA	NA	NA	NA	NA	5858000	NA	NA
O95168	12650000	57553000	9245300	11133000	73155000	52013000	76512000	55212000	67930000	57942000	10695000	11502000	39872000	5060000	17344000	8967100	9030100	33586000	5790800	20507000	7171900	8721700	26236000	93918000	16398000	37944000	20543000	NA	18138000	34686000	29652000	5014100	16406000	NA	9610000	22306000	23217000	13019000	6229400	6134500	12997000	5447900	8968300	6588300	9733600	26668000	13173000	9051900	17679000
O95169	6621700	10379000	1670200	7244000	22230000	12376000	15793000	13295000	13519000	40206000	NA	1762000	4546800	4607200	NA	NA	3856300	22486000	10119000	NA	1595800	9263300	8566900	29923000	NA	3574800	14812000	6173300	2602900	NA	NA	NA	NA	4571500	NA	5418300	2403400	1942000	NA	NA	5103600	3507700	3853200	NA	10780000	NA	2934600	7409600	6051300
O95182	NA	2406900	NA	NA	NA	1655500	NA	2455000	NA	NA	NA	NA	NA	NA	NA	NA	NA	NA	59344000	NA	NA	6142600	NA	NA	NA	6056600	NA	2282400	NA	7809700	9406100	NA	NA	NA	NA	NA	NA	NA	NA	NA	NA	NA	1017400	6365300	6731800	NA	8088200	NA	NA
O95197	5246700	31345000	3418300	6848000	24713000	29039000	21590000	33617000	28813000	28765000	5836500	6767100	33272000	4498500	6688900	16815000	4915000	22545000	19711000	9690600	6223500	15679000	11462000	52946000	11457000	3539000	21558000	4038200	14396000	20359000	7631500	3375700	13908000	3890100	7066200	4808600	11248000	6618800	8381200	5010900	10899000	6646100	10842000	7707300	6965500	14334000	5954300	8726700	3401900
O95202	22699000	38372000	5887300	16647000	49749000	47490000	47507000	53650000	63831000	68974000	7701900	12182000	37369000	11366000	13780000	18354000	12030000	29055000	41425000	11535000	12454000	18207000	17849000	70797000	14079000	23066000	16195000	10116000	23846000	26778000	21724000	7216100	29784000	10967000	9099500	16649000	12627000	9983300	12591000	10945000	16452000	10934000	11898000	10419000	21475000	18784000	10055000	18835000	11005000
O95208	NA	NA	NA	NA	NA	NA	NA	NA	NA	NA	NA	NA	NA	NA	232160	NA	NA	NA	NA	NA	NA	NA	NA	NA	NA	NA	NA	NA	NA	NA	943910	NA	NA	NA	NA	NA	NA	NA	NA	NA	NA	NA	NA	NA	NA	NA	NA	NA	NA
O95210	395380	NA	NA	NA	NA	NA	NA	712650	NA	NA	NA	NA	NA	NA	NA	NA	NA	NA	NA	NA	NA	NA	NA	NA	NA	NA	NA	NA	NA	NA	NA	NA	NA	NA	NA	NA	NA	NA	NA	NA	NA	NA	NA	NA	NA	NA	NA	NA	NA
O95214	NA	NA	NA	NA	NA	NA	NA	11946000	11201000	8976100	NA	NA	4236200	NA	3475900	6224000	NA	NA	NA	NA	NA	NA	NA	NA	NA	NA	NA	NA	NA	NA	NA	NA	7975300	NA	NA	3039900	NA	NA	NA	2282200	NA	NA	NA	NA	NA	NA	NA	NA	NA
O95218	12496000	17397000	8719200	22150000	15433000	6284500	6590300	14753000	5907900	11273000	6830200	14994000	9443400	12286000	4891500	9071300	9203900	38681000	13364000	10990000	7973000	16784000	20694000	10754000	29569000	13914000	15254000	13738000	28250000	19228000	30331000	8426100	27176000	7341700	16118000	7212000	6939200	13144000	11511000	12571000	19822000	8000500	10717000	15022000	17808000	18559000	28935000	7787800	5538500
O95219	NA	NA	NA	NA	NA	NA	NA	NA	NA	NA	NA	NA	NA	532910	NA	NA	NA	NA	NA	NA	NA	NA	NA	NA	NA	NA	NA	NA	NA	NA	NA	NA	NA	NA	NA	NA	NA	NA	NA	NA	NA	140690	NA	NA	1209200	NA	NA	NA	NA
O95229	NA	NA	1736400	580000	2392600	NA	8005400	3299300	3731100	NA	NA	NA	761290	NA	NA	NA	NA	NA	NA	2673000	NA	NA	1512700	4566600	NA	NA	NA	1642800	23590000	1259800	NA	NA	NA	NA	NA	564300	NA	NA	NA	NA	NA	NA	NA	NA	NA	NA	NA	NA	NA
O95232	13847000	41061000	8982800	19957000	27245000	35766000	38081000	39299000	37209000	32625000	11683000	23609000	20040000	10732000	14705000	17341000	7335200	37683000	56540000	13914000	17263000	29474000	32243000	48393000	37255000	14785000	21085000	9342000	30990000	40493000	30372000	12383000	42604000	20089000	13076000	26550000	21010000	19821000	27987000	23928000	29956000	18786000	23306000	25023000	27057000	27946000	15347000	17294000	19834000
O95235	NA	NA	NA	NA	NA	207130	NA	1077600	697120	449270	NA	NA	316020	NA	NA	NA	NA	NA	NA	NA	NA	NA	NA	NA	NA	NA	NA	NA	NA	NA	NA	NA	NA	NA	NA	NA	NA	NA	NA	NA	NA	NA	NA	NA	NA	NA	NA	NA	NA
O95239	NA	1325900	96416	179640	1405500	1938800	2425100	1482300	1279400	2786700	NA	NA	683020	NA	NA	228900	NA	727090	538930	NA	NA	390690	NA	2329700	476830	NA	596180	390230	996450	720400	671660	238020	1861900	NA	607060	791200	349830	164620	315690	647350	351410	NA	NA	558310	217540	199710	1016700	NA	479320
O95248	NA	NA	NA	NA	NA	NA	NA	NA	NA	NA	NA	NA	NA	NA	77007	NA	NA	NA	NA	NA	NA	NA	NA	NA	NA	NA	NA	NA	NA	NA	NA	NA	NA	NA	NA	NA	NA	NA	NA	NA	NA	NA	NA	NA	NA	NA	NA	NA	NA
O95249	1230900	4833500	957870	1921400	3972800	2836000	7564700	7675300	4194300	6450700	1839300	1241200	1913100	1556400	NA	NA	839080	NA	2898400	NA	2465400	3089100	NA	3858300	3016800	NA	4196400	NA	1751500	3207100	5605500	NA	1829800	613930	NA	1580300	NA	1344100	2522800	2090600	2473800	2326300	2867100	1579500	2772300	NA	1888000	2085400	1863200
O95251	NA	787360	NA	NA	NA	1425900	1253400	1071300	1233000	758340	NA	NA	1238300	NA	NA	332790	NA	NA	NA	NA	NA	NA	865130	1610000	NA	NA	NA	NA	NA	NA	NA	NA	NA	NA	306590	NA	NA	NA	NA	NA	NA	NA	NA	NA	NA	NA	NA	NA	NA
O95260	NA	NA	NA	1797200	NA	NA	NA	NA	NA	NA	NA	490560	NA	NA	NA	NA	NA	NA	NA	NA	3043200	NA	NA	NA	NA	NA	686620	NA	NA	NA	NA	NA	NA	NA	NA	NA	NA	NA	1330300	NA	NA	NA	NA	998290	NA	NA	NA	NA	NA
O95263	NA	NA	NA	NA	855510	NA	NA	NA	NA	NA	NA	NA	NA	NA	NA	NA	NA	NA	NA	NA	NA	NA	NA	NA	NA	NA	NA	NA	NA	NA	NA	NA	NA	NA	NA	NA	NA	NA	NA	NA	NA	NA	NA	NA	NA	NA	NA	NA	NA
O95273	NA	NA	NA	NA	NA	NA	NA	NA	NA	NA	NA	NA	NA	NA	NA	NA	NA	NA	NA	NA	NA	NA	NA	NA	NA	1340600	NA	808660	3588900	NA	NA	NA	NA	NA	NA	NA	NA	NA	NA	NA	NA	NA	NA	NA	1871100	NA	NA	NA	NA
O95292	35610000	101010000	12367000	13072000	78043000	81847000	86577000	87198000	97204000	88118000	22927000	30013000	74620000	38096000	30062000	23023000	19278000	100110000	77192000	44711000	28595000	31426000	29837000	86205000	52765000	43750000	38660000	31488000	49433000	64111000	46480000	23071000	70530000	18617000	23295000	35860000	26726000	39649000	22298000	31658000	36466000	24706000	45788000	21364000	32041000	32874000	44796000	21337000	23472000
O95295	1302700	NA	NA	4714400	NA	NA	NA	NA	NA	NA	1255200	4089900	NA	2657100	2747500	1976800	2630900	15428000	4602000	NA	2217500	1881300	NA	NA	NA	5714700	NA	NA	2615500	3673600	5289000	NA	7954500	4404200	3611600	NA	6676900	1733700	NA	NA	NA	NA	1693100	2446900	3810700	1548300	6711000	1755800	1584300
O95297	16540000	35752000	6759800	13197000	23205000	27447000	28884000	19928000	48418000	43384000	8509400	11825000	27215000	10044000	19446000	22751000	9908800	35982000	45518000	18883000	12053000	19715000	20425000	34728000	27213000	20454000	14033000	9402100	16886000	16365000	25700000	6018600	17808000	5048100	7147800	14144000	9004800	24427000	16134000	18711000	20148000	9602200	20591000	23977000	23070000	11103000	43463000	13388000	22520000
O95298.E9PQ53	3614800	48843000	6930600	NA	17202000	16920000	35759000	34388000	54955000	38410000	4312800	3245900	18340000	2255600	3184700	6869400	3505300	NA	9821200	8275400	7266800	NA	NA	66197000	16410000	6385600	7483100	7787200	21789000	20963000	NA	4089200	17111000	6556000	2303200	4515400	4211600	9041400	11364000	3472700	2878100	NA	6977800	18346000	4360400	4214000	18696000	13785000	NA
O95299	5106900	24005000	1602500	6202200	15007000	12795000	40099000	31254000	28276000	30499000	3438500	3434400	13101000	3781500	7502800	4886300	NA	NA	22082000	5786500	NA	12330000	11474000	48038000	8284300	3146600	1571200	NA	5718000	2412100	2706300	448340	2241800	6059100	3007500	5070800	7501900	724750	5973700	4036900	2268600	1193800	NA	9524200	NA	16477000	4038000	3309000	1658200
O95302.Q75LS8	2419700	15830000	1448500	6897800	11849000	17648000	22631000	16152000	13457000	9294300	1578200	3310500	13041000	3301600	NA	6511900	4428600	16309000	6692900	2180200	2300700	6245400	7932600	22842000	2740800	18172000	4807000	2103800	2169100	11450000	6259900	5601400	6540200	4834900	3690900	1050500	2733500	914390	5311700	1737300	722680	1376700	2357300	6570600	2351300	3122100	2392900	2695800	2444200
O95319	NA	NA	NA	NA	NA	NA	NA	NA	NA	NA	NA	NA	NA	NA	NA	NA	NA	NA	NA	NA	NA	NA	NA	NA	NA	NA	NA	NA	NA	NA	NA	NA	NA	NA	NA	NA	NA	NA	NA	NA	NA	NA	NA	NA	NA	NA	NA	NA	NA
O95336	90695000	16764000	38701000	115260000	16635000	12242000	13806000	31049000	15845000	19230000	83805000	105580000	9899000	87222000	100340000	101770000	88020000	408720000	379030000	123870000	72527000	166740000	117340000	28142000	155280000	196490000	134880000	44921000	112410000	145660000	130850000	62646000	124870000	96832000	57495000	120040000	79701000	82026000	75842000	113400000	110330000	57111000	92195000	98776000	103180000	122910000	88760000	62563000	69123000
O95340	12188000	6682500	4539500	15163000	5048700	4206300	4501800	9756300	10359000	10063000	10575000	13298000	3692700	8514000	9630600	14388000	9240100	71809000	28212000	10586000	6794400	13623000	21216000	5310000	22134000	12941000	21859000	7407000	17657000	18104000	20928000	6926700	24171000	11069000	8468900	13372000	13615000	9834700	7064000	11094000	8770100	5158600	16785000	11092000	16420000	22693000	15680000	8101700	8982000
O95347	8103900	3799700	3391500	8215700	6630600	5316700	7607300	7406500	6060100	8753700	6225500	9840000	7931400	9027200	6724700	11378000	6338400	23781000	23336000	10147000	7467900	10300000	15764000	4346700	17510000	9280900	16209000	5647400	10365000	7822300	16262000	3246500	9542200	3751000	6084000	9156800	7618500	6958900	9999400	6292300	9706700	5295600	7125800	9290400	12317000	9236400	7245800	6460100	6356500
O95352	3863600	NA	683090	395330	NA	NA	NA	NA	NA	NA	2567000	NA	NA	1333500	580230	506580	1373900	5689100	2824800	956360	NA	NA	NA	NA	1118100	752610	2666400	375110	555400	892910	4549300	NA	NA	NA	462800	1271200	577050	NA	460540	478490	NA	151090	997050	NA	2967500	943910	1888900	867110	940550
O95359	NA	NA	157280	NA	NA	NA	NA	NA	NA	NA	NA	NA	NA	NA	NA	NA	NA	NA	NA	NA	NA	NA	NA	NA	NA	NA	NA	NA	NA	NA	NA	NA	NA	NA	NA	NA	NA	NA	NA	NA	NA	NA	NA	NA	NA	NA	NA	NA	NA
O95361	1160300	NA	2777200	6762500	NA	445380	NA	NA	716310	NA	1242300	4130300	530790	3883600	1374400	2613600	3880300	22462000	16257000	1775800	2144000	5010800	1627400	NA	8839900	3225100	3278700	2455500	942980	445310	2421500	NA	1471600	1943500	486520	2876700	985460	2160400	4775000	806580	3124400	1202600	6658700	4996400	2820900	3030200	1242600	6185000	1955100
O95363	NA	NA	NA	556660	NA	NA	NA	1222600	NA	NA	NA	NA	NA	NA	NA	NA	NA	NA	NA	988810	NA	714660	1358100	821640	NA	NA	NA	NA	NA	NA	NA	NA	NA	611960	580030	1215400	NA	2277100	1292700	389240	NA	750210	NA	706710	1961800	NA	NA	NA	NA
O95365	NA	NA	NA	NA	NA	NA	NA	NA	NA	NA	1420500	NA	NA	1473900	2891500	NA	NA	NA	NA	NA	NA	NA	NA	NA	NA	NA	NA	NA	NA	NA	NA	NA	NA	NA	NA	NA	NA	NA	NA	NA	1297400	NA	NA	NA	NA	NA	NA	1778400	NA
O95372	15220000	1371700	8482900	23501000	1403100	NA	4378800	4103300	NA	NA	13210000	20430000	1733400	31327000	19870000	22768000	21458000	64522000	121070000	21418000	21532000	24671000	29347000	5014700	12601000	2942100	16811000	2068900	55813000	18250000	21970000	819060	57515000	14077000	14990000	28178000	24936000	27516000	4918600	26620000	31094000	20166000	22349000	13305000	32783000	NA	41596000	28264000	7269600
O95373	109180000	92424000	40317000	94327000	101860000	77360000	86240000	116690000	118840000	128320000	84595000	99675000	84180000	98780000	108970000	111370000	66363000	302020000	351710000	111040000	98379000	126640000	150960000	181580000	220320000	107900000	136680000	86089000	109610000	153980000	145900000	59789000	194220000	87554000	48403000	108290000	100080000	109210000	112860000	108390000	112390000	117160000	115750000	89961000	165150000	102310000	133360000	118250000	77349000
O95376	NA	NA	285890	513000	NA	2053900	827240	NA	NA	1235500	1120500	1008500	NA	571820	599930	730840	464970	4585900	4962000	659840	394380	NA	954350	NA	7764300	2155400	3533700	NA	1360500	NA	NA	NA	1072300	NA	756910	NA	850420	NA	NA	NA	NA	562150	646120	NA	2332800	1922800	720820	604760	NA
O95379	NA	NA	1131400	2072200	NA	NA	NA	NA	NA	NA	NA	NA	NA	NA	NA	NA	NA	10896000	9236300	NA	NA	2713800	NA	NA	NA	2599900	NA	836240	NA	NA	2632300	NA	NA	NA	NA	NA	1378200	NA	6273900	NA	1018500	NA	2025000	NA	NA	NA	NA	NA	462930
O95382	NA	NA	NA	NA	NA	NA	NA	NA	NA	NA	NA	NA	NA	NA	NA	NA	NA	NA	NA	NA	NA	NA	NA	NA	NA	NA	NA	NA	NA	NA	NA	NA	NA	NA	NA	NA	NA	NA	NA	NA	NA	NA	NA	NA	NA	NA	NA	NA	NA
O95391	NA	492810	NA	NA	NA	NA	NA	NA	NA	NA	NA	NA	NA	NA	NA	NA	NA	NA	NA	NA	NA	NA	NA	NA	NA	NA	NA	NA	NA	NA	906780	NA	NA	NA	NA	NA	NA	NA	NA	NA	NA	NA	NA	NA	NA	NA	NA	NA	NA
O95394	25096000	NA	7885600	28044000	NA	NA	NA	NA	NA	1049600	27162000	21235000	NA	22190000	18663000	20180000	21475000	85340000	105790000	25168000	18345000	40691000	49124000	NA	40317000	20978000	38944000	18759000	38443000	39173000	74954000	15136000	46157000	25137000	2563400	32219000	46257000	24181000	32782000	33231000	24642000	19445000	25412000	29210000	26794000	4685500	25295000	29062000	17849000
O95396	NA	NA	NA	NA	NA	NA	NA	NA	NA	NA	NA	NA	NA	NA	NA	NA	NA	NA	NA	NA	NA	NA	NA	NA	NA	NA	NA	NA	NA	NA	NA	NA	NA	NA	NA	NA	NA	NA	NA	NA	NA	NA	NA	NA	NA	NA	NA	NA	NA
O95399	143790000	171080000	57347000	228360000	330610000	132800000	146370000	203580000	210170000	218740000	142370000	157480000	123330000	193670000	NA	253320000	130180000	885370000	821140000	NA	201130000	210200000	248640000	258720000	404820000	262980000	222370000	92818000	NA	289030000	274290000	76656000	544650000	NA	87352000	NA	NA	247270000	199580000	175700000	347410000	126340000	202470000	225570000	3.23e+08	192950000	NA	166990000	135410000
O95400	5894200	27951000	1969700	3225500	10677000	20425000	26183000	25091000	27162000	17220000	4010400	4370300	25521000	4072100	6468900	2890800	8750400	7651600	18958000	5889700	NA	3791000	2962400	29769000	NA	2152900	8505900	3675200	3512300	22050000	3243000	870360	5684900	3018300	2512800	NA	10638000	6222700	3854700	6286800	4161900	2558100	2107400	5036300	6039600	7048700	9728400	3918500	3029300
O95402	NA	NA	NA	NA	NA	NA	NA	NA	NA	NA	NA	NA	NA	NA	NA	NA	NA	NA	NA	NA	NA	NA	NA	NA	NA	NA	NA	NA	NA	NA	NA	NA	NA	NA	NA	NA	NA	NA	NA	NA	NA	NA	NA	NA	NA	NA	NA	NA	NA
O95406	NA	23356000	31910000	NA	93537000	105150000	144480000	172940000	194950000	194420000	NA	NA	291310000	NA	NA	97717000	52224000	246480000	253090000	NA	NA	NA	NA	3.51e+08	NA	NA	NA	NA	NA	NA	NA	NA	NA	90267000	NA	NA	NA	NA	NA	107920000	NA	NA	NA	NA	NA	NA	NA	NA	NA
O95407	NA	NA	NA	NA	NA	NA	NA	NA	NA	NA	NA	NA	NA	NA	NA	NA	NA	NA	NA	NA	NA	NA	NA	NA	NA	NA	NA	NA	NA	NA	NA	NA	NA	NA	NA	NA	NA	NA	NA	NA	NA	NA	NA	NA	NA	NA	NA	NA	NA
O95415	NA	NA	NA	NA	NA	NA	NA	7580700	7514100	NA	NA	NA	NA	NA	NA	NA	NA	NA	NA	NA	NA	NA	NA	NA	NA	NA	NA	NA	NA	NA	NA	NA	NA	NA	NA	NA	NA	NA	NA	NA	NA	NA	NA	NA	NA	NA	NA	NA	NA
O95425	103310	NA	NA	NA	NA	NA	NA	NA	NA	NA	NA	NA	NA	NA	NA	97794	NA	NA	NA	NA	NA	NA	NA	NA	NA	NA	145100	NA	NA	NA	NA	NA	NA	NA	NA	NA	NA	NA	NA	NA	NA	NA	NA	NA	NA	NA	110620	NA	NA
O95427	NA	NA	NA	NA	NA	NA	1591600	4013100	NA	NA	NA	NA	2268900	NA	NA	NA	NA	NA	NA	NA	NA	NA	NA	11466000	NA	NA	NA	NA	NA	NA	NA	NA	NA	NA	NA	NA	NA	NA	NA	NA	NA	NA	NA	NA	NA	5138900	NA	NA	NA
O95433	104880000	46177000	44858000	96845000	30038000	33939000	41934000	47881000	50404000	31753000	81125000	66427000	40395000	61515000	92990000	140160000	78159000	280560000	81892000	133580000	61532000	141670000	154260000	63044000	200560000	109250000	137370000	120010000	91594000	171120000	140180000	59602000	274870000	118660000	31143000	112700000	133420000	114160000	132920000	120740000	68479000	102990000	96355000	143400000	137330000	59668000	91646000	63746000	109520000
O95453	4018700	8181100	1187300	22347000	9765900	1152800	1510900	12726000	6448700	10817000	2479600	2931100	6830900	1625000	3578200	27284000	2169900	6954200	3644900	682500	NA	4325400	22519000	3218900	32512000	28807000	5386800	2209900	3174900	24312000	3897600	869810	42553000	2600900	1389300	3295000	2401700	1005700	1882900	3526500	25820000	502210	3640600	1299700	21222000	1800800	1355800	21269000	2559800
O95456	14032000	NA	6764500	15918000	5563200	2619900	5402900	4228400	5706700	NA	16258000	19654000	14483000	26905000	20866000	25803000	20782000	75538000	45238000	16530000	25947000	32339000	26159000	22005000	37094000	19403000	9710400	7005500	16580000	32517000	19249000	5999400	25056000	21311000	10643000	26086000	21131000	19847000	31216000	21978000	13764000	17244000	4536600	24549000	10587000	26527000	7130300	18306000	16803000
O95466	NA	677450	105220	352100	731780	NA	201640	1569800	908150	783500	NA	352410	1085000	1362600	NA	265370	98539	804620	NA	789390	NA	NA	1206300	1489800	727670	262560	NA	144180	323940	NA	NA	NA	NA	3718600	NA	NA	467170	341330	NA	201590	NA	346300	628180	NA	NA	NA	125460	455430	NA
O95470	NA	7472000	505820	752470	7564900	7318700	4488200	9418500	12092000	13359000	478020	NA	7261300	2231900	NA	1500600	5985800	NA	NA	1345600	1272200	NA	10265000	24371000	NA	NA	1729600	NA	13935000	NA	1806900	306320	2831800	993250	1214600	1059500	666720	920590	1196400	837770	748480	1333300	2358800	1201800	766300	5426200	964030	1442500	304440
O95476	NA	NA	NA	NA	NA	NA	NA	NA	NA	1856200	NA	NA	NA	NA	NA	NA	NA	NA	NA	NA	NA	NA	NA	NA	NA	NA	NA	NA	NA	NA	NA	NA	NA	NA	NA	NA	NA	NA	NA	NA	NA	NA	NA	NA	NA	NA	NA	NA	NA
O95478	18780000	57315000	9387700	25638000	58919000	51517000	50064000	62103000	70119000	63386000	18946000	34212000	55030000	16058000	19487000	24499000	11649000	54597000	17047000	28575000	21585000	41315000	18050000	71616000	15718000	35282000	20463000	10136000	35408000	26392000	41860000	13910000	23974000	21987000	3958700	15043000	14856000	24704000	24482000	23310000	16447000	15955000	19626000	14513000	13151000	8834000	13584000	16974000	21799000
O95479	243630	NA	91295	534000	NA	NA	NA	1164400	NA	NA	NA	327570	NA	NA	1426700	NA	NA	NA	NA	1892100	NA	NA	NA	NA	703040	NA	NA	NA	NA	NA	NA	NA	NA	NA	NA	NA	569890	NA	NA	NA	NA	NA	NA	1563800	1204300	NA	NA	NA	NA
O95486	2092000	NA	932290	2671000	NA	NA	406000	2002600	329530	305800	909970	1063900	NA	3774500	NA	2524200	NA	10181000	5248900	3304400	NA	2933400	1630700	321680	754530	6469100	3460800	NA	456750	1837000	2282700	1050300	717620	NA	869800	NA	576900	1651400	NA	540280	871290	NA	362440	363550	853190	799730	4748000	1885000	NA
O95487	NA	NA	NA	1084500	NA	NA	913630	790070	256780	NA	NA	NA	182360	NA	464890	NA	NA	NA	1868500	400810	231530	NA	NA	NA	NA	NA	NA	NA	NA	NA	NA	NA	NA	NA	191560	NA	395990	NA	NA	NA	NA	NA	NA	NA	844820	NA	NA	NA	NA
O95490	NA	NA	NA	NA	NA	NA	NA	NA	NA	NA	NA	NA	NA	NA	NA	NA	NA	NA	NA	NA	NA	NA	NA	NA	NA	NA	NA	NA	NA	NA	NA	NA	NA	NA	NA	NA	NA	NA	NA	NA	NA	NA	NA	NA	NA	NA	NA	NA	NA
O95544	NA	NA	NA	NA	NA	NA	NA	NA	NA	NA	NA	NA	NA	NA	NA	NA	NA	NA	NA	NA	NA	NA	NA	NA	NA	NA	NA	NA	NA	NA	NA	NA	NA	NA	1374800	NA	NA	NA	NA	NA	NA	NA	NA	NA	NA	NA	NA	NA	NA
O95551	NA	NA	NA	2903200	NA	NA	NA	NA	NA	NA	NA	7601900	NA	2130800	NA	NA	958910	3849200	NA	3891300	NA	NA	NA	NA	3582600	465780	2634300	NA	3840100	2443200	1313600	NA	2675600	931580	NA	2782700	NA	NA	NA	NA	3389000	1051100	NA	NA	4317100	1449900	2243800	NA	NA
O95562	NA	6889300	NA	NA	NA	11372000	14803000	NA	NA	NA	NA	NA	16525000	NA	NA	NA	NA	NA	NA	4566400	NA	2991300	NA	22992000	NA	4194400	NA	2680600	NA	NA	6048200	1365300	7700900	2327400	NA	NA	4073800	NA	NA	NA	NA	NA	NA	2041400	NA	NA	4076400	2615600	NA
O95563	NA	23909000	5079900	8695900	37325000	35624000	27976000	20999000	41250000	38332000	2599000	4326600	13305000	NA	3404400	1437100	2714100	9287700	7538500	4796400	3368900	5282800	3134000	34136000	6908300	NA	9548900	NA	NA	10879000	NA	NA	5893400	3276000	3396000	3207300	4970400	3434900	NA	NA	4030000	7259200	4062300	4181700	8589800	6848400	NA	2853700	NA
O95571	4025700	3683300	306010	1795600	10711000	10096000	8709600	5800600	11485000	NA	5764200	8508800	1226500	3135800	5423000	5997600	3357900	31253000	24152000	1183100	NA	7326400	14280000	6294300	12764000	3352100	4880800	6099300	6984600	NA	1650700	NA	NA	5234000	2734900	4503600	6254100	1307700	3144200	4531600	8319600	8002000	8543300	10277000	9370600	12931000	7643100	5136700	1036600
O95573	30291000	1.05e+08	14037000	27804000	120490000	113950000	107520000	131560000	148830000	137040000	22807000	18260000	85537000	27207000	25086000	33997000	18756000	33636000	39684000	29606000	35276000	41240000	23738000	160310000	60978000	33606000	43574000	27776000	49436000	42382000	48181000	19704000	34833000	13402000	17986000	27099000	31912000	25529000	26700000	28963000	29252000	16081000	32202000	26325000	39132000	28622000	40117000	17673000	29443000
O95602	NA	178900	110680	144100	156270	NA	367580	373260	574940	891230	NA	249030	184230	NA	178040	193440	NA	NA	NA	NA	NA	NA	NA	669700	566710	NA	NA	NA	NA	NA	463380	NA	121270	NA	NA	110730	NA	NA	184340	NA	NA	NA	NA	NA	NA	NA	NA	NA	144200
O95619	NA	1182200	NA	NA	1064200	1423500	NA	1073100	NA	1045200	NA	NA	NA	NA	NA	NA	NA	NA	NA	NA	NA	NA	NA	3568500	NA	NA	NA	NA	NA	NA	NA	NA	NA	NA	NA	NA	NA	NA	NA	NA	NA	NA	NA	NA	NA	NA	NA	NA	NA
O95625	NA	NA	NA	NA	NA	NA	NA	NA	NA	NA	NA	NA	NA	NA	NA	NA	NA	NA	NA	NA	NA	NA	NA	586460	NA	NA	NA	NA	NA	NA	NA	NA	NA	NA	NA	NA	NA	NA	NA	NA	NA	NA	NA	NA	1995400	NA	NA	NA	NA
O95628	NA	NA	NA	NA	NA	NA	NA	NA	NA	NA	NA	NA	NA	NA	NA	NA	NA	NA	NA	NA	NA	NA	NA	NA	NA	NA	NA	NA	NA	NA	NA	NA	NA	NA	NA	NA	NA	NA	NA	NA	NA	NA	NA	NA	NA	NA	NA	NA	NA
O95630	2150600	NA	1433800	3067600	NA	NA	NA	NA	NA	NA	2954600	2706800	670040	1616000	2117800	2549400	1667200	14380000	3342900	806170	2572100	5825800	3570100	NA	3047100	3775000	3807500	468240	4053600	786500	2169900	NA	4856300	NA	464210	NA	918800	1473900	512500	740570	3085400	NA	2486000	1383500	1906400	NA	3882100	1900800	452990
O95633	NA	NA	998270	NA	NA	NA	NA	NA	NA	NA	NA	NA	NA	NA	NA	NA	NA	NA	NA	NA	NA	3056100	1242300	NA	4832100	NA	NA	1510800	NA	5454500	NA	NA	3893800	NA	NA	NA	NA	NA	NA	NA	NA	NA	NA	NA	2489800	NA	NA	NA	NA
O95639	3453700	4177500	876090	2511300	5020600	3462800	4031400	3050800	8947100	8497000	1630300	NA	2387300	NA	1528100	2173500	1472800	NA	7646400	NA	2083600	4121800	1685100	6930200	NA	NA	NA	NA	NA	3458600	1547000	NA	4169400	NA	5190700	2315700	2771100	NA	3286700	NA	NA	2089100	1419700	NA	NA	5056400	NA	2381600	2884000
O95671	3162500	NA	609390	574180	NA	NA	NA	NA	NA	NA	911970	2208500	NA	1694900	1701900	2175300	459140	NA	1766100	1177900	623510	5527300	1888200	NA	NA	2917500	2807900	571380	2449100	583180	3359600	449070	NA	NA	NA	NA	NA	NA	1159100	NA	NA	1515500	NA	NA	NA	NA	3809800	NA	11590000
O95674	NA	3201500	624440	2059400	2515300	6458200	2284800	4208100	2858900	NA	NA	751330	3046900	1341700	3491200	1182000	NA	19520000	10020000	4161100	2376300	NA	3730600	NA	NA	NA	965420	NA	NA	NA	NA	NA	NA	NA	629950	NA	1730600	NA	NA	NA	NA	3045800	NA	1461200	NA	NA	NA	2258500	NA
O95684	497340	1457300	NA	NA	NA	NA	NA	1502100	NA	NA	NA	1171900	1636400	1483500	NA	NA	1789600	NA	NA	1831400	NA	NA	NA	NA	NA	NA	NA	NA	NA	2664900	4476700	NA	2809300	NA	NA	NA	NA	NA	NA	NA	NA	NA	NA	NA	2656900	2365700	NA	NA	NA
O95696	637350	NA	NA	NA	NA	NA	NA	NA	NA	NA	NA	NA	NA	NA	NA	NA	NA	NA	NA	NA	NA	NA	NA	NA	NA	NA	NA	NA	NA	NA	NA	NA	NA	NA	NA	NA	NA	NA	NA	NA	NA	NA	NA	NA	NA	NA	NA	NA	NA
O95707	NA	NA	NA	NA	NA	1107000	NA	NA	NA	NA	NA	NA	NA	NA	NA	NA	NA	2977900	NA	NA	NA	NA	NA	NA	NA	NA	NA	NA	NA	NA	1242000	NA	NA	NA	NA	NA	NA	NA	NA	NA	1975300	NA	NA	NA	NA	NA	NA	NA	NA
O95714	NA	NA	NA	NA	NA	NA	NA	NA	NA	NA	NA	NA	NA	NA	NA	NA	NA	238190	NA	NA	NA	NA	NA	590480	NA	NA	NA	NA	NA	NA	NA	NA	NA	NA	NA	NA	NA	NA	NA	NA	NA	NA	NA	NA	NA	NA	1305600	NA	NA
O95716	NA	3057700	391950	NA	9283500	12500000	3179900	11705000	6642000	8751600	NA	1156000	2801500	813560	NA	NA	NA	14888000	7976600	NA	NA	NA	1367600	14106000	NA	NA	4443600	NA	NA	7785700	NA	NA	2976200	NA	2124600	NA	NA	NA	1049000	NA	2038200	NA	4005900	1433900	1823900	1781900	NA	NA	1008100
O95721	951620	1068500	NA	NA	3101900	NA	NA	NA	NA	NA	466350	NA	NA	852870	NA	NA	858890	NA	NA	1040100	NA	NA	1426500	NA	2297100	NA	NA	NA	NA	NA	NA	NA	2016100	NA	NA	1566500	1136900	NA	1940800	1307100	1027500	NA	NA	NA	1308800	NA	NA	NA	573060
O95747	22688000	5559600	7780600	21662000	1864500	6511500	3757200	2690300	841100	946900	21034000	20577000	2317200	17433000	25723000	37728000	23793000	104900000	68867000	25623000	47742000	39949000	37923000	5188800	48732000	30874000	60655000	16761000	36876000	42747000	37096000	24652000	50446000	24776000	14406000	33441000	32468000	26223000	27373000	31189000	96122000	15914000	51666000	25379000	77314000	29698000	37841000	48664000	18397000
O95749	NA	NA	NA	NA	NA	NA	NA	NA	NA	NA	NA	NA	NA	NA	NA	NA	NA	NA	NA	NA	NA	NA	NA	NA	NA	NA	NA	NA	NA	NA	NA	NA	NA	NA	4671800	NA	NA	NA	NA	NA	NA	NA	NA	NA	NA	2321900	NA	NA	NA
O95757	11045000	442170	4361200	8201500	244650	554700	1787900	2567200	229970	2987300	8288400	7684100	1705100	8799000	6465500	8503300	5658300	24413000	15576000	7669800	5179400	6692900	10894000	4233500	17296000	13065000	10683000	2550400	13350000	10621000	11556000	3664800	16428000	8096700	8737300	4046500	13657000	5370400	7798000	8124400	2895700	4329300	2159500	6741200	4985700	13034000	7964100	6337500	3324800
O95758	2950000	NA	2443900	NA	NA	NA	NA	NA	NA	1029600	2933200	5483700	NA	4133700	1123700	NA	3535900	19031000	8895900	2763900	4004700	1745900	5808200	NA	11113000	12285000	8997900	6582400	12103000	2245800	5490400	3573300	NA	3076600	NA	3926300	NA	5434000	8661100	5187400	2923200	3945400	10969000	2843300	8129400	NA	4010400	3871900	4846300
O95772	NA	NA	NA	NA	1184200	NA	NA	NA	NA	1775200	NA	NA	NA	NA	NA	NA	NA	NA	NA	NA	NA	NA	NA	NA	NA	NA	NA	NA	NA	NA	NA	NA	NA	NA	NA	NA	NA	NA	NA	NA	NA	NA	NA	NA	NA	NA	NA	NA	NA
O95777	20117000	11078000	5331200	6552700	17944000	11684000	NA	3862800	29905000	39478000	18831000	12605000	13373000	23436000	6001700	35993000	29107000	90811000	71252000	31646000	22392000	46240000	40341000	51881000	14905000	57348000	38946000	20702000	NA	25989000	28357000	10125000	22460000	4094700	18634000	37883000	36410000	27970000	37365000	6886200	14253000	22627000	20972000	18277000	20645000	12530000	7699900	18109000	22893000
O95782	20036000	51811000	9163700	19306000	59440000	44238000	41580000	60453000	61595000	72762000	20160000	14730000	43736000	17752000	21262000	18833000	14070000	59194000	71730000	22758000	19348000	2.4e+07	26299000	88685000	31909000	28358000	24062000	16187000	15169000	26083000	30522000	5297700	48234000	18672000	8739100	24621000	20171000	22543000	21151000	13635000	28460000	14800000	19006000	22589000	24249000	19204000	21098000	19310000	12912000
O95785	NA	1122800	NA	99245	1161700	492520	1781400	NA	1127500	1231900	NA	NA	509830	NA	420270	NA	NA	NA	NA	143870	NA	NA	1386700	552140	NA	NA	NA	NA	NA	NA	NA	NA	NA	NA	328340	NA	NA	NA	NA	NA	NA	NA	66275	NA	NA	250080	NA	NA	NA
O95793	NA	1089500	147230	279820	NA	NA	533310	1066000	375440	3390900	745350	NA	2442100	704320	388400	NA	NA	12631000	NA	NA	NA	725080	NA	731320	NA	NA	NA	NA	NA	NA	NA	NA	NA	NA	NA	NA	NA	NA	NA	NA	NA	469880	NA	295730	1181400	NA	NA	NA	NA
O95801	7224400	NA	1809100	7141400	NA	NA	NA	NA	1279500	NA	2586100	7662400	NA	3745000	1600900	4805600	3582300	15823000	28966000	3061300	1226000	3291500	4225500	NA	8853300	3377500	5322300	NA	7802400	3619300	7019700	1323500	10264000	1277300	676520	2060200	3608000	6450700	786870	1753400	8503100	3246300	9916200	1690800	1475900	816320	642670	6476400	2768600
O95807	NA	NA	NA	NA	4112900	5338200	5749700	NA	6700800	5935100	NA	NA	NA	NA	NA	NA	NA	NA	NA	NA	NA	NA	NA	NA	NA	NA	NA	NA	7275500	NA	NA	NA	NA	NA	2085200	NA	3553200	NA	NA	NA	NA	NA	NA	NA	NA	NA	728630	NA	NA
O95816	92488000	91552000	31577000	56989000	96958000	78423000	90699000	134310000	121270000	128170000	53716000	51556000	105760000	42201000	46886000	74199000	59720000	223040000	265540000	71859000	53579000	85619000	78808000	221270000	91088000	102040000	78194000	50303000	61077000	68330000	123390000	25778000	101880000	68457000	26246000	64161000	74392000	63526000	57699000	51963000	51768000	54417000	66181000	66361000	68905000	52218000	61741000	57008000	53517000
O95817	6528600	1325600	345040	5085100	2063000	NA	2684700	1875700	2669100	681020	1905000	2351700	714880	4551800	4104200	5705300	2194100	12411000	17207000	4103500	1539800	13878000	4952600	NA	5401500	4307300	4421000	1734900	6849200	5224000	8145900	506530	3294600	1192300	3180300	5829000	1210300	5516000	822900	2328000	4890600	2239700	4522500	1103100	998320	7109400	1617400	5720000	2475600
O95819	731490	NA	451770	166580	NA	NA	NA	NA	159980	NA	547810	1410600	NA	1008500	402940	878180	543670	1951300	976180	NA	676420	1349600	465490	NA	NA	948370	1074500	NA	1297700	1210000	1541700	NA	1216800	1033100	NA	453490	368800	390700	848910	566730	NA	528410	530550	448640	971200	NA	NA	559250	392800
O95822	NA	1603500	NA	NA	NA	578440	NA	817660	1239500	NA	NA	NA	582820	NA	NA	NA	NA	NA	NA	NA	NA	NA	NA	NA	NA	NA	254800	NA	NA	NA	NA	NA	NA	NA	NA	NA	NA	NA	NA	NA	NA	NA	NA	NA	NA	NA	NA	NA	NA
O95825	NA	NA	NA	NA	NA	NA	NA	NA	NA	NA	NA	NA	NA	NA	NA	NA	957580	NA	NA	NA	NA	NA	NA	NA	NA	NA	NA	NA	NA	NA	NA	NA	NA	NA	NA	NA	NA	NA	NA	1609300	NA	NA	NA	NA	NA	NA	NA	NA	NA
O95831	40305000	133450000	12341000	49354000	141430000	140520000	140910000	174710000	200940000	181540000	30911000	37525000	136310000	38863000	25804000	45828000	25425000	96034000	119260000	45134000	40691000	74073000	73833000	216780000	55246000	53558000	57292000	30374000	63495000	85797000	78795000	19044000	63180000	44469000	36793000	49294000	43480000	41924000	43403000	41927000	46418000	38018000	52330000	36018000	56008000	48214000	63415000	47536000	27872000
O95832	NA	NA	NA	NA	NA	NA	NA	NA	NA	14564000	NA	NA	NA	NA	NA	NA	NA	NA	NA	NA	NA	NA	NA	NA	NA	NA	NA	NA	NA	NA	NA	NA	NA	NA	NA	NA	NA	NA	NA	NA	NA	NA	NA	NA	NA	NA	NA	NA	NA
O95833	NA	NA	NA	NA	NA	NA	NA	NA	NA	NA	NA	NA	NA	NA	NA	NA	NA	NA	NA	NA	NA	NA	NA	NA	NA	NA	NA	NA	NA	NA	NA	NA	NA	NA	450440	NA	NA	NA	NA	NA	NA	NA	NA	NA	NA	NA	NA	NA	NA
O95834	27848000	NA	13780000	24871000	NA	NA	NA	NA	NA	NA	20225000	20190000	NA	16072000	20312000	27718000	16199000	71702000	62981000	18952000	14153000	28193000	39672000	NA	34084000	20219000	50174000	11067000	37866000	26451000	37895000	12209000	43638000	16667000	6965700	18461000	13400000	23694000	21385000	21525000	12060000	19860000	22327000	24966000	33555000	8581200	23956000	19690000	13869000
O95835	NA	NA	NA	NA	NA	NA	NA	NA	NA	NA	NA	NA	NA	NA	NA	NA	NA	NA	NA	NA	NA	NA	NA	NA	NA	NA	NA	NA	NA	NA	NA	NA	NA	NA	NA	NA	NA	NA	NA	NA	NA	NA	NA	NA	NA	NA	NA	NA	NA
O95857.Q12999	NA	12122000	NA	NA	16428000	12707000	13934000	23674000	24874000	19229000	NA	NA	27727000	NA	NA	NA	NA	NA	NA	NA	NA	NA	NA	36956000	NA	NA	NA	NA	3527100	NA	NA	NA	NA	NA	5738200	NA	NA	NA	NA	NA	NA	NA	NA	2213200	NA	NA	3522700	NA	NA
O95861	11709000	2417500	5923000	15605000	NA	446090	913200	748700	5061500	1358900	15377000	13105000	633340	12822000	12519000	19939000	15798000	35691000	24095000	17524000	15488000	17996000	20713000	13895000	37386000	16814000	20932000	15249000	25278000	25732000	26234000	11266000	20139000	11453000	25107000	25808000	9007000	15309000	17893000	11900000	14530000	12533000	29064000	17794000	27893000	22985000	17149000	17938000	8123200
O95864	NA	NA	NA	NA	NA	NA	NA	NA	NA	NA	NA	NA	NA	NA	NA	NA	NA	NA	NA	NA	NA	NA	NA	NA	NA	NA	NA	NA	NA	NA	NA	NA	NA	NA	NA	NA	NA	NA	NA	NA	NA	NA	NA	NA	NA	2337500	NA	NA	NA
O95865	1881500	NA	589070	1119900	NA	NA	1312600	NA	NA	NA	NA	881590	1019200	1969700	NA	1174600	2709000	4488700	3626800	1069600	1496000	NA	3048200	NA	2344800	1630900	3919500	1951300	1966700	4079600	2259500	449600	4399400	2855600	2378700	824240	1002700	NA	2784000	2480100	NA	1793600	NA	1968900	1377200	1670300	2890300	935310	1381000
O95870	NA	12590000	518430	684940	11436000	7541100	13361000	8412700	10983000	12140000	NA	NA	10191000	NA	NA	556290	NA	NA	NA	NA	NA	NA	NA	13923000	NA	NA	1100800	NA	NA	NA	NA	NA	1356900	NA	2304700	NA	574350	NA	831350	NA	NA	NA	NA	384760	NA	NA	NA	NA	NA
O95873	NA	NA	NA	NA	NA	NA	NA	NA	NA	NA	NA	NA	NA	NA	NA	NA	NA	NA	NA	NA	NA	NA	NA	NA	NA	NA	NA	NA	NA	NA	NA	NA	NA	NA	NA	NA	NA	NA	NA	NA	NA	NA	NA	NA	NA	NA	NA	NA	NA
O95881	39682000	9603900	25760000	87505000	20468000	5161000	20763000	21577000	30873000	30407000	49663000	65901000	4576600	62874000	82368000	60218000	35734000	199880000	119900000	61131000	28505000	83841000	130990000	21848000	133320000	46298000	120530000	25862000	80326000	69346000	110670000	28617000	88395000	66161000	5416600	62786000	71580000	17657000	32062000	67001000	87033000	65236000	119960000	53489000	86586000	9731200	100680000	71620000	42412000
O95905	490610	NA	227020	NA	NA	NA	NA	NA	721200	NA	457470	NA	NA	NA	335150	NA	NA	NA	NA	NA	NA	NA	NA	NA	NA	505880	NA	NA	NA	NA	NA	NA	452480	NA	392550	NA	NA	NA	327180	381510	936680	NA	386350	NA	NA	NA	NA	NA	360410
O95926	NA	NA	NA	NA	1670300	NA	2451800	8721900	1568300	2152400	2043100	NA	2091400	NA	NA	NA	NA	NA	NA	NA	NA	NA	NA	21372000	NA	NA	NA	NA	NA	NA	NA	NA	NA	NA	NA	NA	NA	NA	733320	NA	3944200	NA	NA	NA	NA	NA	NA	NA	NA
O95954	NA	NA	NA	NA	NA	1237800	3577300	NA	NA	NA	NA	NA	NA	NA	NA	NA	NA	NA	NA	NA	NA	NA	NA	NA	NA	NA	NA	NA	NA	NA	NA	NA	NA	NA	NA	NA	NA	NA	NA	NA	NA	NA	NA	NA	NA	NA	NA	NA	NA
O95983	NA	1699300	1732000	976670	2917600	2855100	1420300	6937500	NA	4958600	NA	1527500	NA	948100	6054300	3092100	706570	5159700	5563800	13286000	NA	1722700	1839600	14135000	2436000	NA	1673800	NA	1559000	NA	1254900	NA	2676900	918700	NA	2206400	NA	2657200	2708700	2685300	NA	NA	NA	NA	NA	NA	1669500	1361400	951210
O95985	NA	NA	NA	NA	NA	NA	NA	NA	NA	NA	NA	NA	NA	NA	NA	NA	NA	NA	NA	NA	NA	NA	NA	NA	NA	NA	NA	NA	NA	NA	NA	NA	NA	NA	NA	NA	NA	NA	NA	NA	NA	NA	NA	NA	NA	NA	NA	NA	NA
O95989	NA	NA	736170	NA	1836400	NA	NA	NA	NA	NA	3195400	1824900	NA	NA	2352000	4450300	1663000	9585400	NA	1886400	1792900	NA	NA	NA	4314600	3186300	3814100	NA	6637000	8453000	35479000	NA	22894000	5994100	2087400	2374400	6280200	4835600	NA	7071300	NA	5012900	8940600	2537800	NA	NA	5066500	1583300	1400500
O95999	NA	NA	NA	NA	NA	NA	NA	NA	NA	NA	NA	NA	NA	NA	NA	NA	NA	NA	NA	NA	NA	NA	NA	NA	NA	NA	NA	NA	NA	NA	NA	NA	NA	NA	NA	NA	NA	NA	NA	NA	NA	NA	1132800	NA	NA	NA	NA	NA	NA
O96000	8215400	37566000	9530400	31048000	19652000	23684000	6844200	45204000	55599000	18404000	13602000	10734000	19083000	20074000	22157000	22782000	4011900	27059000	76673000	2410100	4411600	11986000	28072000	80517000	9916600	33614000	14609000	18236000	37093000	48734000	6521400	14041000	49765000	16088000	14282000	NA	23500000	5869900	16651000	19684000	27683000	9633200	12425000	13078000	11741000	2914500	9713100	13948000	10388000
O96005	NA	16103000	NA	367490	7738600	11317000	14858000	33665000	26571000	18439000	NA	NA	12972000	NA	NA	NA	NA	NA	NA	NA	NA	NA	NA	18014000	NA	NA	NA	NA	NA	1359600	1207300	NA	1674600	NA	918400	NA	NA	NA	NA	NA	NA	NA	NA	NA	NA	3411400	NA	NA	NA
O96006	NA	NA	NA	323620	NA	2055300	NA	NA	NA	NA	NA	NA	1380100	NA	NA	NA	NA	NA	NA	NA	NA	NA	NA	3417500	NA	NA	NA	NA	NA	NA	NA	NA	722740	NA	NA	NA	NA	NA	NA	NA	NA	NA	NA	NA	NA	NA	NA	NA	NA
O96007	NA	NA	NA	2620400	NA	NA	NA	NA	NA	NA	NA	NA	NA	NA	NA	NA	NA	5998400	NA	1562500	NA	NA	NA	NA	NA	NA	NA	NA	NA	NA	NA	NA	4454500	NA	2298900	NA	NA	NA	NA	1778000	NA	NA	NA	NA	1968300	3578100	NA	2278700	NA
O96008	15081000	85458000	21686000	42696000	101760000	144050000	125390000	126200000	261090000	130840000	19446000	45992000	136590000	41734000	46380000	46295000	27805000	121870000	118190000	62523000	40226000	83270000	60703000	150610000	71741000	50541000	55646000	14710000	64399000	74550000	69001000	23073000	62424000	35597000	26883000	46052000	55683000	49580000	33457000	37077000	37185000	30330000	46154000	42729000	49119000	25176000	52239000	38777000	45217000
O96011	NA	6166700	456680	1721700	3864100	1700100	486680	5018100	6571300	7577900	1038100	NA	2386700	NA	541280	NA	700860	2384700	NA	1159600	736060	NA	NA	6184600	NA	NA	1992200	1858400	NA	1803300	2219500	NA	3659600	NA	993970	NA	NA	NA	2916400	NA	1469300	NA	1284600	NA	NA	NA	NA	1153500	NA
O96013.Q9NQU5	482520	NA	219830	NA	NA	NA	NA	NA	NA	NA	364770	NA	NA	NA	NA	NA	643960	NA	NA	NA	NA	NA	NA	NA	525460	NA	NA	NA	627490	NA	NA	NA	NA	NA	1495200	644850	NA	597710	NA	NA	NA	NA	NA	NA	NA	NA	NA	NA	NA
O96017	NA	NA	NA	NA	NA	NA	NA	NA	NA	NA	NA	417710	NA	NA	NA	NA	NA	1753900	3261800	NA	NA	NA	NA	NA	1760400	NA	NA	NA	NA	NA	NA	NA	NA	NA	NA	NA	NA	NA	NA	356900	NA	NA	NA	NA	NA	NA	NA	NA	276650
O96019	27744000	48011000	9570800	30516000	26290000	32751000	44741000	57036000	53586000	54358000	26808000	30298000	33477000	19544000	25784000	49197000	24826000	108460000	112640000	27460000	27943000	45976000	60608000	69830000	50371000	36497000	24331000	26066000	44618000	53537000	62727000	4422800	70114000	33740000	12775000	16550000	23533000	37254000	19742000	31052000	21158000	15572000	19363000	21846000	35285000	32232000	38940000	12815000	8776200
O96020	NA	NA	NA	NA	NA	NA	NA	NA	NA	NA	512590	NA	NA	NA	NA	NA	NA	NA	NA	NA	1222700	NA	NA	NA	NA	NA	NA	NA	NA	NA	NA	NA	NA	NA	NA	NA	NA	NA	NA	NA	NA	NA	NA	NA	NA	NA	NA	NA	NA
O96028	NA	NA	NA	NA	NA	NA	NA	NA	NA	NA	NA	NA	NA	NA	NA	NA	NA	NA	NA	NA	NA	NA	NA	NA	NA	NA	NA	NA	NA	164410	NA	NA	NA	NA	NA	NA	NA	NA	NA	NA	NA	NA	NA	NA	NA	NA	NA	NA	NA
P00156	NA	9734100	NA	NA	NA	7592500	8298200	NA	8808500	11774000	NA	NA	6562300	NA	NA	NA	NA	NA	NA	NA	NA	NA	NA	11312000	NA	NA	NA	NA	NA	NA	NA	NA	6136400	NA	NA	NA	NA	NA	NA	NA	NA	4873000	6269300	NA	NA	NA	4897400	5857200	NA
P00167	NA	77894000	NA	NA	68645000	75640000	82251000	92353000	93213000	84556000	NA	NA	68932000	NA	NA	NA	NA	NA	NA	NA	NA	NA	NA	118680000	NA	NA	NA	NA	NA	NA	NA	NA	NA	NA	20457000	NA	NA	NA	NA	NA	NA	NA	NA	NA	NA	21016000	NA	NA	NA
P00325.P07327.P00326	NA	NA	NA	8160800	NA	NA	NA	NA	NA	NA	NA	NA	NA	NA	NA	NA	NA	NA	NA	NA	NA	NA	NA	NA	NA	NA	NA	NA	NA	NA	NA	NA	NA	NA	NA	NA	NA	NA	NA	NA	NA	NA	NA	NA	NA	NA	NA	NA	NA
P00338	3027800000	1339400000	1220500000	3617400000	1479800000	1167400000	1360900000	1472700000	1570100000	1616600000	3093900000	3248300000	1069800000	2908200000	3416600000	3.835e+09	2393900000	1.011e+10	9459100000	3735500000	3177300000	3796300000	5064600000	1878400000	5454200000	4244600000	4.707e+09	3.615e+09	5502200000	4525800000	4614800000	2110100000	7460800000	3066900000	2347600000	3583400000	3.309e+09	4116100000	3443900000	3036700000	4677500000	2939700000	4035600000	3.453e+09	4208200000	2436700000	3455300000	3347300000	2785100000
P00352	NA	NA	NA	NA	NA	NA	NA	NA	NA	3177400	NA	NA	NA	NA	NA	NA	NA	NA	NA	NA	NA	NA	NA	NA	NA	NA	NA	NA	NA	NA	NA	NA	NA	NA	NA	NA	NA	NA	NA	NA	NA	NA	NA	NA	NA	NA	NA	NA	NA
P00367.P49448	35301000	58006000	16189000	33115000	35062000	45866000	62757000	66569000	61745000	75084000	28407000	31570000	45850000	33109000	34834000	41482000	30384000	109080000	101040000	42796000	27742000	40787000	37184000	82062000	79651000	83137000	63677000	35623000	57427000	60128000	57316000	14121000	92042000	35426000	19898000	38149000	38190000	33624000	14845000	38398000	35651000	35727000	45632000	33751000	49920000	21424000	49739000	27020000	32228000
P00374.Q86XF0	16894000	NA	4355300	15951000	NA	NA	NA	NA	NA	NA	8734900	10212000	NA	9453900	9602100	6787000	7472700	18191000	24788000	23533000	12267000	13497000	15678000	NA	12248000	7006000	15139000	NA	5024200	15043000	11992000	1242900	4999800	15108000	5289500	17627000	18715000	14081000	11820000	12407000	3860200	10969000	9774900	18272000	7815600	NA	15058000	4831700	5943600
P00387	184790000	212530000	49301000	175550000	193470000	262920000	180670000	313270000	364960000	373930000	106860000	112750000	169910000	125730000	116880000	154600000	91409000	5.88e+08	344190000	162490000	122180000	228100000	177370000	490030000	287540000	183430000	211220000	136950000	151520000	241850000	225570000	99497000	310490000	124940000	46349000	203720000	136760000	155290000	166880000	181080000	148270000	89040000	216840000	144960000	190040000	83610000	205050000	153630000	147800000
P00390	9124800	NA	12322000	17413000	NA	453680	3495800	2040500	2605900	NA	14351000	13801000	1249200	15548000	22464000	15103000	9368000	57444000	61427000	16405000	10666000	13406000	29934000	1384000	19335000	11128000	32436000	7879500	19652000	21586000	39821000	4887200	20504000	16036000	8495400	12903000	17739000	12559000	12684000	10593000	20715000	15977000	22235000	13359000	11142000	17924000	24529000	15230000	13042000
P00395	3700700	84426000	NA	NA	42749000	36023000	31653000	40563000	60288000	66831000	58864000	57145000	171080000	64668000	30888000	49775000	40255000	252530000	278070000	17613000	NA	NA	NA	55128000	20966000	3147700	NA	6876400	NA	15681000	26901000	NA	19504000	4451300	NA	16818000	6175800	17584000	11284000	9677700	17921000	5870500	11580000	8255800	15670000	NA	12127000	NA	9393300
P00403	229770000	354620000	50236000	147380000	585980000	448080000	376850000	437570000	547050000	405880000	120170000	171160000	259360000	141950000	147900000	212700000	120160000	732710000	505490000	212560000	167210000	199470000	231790000	488840000	247070000	47797000	249460000	91357000	218970000	237030000	201400000	98006000	326670000	169770000	88627000	166360000	196420000	225450000	197760000	189640000	253900000	147400000	216640000	198070000	225760000	166940000	150200000	171180000	145690000
P00414	11496000	NA	NA	NA	31553000	NA	3145400	90665000	43029000	74154000	8906100	NA	46115000	NA	NA	17096000	18656000	NA	NA	NA	14383000	13465000	NA	19975000	NA	24497000	29264000	24590000	31712000	NA	NA	9683000	NA	NA	NA	NA	NA	14049000	NA	4177000	13294000	NA	NA	NA	NA	NA	47855000	15403000	13560000
P00441	452180000	134180000	148030000	392360000	67773000	66048000	64838000	129390000	125440000	115160000	391730000	448600000	61674000	434840000	410910000	628960000	356140000	1769700000	1366200000	563440000	340850000	814390000	818090000	126150000	924780000	1022700000	968990000	335150000	1424400000	777840000	1467700000	261300000	1288400000	351890000	134830000	480660000	441530000	720640000	445980000	409030000	468730000	407500000	756300000	299040000	684800000	307500000	728940000	586950000	504340000
P00450	NA	NA	NA	NA	NA	NA	NA	NA	NA	NA	NA	NA	NA	NA	NA	NA	NA	NA	NA	NA	NA	NA	NA	NA	NA	NA	NA	NA	NA	NA	NA	NA	NA	NA	NA	NA	NA	NA	NA	NA	NA	NA	NA	NA	NA	NA	NA	NA	NA
P00480	NA	NA	NA	NA	NA	NA	NA	NA	NA	NA	NA	NA	NA	NA	NA	NA	NA	NA	NA	NA	NA	NA	NA	NA	NA	NA	NA	NA	NA	NA	NA	NA	NA	NA	NA	NA	NA	NA	NA	NA	NA	NA	NA	NA	NA	NA	NA	NA	NA
P00491	203010000	34685000	87529000	203200000	26565000	27931000	27883000	33768000	29793000	33582000	170690000	177970000	13952000	162020000	178590000	235430000	134760000	692030000	780680000	256830000	197810000	329900000	259420000	45839000	452190000	356780000	269790000	245560000	274970000	387370000	337020000	140640000	395410000	172960000	51205000	262080000	188130000	218680000	187780000	201560000	254320000	149850000	235560000	181430000	260320000	87748000	300990000	191180000	161050000
P00492	138160000	30286000	40811000	75061000	15715000	28409000	25359000	23929000	40782000	27389000	129290000	108750000	16604000	115750000	111210000	150530000	80899000	438140000	414510000	96771000	124330000	143760000	192180000	35413000	238340000	163950000	161630000	145030000	198310000	254800000	267330000	115450000	260390000	107770000	93137000	141030000	129850000	135960000	116870000	101260000	168130000	91380000	113520000	112140000	143720000	143090000	129430000	79219000	114590000
P00505	194370000	165710000	92536000	224710000	151400000	154390000	160990000	251620000	259740000	286180000	150280000	186800000	110830000	188010000	200220000	253180000	134110000	636130000	663570000	233830000	154970000	350450000	308250000	244570000	403920000	296310000	406990000	220960000	356400000	263270000	366310000	98563000	471620000	204890000	74441000	199040000	180640000	221910000	230410000	192140000	232310000	142750000	303050000	187790000	302520000	109020000	303660000	193480000	185510000
P00533.Q15303	23537000	56801000	8217200	28906000	45095000	57600000	62492000	78888000	81048000	85557000	17185000	14921000	49611000	13187000	15687000	23856000	9537100	44066000	45178000	20427000	17028000	27637000	20168000	99751000	25416000	24613000	20765000	10920000	17464000	51152000	13702000	8948200	29671000	12298000	12784000	14603000	14181000	19350000	12431000	10122000	15921000	11015000	21869000	19093000	20321000	40220000	24077000	13806000	9684600
P00558	2632400000	265780000	1236100000	2981700000	347100000	232600000	318630000	330920000	360050000	323860000	2319200000	2.619e+09	237030000	2445600000	2.824e+09	3122500000	2359600000	7412900000	7407300000	3643900000	2375300000	4006100000	4334400000	372070000	5584200000	4.969e+09	4.073e+09	2796400000	4096100000	3992900000	4689300000	1355200000	4.98e+09	2736100000	1354200000	3391300000	2699100000	3329400000	2733300000	2579300000	3688700000	2155700000	3151400000	2935600000	3515500000	1184700000	3319200000	2976100000	1856800000
P00568	40879000	NA	26097000	46912000	NA	1208700	1433700	NA	NA	1262700	52700000	61967000	1237200	60640000	52643000	66606000	29264000	147790000	138950000	50761000	42862000	69520000	81938000	7943500	129770000	49343000	61989000	43405000	54310000	48876000	67387000	29714000	43383000	40492000	14756000	31923000	47325000	55524000	17454000	41868000	27517000	53694000	61900000	34626000	90047000	29193000	61043000	35078000	43706000
P00751	NA	NA	1134800	1813400	NA	NA	NA	NA	NA	NA	NA	1012900	NA	NA	373270	537270	437470	1659300	1633900	NA	NA	NA	1872700	NA	NA	928560	2060700	NA	239140	574710	NA	NA	799630	512930	NA	800710	NA	NA	1108200	NA	1379100	1780400	1213500	NA	1508700	NA	1823800	NA	NA
P00813	3641600	NA	2144400	7836400	NA	NA	NA	NA	NA	NA	4651900	3276600	NA	5576000	2052300	7109600	2672400	9545200	3194900	12172000	5979100	9147200	10338000	NA	15116000	5983900	5254100	6186600	4198600	11994000	10280000	2621900	12252000	4531300	NA	6999200	3466800	7319100	761820	6934200	8471500	4515800	9539000	7360000	5081900	NA	8976700	4920300	1730300
P00846	133580000	212160000	27019000	95110000	241190000	225990000	229900000	198890000	221700000	261880000	57463000	55147000	173900000	60421000	63825000	73134000	27947000	165750000	280580000	73463000	73084000	95058000	117090000	243470000	117520000	NA	1.48e+08	92930000	102690000	113350000	140210000	55274000	174780000	73355000	57368000	57670000	88176000	117960000	92405000	50599000	144060000	54334000	1.43e+08	55634000	82719000	58629000	111760000	76264000	57925000
P00918	NA	NA	NA	NA	NA	NA	NA	NA	NA	NA	NA	NA	NA	NA	NA	NA	NA	NA	NA	NA	NA	NA	NA	NA	NA	NA	NA	NA	NA	NA	NA	NA	NA	NA	NA	NA	NA	NA	NA	NA	NA	NA	NA	NA	NA	NA	NA	NA	NA
P00966	393110000	162950000	184700000	375420000	156210000	159160000	156760000	174170000	213140000	227020000	367680000	436850000	134130000	366150000	432420000	601030000	297770000	1402900000	1481600000	359200000	408120000	685760000	589470000	279160000	681450000	526830000	618050000	334420000	539040000	666570000	716640000	216750000	719950000	393360000	3.91e+08	434460000	446520000	502300000	563180000	441900000	620210000	378350000	439090000	514280000	630350000	574780000	445430000	435950000	412480000
P00973	NA	NA	NA	NA	NA	NA	NA	2546400	NA	NA	NA	NA	NA	NA	NA	NA	NA	NA	NA	NA	NA	NA	NA	NA	NA	NA	NA	NA	NA	NA	NA	NA	NA	NA	NA	NA	NA	NA	NA	NA	NA	NA	NA	NA	NA	NA	NA	NA	NA
P01009	NA	NA	NA	NA	NA	NA	NA	NA	NA	NA	NA	NA	NA	NA	NA	NA	NA	NA	NA	NA	NA	NA	NA	NA	NA	NA	NA	NA	NA	NA	NA	NA	NA	NA	NA	NA	NA	NA	NA	NA	NA	NA	NA	NA	NA	NA	NA	NA	NA
P01023	NA	NA	NA	NA	NA	NA	NA	NA	NA	NA	NA	NA	NA	NA	NA	NA	NA	NA	NA	NA	NA	NA	NA	NA	NA	NA	NA	NA	NA	NA	NA	NA	NA	NA	NA	NA	NA	NA	NA	NA	NA	NA	NA	NA	NA	NA	NA	NA	NA
P01024	NA	2906100	46251	NA	2944500	3203600	1799100	3224500	4217800	3594600	NA	NA	2477000	NA	NA	NA	NA	NA	NA	NA	NA	NA	NA	5847900	NA	NA	225920	NA	NA	NA	NA	NA	240030	130930	464730	NA	NA	NA	NA	NA	NA	121960	NA	144260	193130	118910	141290	129680	96818
P01033	7581900	NA	945360	3778400	NA	NA	1570500	NA	NA	NA	1116700	1027100	NA	NA	3405400	NA	3227800	8654800	8926500	NA	NA	3575000	6015300	NA	12028000	NA	8839200	NA	13722000	NA	3145500	NA	6949500	4069900	NA	2422500	NA	3523800	756930	3416700	NA	NA	7123600	NA	16318000	NA	2412100	2004200	NA
P01034	NA	NA	NA	NA	NA	NA	NA	NA	NA	NA	NA	NA	NA	NA	NA	NA	NA	NA	NA	NA	NA	NA	3103100	NA	NA	NA	NA	NA	NA	NA	NA	NA	NA	NA	NA	NA	NA	NA	NA	NA	NA	NA	NA	NA	NA	NA	NA	NA	NA
P01111	21544000	79491000	5396100	29068000	43464000	35341000	41297000	78088000	75922000	66165000	27195000	17939000	65985000	18527000	32890000	26426000	24136000	46451000	56394000	23872000	11985000	31391000	19288000	81889000	29091000	30576000	56767000	24816000	82626000	22981000	8122000	7646500	14573000	12244000	16794000	16683000	18788000	34976000	42037000	23767000	13556000	29783000	19781000	19403000	27493000	22748000	16121000	26537000	40438000
P01112	NA	1926300	NA	NA	7339400	6496900	5550300	NA	9848200	5792200	NA	NA	8788200	NA	NA	NA	NA	NA	NA	NA	NA	NA	NA	NA	NA	NA	NA	NA	NA	NA	NA	NA	NA	NA	NA	NA	NA	NA	NA	NA	NA	NA	NA	NA	NA	NA	NA	NA	NA
P01116	NA	NA	1493000	NA	6226000	1369100	NA	NA	9962700	NA	NA	1406300	2907300	NA	NA	2473200	NA	NA	NA	NA	NA	NA	5442200	NA	4034700	NA	NA	1317200	NA	NA	5950200	835790	NA	NA	1256600	NA	2934800	NA	NA	NA	NA	NA	NA	NA	NA	NA	NA	NA	NA
P01130	NA	3185500	416750	NA	1298300	3151600	3332300	2964100	1385400	3947100	NA	NA	1667700	397810	NA	NA	NA	NA	NA	461320	NA	NA	NA	3181900	NA	418500	NA	NA	NA	NA	NA	169850	NA	NA	343890	NA	320480	NA	NA	344460	230610	929930	NA	NA	NA	NA	429790	1076700	NA
P0DOX7.P01834	NA	NA	NA	NA	NA	NA	NA	NA	NA	NA	NA	NA	NA	NA	NA	NA	NA	NA	NA	NA	NA	NA	NA	NA	NA	NA	NA	NA	NA	NA	NA	NA	NA	NA	NA	NA	NA	NA	NA	NA	NA	NA	NA	NA	NA	NA	NA	NA	NA
P01859	NA	11965000	NA	NA	NA	NA	NA	NA	NA	NA	NA	NA	NA	NA	NA	NA	NA	NA	NA	NA	NA	NA	NA	NA	NA	NA	NA	NA	NA	NA	NA	NA	NA	NA	NA	NA	NA	NA	NA	NA	NA	NA	NA	NA	NA	NA	NA	NA	NA
P01889	65317000	69724000	35100000	75735000	70110000	63737000	66569000	72436000	91199000	117320000	47024000	54621000	62092000	49340000	50088000	40453000	32107000	177250000	188870000	58587000	78924000	75016000	89910000	79307000	104890000	60645000	99727000	62305000	72339000	141150000	104530000	37727000	88036000	60722000	11885000	52607000	59025000	84330000	78142000	65299000	120780000	65592000	68417000	67294000	69518000	23155000	96438000	56280000	56699000
P01893	10625000	26921000	6174100	12714000	17480000	9082000	11896000	26657000	19883000	15555000	10552000	9941100	6883800	11007000	10372000	10534000	6761600	21008000	34192000	14051000	14644000	33079000	23338000	8284300	26799000	27028000	15815000	8795100	13101000	37375000	22705000	7341000	27391000	8628300	3046300	17317000	17571000	10861000	15807000	12548000	30510000	8731700	12880000	15711000	13324000	6257900	23619000	14427000	8060400
P02042	NA	NA	NA	NA	NA	NA	NA	NA	NA	NA	NA	NA	NA	NA	NA	NA	NA	NA	NA	NA	NA	NA	NA	NA	NA	NA	NA	NA	NA	NA	NA	NA	NA	NA	NA	NA	NA	NA	NA	NA	NA	NA	NA	NA	NA	NA	NA	NA	NA
P02144	2664700	NA	NA	NA	NA	NA	NA	NA	NA	NA	NA	NA	NA	NA	NA	NA	NA	NA	NA	NA	NA	NA	NA	NA	NA	NA	3893200	NA	NA	NA	2886800	NA	NA	NA	NA	NA	NA	NA	4140300	NA	NA	NA	NA	NA	NA	NA	NA	NA	NA
P02462	NA	NA	NA	NA	NA	NA	NA	NA	NA	NA	NA	NA	NA	NA	NA	NA	NA	NA	NA	NA	NA	NA	NA	NA	NA	NA	NA	NA	NA	NA	NA	NA	NA	NA	NA	NA	NA	NA	NA	NA	NA	NA	NA	NA	NA	NA	NA	NA	NA
P02545	438300000	1485500000	204760000	543500000	1401800000	1136200000	1245100000	1798900000	1827500000	1785600000	355130000	369670000	1152600000	374500000	437250000	577090000	333810000	1415300000	1190200000	535020000	342060000	622510000	595990000	2285500000	827610000	639730000	719490000	440840000	726910000	835790000	806570000	245090000	962110000	410020000	348980000	531020000	448090000	454590000	530310000	409240000	603210000	339870000	552100000	418860000	618590000	530140000	649720000	418010000	361680000
P02649	NA	NA	NA	NA	NA	NA	NA	NA	NA	NA	NA	NA	NA	NA	NA	NA	NA	NA	NA	NA	NA	NA	NA	1517600	NA	NA	NA	NA	NA	NA	NA	NA	NA	NA	NA	NA	NA	NA	NA	NA	NA	NA	NA	NA	NA	NA	NA	NA	NA
P02656	NA	NA	NA	NA	NA	NA	NA	NA	NA	NA	NA	NA	NA	NA	NA	NA	NA	NA	NA	NA	NA	NA	NA	NA	NA	NA	NA	NA	NA	NA	NA	NA	NA	NA	NA	NA	NA	NA	NA	NA	NA	NA	NA	NA	NA	NA	NA	NA	NA
P02751	NA	NA	NA	NA	NA	NA	NA	NA	NA	NA	NA	NA	NA	NA	NA	NA	NA	NA	NA	NA	NA	NA	NA	NA	NA	NA	NA	NA	NA	NA	NA	NA	NA	NA	NA	NA	NA	NA	NA	NA	NA	NA	NA	NA	NA	117750	NA	NA	NA
P02765	NA	NA	NA	NA	NA	NA	NA	NA	NA	NA	NA	NA	NA	NA	NA	NA	NA	NA	NA	NA	NA	NA	NA	NA	NA	NA	NA	NA	NA	NA	NA	NA	NA	NA	NA	NA	NA	NA	NA	NA	NA	NA	NA	NA	NA	NA	NA	NA	NA
P02786	137650000	244160000	51961000	144870000	227120000	223380000	256940000	279090000	299170000	298770000	100810000	114790000	206240000	103420000	121560000	154370000	74940000	429340000	269200000	150550000	118760000	190950000	199130000	377420000	213940000	174050000	203950000	116310000	209030000	158350000	218590000	70442000	281830000	119230000	109660000	149400000	128190000	101930000	96033000	99245000	138810000	83542000	160010000	111150000	139780000	109100000	170760000	123260000	93773000
P02787	NA	NA	NA	NA	NA	NA	NA	NA	NA	NA	NA	NA	NA	NA	NA	NA	NA	NA	NA	NA	NA	NA	NA	NA	NA	NA	NA	NA	NA	NA	NA	NA	NA	NA	NA	NA	NA	NA	NA	NA	NA	NA	NA	NA	NA	NA	NA	NA	NA
P02792	9761500	NA	NA	NA	NA	NA	NA	NA	NA	NA	NA	NA	NA	NA	NA	NA	NA	NA	NA	NA	NA	NA	NA	NA	NA	NA	NA	NA	NA	NA	NA	NA	NA	NA	NA	NA	NA	NA	NA	NA	NA	NA	NA	NA	NA	NA	NA	NA	NA
P02794	8350700	15369000	10942000	21808000	15438000	12848000	28428000	15683000	29364000	18536000	29587000	25953000	13634000	31247000	27763000	27783000	16791000	116260000	58600000	24407000	23978000	59562000	48466000	10511000	14874000	19056000	51107000	27773000	13405000	38936000	75153000	25156000	66778000	46128000	3333800	34026000	39063000	39523000	34896000	48119000	33129000	32964000	29663000	24112000	41459000	13107000	27890000	20492000	23956000
P80297.P02795.P13640.CON__P67983.P80294.P04731.Q8N339.P04732	NA	NA	NA	NA	NA	NA	NA	NA	NA	NA	NA	NA	NA	NA	NA	NA	NA	NA	NA	NA	NA	NA	NA	NA	NA	NA	NA	6325800	12554000	7948900	NA	NA	NA	NA	NA	NA	NA	NA	NA	NA	NA	NA	NA	NA	NA	NA	NA	NA	NA
P03886	4210700	3231300	NA	NA	2794400	21682000	6092000	12542000	NA	14310000	2949100	NA	NA	1959200	3153700	2287800	NA	NA	NA	NA	NA	NA	NA	NA	NA	NA	NA	NA	NA	NA	10174000	NA	NA	NA	NA	NA	NA	NA	NA	NA	NA	NA	NA	NA	NA	NA	NA	NA	NA
P03891	NA	NA	NA	NA	NA	NA	NA	11661000	NA	20593000	NA	NA	NA	NA	NA	NA	NA	NA	NA	NA	NA	NA	NA	19635000	NA	NA	NA	NA	NA	NA	NA	NA	NA	NA	NA	NA	NA	NA	NA	NA	NA	NA	NA	NA	NA	2468700	NA	NA	NA
P03897	27370000	74832000	22581000	51864000	74626000	74567000	82445000	136170000	108650000	107490000	30632000	30378000	55300000	34983000	32436000	26699000	21371000	NA	NA	NA	25455000	48747000	65160000	145810000	112100000	57532000	47137000	NA	62747000	51377000	36205000	23017000	79871000	69374000	NA	37381000	40003000	NA	25738000	27396000	41566000	29836000	NA	43621000	71235000	22129000	36727000	65488000	37386000
P03905	4280300	NA	3154500	NA	8703300	5068500	NA	2910900	3592300	4498600	811230	2187600	2353700	4210500	NA	NA	2369800	NA	NA	3905300	NA	NA	7394600	7358800	NA	NA	NA	NA	4884800	5778500	NA	4221700	NA	NA	NA	4969700	NA	5099200	3652200	3638600	NA	NA	4154300	NA	NA	NA	NA	NA	NA
P03915	NA	5002000	NA	NA	10359000	3047400	10489000	22508000	18830000	15985000	NA	NA	5084400	NA	NA	NA	NA	2568600	NA	NA	NA	1728100	NA	7131600	NA	1298400	NA	NA	NA	NA	NA	NA	NA	NA	2181400	NA	NA	NA	NA	NA	1129800	NA	1922000	NA	NA	5992900	NA	NA	662870
P03923	5517400	7429300	2307800	NA	NA	7414500	8399700	NA	15263000	21947000	NA	NA	5616100	NA	3784300	4516100	NA	NA	NA	2944600	NA	4124100	NA	13815000	NA	NA	NA	NA	NA	NA	NA	NA	NA	NA	NA	NA	3825300	NA	NA	NA	NA	NA	NA	NA	NA	2992900	NA	NA	3198000
P03928	17911000	56223000	16634000	5433800	86786000	57849000	22273000	45893000	140330000	58285000	14930000	32096000	32857000	12198000	29382000	22219000	17428000	56348000	22882000	NA	9867900	9196000	17175000	44681000	36537000	NA	47677000	6499700	NA	56727000	6305000	NA	NA	3948900	12076000	NA	11900000	22304000	24019000	NA	NA	20811000	22193000	23272000	34037000	9878600	24524000	21053000	19459000
P03973	2450100	NA	NA	NA	NA	NA	NA	NA	NA	NA	NA	NA	2465600	NA	NA	NA	NA	NA	NA	NA	NA	NA	NA	NA	NA	1641700	NA	2629300	NA	NA	NA	968940	NA	NA	1002300	NA	NA	NA	2300900	NA	2746300	NA	NA	NA	NA	NA	NA	NA	NA
P04040	14969000	53797000	5788500	17814000	67758000	53367000	42014000	64635000	64370000	67587000	16157000	11780000	49909000	13742000	11998000	23156000	9189700	63969000	69356000	24227000	17198000	27175000	23483000	95381000	45212000	27171000	23587000	14839000	27677000	27604000	32835000	6256500	30223000	19065000	36936000	14651000	21343000	15359000	17995000	11604000	8216700	10119000	24872000	17927000	25205000	24768000	29715000	15110000	16549000
P04049	NA	NA	NA	88283	NA	NA	NA	NA	NA	NA	NA	NA	NA	NA	NA	NA	NA	NA	NA	NA	NA	NA	NA	NA	NA	NA	NA	NA	NA	NA	NA	NA	NA	NA	NA	NA	NA	NA	3749800	NA	NA	NA	NA	NA	NA	NA	NA	NA	NA
P04062	12669000	16250000	2843500	10606000	6022800	9120100	18799000	15179000	25199000	20613000	3850300	9683700	21795000	12449000	6277500	10135000	2784400	40679000	37733000	9709100	5229400	8949700	10700000	25069000	9647000	NA	9818300	5029700	3622200	9632700	4888900	4550500	8709200	8694500	3001600	17245000	19605000	4909000	9167400	8338400	1581300	7104300	2455000	7294200	1038700	4333800	12476000	5653300	8142800
P04075	1446500000	299130000	701520000	1754400000	364660000	277470000	287570000	4.27e+08	365970000	356150000	1398600000	1530900000	303030000	1584200000	1596200000	1925800000	1312600000	4985700000	4699900000	2220700000	1320100000	2418300000	2478500000	394900000	2842200000	2536300000	2819600000	1386300000	3002300000	3064600000	3286600000	912760000	3598700000	1.694e+09	925590000	1970600000	1.355e+09	1467100000	1.419e+09	1742700000	2072300000	1383700000	2219300000	1620100000	2271100000	626260000	2568500000	1969500000	1114400000
P04080	97242000	22343000	33966000	85007000	2995700	9371100	NA	13610000	12093000	23911000	72916000	70770000	15043000	35603000	83249000	105250000	49416000	221640000	279440000	131500000	70361000	142130000	75668000	29108000	194910000	137620000	134060000	67787000	111480000	89197000	119320000	42489000	207370000	71466000	16771000	87761000	64886000	78096000	82169000	57069000	129580000	37483000	61895000	70979000	153870000	47282000	90011000	91242000	40911000
P04083	697970000	244690000	367160000	919660000	272290000	202520000	296460000	258840000	298520000	328260000	675370000	711380000	212330000	736920000	684750000	1042900000	514510000	2962300000	2462500000	876320000	870630000	1532700000	1265100000	413050000	1505500000	1064400000	1363300000	908220000	1905900000	1242900000	1550600000	834640000	2475700000	816960000	431160000	736350000	778030000	925370000	867510000	889480000	1176600000	785510000	1027700000	817260000	1041700000	796030000	933540000	730800000	841010000
P04114	NA	NA	NA	NA	NA	NA	NA	NA	NA	39869	326540	348380	NA	NA	NA	NA	402360	378570	1140800	NA	NA	NA	NA	NA	NA	NA	122610	NA	408630	174490	99060	NA	NA	NA	NA	NA	NA	NA	NA	NA	175040	NA	NA	NA	NA	655310	NA	NA	NA
P04150	NA	759760	NA	320750	NA	426680	344380	374150	1501000	1172500	NA	NA	701660	202030	NA	NA	NA	NA	NA	NA	NA	NA	NA	NA	NA	324040	481630	NA	440990	371840	NA	NA	637650	NA	124360	NA	NA	NA	NA	NA	NA	NA	NA	NA	NA	NA	NA	NA	NA
P04156	NA	4479000	NA	NA	4752200	4037700	3973700	3784400	3906700	7060400	NA	NA	NA	NA	NA	NA	NA	NA	NA	NA	NA	NA	NA	5976700	NA	NA	NA	NA	NA	NA	NA	NA	NA	NA	1025300	NA	NA	NA	NA	NA	NA	NA	NA	NA	NA	2936100	NA	NA	NA
P04179	681060000	13090000	292110000	830710000	40542000	23968000	16309000	44708000	63437000	23551000	660510000	577580000	28359000	572180000	691700000	841870000	430570000	1606200000	2601300000	876190000	701330000	1052900000	876740000	117780000	1.203e+09	1121400000	688590000	408470000	1167800000	1092500000	1431200000	430040000	1464400000	800350000	2940500	846400000	798190000	742980000	754240000	899510000	824400000	550490000	870660000	899370000	926660000	17479000	725220000	657800000	527220000
P04181	10690000	51169000	3909900	3782800	64845000	40114000	33978000	61962000	55018000	59203000	4924900	3537500	32566000	2660200	3906900	5923500	4493200	16171000	34918000	6749600	8045100	6750700	11025000	85298000	13107000	8074500	12826000	1258200	6498300	17971000	13685000	1234800	17650000	3845000	16975000	11678000	6912900	2341300	4567500	5493300	1133100	9436900	14610000	5499200	9973600	13939000	10074000	10308000	4833100
P04183	14072000	NA	3254400	4619200	NA	NA	654360	NA	1377000	NA	11308000	6305700	729930	11086000	10689000	9702100	8049300	14135000	15917000	12792000	7757800	4962900	17830000	NA	12003000	15592000	11119000	7937700	11656000	27571000	29913000	2957400	24515000	NA	2051500	29952000	5816200	3193400	15238000	12356000	8817400	6091900	10462000	NA	7436100	12725000	9377100	7471700	1976700
P04264.CON__P04264	2641400	141700000	6090000	10741000	34963000	55007000	44276000	80098000	110090000	91148000	31831000	21276000	62726000	25038000	13950000	52434000	41448000	167950000	204090000	40825000	45037000	38482000	43392000	53739000	31464000	36869000	51262000	32692000	72301000	3837400	47108000	16149000	4318800	26088000	7587200	46219000	26355000	3321400	55591000	34341000	1845500	17204000	49836000	30865000	10257000	35323000	3064200	14402000	57033000
P04271	NA	NA	NA	NA	NA	NA	NA	NA	NA	NA	NA	NA	NA	NA	NA	NA	20602000	NA	NA	NA	NA	NA	NA	NA	NA	NA	NA	NA	NA	NA	NA	NA	NA	NA	NA	NA	NA	NA	NA	NA	NA	NA	NA	NA	NA	NA	NA	NA	NA
P04350	NA	NA	NA	NA	NA	NA	NA	NA	NA	NA	NA	NA	NA	NA	NA	NA	NA	NA	NA	NA	NA	NA	NA	NA	NA	NA	NA	NA	NA	NA	NA	NA	NA	NA	NA	NA	NA	NA	NA	NA	NA	NA	NA	NA	NA	NA	NA	NA	NA
P04406	4.358e+09	1582900000	2715600000	4656900000	1396300000	1058500000	1350400000	1401800000	1806100000	1779600000	5761300000	5576600000	1338800000	5599700000	5771500000	6740200000	3.944e+09	1.4545e+10	1.5793e+10	6507600000	5.128e+09	7202200000	8964200000	2416900000	9172500000	8496200000	8518900000	5907900000	9.587e+09	1.0779e+10	9149100000	2631200000	1.1742e+10	5729500000	2594100000	6632500000	6554300000	5712300000	6.18e+09	6060300000	7068300000	6539800000	6606600000	6984900000	7248600000	3500700000	6035800000	7025300000	3909400000
P04424	NA	NA	NA	903900	NA	NA	NA	NA	NA	NA	NA	NA	NA	542820	NA	NA	NA	NA	NA	391770	482160	NA	NA	NA	NA	NA	NA	639710	NA	909150	NA	NA	NA	NA	245310	NA	463380	NA	NA	207770	NA	NA	NA	NA	NA	NA	544900	424200	NA
P04439	152420000	445170000	101220000	257170000	420640000	300750000	378220000	479020000	416890000	354770000	169510000	200530000	323870000	180870000	229970000	313850000	167400000	662420000	657710000	290660000	169530000	347200000	305350000	665780000	414880000	244500000	337210000	214600000	401900000	487370000	364460000	133710000	527170000	146260000	64466000	253490000	243700000	214370000	125130000	213190000	280690000	166890000	263700000	140960000	316710000	103440000	181820000	105830000	185700000
P04626	NA	NA	NA	NA	NA	NA	NA	NA	NA	NA	NA	NA	NA	NA	NA	NA	NA	NA	NA	NA	NA	NA	NA	NA	NA	NA	NA	NA	NA	NA	NA	NA	NA	NA	NA	NA	NA	NA	NA	NA	NA	NA	NA	NA	NA	NA	NA	NA	NA
P04632.Q96L46	78104000	92851000	33955000	66068000	48438000	50281000	36621000	71532000	81522000	80154000	96304000	76064000	50363000	72929000	87851000	128170000	52059000	292090000	242990000	102990000	73599000	93435000	112330000	66293000	138340000	62503000	137040000	49754000	76817000	84277000	132460000	37310000	156180000	98615000	57393000	101200000	33009000	62604000	85083000	50559000	137510000	71069000	107020000	6e+07	113730000	112450000	60938000	100170000	29791000
P04792	334810000	328890000	152480000	347610000	215820000	288220000	228030000	322900000	371210000	369380000	259060000	305940000	184240000	345860000	259690000	341330000	221730000	811870000	1050400000	393550000	327520000	364970000	453540000	417790000	704710000	745180000	567540000	322690000	453170000	586410000	507950000	187360000	777350000	285170000	368270000	391170000	365560000	322180000	310560000	323700000	414580000	345660000	329080000	309520000	429520000	698640000	411690000	359910000	181670000
P04818	109770000	4813600	56493000	106420000	5549100	6168400	3948800	6761600	13215000	18379000	63311000	94875000	8946500	89371000	99198000	135830000	83503000	314040000	371640000	152500000	104050000	148810000	119250000	4456300	140810000	178230000	151290000	57775000	160460000	197770000	166180000	51111000	200610000	80411000	15543000	109150000	82553000	108690000	101840000	104390000	102340000	61819000	124410000	143490000	101590000	11658000	122400000	67602000	109060000
P04843	210060000	496930000	101240000	235400000	502510000	471480000	461900000	541780000	641520000	660440000	174320000	197640000	406460000	185510000	205940000	276210000	150330000	651120000	716730000	271190000	212520000	359730000	352010000	876190000	408540000	333740000	404540000	215540000	284160000	361700000	381970000	136280000	437950000	234820000	116390000	310520000	201700000	270310000	284400000	251980000	270410000	198850000	260410000	238460000	290450000	197490000	271530000	257250000	204150000
P04844	202010000	502700000	68252000	182300000	402840000	468860000	497690000	646490000	586460000	656130000	150400000	165390000	399530000	153220000	143430000	209860000	132150000	669530000	649820000	197020000	140900000	290610000	279490000	738230000	285310000	272200000	289150000	123800000	260550000	299070000	295290000	105130000	385370000	198040000	77471000	212140000	170440000	146880000	166810000	139630000	194880000	146410000	1.81e+08	163470000	243830000	223110000	144660000	170480000	146530000
P04899	64368000	300510000	27997000	83504000	203560000	218380000	222540000	262870000	292630000	293200000	80927000	73985000	172220000	72388000	69428000	112030000	61738000	157400000	183690000	96947000	60238000	102640000	169870000	314060000	188480000	61798000	128160000	54204000	163060000	98037000	109410000	38382000	59248000	51718000	27816000	73460000	68377000	96580000	85486000	57713000	82815000	70839000	52674000	63949000	81490000	89866000	85630000	70937000	36741000
P04920	NA	23865000	NA	NA	16206000	20416000	27049000	24129000	34215000	30026000	NA	NA	13979000	NA	NA	NA	NA	NA	NA	NA	NA	NA	NA	23305000	NA	NA	NA	NA	NA	NA	NA	NA	NA	NA	2087400	NA	NA	NA	NA	NA	NA	NA	NA	NA	NA	3842800	NA	NA	NA
P05023	126670000	193070000	67379000	151970000	199940000	195160000	185530000	266560000	256660000	253010000	94465000	93549000	183090000	97729000	124420000	128020000	76380000	385800000	397310000	167230000	125570000	208420000	224500000	300730000	260820000	209250000	196750000	105380000	224410000	206100000	249020000	75283000	285650000	131200000	34480000	134530000	147990000	126760000	139390000	141960000	148810000	89954000	179500000	140050000	169380000	88931000	147920000	124840000	111240000
P05026	67316000	87251000	26835000	35157000	90437000	59983000	68713000	107620000	130080000	103680000	52629000	44664000	80423000	22365000	25671000	61958000	26019000	105620000	108900000	50887000	27406000	49266000	54513000	136090000	118610000	83274000	67869000	40569000	97880000	101320000	86162000	30251000	93370000	50579000	7419700	50858000	46109000	32127000	44831000	32863000	45951000	32470000	50344000	41831000	63114000	19846000	73812000	31525000	26681000
P05062	NA	NA	NA	148270	NA	NA	NA	NA	NA	NA	NA	NA	NA	NA	NA	NA	NA	NA	NA	NA	NA	NA	NA	NA	NA	NA	NA	NA	NA	3077500	NA	1493000	NA	NA	NA	NA	NA	NA	NA	NA	NA	NA	NA	NA	NA	NA	528560	NA	NA
P05067	365950	858250	374940	1508600	478890	NA	419530	NA	1032200	NA	251550	701660	NA	977020	306500	1043100	NA	2542100	NA	NA	1667700	NA	481200	NA	462790	1418700	2070700	881880	3817300	3845300	2876700	372750	NA	1045900	NA	1296300	535230	710160	170580	681280	1740600	771400	1144500	432440	1556800	NA	1447500	1619200	522450
P05091	NA	27654000	1049200	NA	26596000	36538000	15694000	37395000	42240000	34668000	NA	NA	21996000	NA	NA	NA	NA	NA	NA	NA	NA	NA	NA	46333000	NA	NA	NA	NA	NA	NA	NA	NA	NA	NA	12176000	NA	NA	NA	NA	NA	NA	NA	NA	NA	NA	19896000	NA	NA	NA
P05109	19099000	NA	2896200	20099000	NA	NA	NA	NA	NA	NA	17189000	15472000	NA	20740000	2009600	1800100	9549300	35093000	24054000	5366600	5017300	23124000	4277800	NA	21307000	34466000	21466000	12496000	9993200	17141000	21844000	7150600	13603000	13823000	NA	3619400	12482000	22078000	6474800	3876300	25545000	15648000	21547000	7987300	20880000	NA	20709000	1583600	11697000
P05114	67689000	172510000	107250000	175550000	213790000	159250000	153590000	213490000	249050000	216680000	68734000	129640000	151380000	133920000	129030000	89554000	152620000	109010000	100170000	141940000	37144000	40450000	91931000	172340000	122480000	173900000	140350000	117740000	260800000	241970000	146020000	87307000	175660000	116500000	52459000	118950000	79581000	140050000	104970000	74846000	146240000	76889000	48518000	112930000	158440000	33180000	184550000	72453000	111640000
P05120	17404000	7324900	11942000	20618000	NA	NA	NA	7125500	NA	NA	22878000	23594000	3576200	23370000	21677000	24942000	21795000	87250000	81621000	32984000	20354000	33424000	32337000	NA	33058000	37006000	41779000	14110000	50318000	58260000	34846000	21992000	73643000	27833000	NA	36028000	22057000	25738000	22344000	15661000	17103000	27473000	40299000	18180000	17553000	2864200	27317000	23464000	13039000
P05141	149110000	517350000	99021000	165790000	497350000	573300000	541300000	604060000	676150000	789080000	162010000	197490000	472900000	173650000	233180000	296990000	121820000	434860000	569900000	284850000	210690000	255700000	272060000	865670000	299750000	377010000	280960000	181430000	281700000	309050000	265350000	104770000	416880000	216040000	74710000	212200000	221500000	197220000	239600000	207770000	196570000	171940000	307280000	222660000	242960000	212180000	255670000	171420000	205020000
P05161	22335000	1405600	5324300	14590000	1771700	2498400	2073700	1554200	2451700	2237600	11082000	12134000	2077800	12583000	14049000	19027000	1602600	77285000	73739000	21159000	15811000	24331000	32498000	12061000	47606000	NA	19356000	6408500	27857000	24821000	28267000	9350400	34123000	15543000	6539700	25436000	14239000	17068000	14235000	14688000	17649000	14506000	28428000	8175000	29495000	3911800	34284000	13717000	14997000
P05165	NA	NA	373420	NA	204980	NA	NA	363230	489940	NA	NA	NA	401880	NA	NA	530630	NA	NA	NA	NA	NA	NA	NA	1738700	NA	NA	NA	NA	NA	NA	NA	NA	NA	NA	NA	NA	NA	NA	NA	NA	NA	NA	NA	NA	NA	305210	NA	NA	NA
P05166	NA	1789700	NA	NA	NA	2047600	3270000	2008700	1469700	1928700	NA	NA	238490	NA	NA	NA	NA	NA	NA	NA	NA	NA	NA	NA	NA	NA	NA	NA	NA	NA	NA	NA	NA	NA	674200	NA	NA	NA	NA	NA	NA	NA	NA	NA	NA	NA	NA	NA	NA
P05187	NA	1123900000	NA	NA	1157600000	1120300000	1137200000	1304900000	1222200000	1389100000	NA	NA	1005500000	NA	NA	NA	NA	NA	NA	NA	NA	NA	NA	1638600000	NA	NA	NA	NA	NA	NA	NA	NA	NA	NA	501590000	NA	NA	NA	NA	NA	NA	NA	NA	NA	NA	614310000	NA	NA	NA
P05198	154440000	83602000	94938000	175920000	81501000	78154000	145520000	91800000	99039000	75782000	151060000	148040000	81368000	182360000	180900000	244970000	120090000	599500000	592310000	221310000	200300000	318740000	265950000	156030000	338640000	316670000	290590000	183940000	315790000	335790000	305170000	120110000	388170000	167760000	100700000	236670000	2.22e+08	222640000	252160000	193560000	204150000	156400000	250390000	221610000	302230000	131920000	243960000	177990000	155790000
P05204	507850000	105900000	108310000	411480000	50427000	395800000	311040000	108150000	98065000	45654000	470070000	551450000	68859000	894600000	658860000	662310000	791220000	1737300000	85367000	53681000	163260000	314940000	514320000	41773000	82781000	554880000	424340000	279350000	660050000	946900000	636220000	259270000	116570000	332680000	287610000	662440000	33855000	490300000	267330000	57675000	403840000	57197000	49390000	305420000	514690000	566650000	1100800000	286010000	321240000
P05362	41064000	70906000	19968000	40283000	81398000	77113000	81340000	101390000	105780000	118550000	30314000	41115000	52605000	34822000	44428000	57306000	29263000	126860000	143600000	30808000	31898000	52710000	60856000	151280000	56969000	76522000	55802000	25601000	55283000	45026000	79873000	20723000	127240000	36146000	18886000	44116000	42515000	37481000	50519000	34895000	41211000	37012000	31183000	39248000	66188000	23810000	54706000	43073000	27570000
P05386	3334200000	2054200000	779330000	1384400000	2953700000	2340600000	2779700000	2321100000	2982800000	1399900000	639850000	833170000	2085100000	1.806e+09	755570000	2601300000	1319400000	5550300000	4936200000	1.295e+09	1089200000	2342100000	2590500000	4009100000	4336100000	1329200000	1432600000	600980000	1876400000	1163700000	3417300000	635410000	4.53e+09	213120000	895260000	1958600000	2248800000	2.412e+09	2527800000	2114800000	3244400000	2415800000	1053300000	2433900000	1316800000	1619200000	1022900000	1762200000	1272400000
P05387	1517600000	2179300000	664310000	1461900000	1373300000	1443100000	1.171e+09	2034700000	1703100000	1787200000	1235300000	1450100000	1.288e+09	1483600000	1574100000	1705200000	925080000	3754400000	4600200000	2034600000	1676700000	1889100000	2595700000	2359700000	3570800000	1914900000	2424400000	1168100000	2658100000	2430500000	2568500000	851470000	3321400000	1384300000	863120000	1613400000	1685500000	1588900000	1463200000	1.233e+09	2120300000	1618700000	1656900000	1419400000	2233600000	1.621e+09	1329900000	988030000	1234200000
P05388.Q8NHW5	690820000	890770000	388180000	823850000	968440000	725110000	835840000	1205200000	1.064e+09	1217800000	664120000	696150000	755500000	602740000	694220000	950320000	586160000	2825200000	2438300000	1065800000	777930000	1129900000	1346100000	1667900000	1973400000	986620000	916090000	769340000	1184500000	1639700000	975470000	560560000	1.783e+09	847070000	496840000	850500000	904450000	900030000	947750000	854600000	958250000	604950000	688950000	974290000	729320000	925330000	740250000	915830000	715310000
P05412	1374200	NA	NA	1426100	NA	NA	NA	NA	1424600	NA	NA	NA	NA	NA	NA	NA	NA	NA	3416300	NA	NA	NA	5157900	NA	NA	NA	1510900	NA	NA	NA	NA	NA	NA	NA	8108300	NA	NA	NA	744780	NA	NA	NA	NA	NA	NA	NA	NA	NA	NA
P05413.P02689	NA	3114000	NA	NA	1967100	4050800	20373000	9367200	12048000	19974000	NA	NA	20176000	NA	NA	NA	NA	NA	NA	NA	NA	NA	NA	10814000	NA	NA	NA	NA	NA	NA	NA	NA	NA	NA	20198000	NA	NA	NA	NA	NA	NA	NA	NA	NA	NA	16977000	NA	NA	NA
P05423	NA	NA	206620	490450	NA	892200	NA	NA	NA	589710	632290	NA	554700	NA	NA	NA	NA	1614500	6449000	NA	NA	NA	NA	1490500	1107300	NA	1162300	NA	NA	NA	NA	NA	1535700	NA	NA	750810	NA	597880	NA	NA	NA	994040	NA	NA	NA	NA	NA	1719700	476220
P05455	88790000	30993000	55584000	160710000	42510000	28383000	30452000	40852000	49082000	42923000	139930000	137560000	37140000	114680000	138170000	176200000	97872000	570330000	627500000	124740000	114420000	209290000	2.14e+08	47640000	217030000	142760000	192780000	86688000	148680000	210020000	212780000	107280000	253260000	137230000	56790000	181600000	173700000	152930000	160910000	182730000	155750000	118940000	185260000	157120000	196950000	103930000	144380000	141580000	73088000
P05549.Q6VUC0	2323000	304310	1340000	2585700	NA	3046300	2935400	1700200	NA	2213600	2323500	3426100	1285200	2564200	2544800	4240700	NA	NA	9412700	4408600	2871500	6054900	900550	NA	8184400	NA	NA	NA	NA	4893800	NA	NA	4293100	4491300	402950	3464200	NA	NA	NA	5597500	3342100	2600700	NA	NA	2437000	1119000	NA	3165800	3766600
P05556	148210000	248770000	66642000	148790000	210510000	226680000	211650000	231290000	196490000	296350000	111980000	162440000	147880000	163150000	185010000	231210000	117290000	519570000	462270000	185580000	141330000	244340000	250030000	332610000	271340000	200770000	226630000	168240000	201420000	282530000	234280000	90417000	253830000	1.56e+08	34060000	155860000	158510000	153100000	162450000	147150000	216740000	131600000	174140000	169830000	226740000	58585000	208620000	142750000	125980000
P05783.CON__H.INV.HIT000015463	588820000	3721700000	243660000	569540000	3003200000	3062300000	3014800000	4056900000	5148700000	4363400000	513710000	544770000	3143900000	520890000	604010000	769680000	473110000	1863300000	1819200000	762610000	555130000	840780000	872880000	4514500000	1108300000	836230000	979990000	642480000	928160000	1187500000	973140000	324050000	1326500000	573060000	382890000	761930000	628990000	738660000	684840000	622410000	773780000	572280000	807490000	634230000	752980000	1449700000	816630000	670250000	4.68e+08
P06132	27010000	NA	5953100	22831000	NA	NA	NA	2497200	1623800	NA	16215000	11953000	NA	12808000	7601500	17760000	14893000	60057000	125870000	25815000	8774100	13161000	41297000	NA	72600000	21744000	30113000	4513500	14561000	27510000	64581000	8040200	29561000	11544000	5804200	6288800	11434000	16380000	28356000	18198000	7216700	7372000	18978000	19369000	16347000	2717400	15617000	5893200	13719000
P06213	NA	540850	NA	NA	236920	209820	213370	270420	293710	NA	NA	NA	NA	NA	NA	NA	NA	NA	NA	NA	NA	NA	NA	547400	NA	NA	NA	NA	NA	NA	NA	NA	NA	NA	143890	NA	NA	NA	NA	NA	NA	NA	NA	NA	NA	NA	NA	NA	NA
P06280	335240	NA	477440	827150	NA	NA	NA	NA	NA	NA	332830	378150	NA	364060	1105600	469490	NA	4672400	6557400	NA	NA	NA	NA	NA	NA	361820	1973100	NA	NA	NA	NA	NA	NA	NA	NA	506610	NA	NA	NA	1648000	575430	NA	NA	NA	1373700	NA	765890	NA	NA
P06396	32063000	3752700	14275000	40003000	4078300	7335900	4199100	9614000	7198400	6224500	23335000	30531000	2363100	23473000	28405000	24233000	22053000	103060000	54460000	37692000	20613000	37671000	38889000	5354900	47309000	38546000	40947000	23580000	36943000	40266000	43489000	13576000	57196000	15542000	8094000	23422000	24907000	33502000	25972000	24072000	26098000	24077000	23610000	20050000	35391000	3353600	36294000	28028000	18106000
P06400	NA	NA	NA	NA	NA	NA	1830700	NA	NA	NA	NA	NA	NA	NA	NA	NA	NA	NA	NA	NA	NA	NA	NA	NA	NA	NA	NA	648230	NA	NA	NA	NA	NA	NA	NA	NA	NA	NA	NA	NA	NA	NA	NA	NA	NA	NA	1087600	NA	NA
P06454	320710000	587470000	1040200000	2662100000	453790000	350950000	388860000	672650000	656320000	508860000	1346400000	1402300000	426530000	1709900000	1168100000	1749200000	2066500000	4027400000	2294500000	1912400000	424140000	2002900000	2157100000	706970000	3664700000	3283400000	1692400000	1444800000	2506400000	2620300000	2.905e+09	1023300000	3419900000	1571100000	1416300000	2.165e+09	2084600000	1062500000	1984600000	1610100000	1675800000	1025400000	1639400000	1287200000	1989200000	2093700000	2866400000	1255200000	1421200000
P06493.Q96Q40.O94921	57982000	84824000	22563000	48294000	67427000	47964000	62916000	86304000	85777000	97569000	45972000	48705000	57777000	34040000	43218000	45648000	24410000	135670000	138150000	56088000	33301000	25309000	58171000	75852000	44532000	31595000	53201000	26762000	54708000	62171000	68102000	19210000	79564000	37374000	49410000	18299000	34916000	52345000	27294000	24665000	34270000	44347000	45657000	34232000	55388000	68855000	65608000	35066000	28959000
P06576	518340000	928030000	169760000	377930000	1032100000	822870000	803550000	1237100000	1.042e+09	1.192e+09	381030000	468750000	826930000	384790000	433730000	584870000	335180000	1803400000	1867500000	614610000	512480000	844270000	771630000	1422400000	761160000	676900000	776850000	391580000	773790000	896900000	733840000	232240000	829620000	537460000	311960000	506970000	618560000	528700000	534250000	475240000	676890000	381610000	522410000	496660000	512550000	586370000	523730000	416450000	457520000
P06702	NA	NA	10233000	15569000	NA	NA	NA	NA	NA	NA	2700400	15996000	NA	16248000	4399100	23225000	8460800	83534000	88073000	19684000	11483000	9808500	33446000	NA	37017000	19272000	17516000	7253100	38435000	23667000	32575000	4754700	NA	18974000	NA	13240000	20195000	6402100	17181000	21872000	29337000	NA	11317000	14831000	21472000	NA	9909600	4778900	11884000
P06703	1003500000	466730000	381660000	1138800000	722330000	369090000	424910000	575910000	662080000	750420000	711910000	661900000	442060000	665010000	927550000	910060000	769670000	3504200000	2440600000	937760000	304110000	717710000	1429500000	598530000	1006500000	1.057e+09	1041600000	596190000	1573300000	1.365e+09	1095400000	352700000	1562800000	811820000	1016700000	967030000	699890000	1105100000	941340000	1.168e+09	1547800000	762130000	937540000	819300000	1348100000	1932500000	1001100000	804410000	442090000
P06730	20467000	12442000	10713000	39656000	2786400	18405000	12362000	3706600	7713600	8125300	24975000	22130000	7032100	27800000	23191000	40406000	7094500	84730000	44099000	33627000	27861000	50537000	51109000	9078000	58230000	40809000	48462000	20269000	53818000	25081000	82594000	19464000	57554000	22535000	13102000	23985000	22268000	32257000	32457000	13993000	25759000	24893000	29490000	33485000	28619000	35861000	47318000	28958000	16193000
P06733	2329800000	753590000	1495400000	3742900000	678950000	535410000	577810000	685630000	812980000	882180000	3322500000	3466500000	536280000	3499300000	3781700000	5003200000	3.174e+09	1.0883e+10	8900100000	4479100000	3573900000	5461300000	5857300000	1128700000	6097500000	5921100000	5529500000	3643100000	5828900000	6303400000	6701100000	1882100000	7052900000	3908700000	1.626e+09	4363600000	4024100000	3.574e+09	3744900000	3924100000	4632700000	3722100000	4536400000	3615700000	4533600000	2975600000	4.529e+09	4.026e+09	2983500000
P06737	48310000	762160	17511000	41959000	2485800	8563100	NA	2132600	1656100	1597500	32576000	32651000	1348000	39288000	41852000	40904000	18464000	172530000	142960000	48706000	35890000	49446000	55457000	4868800	61469000	59416000	54535000	36991000	68179000	64793000	64293000	21924000	57418000	27706000	18134000	39536000	35942000	40856000	40911000	36166000	37556000	22828000	45678000	41899000	50158000	14310000	41506000	37285000	25526000
P06744.Q8N196	460720000	82929000	224740000	441640000	108600000	84956000	102200000	119030000	113710000	123180000	402630000	423050000	71387000	406680000	397340000	493870000	335610000	1712800000	1360600000	531760000	406400000	670610000	625710000	143890000	825680000	465820000	577910000	511860000	646460000	685060000	590710000	299960000	943890000	351800000	254480000	487520000	445610000	626990000	464490000	335760000	692980000	346470000	490430000	461410000	594210000	296900000	506970000	434810000	363600000
P06746	NA	NA	NA	1005000	NA	NA	NA	NA	NA	NA	631740	NA	NA	NA	NA	952310	NA	NA	NA	NA	NA	NA	NA	NA	NA	NA	NA	NA	NA	1681100	NA	NA	1208400	NA	NA	NA	NA	NA	493420	NA	NA	NA	NA	453870	NA	NA	612690	NA	NA
P06748	2502500000	6301900000	1090400000	2275100000	5225900000	5012700000	5317800000	7306900000	6332800000	7.72e+09	1642600000	2599300000	4982500000	2765700000	2024200000	3911100000	1921400000	7299700000	6362500000	1966900000	2050200000	4232200000	5038800000	7594100000	3.688e+09	3000700000	2980900000	2065800000	2750100000	2652400000	2382300000	1481100000	3842500000	1972400000	1273200000	2505600000	2882600000	2857400000	2357800000	3126200000	3782500000	2267800000	2341300000	2.491e+09	3254800000	5632800000	2964400000	1.714e+09	1.52e+09
P06753	137930000	88287000	55177000	138100000	84722000	80801000	75696000	101730000	89456000	65254000	159550000	141310000	73023000	134370000	142190000	198320000	134730000	498310000	552130000	175460000	111580000	201860000	207980000	137080000	304870000	253470000	232560000	216370000	255880000	246540000	406390000	68625000	298060000	150470000	95815000	164870000	166250000	170900000	154880000	179330000	212700000	138940000	194990000	152210000	211490000	192910000	176980000	137330000	137890000
P06756	3409800	2665000	740970	3589700	3693700	3044200	5237800	4445600	5065300	2231700	802370	2297700	2635800	1049700	1270500	1803500	1706800	5248700	6950400	1710400	2707800	1530300	4381400	5602200	2641200	1302400	3392000	751720	1893800	1773600	2544500	1614200	8337700	2934400	1021800	1851900	1885700	2112500	3513500	1259400	1928800	3174800	1475700	2348700	1930100	248990	2789000	1984500	595620
P06865	10076000	NA	4175200	6195600	NA	1410900	1198600	NA	NA	1826800	6926000	7779600	NA	10492000	11282000	8825200	4418800	47588000	28222000	9752300	3277200	10057000	12822000	NA	6694200	4557200	20607000	5102000	5604800	14040000	9226500	5721200	9280400	7466400	1145700	2088700	6600600	4795000	10791000	8384800	2134800	10698000	12979000	7428700	14605000	1678300	9587600	15772000	9228200
Q16778.P33778.P23527.P06899	355030000	696290000	158740000	512740000	450450000	518140000	640450000	576640000	735970000	558760000	333660000	423740000	499720000	342030000	449560000	425420000	253120000	1.24e+09	899300000	358940000	252360000	447080000	479120000	558760000	780820000	448430000	536700000	588020000	358390000	502890000	543030000	179520000	680410000	254680000	110560000	338090000	253710000	343890000	334200000	383140000	474700000	284090000	571120000	371080000	563960000	251460000	525570000	405210000	321810000
P07099	21140000	63731000	15154000	38563000	66093000	67692000	92787000	84400000	65603000	72377000	20136000	28719000	76467000	36397000	26181000	37006000	12545000	81539000	74968000	38144000	29251000	37289000	30646000	127700000	12158000	47251000	48446000	20588000	17511000	30663000	27322000	14877000	36352000	22797000	7026000	19829000	28862000	30264000	18946000	38818000	18393000	16710000	39543000	22385000	70534000	17305000	15086000	33139000	12439000
P07108	55983000	NA	28195000	58489000	NA	6467300	20278000	38761000	27692000	38865000	9552000	8052200	7481700	21233000	8921500	32162000	4667500	78267000	51413000	69907000	25420000	50605000	93653000	27464000	NA	78838000	49773000	30022000	112770000	90663000	95212000	7372600	96907000	13533000	19055000	54019000	18666000	NA	30840000	23695000	25494000	NA	68862000	35347000	24754000	58798000	39390000	11868000	6391600
P07148	NA	NA	NA	NA	NA	NA	NA	NA	NA	NA	NA	NA	NA	NA	NA	NA	NA	NA	NA	NA	NA	NA	NA	NA	NA	NA	NA	NA	NA	NA	NA	NA	NA	NA	NA	NA	NA	NA	NA	NA	NA	NA	NA	NA	NA	NA	NA	NA	NA
P07195	747060000	346610000	380710000	917700000	301860000	278790000	3.05e+08	405870000	490770000	363470000	763080000	831930000	364030000	890930000	921880000	1187500000	486700000	2596800000	2893200000	1223200000	767660000	1137400000	1274700000	581880000	1718800000	1.189e+09	1579500000	696310000	1067500000	1356300000	1227800000	570420000	1351700000	835780000	690670000	941280000	980360000	880820000	1324700000	1211100000	1021900000	826380000	811840000	1.092e+09	1276100000	1029200000	753710000	814180000	819060000
P07199	NA	NA	NA	NA	NA	598130	NA	3185700	582950	NA	NA	NA	NA	NA	NA	NA	NA	NA	NA	NA	NA	NA	883930	945470	NA	NA	NA	NA	494520	NA	NA	NA	NA	NA	NA	NA	NA	NA	427860	NA	751610	391120	573490	NA	NA	NA	NA	NA	NA
P07203	6288600	37053000	5369200	14911000	55173000	19842000	24874000	72896000	58129000	35817000	4538300	5764500	22463000	5946200	5285100	6714400	1596700	26234000	14278000	5953900	5341300	7818700	11593000	61562000	16304000	6855500	2308000	848110	1830400	35334000	9242500	4552000	6139700	3610700	57521000	5567900	3464200	5234700	10949000	9496800	10115000	4901000	2703200	7505900	7214700	138020000	5457400	6210200	6831200
P07205	NA	NA	288710	NA	NA	NA	NA	NA	NA	NA	NA	NA	NA	576510	NA	NA	NA	NA	NA	NA	NA	NA	1202900	NA	NA	NA	NA	NA	NA	NA	NA	NA	NA	NA	NA	555210	1561800	NA	NA	NA	NA	NA	NA	NA	NA	NA	NA	NA	495020
P07237	580960000	373220000	262320000	662100000	360900000	328730000	360560000	415780000	482460000	408310000	485120000	519930000	358530000	563300000	584930000	730920000	507010000	1.985e+09	1665900000	695230000	505010000	937270000	824410000	586390000	1137200000	879440000	915260000	718790000	873040000	1052100000	856220000	358480000	1215700000	579550000	147330000	589830000	591550000	743790000	663820000	516780000	892100000	452140000	707570000	553430000	762860000	296690000	782610000	527230000	455190000
P07305	163710000	154370000	58379000	247530000	33147000	80215000	143840000	191940000	213220000	247640000	160700000	206630000	106930000	184220000	160730000	226980000	185800000	496150000	276010000	255010000	213540000	277400000	332250000	267160000	416790000	305070000	298860000	183290000	205780000	453930000	398600000	76678000	431780000	233070000	9184100	189480000	244390000	224010000	197780000	229880000	184920000	180600000	305170000	151880000	374960000	92019000	325250000	216100000	121600000
P07311	NA	NA	NA	NA	NA	NA	NA	NA	NA	NA	NA	NA	NA	1224200	NA	NA	NA	NA	NA	NA	1368800	NA	NA	NA	NA	NA	2331500	NA	2491900	3560400	2553400	NA	NA	NA	NA	NA	NA	NA	NA	NA	2243700	NA	1736300	NA	NA	NA	1965300	NA	NA
P07339	42953000	74474000	21203000	38190000	90738000	50488000	77153000	65600000	98746000	109860000	38899000	38552000	66288000	37091000	48381000	63529000	35405000	147580000	94072000	64454000	43476000	33726000	94832000	108590000	85662000	59579000	51425000	37060000	75559000	89522000	68645000	31700000	90835000	57076000	7282000	68905000	48166000	36743000	61556000	49412000	36107000	38639000	53662000	41621000	44863000	8037700	45729000	36309000	36101000
P07355.A6NMY6	1587500000	4131100000	720160000	2528400000	4127800000	3.545e+09	3728500000	4756300000	4623500000	5176300000	1602700000	1756300000	3176800000	1644500000	1651200000	2265100000	1305200000	5891100000	5.226e+09	2016600000	2025600000	2708700000	3.11e+09	4849200000	3430800000	2746200000	2.567e+09	1.353e+09	3153500000	3084200000	3105400000	864710000	3913300000	1706600000	1445600000	2033800000	1.79e+09	2057700000	2307200000	2186100000	2.581e+09	1625900000	2061300000	1877400000	2.389e+09	2.944e+09	1.904e+09	1749300000	1237900000
P07384	25592000	15253000	9846000	29029000	15127000	7964500	22656000	14494000	20878000	15989000	9821200	19962000	9096600	11388000	16026000	23912000	15374000	45101000	39140000	21551000	12423000	33116000	23991000	20053000	31918000	19734000	30679000	12645000	26068000	23056000	29493000	7786300	42485000	18875000	15318000	13863000	18041000	18981000	15595000	16918000	19796000	15238000	21692000	26646000	25259000	23989000	23473000	23138000	7771500
P07437.A6NNZ2	883250000	1147800000	379020000	1110100000	1033600000	934910000	978100000	951060000	1074400000	1079900000	902170000	983530000	889930000	974140000	977590000	1186100000	665940000	2875100000	2971700000	1.354e+09	1383100000	1.872e+09	1442200000	1517300000	2345900000	1661600000	1152500000	913910000	1902300000	1592300000	1684400000	725770000	2.061e+09	1165800000	272380000	1486500000	1160200000	1632900000	1.3e+09	1324400000	1648100000	909860000	883420000	1257600000	1039100000	675290000	1390600000	940050000	829960000
P07602	74851000	117520000	25113000	69192000	145490000	90830000	133480000	124650000	170640000	214930000	78884000	72451000	76019000	76266000	65720000	74590000	42862000	180060000	323320000	52657000	42294000	65471000	80565000	161190000	76540000	92448000	95662000	76790000	78940000	89009000	86186000	22992000	104650000	39666000	54020000	52704000	51139000	90715000	48251000	58310000	105930000	99336000	120770000	57964000	77516000	84465000	50083000	64382000	37227000
P07686	10969000	10678000	8351400	15077000	14463000	16647000	16234000	12979000	14622000	17005000	13718000	12353000	14467000	9152700	12110000	13417000	8294100	54167000	55124000	18299000	19334000	17078000	35254000	22282000	33729000	4901900	24950000	4830700	14132000	23021000	20281000	11992000	26501000	11997000	10903000	16896000	10700000	19896000	11016000	17294000	13582000	16301000	16889000	9181000	26373000	14789000	21691000	11332000	9421900
P07711.P43235.O60911	4057600	NA	1877000	6523400	1662200	1307600	1907200	2360100	2322200	3899800	11516000	10891000	1370700	12507000	8507300	13817000	3288200	4264300	26543000	7087500	9060400	6487700	2416900	NA	13656000	2671300	4138300	950840	2797600	15624000	NA	6120000	5384300	1082000	NA	9671100	1136200	7438700	4030100	3673200	4548800	9252400	13108000	3260900	2673100	NA	5348800	1892900	3385200
P07737	793900000	102730000	389410000	898970000	87874000	96207000	99808000	153950000	171290000	161130000	585630000	583200000	89373000	721600000	774190000	639580000	573560000	3709700000	2.618e+09	8.53e+08	717440000	1179400000	1080400000	149230000	1.813e+09	1479700000	1360400000	865990000	1318600000	1382600000	1491800000	421410000	1971700000	8.12e+08	205230000	886710000	884190000	731940000	826450000	801150000	1120900000	596840000	1047400000	809110000	857520000	516230000	1023500000	723510000	693760000
P07741	75888000	8770900	32100000	119130000	14043000	12007000	13307000	15038000	11390000	23949000	56561000	64544000	8359100	59819000	76891000	117860000	69581000	410410000	258810000	86790000	75243000	135990000	158710000	23400000	102700000	93191000	110710000	42908000	91210000	91154000	141400000	90984000	95775000	72961000	44402000	52576000	70729000	57689000	71202000	57612000	94907000	60974000	96952000	57979000	44849000	67257000	86395000	55720000	61432000
P07814	67557000	55949000	27564000	79933000	56864000	54109000	43669000	56051000	63218000	55061000	67320000	64937000	43211000	59850000	66675000	81302000	49600000	249450000	170980000	75882000	66987000	95384000	106490000	86276000	125300000	92095000	97075000	54444000	88508000	115420000	112020000	44464000	145730000	66439000	80652000	58926000	72940000	69420000	82120000	79412000	74504000	48490000	71998000	60291000	78415000	166950000	87273000	70600000	35238000
P07858	35149000	5689100	14130000	40519000	4569900	3834600	2217500	6504800	7285400	2354800	33425000	28584000	4285700	39607000	25214000	31001000	26905000	141120000	89065000	34137000	31005000	28888000	65548000	2654000	56069000	43669000	56886000	21814000	39800000	29538000	36462000	14221000	63135000	22297000	865390	34419000	16401000	28065000	28709000	27449000	35079000	25042000	31676000	23783000	41463000	NA	50871000	31902000	13687000
P07900.Q14568	852320000	397190000	383130000	1056900000	402300000	310850000	350200000	446200000	499690000	506640000	758390000	906830000	325250000	874710000	914450000	1027300000	733360000	2405800000	2789900000	1090200000	813090000	1327300000	1538500000	583440000	1.753e+09	1378900000	1258200000	872870000	1.277e+09	1482200000	1469500000	681600000	1643300000	907110000	383070000	1037900000	874180000	1.04e+09	987270000	800240000	1313400000	693290000	1004200000	906060000	1.262e+09	640270000	1125500000	936700000	668780000
P07910.B2RXH8.Q86SE5	562750000	1584400000	250310000	693300000	1584400000	1.314e+09	1761300000	2044400000	2015400000	1933100000	596200000	717460000	1376100000	575190000	647670000	891920000	494580000	2315500000	2051300000	823420000	691410000	882590000	996710000	2693600000	1489200000	1033300000	929030000	694630000	1103200000	1256700000	1114300000	447890000	1.635e+09	689260000	303310000	814790000	745530000	704850000	768920000	821500000	927530000	582800000	998270000	642060000	909710000	8.52e+08	872470000	708180000	587430000
P07919.A0A096LP55	68835000	222440000	2364200	163450000	314600000	232370000	254320000	204030000	417090000	223430000	110040000	1.14e+08	175180000	18486000	122160000	91093000	99998000	146810000	203330000	95350000	59837000	117210000	107620000	373890000	159310000	161860000	97737000	109360000	156530000	16053000	173290000	68010000	160660000	22763000	22897000	89805000	126150000	77873000	75476000	56382000	137900000	6532000	123220000	101470000	101470000	82292000	151430000	12290000	56266000
P07942	NA	7447800	NA	NA	5711900	10359000	6381900	12330000	10807000	7783700	NA	NA	9549600	NA	NA	NA	NA	NA	NA	NA	157400	NA	NA	12084000	NA	NA	NA	NA	NA	NA	NA	NA	NA	NA	NA	NA	NA	NA	NA	NA	NA	NA	NA	NA	NA	774910	NA	NA	NA
P07947.P06239	5785800	9158200	4497200	3451800	6959900	5375800	3191600	6808100	6062300	11278000	5552700	2591200	5024800	4402800	2058500	4857100	5180000	5783400	3466800	4884600	1057800	3462000	10873000	7158600	8576600	3708000	5928400	2331000	6150000	9031000	12817000	1146600	7479400	4973500	1304100	2389800	4236500	5114900	2897100	1188600	1042400	1850900	2790500	3940500	6720200	1383100	2807000	3249600	3997200
P07948.P08631	NA	NA	368840	NA	NA	1353500	889370	3506700	2874900	1536500	NA	NA	552540	NA	391720	NA	NA	1332900	NA	NA	NA	701940	NA	1892200	NA	NA	1085600	212540	NA	NA	NA	NA	NA	NA	NA	NA	621320	NA	NA	NA	NA	NA	938390	NA	NA	NA	NA	NA	NA
P07954	123650000	185330000	64360000	121580000	151950000	180680000	175220000	224270000	253510000	279920000	76853000	112970000	174330000	113880000	93468000	147460000	75724000	531530000	429950000	147480000	86862000	214950000	171780000	324100000	214660000	182900000	197500000	112790000	175850000	176610000	200570000	95582000	313710000	166600000	153920000	149450000	138590000	94761000	119870000	118730000	134980000	109840000	175610000	137310000	164040000	221300000	1.7e+08	117600000	66454000
P07992	NA	NA	NA	830700	NA	NA	NA	NA	NA	NA	NA	NA	NA	NA	NA	NA	NA	NA	NA	NA	NA	NA	NA	NA	513460	NA	NA	NA	NA	NA	NA	NA	1686800	NA	NA	NA	NA	NA	NA	NA	NA	5552400	NA	NA	NA	NA	NA	633520	NA
P07996	NA	NA	NA	NA	NA	NA	NA	NA	NA	NA	NA	NA	NA	NA	NA	NA	NA	NA	NA	NA	NA	NA	NA	NA	NA	NA	NA	NA	NA	NA	NA	NA	NA	NA	NA	NA	NA	NA	NA	NA	NA	NA	NA	NA	NA	NA	NA	NA	NA
P08047.Q02446	3160400	NA	5429300	7348200	1291400	4687000	7422700	1772200	11767000	2455300	2062800	4866100	NA	7416600	10514000	9619300	NA	NA	NA	5280300	1663600	3293500	10955000	16291000	5136900	25293000	10167000	NA	NA	11428000	13193000	1762900	NA	NA	6827900	NA	4128900	NA	NA	5433300	4050300	2240100	8085500	3389400	3618900	3715500	8394900	5983000	2307900
P08069	297490	NA	181790	484130	NA	NA	NA	210760	NA	NA	124770	986160	NA	251080	190270	NA	193450	2965700	1068400	718000	NA	NA	NA	NA	598340	NA	274630	NA	NA	522010	NA	NA	NA	NA	NA	NA	335910	NA	NA	NA	NA	150730	NA	NA	254490	NA	NA	297020	NA
P08133	32666000	NA	10123000	21119000	NA	NA	NA	NA	417530	423490	23379000	29984000	393030	26668000	29337000	29806000	21647000	97731000	65294000	26698000	19273000	33272000	31724000	NA	46479000	43915000	49186000	18785000	40868000	45334000	36751000	21219000	51203000	27800000	7649200	28868000	29541000	35652000	26187000	26784000	24573000	23420000	34939000	23597000	38830000	3157300	25092000	20337000	20155000
P08134	33115000	25723000	18358000	32872000	14274000	19896000	16284000	26205000	21632000	28074000	20337000	20254000	15933000	17331000	18548000	28404000	17734000	53568000	82605000	40394000	19287000	25573000	32911000	44242000	45751000	44660000	65650000	24633000	31680000	53842000	40228000	1.4e+07	34246000	17864000	6554300	17663000	18478000	16889000	27978000	25053000	25674000	39334000	25006000	21219000	33273000	16883000	35308000	29780000	16140000
P08174	73896000	113750000	37486000	106160000	73519000	100730000	82520000	112830000	108240000	128890000	56734000	73300000	81917000	62724000	59835000	75926000	55875000	177510000	150880000	103140000	62164000	118320000	1.03e+08	120840000	128290000	82802000	122180000	43155000	137750000	119690000	118640000	40891000	131760000	74571000	40401000	74053000	62052000	78904000	61407000	76110000	89825000	69327000	104620000	51358000	99594000	37739000	101270000	77009000	61805000
P08183	NA	NA	NA	NA	NA	NA	NA	NA	NA	NA	NA	NA	NA	NA	NA	NA	NA	NA	NA	NA	NA	638880	NA	NA	NA	NA	NA	NA	NA	NA	NA	NA	NA	NA	NA	NA	NA	NA	NA	NA	NA	NA	NA	NA	NA	NA	159490	NA	NA
P08195	319400000	564620000	119940000	294160000	576620000	479760000	584800000	630720000	6.22e+08	666330000	217260000	231170000	484250000	195660000	255090000	300140000	164670000	838730000	755400000	300440000	219100000	346030000	366250000	929950000	427150000	418430000	375690000	206370000	334010000	353300000	455260000	150670000	524730000	230450000	212590000	261510000	251580000	229500000	246380000	206800000	258800000	170590000	265140000	232960000	269770000	447980000	256990000	213580000	161530000
P08236	NA	NA	NA	742790	NA	NA	NA	NA	NA	NA	NA	NA	NA	476780	NA	NA	NA	NA	NA	NA	NA	NA	2114500	NA	730400	NA	NA	NA	NA	1957900	NA	NA	NA	NA	NA	NA	551860	1169800	NA	NA	NA	300670	NA	NA	NA	399680	NA	NA	NA
P08237	48788000	34686000	40204000	53462000	4337200	43573000	39820000	48972000	17452000	41040000	44731000	48408000	32186000	45886000	41061000	60364000	34961000	219100000	143380000	64351000	37300000	73696000	57326000	38626000	82584000	101500000	79780000	55973000	123620000	91047000	136610000	28250000	1.32e+08	55649000	24240000	56116000	55064000	87868000	59053000	69950000	56032000	48109000	68761000	64883000	77588000	101690000	47714000	58015000	39255000
P08238.Q58FF7	2382900000	1475300000	1114300000	3168100000	1506600000	1367300000	1490200000	1802100000	1967400000	1994700000	2610400000	2749900000	1263800000	2540900000	2819300000	3523400000	2144200000	7668900000	6621100000	3320300000	2.372e+09	4048900000	4211900000	2209800000	5334400000	4675200000	4904100000	3594500000	4514900000	4737200000	5525300000	1691100000	5617700000	2.452e+09	1582300000	2900200000	2673400000	3115400000	2874300000	2694500000	3924900000	2395700000	3475100000	2455200000	4058200000	1982600000	3473300000	2944300000	2056800000
P08240	26053000	23035000	6939200	27009000	19720000	22768000	20886000	25373000	30304000	29724000	15721000	24451000	14145000	20013000	24147000	21157000	16480000	71797000	76777000	31484000	26669000	25030000	45169000	31887000	48796000	39497000	20397000	18999000	23487000	29418000	25436000	11569000	48694000	27290000	5932600	26484000	25848000	35200000	23675000	27468000	23033000	21205000	30938000	27203000	42539000	6041800	38058000	25082000	21134000
P08243	9428000	3115300	4210400	12114000	1642400	1153900	1354500	2847200	2887300	2755900	13908000	10009000	3331800	10170000	15460000	15404000	7900700	32958000	31240000	18213000	12046000	17614000	20114000	2078700	21720000	7431600	13155000	2263800	9429200	21346000	10665000	5550000	23497000	8258800	8053000	11798000	13719000	7145900	12526000	9311400	12995000	10759000	8488300	15277000	14240000	103760000	15520000	11473000	4416100
P08263.P09210.Q16772	NA	NA	462500	NA	NA	NA	NA	NA	NA	NA	NA	NA	NA	NA	NA	NA	NA	NA	NA	NA	NA	NA	NA	NA	NA	NA	NA	NA	NA	NA	NA	NA	NA	NA	NA	NA	NA	NA	NA	NA	NA	NA	NA	NA	NA	NA	NA	NA	NA
P08319	NA	NA	NA	NA	NA	NA	NA	NA	NA	NA	NA	NA	NA	NA	NA	NA	NA	NA	NA	NA	NA	NA	NA	NA	NA	NA	NA	NA	NA	NA	NA	NA	NA	NA	NA	NA	NA	NA	NA	NA	NA	NA	NA	NA	NA	NA	NA	NA	NA
P08397	2431700	NA	1849500	8158500	NA	NA	NA	NA	NA	NA	4949400	4724800	NA	8740700	3957800	3615500	2772500	24483000	5007600	4754200	12847000	10186000	3977900	NA	12109000	5056000	13810000	2103400	10743000	2947800	23291000	408450	5532100	1599300	992590	1301200	8774800	3111200	6431700	1242400	2077900	2928200	5916000	3176600	2437400	1251400	7594200	1233600	5848800
P08559	49428000	164080000	27855000	64652000	109560000	116560000	145500000	141700000	164900000	170680000	48054000	43695000	114390000	33004000	61473000	53556000	16730000	158200000	153120000	81889000	52148000	43769000	89262000	116860000	100710000	64542000	61205000	28899000	85603000	57108000	86211000	28119000	136240000	46332000	63271000	53699000	32833000	74633000	60115000	35991000	73633000	55654000	85595000	50956000	92487000	72052000	60248000	54501000	45543000
P08572	165180	NA	NA	NA	98801	NA	NA	302870	NA	NA	NA	NA	NA	NA	259400	NA	NA	NA	NA	NA	NA	NA	NA	NA	NA	423510	NA	NA	350420	NA	332020	NA	NA	NA	NA	NA	NA	87708	NA	NA	NA	NA	NA	NA	NA	NA	NA	NA	NA
P08574	41128000	211500000	26385000	34291000	165130000	154280000	171120000	206760000	207680000	236960000	43172000	45552000	185090000	52767000	32579000	70753000	40716000	88158000	126970000	51542000	37476000	82693000	86066000	378980000	54220000	48703000	72411000	39751000	82808000	64016000	96404000	52832000	98261000	54267000	25876000	62367000	45377000	48074000	56613000	62361000	57866000	45563000	84760000	48839000	81899000	82697000	34841000	67400000	48734000
P08579	31751000	55498000	10487000	58586000	62519000	32385000	11370000	95540000	73904000	69808000	26125000	35821000	51748000	26913000	41954000	54906000	31905000	30011000	131340000	55905000	21791000	46179000	51521000	72311000	76446000	66736000	67247000	31388000	78135000	63561000	87834000	17730000	73004000	30915000	31051000	30293000	35464000	45333000	14335000	17207000	34876000	31875000	47769000	24461000	43816000	37197000	56356000	27723000	35932000
P08581	NA	1191700	NA	176490	743050	1538600	927410	621380	1291500	1680800	NA	NA	1248000	496790	NA	NA	NA	NA	495390	NA	NA	NA	NA	2221400	NA	NA	NA	NA	NA	184740	NA	NA	NA	NA	158410	NA	NA	NA	NA	NA	NA	NA	NA	NA	NA	NA	NA	NA	NA
P08582	NA	NA	NA	NA	NA	NA	NA	NA	NA	NA	NA	NA	NA	NA	NA	NA	NA	NA	NA	NA	NA	NA	NA	NA	NA	NA	NA	NA	NA	NA	NA	NA	NA	NA	NA	NA	NA	NA	NA	NA	NA	NA	NA	NA	NA	NA	NA	NA	NA
P08590.P05976	4492200	4704300	NA	NA	4973200	NA	NA	6075100	5327900	6935000	3310700	NA	NA	3396300	NA	NA	NA	NA	NA	NA	4110100	NA	9660500	9730300	NA	NA	NA	NA	7649600	7401000	NA	2099200	12023000	5183400	3563300	5592600	5285200	5299300	NA	NA	6043500	3289500	NA	7638500	6254400	6316900	6494300	NA	NA
P08621	126120000	238620000	26243000	110080000	176210000	122120000	149540000	202540000	181020000	235520000	56224000	78116000	117710000	65651000	73189000	92908000	68286000	271580000	201230000	84378000	64444000	124860000	155720000	240900000	149370000	127530000	107990000	93709000	140870000	177590000	176690000	36879000	162600000	55007000	45141000	69049000	70310000	86528000	67962000	90400000	139620000	64138000	90164000	88461000	134700000	98046000	126230000	95329000	50198000
P08648	50274000	24142000	16906000	53635000	21828000	20651000	23999000	34618000	23328000	33357000	30162000	53480000	19684000	27214000	54162000	67766000	39239000	193020000	142380000	40047000	44538000	79277000	92495000	45794000	89626000	72091000	71957000	45025000	61914000	77506000	79250000	29795000	106610000	49634000	1554700	49105000	54775000	63082000	47189000	50421000	69065000	42499000	79507000	57184000	66746000	1066500	62191000	52840000	32444000
P08651	2974600	NA	425860	NA	NA	NA	NA	NA	881850	NA	1856700	NA	NA	NA	NA	605360	1467500	NA	NA	NA	NA	NA	1599100	NA	NA	NA	1025900	NA	NA	NA	5369100	NA	5009500	5559100	NA	3036700	NA	1771100	NA	NA	1759500	1053300	1423000	NA	1099000	NA	NA	801260	807180
P08670	1456200000	3116300000	534990000	1272300000	2663600000	2700700000	2425800000	3325300000	3646100000	3617500000	975250000	1059500000	2280600000	1087300000	1069200000	1.501e+09	1018400000	3287800000	2862600000	1346800000	939470000	1556900000	1689800000	3922500000	2134400000	1757700000	1754700000	1212200000	1764400000	2089200000	1880800000	745130000	2211200000	1046100000	308740000	1203300000	1077900000	1429100000	1215300000	1075200000	1619700000	990420000	1380600000	1123500000	1529200000	1091900000	1767200000	1198600000	926040000
P08708	816880000	814570000	268670000	627350000	761120000	552290000	684980000	980790000	844820000	1010500000	590830000	798430000	691870000	866610000	620530000	891550000	626640000	1835200000	2216800000	1015400000	781810000	1365900000	1154300000	1235200000	1.312e+09	668730000	697310000	380780000	765910000	641790000	910380000	283740000	1252800000	506920000	182200000	860220000	611610000	441330000	672400000	568600000	668710000	274010000	502160000	731290000	555570000	488890000	650510000	399440000	329050000
P08727	16686000	NA	8503000	17886000	NA	NA	NA	NA	NA	NA	17209000	19636000	NA	22396000	20637000	27661000	15882000	34495000	38123000	19323000	26967000	28794000	28595000	NA	39377000	33215000	37900000	15308000	35005000	42142000	36901000	7662500	40689000	23415000	NA	24938000	20832000	20557000	25952000	20030000	28111000	18967000	32365000	29545000	26315000	NA	35580000	22299000	15942000
P08754.P19087.A8MTJ3	28056000	81868000	12741000	22988000	50572000	50257000	62462000	77304000	103190000	97471000	22332000	31283000	52486000	24209000	25523000	34180000	9404100	115150000	102140000	18413000	39450000	38817000	32230000	94350000	37125000	44431000	38424000	42738000	38250000	69182000	64683000	13192000	51499000	26703000	10932000	20253000	42813000	22312000	20474000	15854000	49090000	32885000	28620000	20162000	59299000	20494000	47306000	19828000	12391000
P08758	201690000	166510000	81085000	243500000	170190000	179050000	193840000	226100000	212250000	222050000	267190000	258370000	131600000	230450000	219150000	307860000	152550000	727190000	728520000	251580000	202180000	346260000	344210000	263610000	451120000	393110000	279350000	197710000	303130000	290160000	313320000	93835000	279860000	234200000	309050000	203250000	268310000	216680000	267650000	234980000	416740000	181530000	247570000	221110000	230430000	764830000	242260000	159710000	124520000
P08842	NA	756270	NA	508170	NA	NA	NA	383210	1344500	513290	NA	NA	270830	NA	1636000	NA	NA	NA	NA	NA	NA	NA	NA	NA	952420	NA	NA	NA	NA	NA	NA	NA	NA	NA	NA	NA	881340	NA	621020	NA	NA	345520	NA	NA	NA	NA	NA	NA	NA
P08865	832710000	805490000	376850000	798110000	632800000	539960000	746260000	868970000	1.221e+09	1194900000	732420000	783050000	693660000	678670000	730170000	912550000	507120000	2523600000	2.701e+09	1080100000	925370000	1284400000	1.126e+09	1458600000	1678200000	1304100000	1348100000	890600000	1493600000	1477700000	1440600000	597450000	1936900000	909810000	411010000	1020200000	963900000	934300000	1063500000	970870000	1129700000	640160000	1077100000	971670000	1.162e+09	782090000	1003400000	772310000	482940000
P08962	39792000	326660000	8232300	24868000	208380000	196360000	276210000	461250000	464480000	275770000	12234000	16083000	256820000	23713000	24931000	25325000	12466000	94263000	82317000	33660000	16443000	36311000	49453000	509810000	33280000	44468000	34609000	31406000	28613000	64826000	41139000	10925000	88192000	29538000	55941000	32743000	16544000	32464000	28585000	17614000	27684000	20356000	29659000	29361000	12208000	14724000	39831000	20585000	20445000
P09001	2711700	30880000	NA	NA	24661000	30691000	22669000	36720000	34419000	46844000	NA	6808200	26543000	3008000	10427000	6744000	1264100	7701800	9474200	3818200	6644200	5777200	3685000	56111000	4401900	NA	NA	2373700	2508000	2188300	2698700	3481900	5084700	NA	2204700	3637200	1353600	2908200	5982800	1909700	4351500	1876000	544720	NA	1871100	11495000	NA	4926200	4120400
P09012	102770000	325940000	53676000	138590000	302640000	320040000	287940000	366400000	381370000	347700000	65661000	86725000	253440000	76647000	89099000	109030000	77265000	242960000	315210000	121650000	80588000	164700000	153450000	430120000	179850000	141600000	129730000	58723000	137590000	243380000	205550000	51442000	228550000	71176000	59325000	106670000	99232000	74603000	106560000	86559000	112910000	88228000	131660000	93420000	140010000	86037000	145890000	101950000	66926000
P09038	8847100	2299100	3753100	NA	NA	NA	1269400	NA	NA	NA	7122700	1348300	2517200	4160600	4349600	6203500	2659500	NA	NA	6188600	1765700	NA	9480200	6591500	9053400	7911700	NA	12251000	10877000	16995000	11568000	NA	15134000	6129900	NA	1064800	NA	6071100	2708400	NA	4983100	6715200	7681100	NA	13218000	NA	5417700	6543300	2609100
P09104	5989500	NA	635770	104340000	NA	NA	NA	571280	NA	NA	4675800	5162000	NA	3629600	4412500	8739200	3682000	8015600	20804000	5577200	185520000	9947900	6658100	NA	10921000	4629700	6648800	1075800	398430000	6586200	5684000	1250100	15066000	3857700	3055800	NA	5520000	2311900	2093800	1017600	4423500	4442600	9132600	212110000	8314100	6548900	4730800	2369000	1852200
P09110	676410	13528000	1879500	3164400	17481000	16016000	7256000	22203000	12145000	10618000	2788100	3692200	12930000	3415800	5316300	3123400	3546500	10418000	7212900	4347400	NA	NA	1744200	16746000	4845100	5570400	5917000	NA	7855900	8814000	9374700	1013500	12403000	NA	1869800	3304600	2158500	1786900	NA	3405300	1418900	1836300	1458400	NA	2227000	2550400	NA	1613900	NA
P09132	21694000	NA	7228900	26896000	NA	NA	NA	NA	NA	9857900	31234000	14643000	15291000	5970400	30009000	28651000	22559000	55376000	10996000	36306000	38334000	29109000	39325000	NA	100990000	40983000	18830000	23767000	25492000	13594000	16128000	4960000	NA	14012000	5808900	14850000	24865000	24550000	32812000	27387000	12446000	47108000	13482000	15733000	22589000	21298000	35404000	26522000	9426200
P09211	NA	373420000	NA	NA	388910000	628850000	687410000	398500000	487980000	406870000	NA	NA	353540000	NA	NA	NA	NA	NA	NA	NA	NA	NA	NA	628810000	NA	NA	NA	NA	NA	NA	NA	NA	NA	NA	936510000	NA	NA	NA	NA	NA	NA	NA	NA	NA	NA	1152800000	NA	NA	NA
P09234	21705000	18467000	27996000	56638000	13791000	22502000	8799100	10083000	18810000	23994000	37661000	62391000	9449500	43535000	43331000	44423000	26220000	132430000	114710000	51717000	14175000	67839000	43451000	12295000	76104000	50722000	93342000	4638100	48587000	51435000	44553000	17124000	26129000	40649000	2922200	32014000	36734000	40002000	35114000	13855000	48283000	34730000	41792000	36351000	49355000	22043000	37156000	38603000	11665000
P09382	340970000	1089900000	232100000	332790000	1278500000	1067700000	1301700000	1465900000	1263600000	1640300000	271460000	500260000	900360000	540770000	532890000	650490000	470350000	1695700000	1831600000	864770000	449170000	686430000	707950000	2622100000	1020400000	784490000	1174200000	483970000	1204600000	784240000	666990000	288160000	960120000	578210000	172830000	642890000	527090000	541980000	570220000	558580000	623950000	575480000	647270000	453980000	770870000	334870000	822030000	646710000	457280000
P09417	NA	NA	1782600	NA	NA	NA	NA	NA	NA	800550	1976600	2276500	NA	NA	7063200	3304700	2327700	5363300	NA	3313600	2049800	NA	1942400	NA	NA	NA	109880000	NA	2643700	1887100	139830000	480360	NA	NA	NA	NA	NA	NA	1564200	2946300	2984300	1957500	3003500	NA	4962700	914890	76673000	1176100	2110600
P09429.B2RPK0	574620000	296640000	263310000	701340000	254570000	304390000	298050000	432460000	439970000	446030000	374510000	408660000	278400000	392190000	569460000	641120000	339240000	1.705e+09	1452800000	461630000	422800000	865060000	862480000	582750000	999240000	617040000	8.33e+08	566310000	837820000	1156100000	652290000	195070000	1079700000	555880000	453650000	668090000	615550000	531130000	634460000	466230000	622820000	315060000	681380000	491740000	949590000	1104800000	822190000	537440000	428620000
P09455	NA	NA	NA	NA	NA	NA	NA	NA	NA	NA	NA	NA	NA	NA	NA	NA	NA	NA	NA	NA	NA	NA	NA	NA	NA	NA	NA	NA	NA	NA	NA	NA	NA	NA	NA	NA	NA	NA	NA	NA	NA	NA	NA	NA	NA	NA	NA	NA	NA
P09486	NA	NA	NA	NA	NA	NA	NA	NA	NA	NA	NA	NA	NA	NA	NA	NA	NA	NA	NA	NA	NA	NA	NA	NA	NA	NA	NA	NA	NA	NA	NA	NA	NA	NA	NA	NA	NA	NA	NA	NA	NA	NA	NA	NA	NA	NA	NA	NA	NA
P09488	NA	18357000	NA	NA	20701000	21990000	21245000	22746000	23335000	23309000	NA	NA	15652000	1538300	NA	NA	1673200	NA	NA	NA	NA	NA	NA	26874000	NA	NA	NA	NA	NA	NA	NA	NA	NA	NA	27336000	NA	NA	NA	NA	NA	NA	NA	NA	NA	NA	133920000	NA	NA	NA
P09493	NA	NA	1167400	NA	NA	NA	NA	NA	NA	NA	3203100	NA	887850	NA	1709400	3038700	693820	NA	3930600	2250300	1872400	3978900	NA	1592100	14021000	NA	1982100	1512800	851240	3820300	3181900	NA	6920000	NA	561960	2568700	1881900	NA	4313700	4788300	2525000	2092400	4156500	2675300	1136600	3476600	NA	815520	806160
P09496	61176000	54359000	42754000	110920000	78239000	89451000	82666000	104540000	117880000	89322000	67624000	79624000	83663000	65958000	70924000	114310000	31001000	149950000	135340000	74454000	86381000	134340000	121300000	174590000	110180000	94436000	113690000	64839000	144050000	148540000	134370000	46248000	174780000	66664000	51308000	56044000	99817000	84181000	78007000	63789000	93195000	89599000	55778000	78972000	116020000	56956000	139790000	78294000	26256000
P09497	21009000	77235000	8768000	35393000	187120000	90250000	88862000	127610000	124350000	140340000	11423000	22277000	75071000	6404200	16909000	18609000	11964000	67176000	66723000	15833000	22021000	27519000	18380000	141530000	36759000	NA	31337000	119110000	40343000	38115000	28448000	12669000	46893000	13346000	36310000	17510000	23084000	22070000	23389000	14862000	22870000	9855500	22471000	24867000	46515000	69929000	31510000	19381000	9403300
P09525	13036000	9616300	4960900	21151000	9636400	7994600	4102900	10353000	13507000	8977700	4888300	12940000	6131400	6246600	11364000	20931000	7180900	49848000	23079000	21323000	21712000	23686000	30953000	13812000	33472000	23581000	16085000	51730000	19864000	25281000	31437000	13062000	44721000	13043000	56780000	14388000	7315500	20855000	18505000	11881000	15724000	10216000	8949000	12004000	16216000	43061000	21465000	13733000	12335000
P09543	11300000	9827500	3968100	16842000	3468400	9365000	8876400	10478000	10556000	6403800	7087000	7844100	6567500	3961600	6257100	4987800	4379600	9803900	24282000	5683900	9864800	19284000	11522000	14928000	12737000	10901000	14672000	7002800	3119700	11954000	13506000	5721200	15130000	11683000	598850	9100000	4984700	8135800	5809800	7827000	10957000	7570700	8515300	7183800	7557400	6223200	10840000	9305300	3471400
P09601	NA	1362900	NA	NA	6302000	NA	NA	2115000	14244000	14083000	NA	NA	5373500	5828300	NA	NA	NA	NA	NA	NA	NA	NA	NA	1406800	NA	NA	NA	NA	NA	NA	NA	NA	NA	NA	NA	NA	NA	NA	NA	NA	NA	919420	720930	NA	NA	NA	900080	NA	NA
P09622	26986000	124100000	10537000	45976000	90242000	80419000	73671000	128370000	140480000	132240000	26090000	35543000	97921000	36433000	33502000	44138000	24685000	131980000	87231000	43418000	35259000	47029000	65383000	114480000	68810000	55611000	51544000	30163000	57598000	58386000	52377000	12675000	65629000	30085000	53656000	34754000	38992000	29795000	39483000	26934000	65184000	17814000	45205000	47367000	63433000	41033000	50297000	31278000	29562000
P09651	650040000	1237700000	345910000	708440000	897750000	972480000	867820000	1118600000	1372100000	1420100000	664630000	742080000	1075500000	654940000	681200000	929780000	580720000	2673400000	2312700000	1056900000	859220000	1.119e+09	1610300000	1.413e+09	1790500000	1387900000	1453600000	894110000	1.403e+09	1662600000	1568500000	410730000	1964200000	875210000	55273000	1134700000	1026900000	862880000	881170000	985630000	958440000	637390000	1295800000	1.019e+09	1060900000	556440000	997980000	792780000	798260000
P09661	64337000	94388000	30292000	71597000	113800000	94673000	108910000	170610000	110900000	145520000	66214000	59824000	62401000	50316000	54334000	72790000	44429000	255270000	250130000	99727000	72720000	98285000	106850000	149990000	161340000	132870000	119380000	71271000	131540000	162730000	106720000	32288000	124600000	88445000	44548000	89469000	87854000	93384000	73154000	87270000	85421000	67805000	122480000	91236000	111340000	89975000	111780000	75131000	63222000
P09669	71489000	183430000	20357000	52569000	118300000	122430000	149880000	115640000	188660000	230670000	42793000	50918000	119260000	43337000	25586000	18365000	41611000	288160000	263950000	50424000	38583000	85834000	85998000	227500000	96419000	38224000	95473000	55322000	81201000	81622000	81594000	21330000	125970000	41652000	47207000	50608000	65699000	88575000	73713000	61915000	101870000	45711000	66101000	61989000	91380000	136230000	78893000	62715000	44004000
P09758	NA	1455400	NA	NA	3148900	754500	4786300	1045900	3962800	5621400	NA	NA	1189200	NA	NA	NA	NA	NA	NA	NA	NA	NA	NA	NA	NA	NA	NA	NA	NA	NA	NA	NA	NA	NA	1362800	NA	NA	NA	NA	NA	NA	NA	NA	NA	NA	NA	NA	NA	NA
P09874	108560000	142130000	36410000	105900000	129250000	116620000	118260000	139160000	151620000	156270000	72583000	83018000	114910000	78898000	82195000	112220000	55763000	315230000	268980000	118180000	83141000	136290000	122060000	202410000	165790000	122370000	128660000	86428000	128320000	138390000	123850000	48912000	159510000	84680000	107130000	104480000	91950000	75335000	91572000	89006000	89179000	69722000	97878000	98853000	134160000	163360000	109650000	82107000	63341000
P09884	3432800	341680	102160	1077200	195910	1306600	NA	NA	407000	3614900	1080700	468060	287910	178780	NA	221120	309010	1077300	NA	603710	NA	333240	588290	304180	1951200	3621500	3578900	NA	3253300	339200	5320000	208590	710800	155270	1213600	323110	454820	185110	601700	NA	873590	216530	488930	140520	725160	1013300	220570	NA	NA
P09914	NA	NA	NA	NA	NA	NA	NA	NA	NA	NA	NA	NA	NA	NA	NA	NA	NA	NA	NA	NA	NA	NA	NA	NA	NA	NA	NA	NA	NA	NA	NA	NA	NA	NA	NA	NA	NA	NA	NA	NA	NA	NA	NA	NA	NA	NA	NA	NA	NA
P09923	NA	NA	NA	NA	NA	24926000	NA	NA	NA	NA	NA	NA	NA	NA	NA	NA	NA	NA	NA	NA	NA	NA	NA	NA	NA	NA	NA	NA	NA	NA	NA	NA	NA	NA	496460	NA	NA	NA	NA	NA	NA	NA	NA	NA	NA	NA	NA	NA	NA
P09960	85335000	14244000	38393000	81374000	15312000	8789900	17845000	26206000	17397000	22836000	78930000	95091000	12452000	72235000	73799000	109310000	48816000	243230000	203480000	111600000	67950000	124980000	118880000	30891000	172370000	117790000	111930000	79813000	118530000	121230000	122120000	45830000	172050000	97835000	44186000	98552000	78160000	116670000	76096000	85436000	99264000	68444000	64674000	95525000	100850000	57432000	75179000	66409000	53485000
P09972	238170000	34369000	78843000	256820000	47955000	35669000	57657000	47169000	63669000	32747000	244760000	251070000	66805000	143710000	127270000	199520000	90429000	499300000	416550000	325330000	207730000	349560000	441940000	41323000	366090000	451900000	225590000	184750000	309560000	360030000	309270000	138700000	348930000	273550000	39925000	161040000	232870000	171970000	151910000	178230000	165040000	139060000	183100000	181400000	212600000	130490000	109970000	191580000	104570000
P0C0L5.P0C0L4	NA	NA	NA	NA	NA	NA	NA	NA	NA	NA	NA	NA	NA	NA	NA	NA	NA	NA	NA	NA	NA	NA	NA	NA	NA	NA	NA	NA	NA	NA	NA	NA	NA	NA	NA	NA	NA	NA	NA	NA	NA	NA	NA	NA	NA	NA	NA	NA	NA
Q71UI9.P0C0S5	265500000	537440000	107550000	254760000	769630000	446120000	533840000	476180000	565480000	604310000	247790000	278590000	445150000	213470000	246010000	286340000	212740000	851490000	845910000	280160000	170970000	201030000	403500000	699730000	450110000	463980000	432170000	467800000	520960000	265950000	395460000	1.62e+08	416590000	249040000	125790000	368870000	194550000	289300000	250940000	273960000	308170000	176470000	357300000	262250000	547210000	209860000	392440000	278300000	221780000
P0C221	394450	NA	NA	NA	NA	NA	NA	NA	NA	NA	NA	NA	NA	NA	531830	NA	NA	2694400	NA	NA	NA	1914800	NA	NA	NA	1553900	1548800	NA	1086800	1137400	1916000	NA	NA	NA	NA	NA	NA	NA	NA	NA	NA	NA	632870	NA	NA	NA	1428700	NA	NA
P0CG12	NA	NA	NA	1806100	NA	NA	NA	NA	NA	NA	165320	211110	NA	155880	NA	280600	NA	NA	NA	NA	NA	NA	NA	NA	NA	NA	NA	NA	NA	1346600	NA	NA	NA	NA	NA	NA	NA	NA	NA	NA	NA	NA	NA	NA	NA	NA	NA	NA	NA
P0CG30.P0CG29	NA	NA	NA	2590900	NA	NA	2804800	NA	NA	NA	NA	NA	NA	3858900	NA	NA	NA	NA	2470700	NA	NA	NA	NA	NA	NA	NA	NA	NA	NA	NA	NA	NA	NA	497640	NA	NA	NA	1334200	NA	NA	NA	377470	NA	NA	NA	NA	3014600	NA	NA
P0DI83	551860	NA	280120	NA	NA	NA	NA	NA	NA	NA	440550	NA	NA	NA	NA	750320	NA	NA	NA	NA	NA	1636200	NA	NA	NA	NA	NA	NA	NA	NA	NA	NA	NA	NA	NA	964850	NA	NA	845110	NA	NA	471750	NA	NA	NA	NA	2249200	2023200	NA
P0DJ07	NA	NA	NA	NA	NA	NA	5057600	NA	NA	NA	NA	NA	NA	NA	NA	NA	NA	NA	NA	NA	NA	NA	NA	6582700	NA	NA	NA	NA	NA	NA	NA	NA	NA	NA	NA	NA	NA	NA	NA	NA	NA	NA	NA	NA	NA	NA	NA	NA	NA
P0DJD0.P0DJD1	NA	NA	NA	NA	NA	NA	NA	NA	NA	NA	NA	NA	NA	NA	NA	NA	NA	NA	NA	NA	NA	NA	NA	NA	NA	NA	NA	NA	NA	NA	NA	NA	NA	NA	NA	NA	NA	NA	NA	NA	NA	NA	NA	NA	NA	NA	NA	NA	NA
P0DMN0.P0DMM9	7659400	NA	4550300	17312000	NA	2541600	1404400	NA	NA	1262900	2369900	9712600	NA	7637900	9526000	16936000	3869100	36241000	8427100	5984800	9857300	6984000	14312000	4698800	4252200	NA	9911000	2712600	9228800	2899900	12108000	4472500	19040000	9597400	16710000	3964600	4171500	7421400	11245000	17379000	4614800	15491000	11407000	8089900	6996900	8904800	13513000	3664000	1887300
P0DMU9.Q5DJT8.P0DMV2.P0DMV1.Q8NHU0.Q5HYN5.P0DMV0.P0DMU8.P0DMU7	NA	6453400	NA	NA	27346000	6082500	5552900	14882000	37482000	17788000	NA	NA	25774000	NA	NA	NA	NA	NA	NA	NA	NA	NA	NA	59240000	NA	NA	NA	NA	NA	NA	NA	NA	NA	NA	3087200	NA	NA	NA	NA	NA	NA	NA	NA	NA	NA	3725000	NA	NA	NA
P0DMV9.P0DMV8	807840000	858190000	339660000	952210000	789860000	673490000	630060000	773680000	877410000	1021900000	684140000	723740000	645170000	681420000	892620000	955860000	677910000	2096200000	2047700000	1006900000	834760000	1029500000	1268600000	950810000	1667300000	1111900000	1226400000	839400000	1212900000	1562400000	1.446e+09	551630000	1681700000	777240000	462200000	973310000	952780000	867870000	910710000	880190000	1111600000	672370000	987730000	904450000	1058600000	1175400000	926180000	708480000	628110000
P0DN76.Q01081.Q8WU68	36611000	110360000	39843000	73300000	106800000	112580000	150480000	96275000	126760000	154090000	77883000	73964000	85875000	104620000	69561000	64095000	67383000	254930000	137540000	98255000	24596000	60719000	90069000	99998000	128070000	85290000	124660000	96301000	160580000	172680000	69883000	31851000	140670000	74795000	13523000	70444000	47369000	42884000	47006000	83659000	160520000	86637000	93370000	27989000	99971000	20282000	115360000	45983000	70713000
P0DN79.P35520	18198000	NA	7339400	10873000	NA	NA	NA	NA	NA	NA	14126000	17516000	NA	19295000	14773000	26682000	12111000	87423000	23873000	18115000	11556000	14429000	17229000	NA	22535000	30385000	25474000	6681000	30217000	28672000	37870000	11702000	30399000	10670000	NA	21992000	12905000	16287000	16374000	17127000	17485000	16803000	16486000	14469000	18091000	3645600	13021000	20140000	14040000
P0DP25.P0DP24.P0DP23.P02585	429940000	452480000	207800000	409670000	470990000	411910000	470040000	549920000	560330000	507820000	372860000	447620000	476320000	468640000	445970000	601200000	384440000	1408500000	1202600000	580590000	432360000	497810000	671870000	782120000	994470000	839060000	666920000	451920000	764330000	990070000	1011200000	356520000	888990000	523240000	532130000	639130000	597320000	534380000	567650000	365960000	603060000	369010000	588010000	439440000	880040000	1078100000	721020000	530850000	349240000
P0DP91.Q8N328	NA	NA	NA	NA	NA	NA	NA	NA	NA	NA	NA	NA	NA	NA	NA	NA	NA	NA	NA	NA	NA	NA	NA	NA	NA	NA	NA	NA	NA	NA	NA	NA	NA	NA	NA	NA	NA	NA	NA	NA	NA	NA	NA	NA	NA	NA	NA	NA	NA
P0DPB6	NA	NA	2304300	2376700	NA	NA	NA	2253300	4656300	4144000	1445900	1223900	NA	NA	NA	4869200	2054400	NA	NA	NA	NA	NA	3340700	NA	NA	NA	NA	NA	2529400	NA	4608800	NA	7403800	NA	NA	NA	NA	NA	NA	3219600	NA	2134100	NA	NA	3726400	NA	3242200	1809600	4649200
P0DPD7	5190500	NA	454350	1851500	NA	NA	NA	NA	NA	NA	1186400	979340	NA	NA	766580	2323900	1094500	NA	5690600	1494200	1339900	NA	1322900	NA	NA	NA	1217000	NA	NA	NA	NA	NA	NA	NA	NA	1128300	NA	NA	760730	1687100	NA	1116700	NA	2406700	NA	NA	1095400	NA	1406900
P10109	2634500	NA	NA	5339000	NA	NA	1760700	2740300	4919400	2869400	2903400	3603900	2425100	1192400	4092900	5424200	NA	NA	12980000	4242700	NA	NA	2120900	NA	5381000	3241900	7507900	1051900	3988300	5292900	2665200	NA	NA	3010800	1782300	1490700	NA	1375000	2113800	NA	2989700	902340	NA	NA	1389900	NA	1556700	2120700	1239300
P10155	15655000	14532000	9190000	18654000	9209400	9364700	16051000	771120	15788000	12931000	13169000	15520000	6798400	13891000	12381000	16873000	9150200	52670000	38155000	14807000	11501000	13576000	14985000	8413600	17924000	2142500	3225400	12815000	8229500	15747000	10385000	10706000	7188700	14359000	8004900	9741300	14752000	11548000	11994000	9976400	12387000	11484000	10954000	3664300	18926000	19280000	9249800	9395000	10388000
P10253	18914000	NA	9393900	24600000	NA	NA	NA	NA	NA	NA	17700000	18648000	NA	20117000	21866000	29667000	17804000	85888000	48120000	15966000	20191000	17814000	28173000	NA	41434000	31397000	23832000	9889800	22620000	35239000	28307000	15274000	18754000	22212000	186490	16443000	14636000	18147000	22769000	22983000	23562000	20368000	31160000	18815000	23244000	NA	24391000	22079000	16291000
P10301	24144000	28070000	4928800	31738000	16907000	37222000	45464000	75687000	16329000	48263000	21267000	29845000	29033000	25889000	10452000	22516000	20811000	63784000	63287000	13366000	19335000	48826000	40517000	25252000	38721000	68854000	36540000	5406300	33858000	33043000	38947000	13982000	40960000	15679000	3965400	24722000	41529000	20818000	22172000	32170000	9981100	9745000	12035000	20875000	36466000	958660	44953000	22922000	12775000
P10321	141690000	97161000	66813000	165270000	183620000	154790000	229500000	191610000	280210000	314790000	115050000	127120000	175740000	111620000	148710000	167990000	109980000	416930000	376990000	155720000	125740000	169850000	196010000	341790000	277890000	189150000	239920000	146420000	213500000	182120000	259450000	86630000	291100000	153830000	24570000	144920000	149890000	156450000	155970000	141010000	149920000	112970000	119610000	165660000	159900000	88481000	200630000	187440000	111450000
P10398	3713600	352720	2007800	5595300	603460	183990	348380	938600	NA	NA	1179700	1958200	279150	4744500	3627900	1551500	2729600	19665000	8663800	3750200	3281900	4114300	7663400	NA	5143900	7339900	9259300	3966400	7917400	10718000	13121000	4074600	8974600	3002000	919780	1183300	5144500	1774700	3262000	1832700	1471200	3251100	5487800	1909500	7458100	1988100	4243600	4543800	2799100
P10412	245680000	20775000	212510000	37585000	NA	NA	NA	26614000	450750000	28920000	3143100	NA	NA	1938800	1806200	25583000	NA	NA	NA	62616000	22813000	8296500	39105000	NA	435220000	40157000	44997000	33333000	450290000	453290000	48672000	41694000	553300000	21791000	NA	27931000	30314000	43978000	31013000	224840000	290510000	57061000	75081000	16297000	51868000	NA	104300000	23326000	32090000
P10515	30836000	54937000	11634000	24229000	86308000	67922000	72272000	103180000	94704000	117560000	24471000	23671000	69513000	25970000	21633000	34812000	16383000	81634000	100840000	35109000	27950000	39453000	32525000	119070000	43275000	41029000	29756000	12074000	35473000	53659000	40989000	3358700	47634000	19745000	17063000	28740000	28232000	16284000	30785000	28853000	20966000	27588000	27815000	22056000	35580000	36922000	33199000	30800000	18176000
P10586	1260300	1026400	231890	1316300	1334000	865510	877560	2151900	2920600	2015600	327560	608360	535780	401690	464090	NA	225570	4745800	2421000	725250	159780	155350	2014900	993290	272220	1067700	813930	12966000	551200	482450	1047600	39099	545640	94600	573350	199010	392810	408210	950730	111290	634330	874080	345620	1228900	989980	738980	1091600	137790	64433
P10588	NA	NA	NA	NA	NA	NA	NA	NA	1289100	NA	NA	NA	NA	NA	NA	NA	NA	NA	NA	NA	NA	NA	NA	NA	NA	NA	NA	NA	NA	NA	NA	NA	NA	NA	NA	NA	NA	NA	NA	NA	NA	NA	NA	NA	NA	NA	NA	NA	NA
P10599	886790000	223500000	378230000	775010000	184090000	167030000	128250000	231130000	189100000	254050000	569700000	537390000	129220000	620470000	708350000	898480000	606710000	2745400000	3436800000	9.59e+08	531040000	1.069e+09	1009700000	307010000	1272500000	1163300000	1291500000	1012600000	899890000	1514300000	1181400000	403620000	2002800000	701560000	160410000	972780000	768240000	753790000	685690000	874330000	1288800000	540220000	938610000	843320000	1042900000	659340000	805940000	763510000	507730000
P10606	22561000	27417000	4672500	14782000	28726000	31375000	33811000	39697000	35256000	38703000	10433000	11024000	38377000	14850000	22251000	17148000	16517000	66991000	41952000	24410000	4887600	19822000	26644000	54343000	21817000	37632000	33705000	6975500	26416000	37458000	40703000	10913000	32401000	16493000	8885100	12381000	17083000	23489000	20823000	11569000	20578000	18646000	14273000	13308000	28273000	12195000	27456000	16136000	13429000
P10619	5070100	14296000	3661000	15663000	9069100	15551000	14747000	11134000	14229000	17468000	1985600	2396900	11186000	5036900	7625100	6500800	3582800	10231000	8788000	6605900	8106000	11207000	16474000	23322000	7181500	22326000	7396100	6586400	20795000	10322000	17178000	1948200	9899300	3701600	2149500	6231500	2024500	7567500	3849100	2114000	3524500	2869000	7009200	NA	5235500	NA	11615000	3489400	6472900
P10620	64340000	112490000	26403000	56208000	72866000	71981000	82815000	55927000	17328000	40135000	38320000	52706000	50684000	45062000	47296000	57430000	38073000	160140000	139290000	75080000	18400000	13940000	89150000	106510000	90018000	NA	61115000	32167000	73921000	66930000	18254000	28028000	110770000	4156100	13999000	13126000	12238000	46078000	20224000	18287000	60820000	37539000	66099000	14268000	63927000	30859000	67610000	41096000	20161000
P10636	NA	NA	NA	NA	NA	NA	NA	NA	NA	NA	NA	NA	NA	NA	NA	NA	NA	NA	NA	NA	NA	NA	NA	NA	NA	NA	NA	NA	NA	NA	NA	NA	NA	NA	NA	NA	NA	NA	NA	NA	NA	NA	NA	NA	NA	NA	NA	NA	NA
P10644	5310600	4201800	9606500	12687000	6264200	4170800	2046600	7525400	7335000	12234000	11687000	16530000	723250	11652000	6816700	12317000	12136000	71882000	45541000	17828000	13688000	21144000	26395000	2720900	32610000	18336000	10826000	4457600	14234000	25174000	17443000	2764800	18910000	11364000	13845000	8246100	12293000	16373000	15524000	12989000	20357000	11704000	15172000	13504000	15725000	11546000	12847000	8802900	9194800
P10646	NA	NA	NA	NA	NA	NA	NA	NA	NA	NA	NA	NA	NA	NA	NA	NA	NA	2651600	NA	NA	NA	NA	NA	NA	NA	NA	NA	NA	NA	NA	NA	NA	NA	NA	1336600	NA	NA	NA	NA	NA	NA	NA	NA	NA	NA	NA	NA	NA	NA
P10696	NA	185940000	NA	NA	144790000	134950000	125140000	163630000	203600000	151980000	NA	NA	122710000	NA	NA	NA	NA	NA	NA	NA	NA	NA	NA	178360000	NA	NA	NA	NA	NA	NA	NA	NA	NA	NA	91861000	NA	NA	NA	NA	NA	NA	NA	NA	NA	NA	52112000	NA	NA	NA
P10746	NA	NA	NA	NA	NA	NA	NA	NA	NA	NA	NA	NA	NA	NA	NA	NA	NA	NA	NA	NA	NA	NA	NA	NA	NA	NA	NA	NA	NA	NA	NA	NA	NA	NA	NA	NA	NA	NA	NA	NA	NA	NA	NA	NA	NA	NA	NA	NA	NA
P10768	44570000	880880	14938000	45377000	6483900	756630	856330	3813300	2873000	1341800	35892000	49586000	NA	49416000	45403000	42329000	31692000	169860000	167740000	41689000	37572000	68235000	59877000	12041000	96067000	53358000	64272000	14749000	60081000	80679000	83365000	7885900	101910000	46306000	18306000	27406000	47241000	28125000	45831000	38146000	45727000	37343000	61730000	48298000	61020000	17041000	30280000	23457000	29631000
P10809	734650000	2187600000	430400000	755250000	1708700000	1798800000	1660700000	2175100000	2.201e+09	2211800000	862070000	945270000	1727700000	923230000	959570000	1111900000	732980000	2838700000	3193600000	1138300000	1114800000	1252700000	1504500000	2424900000	2132800000	1.698e+09	1646300000	890880000	1862800000	1838500000	2086400000	883790000	2202800000	962550000	645790000	1227800000	1.002e+09	1119100000	1111600000	1030200000	1143500000	840180000	1583800000	1166100000	1.297e+09	984230000	1385600000	928080000	1116300000
P10909	17558000	NA	2680500	11040000	NA	1361800	1853600	2149800	NA	NA	6726200	9826900	1018400	3996900	11216000	10583000	4571100	34138000	19740000	18032000	9478600	28708000	10435000	NA	10794000	15108000	15719000	6304200	14160000	12507000	20901000	1655600	38078000	7322300	NA	8831300	5983500	11740000	9300300	9162500	11410000	5618400	7322800	7920200	2303500	NA	13453000	5330300	4051400
P11021	1825200000	1833900000	849390000	1973300000	1311900000	1403400000	1691900000	1923100000	1941400000	1.991e+09	1743100000	1828600000	1333300000	1614400000	1876800000	2205400000	1370900000	5582600000	5577900000	2251700000	1781200000	2402600000	2416600000	2507800000	3.443e+09	2997800000	3357700000	1962700000	3027900000	3187300000	3400300000	1092600000	3566300000	1743600000	569410000	1856700000	2188500000	2294700000	1864500000	1776100000	3188500000	1.863e+09	2382800000	1861900000	2712300000	1295100000	2574300000	2124100000	1.613e+09
P11047	622940	2217000	NA	NA	1924200	1365800	2701400	2314100	2819300	2666700	233870	339680	2354100	NA	NA	NA	NA	3118800	NA	118310	164580	NA	NA	5934200	NA	NA	NA	102540	480380	122200	1291000	NA	1403400	NA	226520	338600	200650	NA	NA	256860	111090	135870	NA	NA	NA	NA	NA	NA	139300
P11055	NA	NA	NA	1663500	NA	NA	315730	NA	NA	NA	NA	NA	NA	NA	NA	NA	NA	NA	NA	NA	NA	NA	NA	NA	1173800	NA	NA	NA	NA	NA	NA	NA	NA	NA	NA	NA	NA	NA	NA	NA	NA	NA	490930	NA	NA	NA	640560	NA	NA
P11117	835940	16067000	482690	546120	20238000	20428000	18129000	23443000	27855000	25321000	1467700	2073000	7074100	2700000	944750	1679900	1448000	5892100	7511000	2326000	2105700	1916900	2107000	15600000	1961300	919710	3208900	NA	3175600	2373100	3692700	NA	5428400	741240	4694800	3465400	1858600	2494500	1013800	1173700	1622100	639500	1897600	NA	3598600	7579300	1175200	978920	914700
P11142	1302400000	1292800000	637890000	1471500000	1432100000	1259300000	1283100000	1498400000	1702600000	1757900000	1201400000	1181500000	1144700000	1234400000	1435100000	1635300000	1062800000	3600200000	3377600000	1375500000	1.231e+09	1921300000	2.124e+09	1814100000	2.612e+09	2206900000	2.31e+09	1439100000	2021300000	2320100000	2.203e+09	884860000	2665300000	1235200000	580240000	1343300000	1533400000	1436800000	1385600000	1.282e+09	2088500000	1066100000	1545300000	1342700000	1768600000	1044300000	1820600000	1438700000	1035500000
P11166	41806000	131690000	16031000	42901000	217070000	166340000	196330000	96733000	120220000	140670000	41129000	39702000	141390000	31857000	38231000	55642000	26344000	118290000	79047000	59721000	55436000	80908000	26915000	280370000	84641000	76270000	85261000	5892800	85084000	80692000	36801000	20633000	110170000	51828000	37674000	41728000	57921000	39054000	29072000	25647000	22181000	17841000	35481000	51657000	15536000	105400000	52946000	24407000	42376000
P11169.Q8TDB8	17153000	NA	14209000	26684000	NA	NA	NA	NA	NA	NA	15605000	14605000	NA	15875000	23469000	30188000	10888000	41810000	39550000	32132000	25598000	38305000	36963000	NA	53435000	46927000	51245000	23355000	49139000	71021000	42537000	16569000	89106000	28205000	NA	33916000	19660000	39320000	37441000	33762000	14778000	34030000	27667000	24358000	35520000	NA	16716000	23781000	34001000
P11171	NA	NA	132050	NA	NA	NA	NA	NA	668180	NA	NA	357240	NA	198950	263330	402850	NA	NA	NA	NA	NA	NA	NA	487700	374670	NA	NA	NA	600420	NA	453030	NA	567310	NA	148620	NA	NA	NA	NA	NA	NA	NA	NA	NA	NA	NA	1025100	381490	261910
P11172	13272000	5166600	2898900	12886000	4725700	5126600	8944200	5216400	5056900	8359300	13533000	5656500	5572800	13207000	16380000	12519000	7197600	49899000	43515000	11350000	6927300	9761300	15802000	5690100	19401000	11963000	8159200	2454300	9685400	11381000	9526900	2774600	9194300	11438000	13296000	8829100	3584700	15430000	21182000	10849000	9536400	9655700	10116000	13944000	11738000	29121000	8981800	12492000	8579500
P11177	64441000	170160000	23717000	39333000	187290000	133100000	157210000	164640000	148050000	192540000	54173000	50328000	137170000	43577000	45580000	77409000	32230000	154420000	128140000	54621000	70703000	102120000	76431000	222860000	115350000	92781000	96539000	37931000	78571000	96578000	95270000	24094000	143410000	61268000	52501000	72634000	73141000	58201000	58620000	53651000	68454000	29510000	73625000	73599000	95703000	71179000	88344000	29525000	57911000
P11182	NA	8668600	NA	267360	11179000	12861000	10449000	16439000	21459000	13825000	NA	NA	9589800	NA	418450	NA	NA	2912600	NA	961570	NA	NA	NA	18362000	1913100	NA	NA	NA	NA	NA	NA	NA	NA	857520	2443600	NA	930990	NA	NA	NA	NA	NA	NA	1044800	NA	NA	NA	NA	NA
P11216	6387000	NA	3114100	7691900	NA	NA	NA	NA	NA	NA	4868300	5724900	NA	4244100	4668800	8789900	1194800	3369700	4402700	2996400	3174900	6779400	7393500	NA	12233000	2168200	5108800	617290	1894300	4675500	5568300	1557100	6908000	2297700	NA	3441700	6173700	5314500	4815400	1661900	4954700	1896100	2854500	2742400	3771600	1213400	2294300	5004300	1754700
P11217	NA	NA	NA	NA	NA	NA	NA	NA	NA	NA	NA	NA	NA	NA	NA	NA	NA	NA	NA	NA	NA	NA	NA	NA	NA	NA	NA	NA	NA	NA	NA	NA	1262200	NA	NA	NA	NA	9811200	NA	NA	NA	1503000	NA	NA	NA	5592700	NA	NA	NA
P11233	5157200	46110000	6099600	25271000	27873000	26394000	42027000	68944000	51614000	42925000	11605000	9399400	28611000	10877000	8070700	6163900	16926000	74243000	4350700	22151000	7612200	26312000	43539000	64979000	25146000	38950000	29163000	45902000	27817000	20656000	35312000	9732700	35650000	12112000	8703500	3721400	14402000	21700000	8604400	6793500	38127000	22287000	16730000	9053500	30185000	19509000	10849000	21714000	9756500
P11234	29373000	134930000	8211900	19006000	115210000	95243000	128670000	145190000	153380000	157360000	6461200	19202000	117780000	10765000	12927000	36656000	19325000	89799000	87424000	29372000	13883000	27651000	39440000	162070000	60963000	25016000	31574000	21946000	27012000	25777000	8894900	4448200	22919000	21752000	25431000	17083000	27584000	21744000	29019000	24840000	26651000	18839000	25200000	20049000	30078000	54411000	12506000	17552000	17505000
P11245	NA	20800000	NA	NA	24960000	18669000	17108000	NA	NA	NA	NA	26593000	13947000	20400000	24160000	NA	NA	NA	98928000	NA	NA	NA	38330000	22395000	NA	62746000	NA	NA	NA	NA	63126000	NA	NA	NA	NA	NA	24440000	NA	31353000	NA	NA	29076000	NA	NA	NA	32068000	NA	41524000	NA
P11274	NA	NA	NA	NA	NA	NA	NA	NA	NA	NA	NA	NA	NA	NA	NA	NA	NA	NA	NA	NA	NA	NA	NA	NA	NA	NA	NA	NA	NA	NA	NA	NA	NA	NA	NA	NA	NA	NA	NA	NA	NA	NA	NA	NA	NA	NA	NA	NA	NA
P11279	34491000	109810000	19845000	46220000	82974000	92354000	50304000	111330000	118540000	145830000	32958000	27171000	94010000	32219000	35300000	53003000	38817000	128030000	111380000	48211000	31574000	44269000	43798000	142350000	73828000	25320000	58348000	27635000	49116000	67803000	42979000	11782000	79518000	36583000	17555000	26376000	27574000	37973000	34804000	29717000	53569000	35145000	45471000	34675000	54623000	16433000	36991000	34917000	25639000
P11310	11983000	25116000	6135400	14894000	14996000	24976000	20039000	23283000	43513000	37155000	6631000	9093500	23577000	13301000	8659500	12395000	4006800	32188000	19234000	10787000	9279400	13053000	14066000	27832000	12682000	11033000	17965000	7418600	17756000	24160000	25978000	7017400	17596000	10565000	17692000	14829000	8643300	11106000	15977000	10423000	11581000	12279000	12045000	11977000	11266000	9944700	19269000	15087000	9940700
P11387	62949000	73128000	27924000	55967000	63269000	64875000	67947000	97847000	82751000	88499000	43796000	50550000	61639000	45326000	45127000	53362000	41557000	193760000	176400000	84016000	52820000	94380000	101980000	101030000	110490000	85548000	102020000	65421000	110600000	115360000	107560000	30484000	128950000	49332000	26877000	64084000	66288000	65748000	51853000	44277000	81105000	51031000	75848000	51600000	94166000	48041000	103540000	51322000	42509000
P11388	23872000	37218000	14135000	36146000	37761000	30715000	26631000	43780000	45300000	46398000	24041000	23787000	28505000	23450000	23565000	29750000	20319000	75225000	76512000	32470000	23831000	41416000	39102000	57165000	46636000	48051000	50148000	25129000	45470000	46397000	44149000	11764000	44288000	26046000	10092000	28805000	25839000	28738000	25489000	24419000	33675000	20098000	34314000	22152000	39409000	18575000	37980000	25509000	14341000
P11413	106640000	40150000	29401000	94957000	49290000	36168000	33172000	51280000	60843000	65203000	61714000	86937000	27533000	61958000	68518000	96956000	62422000	296350000	309860000	101540000	82549000	112130000	140030000	61346000	147120000	82139000	159690000	77124000	141410000	108350000	140180000	43641000	159150000	93988000	88507000	89731000	91415000	78744000	80210000	87539000	114450000	47415000	85219000	106260000	111660000	121810000	97049000	69249000	66081000
P11441	NA	NA	NA	NA	NA	NA	2461500	1156300	NA	NA	NA	NA	NA	NA	2823800	2136200	1492100	34109000	NA	NA	1613000	NA	3991500	NA	NA	2115200	4707900	3724200	NA	NA	NA	NA	NA	NA	2846500	1981200	NA	NA	3244700	NA	2904400	NA	2106400	NA	2053500	NA	NA	NA	NA
P11474	NA	NA	NA	NA	NA	NA	NA	NA	NA	NA	NA	NA	NA	NA	NA	NA	NA	NA	NA	NA	NA	NA	NA	NA	NA	NA	NA	NA	NA	NA	NA	NA	NA	NA	NA	NA	NA	NA	NA	NA	NA	NA	NA	NA	NA	NA	NA	NA	NA
P11498	22724000	30984000	11035000	25713000	36529000	31107000	40102000	34382000	43638000	44720000	22141000	19963000	29724000	20724000	25372000	35516000	16397000	82537000	85032000	25693000	20274000	29526000	34437000	44063000	44787000	23926000	32943000	13439000	29264000	28967000	38032000	12551000	44723000	23771000	25449000	19003000	23891000	19619000	28287000	24655000	24238000	18215000	21054000	16406000	28868000	23678000	25058000	26337000	17524000
P11532	785080	986800	410960	1252900	957500	688770	1556400	639070	1675100	1650700	730660	556040	881280	996520	528160	1676400	342390	2669100	2463300	1110200	1454900	2189300	1454100	2097200	787150	1408200	1479400	482460	1685400	445330	1212700	684830	3242100	557940	498490	818940	225160	645070	2276300	840150	1485400	1025000	820150	618880	1141700	47799	887980	657790	940700
P11586	88539000	19692000	34963000	88226000	11804000	9142300	17030000	15523000	14513000	16215000	82541000	85355000	10440000	75739000	79264000	97389000	58518000	270190000	260800000	101620000	79820000	157310000	137050000	24418000	174710000	150550000	122850000	66763000	150130000	145960000	149490000	44691000	196350000	101180000	47666000	106610000	92814000	96866000	98241000	94882000	112130000	76063000	109600000	93676000	92482000	114800000	99955000	75682000	75349000
P11717	2702300	12016000	1464500	3543700	12414000	12264000	14593000	14478000	17999000	19526000	2614200	3021600	13880000	2113400	1949500	2053700	1565500	13731000	4774000	2213800	1421500	2364900	3362500	26419000	2675600	3482700	4640000	1578300	4749400	3967500	2891000	711420	2557900	2225200	2237900	1218300	2066200	3778700	1558600	992220	2090100	2564700	2862200	1294900	3101800	1918600	4701600	1938400	1358600
P11766	72206000	8807600	35808000	81468000	10878000	15306000	11253000	31078000	17145000	13660000	72744000	78642000	16652000	70384000	69192000	88311000	56266000	235990000	348220000	104060000	98764000	94638000	146720000	27183000	126230000	167350000	108980000	65029000	137770000	97271000	121830000	50968000	192490000	70941000	38055000	62164000	100470000	87319000	93640000	80953000	85991000	54437000	101980000	90277000	99895000	103750000	117410000	100160000	75049000
P11802	5917100	23746000	1835900	1377700	5842100	6630800	3326300	5054400	6366400	13241000	799640	2126500	3991000	2934600	4050800	1073700	3268100	3477300	6444200	3739600	NA	NA	3554400	11456000	8057800	NA	8438300	NA	3680300	6861100	20269000	NA	4133900	761150	3714600	1012200	5201400	NA	1000500	1924200	1313900	705450	2028400	NA	NA	2333200	NA	1894200	1248000
P11908	122800000	21822000	42304000	145100000	23460000	21483000	23917000	32250000	29046000	36507000	90881000	97607000	19919000	115580000	102230000	130070000	96312000	396030000	330530000	139470000	61658000	201420000	149800000	45783000	226330000	283880000	233060000	111740000	139120000	180250000	260030000	53237000	266180000	127430000	69108000	73437000	84328000	124850000	121790000	103420000	130190000	97070000	217390000	122750000	144970000	87594000	115510000	95175000	86598000
P11940.Q9H361.Q96DU9	238410000	243110000	101120000	278610000	266130000	203790000	231430000	274800000	288320000	309800000	173600000	167980000	189030000	176060000	205800000	237430000	139550000	692520000	686700000	282350000	204230000	355310000	267350000	391660000	412900000	338950000	352090000	211170000	382450000	424900000	365940000	118920000	485840000	214700000	111310000	191780000	203320000	265090000	238530000	220890000	238670000	190750000	231810000	225870000	324520000	152780000	284280000	178880000	169520000
P12004	314090000	97777000	108390000	356450000	91993000	43143000	49732000	106430000	117820000	118920000	261380000	305390000	51564000	279550000	268430000	451170000	287360000	1197400000	1092300000	362420000	342470000	370490000	534330000	153490000	637840000	479370000	515410000	330520000	583270000	486860000	616520000	194220000	609230000	289020000	124620000	327560000	333610000	313890000	430390000	305060000	471110000	318640000	371660000	410300000	449310000	232150000	412230000	308850000	266400000
P12074	NA	52627000	NA	NA	104870000	25640000	61190000	82190000	120570000	97638000	18793000	14373000	50036000	NA	NA	14757000	14836000	67436000	29350000	8338100	NA	5691400	NA	86955000	11274000	NA	NA	NA	10576000	18121000	9714500	3898700	24442000	NA	22241000	3162400	NA	8116500	NA	NA	13610000	15853000	19599000	NA	NA	6176900	NA	NA	NA
P12081	18172000	14257000	14724000	36157000	5627400	5473900	13301000	14031000	17634000	17628000	24317000	28050000	8787900	26546000	31889000	39869000	22565000	89614000	105680000	36486000	36518000	35263000	50744000	11398000	53984000	62331000	46549000	70800000	44186000	56344000	44038000	21813000	74054000	34895000	19738000	31748000	28367000	43464000	31542000	28666000	34222000	21407000	30914000	36606000	53451000	62850000	40455000	20310000	32165000
P12109	419180	NA	NA	1496000	NA	NA	NA	834880	NA	NA	NA	NA	NA	NA	NA	NA	NA	NA	NA	NA	NA	NA	NA	NA	NA	NA	NA	NA	NA	NA	NA	NA	NA	NA	NA	NA	NA	NA	NA	NA	NA	NA	NA	NA	NA	NA	NA	NA	NA
P12110	883610	NA	NA	NA	NA	NA	NA	NA	NA	NA	NA	NA	NA	NA	NA	NA	NA	NA	NA	NA	NA	NA	NA	NA	NA	NA	NA	NA	NA	NA	NA	NA	NA	NA	NA	NA	NA	NA	NA	NA	NA	NA	NA	NA	NA	NA	NA	NA	NA
P12111	1849700	NA	NA	NA	NA	NA	NA	NA	NA	NA	NA	NA	NA	NA	NA	NA	NA	NA	NA	NA	NA	NA	NA	NA	NA	NA	NA	NA	NA	NA	NA	NA	NA	NA	NA	NA	NA	NA	NA	NA	NA	NA	NA	NA	NA	NA	NA	NA	NA
P12235	8185000	29749000	1625600	3893000	15979000	21434000	28546000	25995000	24444000	26876000	686640	3053800	18764000	3449600	5275400	6348700	1790900	6492700	NA	4044600	3356500	2133800	NA	27511000	NA	NA	7181900	NA	4777300	2378100	11117000	1283500	3572600	3910600	5222200	2738000	4482300	4289100	7557200	1487300	3906600	2818700	2596100	2196000	1806800	13362000	4133000	2453600	1717600
P12236	600600000	1906500000	196080000	642040000	1996100000	1589900000	1805100000	2147400000	2579800000	2587600000	546490000	554170000	1405600000	507940000	709850000	803380000	489420000	2312800000	1676100000	722530000	578310000	775920000	927560000	2200200000	1009600000	719900000	816800000	646760000	774030000	822700000	788490000	347490000	1182400000	543590000	354180000	682350000	661110000	590180000	696170000	592560000	732760000	448950000	761760000	694590000	803070000	539750000	746400000	571470000	463010000
P12268	168650000	31273000	66315000	209700000	24278000	27973000	38858000	35246000	40921000	32576000	154180000	134100000	26159000	164780000	164440000	220920000	129550000	605970000	488080000	212570000	187290000	322820000	270360000	45972000	372840000	331100000	286940000	136510000	291690000	379510000	307110000	109070000	463570000	174810000	100490000	202760000	192930000	165710000	191200000	225780000	215940000	154670000	183420000	177890000	264670000	87175000	205450000	174460000	112650000
P12270	18694000	27677000	5810100	15359000	36567000	29477000	34298000	47711000	48439000	45876000	13418000	15409000	30069000	15436000	14941000	20538000	11912000	32682000	40040000	15160000	10121000	15683000	17151000	60525000	22865000	21874000	23459000	12683000	25239000	22081000	21812000	6610800	29149000	7200700	15770000	12786000	10244000	17384000	8961300	14744000	13902000	11572000	12251000	9725800	25565000	10394000	17063000	15597000	8651000
P12277	507940000	48002000	230240000	5.36e+08	69051000	44416000	79262000	65650000	67030000	71810000	504670000	465410000	74030000	499740000	602250000	673100000	461610000	2058100000	2061400000	646190000	579870000	917580000	892910000	117560000	1100200000	810610000	665980000	382970000	716610000	995220000	699630000	354030000	1246500000	701890000	140620000	626120000	663830000	538620000	603940000	599630000	715350000	483080000	546790000	726460000	466150000	322820000	636100000	638660000	368990000
P12429	79654000	19239000	42222000	122440000	12048000	18604000	24309000	15210000	23081000	26282000	82386000	91327000	22184000	93296000	115750000	133790000	86001000	462770000	407350000	125160000	88008000	141030000	160240000	36429000	206610000	184060000	147570000	98510000	155310000	173300000	157500000	71128000	258170000	108920000	62119000	120500000	132320000	121740000	133700000	119170000	127130000	66660000	108410000	115340000	156150000	98023000	125770000	120500000	85038000
P12532	10649000	NA	3479600	9175500	NA	NA	NA	NA	NA	NA	NA	9203600	NA	7534700	7906200	NA	4507000	NA	43606000	9863500	12261000	11879000	12840000	NA	21876000	18313000	14476000	9496700	10587000	14471000	NA	4803500	17875000	12006000	2549000	NA	NA	NA	11366000	11623000	10983000	7840200	12327000	8053000	13029000	4317000	9707500	10720000	4400900
P12694	NA	904200	NA	NA	NA	1376000	590100	3586300	955820	NA	NA	NA	NA	476360	NA	NA	NA	1836900	NA	NA	NA	NA	NA	NA	1272000	NA	NA	NA	1156200	NA	NA	NA	NA	NA	NA	NA	NA	NA	NA	NA	NA	353990	NA	NA	NA	NA	486810	NA	NA
P12814	134920000	157800000	59294000	143080000	135070000	143520000	132190000	168660000	198660000	178040000	96259000	113020000	138400000	112860000	122320000	151250000	91831000	415170000	381520000	179980000	144020000	173850000	197030000	227900000	240800000	176370000	200430000	146650000	138720000	202470000	211760000	88029000	269460000	140760000	52987000	132620000	129530000	143060000	142520000	127060000	175690000	116530000	164260000	128650000	169640000	105580000	129250000	115100000	108260000
P12830	NA	NA	NA	NA	NA	NA	NA	NA	NA	NA	NA	NA	NA	NA	NA	NA	NA	NA	NA	NA	NA	NA	NA	NA	NA	NA	NA	NA	NA	NA	NA	NA	NA	NA	NA	NA	NA	NA	NA	NA	NA	NA	NA	NA	NA	NA	NA	NA	NA
P12931.Q9H3Y6	NA	1294200	NA	NA	1471300	857900	2505200	3927500	673040	3916500	NA	NA	791760	NA	NA	NA	NA	NA	NA	NA	NA	NA	NA	1884900	NA	NA	NA	NA	NA	NA	NA	NA	NA	NA	375910	NA	NA	NA	NA	NA	NA	NA	NA	NA	NA	645560	NA	NA	NA
P12955	2731600	NA	2769900	4365500	NA	NA	NA	NA	NA	NA	2523600	4393000	NA	3391000	4323000	6879500	1290500	10530000	7096100	8666400	5816200	2857700	6871400	NA	13931000	8763600	3178100	2861900	NA	7906700	11743000	NA	4138400	5150200	2013500	6041700	9206800	4174300	2344100	5369500	2009400	3450200	1603100	2994300	6074500	10075000	5231700	3871800	3718500
P12956	232220000	101820000	87173000	275220000	80883000	90369000	64548000	112080000	121990000	124400000	208090000	196890000	86799000	235710000	216600000	295640000	162870000	880640000	583930000	297170000	229020000	278530000	359060000	180830000	454420000	368650000	386130000	180570000	361160000	392410000	392330000	119970000	604240000	233280000	121710000	226280000	240870000	276570000	255190000	230830000	288840000	176850000	318710000	264180000	326140000	245820000	278650000	240820000	199650000
P13010	174190000	100950000	69631000	206690000	99473000	77906000	86735000	93516000	116100000	125190000	169300000	156030000	88178000	153700000	148650000	197190000	151670000	663300000	769250000	201840000	204360000	255110000	207300000	137420000	344250000	354640000	372210000	158540000	317740000	309930000	194230000	122680000	355770000	154310000	75084000	186560000	203920000	156850000	224670000	152440000	217800000	153550000	196400000	162620000	224550000	101920000	238090000	164210000	114190000
P13051	NA	2471900	1576100	7694100	NA	3479600	2050700	4691100	NA	NA	1911800	1272200	1577600	1801800	2106600	2445300	NA	3289600	6286200	7643600	2656800	3956700	2669500	2957000	2794600	5034200	11020000	NA	3585900	4326500	6601200	3470500	NA	3535700	4807600	4046200	8079900	1948600	1617000	1613400	1394300	NA	1316700	4669200	9560100	11538000	7434400	3624400	1970700
P13073	194740000	341340000	49557000	195190000	363950000	272210000	294520000	376560000	4.25e+08	478200000	100220000	89404000	271590000	112330000	154810000	153380000	100660000	247760000	465570000	172310000	114280000	197390000	224040000	601130000	244020000	195480000	221140000	150840000	223450000	230350000	259690000	82027000	288310000	158810000	99521000	94466000	158330000	155350000	153590000	148360000	172850000	106250000	196570000	130250000	198240000	156670000	217150000	145680000	106580000
P13164	NA	NA	NA	16368000	NA	NA	NA	NA	18877000	NA	NA	NA	NA	NA	NA	NA	NA	NA	NA	NA	NA	NA	NA	NA	NA	NA	NA	NA	NA	NA	NA	NA	NA	NA	NA	NA	NA	NA	NA	NA	NA	NA	NA	NA	NA	NA	NA	NA	NA
P13284	NA	7400200	1448600	12156000	21660000	6977400	9065200	20867000	22014000	17964000	7126700	15250000	10566000	12659000	2820100	3709300	NA	23194000	35946000	NA	2491200	NA	2948000	36055000	NA	NA	NA	9518100	3911400	5878000	NA	NA	NA	NA	13607000	NA	NA	NA	5393100	3744100	NA	1337900	9478800	NA	NA	NA	13897000	3458400	1365700
P13473	17151000	58126000	7729500	19128000	32900000	38272000	49254000	47672000	48754000	53619000	15477000	24552000	64430000	15066000	19648000	33150000	17481000	93265000	67554000	28592000	22833000	43404000	45185000	87542000	41881000	19704000	31947000	14043000	21274000	53526000	21586000	11149000	30265000	22755000	6641000	10230000	8332600	23907000	26105000	26820000	24280000	23752000	14297000	21820000	16308000	25828000	21720000	23491000	22282000
P13489	107180000	21960000	37606000	101890000	29953000	23806000	24214000	33380000	38191000	45600000	89061000	83990000	20495000	65545000	73850000	99330000	68242000	212800000	264410000	100670000	72046000	140710000	111970000	28459000	138500000	127880000	106690000	50598000	143440000	152270000	134920000	36592000	218140000	56923000	40711000	72322000	89058000	66894000	86069000	89776000	81562000	85284000	121130000	75917000	118800000	105330000	104530000	72689000	72332000
P13497	NA	NA	NA	NA	NA	NA	NA	NA	NA	NA	NA	NA	NA	NA	NA	NA	NA	NA	NA	NA	NA	NA	NA	NA	NA	NA	NA	NA	NA	NA	NA	NA	NA	NA	NA	NA	NA	NA	NA	NA	NA	NA	NA	NA	NA	NA	NA	NA	NA
P13498	21253000	27908000	3904600	25549000	30711000	39226000	58593000	43534000	76432000	86357000	1086300	5794400	20342000	11814000	2315000	7919100	1796200	10073000	4539800	18664000	9548800	9229800	22082000	34938000	5355200	21747000	14088000	NA	9866100	60161000	7754900	2976900	NA	NA	NA	4273500	NA	9697000	8772500	2807100	7977600	1784400	5794300	4729900	5737000	NA	16135000	11072000	4671400
P13637	NA	NA	NA	NA	NA	NA	NA	NA	NA	NA	NA	NA	NA	NA	NA	NA	NA	NA	NA	NA	NA	NA	NA	NA	NA	NA	NA	NA	NA	NA	NA	NA	NA	NA	NA	NA	NA	NA	NA	NA	NA	NA	NA	NA	NA	NA	NA	NA	NA
P13639	1163700000	302960000	470810000	1212600000	247960000	259670000	198730000	286590000	394940000	320220000	921450000	873920000	214910000	1074100000	1070600000	1375900000	748850000	3951300000	3.284e+09	1276300000	951890000	1887600000	1940300000	401280000	2237100000	1619400000	1736100000	1247800000	1855300000	2000200000	1877900000	644850000	2284100000	1146900000	392610000	1367100000	1320600000	1468600000	1388600000	1236700000	1598800000	1003300000	1155600000	1057500000	1508700000	531790000	1450700000	1226100000	778420000
P13667	168860000	185430000	81567000	193460000	202950000	168360000	180850000	244480000	265310000	252510000	132660000	132070000	161660000	1.5e+08	166350000	235460000	141330000	573580000	485920000	204820000	153100000	252160000	251320000	291900000	336820000	275300000	289830000	158390000	291490000	290040000	324570000	100570000	395210000	170160000	1.08e+08	200890000	187440000	172170000	183740000	175080000	237830000	145350000	216270000	163610000	233860000	137160000	254900000	152130000	129500000
P13674	28184000	46795000	18321000	43086000	30057000	41297000	41226000	31719000	53131000	56053000	26366000	32264000	23149000	22871000	23460000	37512000	16154000	61321000	70842000	37935000	27602000	42949000	30918000	54575000	64411000	43971000	32474000	18745000	57894000	51865000	41208000	7808000	53153000	29752000	10204000	31223000	22844000	21371000	39529000	40142000	30259000	23270000	34863000	19129000	38791000	9333900	29110000	17461000	21248000
P13686	NA	NA	NA	NA	NA	NA	NA	NA	NA	NA	NA	NA	NA	NA	NA	NA	NA	NA	NA	NA	NA	NA	NA	NA	NA	NA	NA	NA	NA	NA	NA	NA	NA	NA	NA	NA	NA	NA	NA	NA	NA	NA	NA	NA	NA	NA	NA	NA	NA
P13693.Q56UQ5.Q9HAU6	552400000	167020000	160330000	497270000	112800000	112360000	85076000	134610000	151230000	86775000	248360000	409920000	122680000	426630000	346180000	580410000	344040000	1.523e+09	1421800000	389020000	479590000	540730000	840530000	187950000	688470000	838200000	866050000	373400000	560480000	707200000	1002100000	173730000	630710000	322750000	77005000	473720000	479980000	528820000	591910000	490320000	847840000	418980000	645390000	489580000	551230000	274940000	568620000	419100000	288280000
P13716	NA	NA	NA	NA	NA	NA	NA	NA	NA	NA	NA	NA	NA	NA	NA	NA	NA	NA	NA	NA	NA	NA	NA	NA	NA	NA	NA	NA	NA	NA	NA	NA	NA	NA	NA	NA	NA	NA	NA	NA	NA	NA	NA	NA	NA	702130	NA	NA	NA
P13726	NA	15695000	NA	NA	NA	7795600	2628300	6544700	11973000	1351800	NA	NA	11437000	NA	NA	NA	NA	NA	NA	NA	NA	NA	NA	NA	NA	NA	NA	NA	NA	NA	NA	NA	NA	NA	NA	NA	NA	NA	NA	NA	NA	NA	NA	NA	NA	NA	NA	NA	NA
P13747	NA	NA	NA	NA	NA	NA	NA	NA	328880	NA	NA	NA	NA	NA	NA	NA	298280	NA	NA	NA	NA	NA	NA	NA	NA	NA	NA	NA	NA	NA	NA	NA	NA	NA	NA	NA	NA	NA	NA	NA	NA	NA	NA	NA	NA	NA	NA	NA	NA
P13796	NA	NA	NA	NA	NA	NA	NA	NA	NA	NA	NA	NA	NA	NA	NA	NA	NA	NA	NA	NA	NA	NA	NA	NA	NA	NA	NA	NA	NA	NA	NA	NA	NA	NA	NA	NA	NA	NA	NA	NA	NA	NA	NA	NA	NA	NA	NA	NA	NA
P13797	170430000	148630000	66376000	200380000	132780000	136320000	167190000	202710000	202040000	191990000	127360000	148770000	134420000	134550000	128940000	161480000	92022000	480270000	382780000	173720000	134820000	252640000	175130000	229680000	226990000	236380000	234300000	137610000	200010000	253950000	220950000	79489000	307650000	141480000	157920000	128520000	143530000	151470000	146900000	139010000	177710000	98989000	184620000	154920000	220310000	299960000	171200000	139660000	96615000
P13798	31787000	NA	17318000	43078000	NA	NA	NA	NA	NA	NA	38655000	36730000	497050	39202000	34687000	49504000	26539000	122010000	113860000	46955000	34342000	29301000	40708000	1526200	63366000	47808000	54663000	24421000	34347000	38564000	58558000	17909000	53744000	35114000	12151000	36470000	36125000	40482000	38801000	42280000	47468000	24390000	30312000	39962000	58623000	18697000	44641000	34885000	28671000
P13804	67421000	80993000	36882000	101120000	54512000	68721000	86489000	62327000	72435000	81495000	74252000	114920000	48105000	124890000	133930000	152130000	112520000	449520000	408440000	100140000	66856000	107310000	130910000	91174000	126640000	141880000	168750000	81824000	117790000	151050000	131010000	33466000	178960000	85197000	37530000	67798000	91641000	95686000	87043000	75566000	93991000	69279000	124140000	99703000	176040000	47383000	97224000	67067000	59911000
P13807	5741900	1711400	5015300	13473000	2014700	2975100	1912300	NA	659680	2633100	13646000	14867000	1400900	18476000	17797000	18061000	5391200	9457900	45955000	9417900	5484600	4639200	11572000	2812600	18379000	13416000	48489000	3098500	8743400	11614000	15240000	6764600	18106000	8583500	5045300	5921700	4648900	72078000	7106100	7030000	11765000	6012600	2623700	6604900	9240800	4275000	7812400	10809000	8530800
P13861	15034000	18034000	5023400	7803300	9548400	12490000	16214000	23164000	11827000	19081000	14483000	13881000	11489000	16955000	12726000	23342000	9342800	49394000	38875000	11005000	9996500	14922000	17914000	26187000	24488000	12259000	20056000	10946000	9854400	27913000	24777000	6633000	21584000	9576000	19587000	9026600	9083600	13529000	7859600	6857000	11297000	14680000	15951000	5768800	10886000	17500000	14022000	9249700	8161200
P13928	NA	NA	NA	NA	NA	NA	849020	NA	NA	NA	NA	NA	NA	NA	NA	NA	NA	NA	NA	NA	NA	NA	NA	NA	NA	NA	NA	NA	NA	1190800	NA	NA	1150400	NA	NA	NA	NA	NA	NA	NA	NA	NA	NA	NA	NA	NA	NA	NA	NA
P13929	NA	NA	NA	NA	NA	NA	NA	NA	NA	NA	1515600	2137600	NA	NA	NA	NA	NA	3023300	NA	NA	NA	NA	NA	NA	NA	NA	NA	NA	NA	NA	NA	892750	NA	NA	2985800	NA	NA	NA	NA	NA	NA	732380	NA	NA	NA	NA	NA	NA	NA
P13984	2282900	NA	580570	NA	NA	NA	NA	NA	NA	NA	1273000	2425500	NA	5847300	2203500	4529900	5986800	16171000	16345000	5903200	6732300	NA	908870	2294400	8852100	NA	7575600	1154300	8489000	6643800	NA	NA	3427500	5899200	2504200	1948000	6253400	8804000	1886800	598280	1383500	5615500	1927200	3818100	5468800	4255700	2716700	1922800	4603300
P13987	24640000	320890000	6099200	16066000	402130000	481630000	372840000	427430000	530220000	481310000	20390000	11300000	358930000	11577000	14067000	25192000	7758700	73556000	16844000	13769000	10851000	24762000	22151000	527120000	16927000	17254000	15505000	10581000	48678000	38196000	17521000	2909600	28801000	12982000	19618000	28816000	6818900	20527000	23437000	8089000	18504000	13816000	28966000	11567000	15617000	66609000	16926000	19655000	10917000
P13995	15520000	6718700	6808700	11218000	2463500	3590600	5649100	3906400	7967400	20060000	11071000	23589000	5812100	15835000	20335000	29482000	13366000	23764000	41482000	31342000	11856000	21705000	13450000	19712000	24914000	31553000	19820000	12185000	14320000	16272000	33247000	9133300	44748000	12928000	7589200	19626000	11647000	16211000	8486300	15926000	16973000	8190600	14872000	13115000	29319000	10993000	21133000	22701000	7954700
P14136	NA	NA	NA	NA	NA	NA	NA	2284000	NA	NA	NA	NA	NA	NA	NA	NA	1006100	NA	NA	NA	NA	NA	NA	NA	NA	NA	NA	NA	NA	NA	NA	NA	NA	NA	NA	NA	NA	NA	NA	NA	NA	314360	NA	NA	NA	NA	NA	NA	NA
P14174	417220000	45203000	173790000	486590000	38126000	46687000	36533000	93204000	75367000	57751000	409620000	414310000	38027000	382950000	448830000	518590000	279980000	1406900000	1949900000	557490000	354020000	618990000	835020000	1.2e+08	1040100000	949480000	789840000	524180000	1031500000	661870000	1130900000	307400000	845570000	468880000	162150000	495640000	520280000	704220000	439960000	359770000	482370000	371770000	935180000	532940000	951420000	267290000	760070000	565420000	386740000
P14207	NA	NA	NA	NA	NA	NA	NA	NA	NA	NA	NA	NA	NA	NA	NA	NA	NA	NA	NA	NA	NA	NA	NA	NA	NA	NA	NA	NA	NA	NA	NA	NA	NA	NA	NA	NA	NA	NA	NA	NA	NA	NA	NA	NA	NA	NA	NA	NA	NA
P14209	16351000	49371000	30166000	62900000	57922000	49290000	54802000	34132000	36258000	65990000	24378000	30919000	32276000	32087000	25321000	15975000	21460000	62562000	NA	NA	NA	42079000	60717000	NA	16416000	88628000	39951000	43261000	65353000	NA	91635000	9583600	46871000	32022000	36631000	22162000	43294000	17249000	18796000	18785000	27326000	45125000	21915000	5797100	52668000	NA	37601000	25062000	12818000
P14314	211330000	342720000	113170000	249650000	341050000	322300000	379320000	360830000	410560000	436920000	168170000	220260000	237320000	226470000	243540000	228140000	169100000	611930000	637610000	241650000	201850000	280650000	363780000	537740000	448620000	267700000	330150000	258040000	399490000	295080000	249960000	125640000	398340000	277550000	154630000	220570000	239530000	265530000	250520000	205860000	312110000	196700000	220070000	211940000	307170000	257300000	294060000	220640000	1.62e+08
P14324	123140000	55222000	39779000	91157000	34404000	56302000	53054000	65098000	73563000	72674000	80795000	76577000	45809000	80870000	74430000	106720000	66832000	244010000	283170000	64081000	77801000	130520000	122640000	95307000	125130000	127600000	144810000	119300000	98300000	100360000	115570000	42354000	97899000	58077000	81773000	66324000	59647000	136310000	80590000	57930000	86129000	85377000	87656000	61969000	101480000	79042000	72222000	73440000	48835000
P14373	1343200	NA	NA	2215700	NA	582880	1179400	675390	653540	2993000	NA	NA	NA	NA	NA	NA	NA	NA	NA	NA	NA	1429100	NA	NA	2870100	NA	1687700	NA	NA	NA	NA	NA	NA	573810	NA	NA	674270	NA	NA	NA	NA	NA	NA	NA	NA	NA	NA	NA	847860
P14384	8089100	NA	1400000	6505100	NA	NA	NA	NA	NA	NA	NA	2207400	NA	NA	705520	4344700	3559600	10727000	5817400	530750	2591200	1097400	NA	NA	NA	NA	NA	588620	1137200	3327600	NA	NA	1050400	581160	NA	2505500	2604600	1105900	3973500	2305900	NA	2862300	969940	2827300	869580	NA	4250600	2466400	441970
P14406	10196000	132120000	26147000	30643000	133060000	128770000	218640000	12934000	220290000	322810000	NA	50639000	100300000	58025000	56032000	64534000	56082000	219330000	27632000	65514000	38273000	67522000	95754000	30180000	NA	NA	NA	71754000	7544600	70912000	89427000	46916000	122480000	6431600	52507000	NA	NA	69072000	7054800	83756000	NA	52610000	70065000	92920000	59506000	63752000	93808000	46248000	7075700
P14550	162470000	13437000	56995000	136310000	22135000	14059000	13815000	15814000	24320000	16745000	92338000	110210000	10963000	114110000	136520000	169090000	86973000	529380000	431250000	120020000	114500000	140770000	191810000	16371000	289520000	210430000	265410000	101880000	206020000	166500000	210850000	83593000	236440000	156520000	53318000	115070000	144030000	129840000	134670000	131520000	171990000	122510000	156930000	125380000	155370000	43859000	167980000	142970000	98644000
P14618	2900600000	473220000	1504600000	3563400000	532370000	454360000	476250000	558760000	634190000	591220000	2911600000	3389300000	417810000	3017600000	3.184e+09	4195800000	2616100000	1.0657e+10	1.0075e+10	4332100000	3.529e+09	5.267e+09	5530400000	759600000	6623300000	5191200000	5923200000	3006300000	5611400000	6305800000	5440200000	2181700000	8298300000	3768900000	963590000	4187100000	4074100000	4050900000	3863400000	3680300000	4339200000	3170200000	4406500000	3831700000	4789400000	1361800000	4896400000	3651900000	2467600000
P14625	456070000	691590000	2.26e+08	546180000	647520000	590900000	656010000	783030000	895370000	856710000	445950000	492280000	592650000	470110000	518260000	646530000	386200000	1582800000	1340100000	597590000	458800000	780630000	854050000	914120000	979500000	876200000	845160000	483810000	775360000	886260000	988680000	315440000	1255900000	494740000	251310000	587800000	553660000	633410000	558200000	451820000	775370000	421520000	659700000	512950000	671610000	375630000	697320000	518140000	426050000
P14635	NA	NA	NA	2707200	2956400	NA	NA	1721600	4461100	NA	592250	827030	NA	531860	NA	697050	NA	NA	NA	NA	NA	NA	NA	NA	NA	NA	NA	NA	NA	NA	NA	NA	562300	NA	NA	NA	NA	852110	NA	NA	NA	NA	NA	NA	NA	NA	NA	1752500	506560
P14649	NA	NA	NA	NA	NA	NA	NA	NA	NA	NA	778660	NA	NA	775950	NA	1364500	NA	NA	NA	NA	NA	NA	NA	NA	NA	NA	NA	NA	NA	NA	NA	NA	NA	NA	NA	NA	NA	NA	NA	NA	NA	NA	1522300	NA	NA	NA	NA	NA	NA
P14678.P63162	69323000	99154000	32857000	94417000	88208000	66798000	78355000	113690000	96558000	128320000	77901000	46746000	75279000	83232000	48339000	81596000	61768000	191740000	203440000	89918000	76770000	87899000	90798000	156840000	133030000	126560000	104400000	103270000	134320000	105240000	136310000	28863000	178900000	58691000	26188000	86315000	76935000	68403000	77816000	65012000	87211000	58264000	77045000	64540000	87502000	70986000	1.06e+08	59380000	47055000
P14735	4271200	533250	1841400	9195700	1949900	1167300	2059700	NA	3748900	1395100	6376800	4216500	884110	4657800	5425100	9146300	4821600	6678500	11004000	4650800	7151300	3478700	5778100	614880	8537300	692980	5029000	2792400	4945500	2968000	3177100	1830000	7872900	4505400	1902700	5242800	6829800	3938500	2798900	3753000	2794200	3324500	3859700	4980800	3449600	4576500	5269800	3618100	2061100
P14854	3090900	NA	4363100	17387000	2700900	5314500	2615800	NA	3126000	5207100	8574800	25001000	6142800	16838000	15474000	8131100	7761900	22970000	13494000	4762100	3655900	4922700	4894000	16126000	5780100	9882200	26211000	NA	4315000	9322500	8030700	1674800	5524000	14346000	NA	2236800	5599100	10807000	4016100	14608000	NA	15001000	9993600	13089000	8751300	NA	18153000	7160900	9940300
P14859.P09086	NA	NA	NA	NA	NA	NA	NA	NA	NA	NA	NA	NA	NA	NA	NA	557240	NA	NA	NA	1224300	NA	NA	NA	NA	NA	2193700	NA	NA	1248000	NA	NA	NA	NA	NA	NA	NA	1244800	NA	NA	1154600	NA	NA	NA	NA	1308500	NA	NA	NA	NA
P14866	237860000	463630000	112940000	303030000	361430000	440740000	389960000	542950000	608090000	572610000	193060000	212430000	305630000	223110000	224840000	280890000	171790000	690370000	762130000	250660000	162480000	420900000	338430000	701530000	542930000	307590000	300770000	222110000	349770000	409730000	355890000	123350000	442840000	211890000	107790000	220060000	237010000	230360000	244880000	191790000	253280000	214150000	282450000	180450000	257560000	202490000	265920000	215310000	142130000
P14868	107140000	23086000	46967000	131630000	16173000	17827000	19597000	26243000	23957000	26397000	90899000	97929000	21104000	93456000	101160000	131910000	91742000	369420000	310660000	122740000	95408000	164320000	186880000	26791000	219820000	172100000	180180000	97589000	152860000	226120000	213200000	57423000	245840000	111480000	29393000	120010000	114220000	122790000	103200000	112800000	157610000	89601000	133620000	115820000	157210000	52101000	132280000	103620000	84581000
P14923	13461000	87939000	7132800	18835000	92169000	93144000	104130000	113250000	107980000	118050000	14815000	14975000	74685000	12049000	13202000	15668000	10627000	32685000	41047000	16810000	12582000	19988000	20484000	1.4e+08	16609000	25596000	17397000	8550100	14404000	23676000	23159000	8169400	13972000	10186000	28450000	19194000	12390000	12967000	13554000	14346000	12747000	9406000	16447000	12161000	35127000	18827000	8160500	19956000	5216200
P14927	3117200	3664000	6721400	1582100	3314400	9961800	NA	3755300	4943100	16826000	17232000	6244200	9237600	4718700	2897000	9158300	5378200	14095000	11306000	2972800	2178500	17408000	10628000	12217000	7543800	NA	NA	7345900	NA	13907000	5030100	NA	9388800	11809000	23870000	9826400	NA	NA	2096500	NA	NA	14267000	17328000	NA	14816000	14215000	13084000	16872000	7451300
P15036.P14921	NA	NA	NA	NA	NA	NA	NA	NA	NA	NA	NA	NA	NA	3339800	NA	NA	NA	NA	NA	NA	NA	NA	NA	NA	NA	NA	NA	NA	NA	NA	NA	NA	NA	NA	NA	NA	NA	NA	NA	NA	NA	NA	NA	NA	NA	NA	NA	NA	NA
[truncated: 5,352 more rows]
[truncated: 259 more columns]
