# Supplementary material for: SEAOP: a statistical ensemble approach for outlier detection in quantitative proteomics data
Source: Brief Bioinform. 2024 Mar 31;25(3):bbae129. doi: 10.1093/bib/bbae129 (PMC10982946; doi:10.1093/bib/bbae129)
Supplement: Table_S2_The_quantitative_proteomics_data_of_LUAD_samples_bbae129 [file table_s2_the_quantitative_proteomics_data_of_luad_samples_bbae129.zip › Table_S2_The_quantitative_proteomics_data_of_LUAD_samples_bbae129.csv]

	HCC.12004P	HCC.12104P	HCC.1210P	HCC.12191P	HCC.12198P	HCC.12233P	HCC.12236P	HCC.12238P	HCC.12248P	HCC.12258P	HCC.12281P	HCC.12287P	HCC.12299P	HCC.1240P	HCC.1242P	HCC.1258P	HCC.1259P	HCC.1275P	HCC.1294P	HCC.269P	HCC.276P	HCC.277P	HCC.279P	HCC.280P	HCC.282P	HCC.283P	HCC.286P	HCC.288P	HCC.292P	HCC.293P	HCC.295P	HCC.296P	HCC.298P	HCC.300P	HCC.304P	HCC.308P	HCC.311P	HCC.314P	HCC.322P	HCC.324P	HCC.330P	HCC.334P	HCC.336P	HCC.337P	HCC.338P	HCC.340P	HCC.342P	HCC.344P	HCC.350P
A0A5B9	NA	NA	NA	NA	NA	583040	NA	769570	NA	770470	488590	NA	756810	NA	NA	NA	NA	NA	NA	NA	NA	NA	NA	NA	NA	NA	NA	NA	NA	NA	435700	NA	NA	NA	NA	NA	NA	NA	NA	NA	102400	NA	NA	NA	NA	NA	NA	NA	NA
A0AV02	NA	NA	NA	NA	535360	NA	NA	NA	NA	NA	NA	NA	NA	NA	NA	NA	NA	NA	NA	NA	NA	NA	NA	NA	NA	NA	NA	NA	NA	NA	NA	NA	NA	NA	NA	NA	NA	NA	NA	NA	NA	NA	NA	NA	NA	NA	NA	NA	NA
A0AV96	1043800	1889300	872340	5261100	744440	1624300	3036200	1652600	2911100	2941700	1501700	1741000	1245700	1754300	1669500	1381200	1857800	1800100	1394500	1119200	605740	1257600	1310600	783130	1417900	1662500	19219	1163200	175780	861080	1639800	155980	4284100	466510	109410	603650	215170	750800	982750	1165300	467110	1286600	248870	1312000	650740	1144000	38975	3166000	2578200
A0AVI4	NA	NA	NA	NA	NA	NA	NA	NA	NA	NA	NA	NA	NA	NA	NA	NA	733980	NA	NA	NA	NA	NA	NA	NA	NA	NA	NA	NA	NA	NA	NA	NA	NA	NA	NA	NA	NA	NA	NA	NA	NA	NA	NA	NA	NA	NA	NA	NA	NA
A0AVT1	5212400	9702300	12249000	12557000	7219300	8574600	10990000	15129000	13657000	7029400	6298000	6109500	6499300	8662800	7096000	7379700	6553200	11454000	6357500	8174900	6064400	9777900	8604700	10012000	7256100	7007000	3328300	5883400	7744200	6721300	3812800	3938100	9208700	3636800	2073100	5965800	6826400	5626100	9971400	13720000	9469800	8616400	3379800	11200000	9116800	11783000	2662500	10430000	8701900
A0FGR8	3664400	4688300	3304100	4468700	2781000	4341500	8527000	5764600	7674800	3464200	4884100	1742800	2923100	3922400	3488200	3839500	3031300	7115900	3778500	3362800	3619600	3191000	3345200	3340100	1973900	2336800	948280	2991200	966530	1925500	4708300	503400	3960300	2619700	1491800	2574300	3328200	3677000	2590900	2973700	4460000	1655200	2375600	2815700	1696900	2292100	1598000	5136200	4908700
A0JLT2	NA	NA	NA	NA	NA	NA	NA	NA	NA	NA	NA	NA	NA	NA	1173200	NA	NA	NA	NA	NA	NA	NA	NA	NA	NA	NA	NA	NA	NA	NA	NA	NA	NA	NA	NA	NA	NA	NA	NA	NA	NA	NA	NA	NA	NA	NA	NA	NA	NA
A0JNW5	30959	74072	154110	114930	76670	90834	181790	48622	367040	125220	145360	NA	202230	NA	NA	191920	105570	16871	78958	23248	50191	31801	NA	51966	NA	12467	13756	17896	NA	62127	154950	95287	110000	NA	NA	NA	NA	64254	15202	NA	NA	NA	65991	23346	42038	10807	NA	22718	93042
A0M8Q6	NA	2599400	NA	8944900	2960500	NA	NA	22379000	NA	NA	4426600	791210	1237200	3259800	NA	156180	932690	1678000	1338200	NA	5801000	NA	NA	NA	1977800	758190	905710	1019400	NA	1038700	NA	NA	461850	2281100	1957700	249780	NA	NA	1696200	1917200	NA	3746900	363940	117550	NA	3969800	130710	85013	NA
A0MZ66	4743500	14578000	9832800	11953000	7924700	9351000	9826300	9768100	12409000	3722700	7052100	6527200	9458200	3953400	3090500	4739300	15077000	13273000	9401900	14252000	8910300	17308000	6840800	8985100	5713000	9772600	1548000	10861000	7750200	7358400	10086000	3245400	14887000	3289900	3800900	15413000	9549900	28494000	13118000	13783000	6762400	3230900	3113600	15056000	4756000	5969900	1974100	4447000	9848600
A0PJX8	1903200	7448600	7223300	1132100	6135700	1214700	5522800	6394300	8795400	1120200	1200200	2371800	NA	5716000	7023500	5111600	8531100	6217100	1925800	16281000	2260600	9348900	11171000	4215700	4763200	8156100	2575500	8364100	5976700	1818100	188850	12109000	1001200	5699100	1529100	328200	7631500	NA	6809500	5722700	8799800	4632900	2525300	6591900	4710400	14324000	8618300	12331000	9000400
A0PK00	NA	NA	NA	NA	NA	NA	NA	NA	NA	NA	355410	NA	NA	NA	NA	NA	NA	NA	NA	NA	50725	NA	NA	NA	NA	NA	NA	NA	NA	NA	NA	NA	NA	NA	NA	NA	NA	NA	NA	NA	NA	NA	NA	NA	NA	NA	NA	NA	NA
A1A4S6	NA	NA	NA	NA	NA	NA	NA	48425	NA	NA	NA	NA	NA	NA	NA	NA	NA	NA	NA	NA	NA	NA	NA	NA	NA	NA	NA	NA	NA	NA	NA	NA	NA	NA	NA	NA	NA	NA	NA	NA	NA	NA	NA	NA	NA	NA	NA	NA	NA
A1A5B4	NA	NA	NA	NA	NA	NA	NA	NA	NA	NA	NA	NA	NA	NA	NA	NA	NA	NA	NA	NA	NA	NA	NA	NA	NA	NA	NA	NA	NA	NA	NA	NA	NA	NA	NA	NA	NA	NA	NA	NA	NA	NA	NA	NA	NA	NA	NA	NA	NA
A1A5D9	NA	NA	NA	NA	NA	NA	NA	NA	NA	NA	NA	8807100	NA	6620600	NA	7963900	NA	NA	10399000	NA	NA	12008000	NA	NA	NA	282030	NA	NA	562800	NA	NA	NA	NA	NA	6718500	NA	NA	4741400	309970	NA	NA	NA	NA	NA	4247100	NA	1043000	NA	399280
A1IGU5	NA	NA	NA	NA	NA	NA	NA	NA	NA	NA	NA	NA	NA	NA	NA	NA	NA	NA	NA	NA	40097	NA	NA	NA	NA	NA	NA	NA	NA	NA	NA	NA	NA	NA	NA	NA	NA	NA	NA	NA	NA	NA	NA	NA	NA	NA	NA	NA	NA
A1L0T0	41651000	61806000	44504000	38944000	42309000	17527000	47827000	42599000	56566000	17617000	13794000	15242000	24638000	53137000	64745000	48159000	46453000	46026000	53005000	57642000	27875000	33694000	71894000	26885000	35368000	68649000	25902000	33202000	47971000	34277000	33561000	51379000	32534000	30314000	22279000	36662000	53591000	23301000	45950000	78527000	50028000	56309000	35358000	46411000	48964000	49674000	54553000	58056000	80990000
A1L170	NA	NA	NA	NA	NA	NA	NA	NA	NA	1115900	NA	NA	839580	NA	247250	191370	474240	NA	770240	242650	NA	NA	NA	NA	250980	NA	NA	NA	NA	NA	125720	NA	NA	NA	NA	NA	NA	2980300	NA	NA	NA	NA	NA	NA	NA	NA	NA	NA	NA
A1L390	32531	NA	NA	NA	82453	43899	NA	49157	158660	47247	NA	NA	NA	NA	NA	NA	NA	112270	NA	NA	NA	NA	NA	NA	NA	NA	NA	NA	NA	NA	NA	NA	35314	NA	NA	NA	NA	NA	NA	NA	NA	NA	NA	160670	NA	NA	NA	NA	NA
A1L3X0	NA	NA	1865500	NA	NA	NA	NA	NA	NA	NA	NA	NA	NA	NA	NA	NA	NA	NA	NA	NA	NA	NA	NA	NA	NA	NA	NA	NA	NA	NA	NA	NA	NA	NA	NA	NA	NA	NA	NA	NA	NA	NA	NA	NA	NA	NA	NA	NA	NA
A1L4H1	NA	210830	244120	NA	NA	NA	NA	60786	NA	NA	139010	NA	NA	NA	NA	112270	NA	168030	NA	NA	26228	NA	NA	NA	NA	NA	NA	NA	NA	NA	NA	NA	NA	NA	NA	NA	NA	NA	NA	NA	157460	NA	NA	NA	NA	NA	NA	NA	NA
A1X283	NA	NA	NA	NA	NA	59808	NA	NA	NA	NA	NA	NA	NA	NA	NA	NA	286720	117150	115190	NA	NA	NA	NA	NA	NA	NA	NA	NA	NA	21237	58940	NA	NA	NA	NA	NA	NA	NA	NA	NA	NA	NA	NA	NA	NA	NA	NA	NA	NA
A1Z1Q3	NA	NA	NA	NA	NA	NA	NA	NA	NA	NA	NA	NA	NA	352580	NA	NA	NA	NA	NA	2338400	NA	122600	NA	NA	120090	NA	NA	NA	NA	NA	NA	NA	NA	NA	NA	NA	NA	NA	89643	95333	312900	NA	NA	NA	NA	NA	NA	NA	NA
A2A288	NA	NA	NA	NA	NA	NA	NA	NA	NA	NA	NA	NA	NA	NA	NA	NA	NA	NA	NA	NA	NA	NA	NA	NA	NA	NA	NA	NA	NA	NA	NA	NA	NA	NA	NA	NA	NA	NA	718100	NA	NA	NA	NA	77871	NA	NA	NA	NA	NA
A2A3N6	NA	NA	NA	NA	NA	NA	NA	NA	NA	NA	NA	NA	NA	1111100	NA	336140	NA	NA	NA	NA	NA	NA	NA	NA	NA	NA	NA	NA	NA	NA	NA	NA	NA	NA	NA	NA	NA	NA	NA	NA	NA	NA	NA	NA	NA	NA	NA	NA	NA
A2RRP1	424550	508820	8920500	8775800	377400	379760	11858000	719930	1402600	573820	414250	233130	198890	8644600	11593000	10331000	566740	456960	790660	556280	11157000	11776000	15478000	11330000	415920	9666400	3551800	340020	141640	6655300	4596300	126300	9044100	251250	5430900	14976000	11527000	4577900	240150	607330	218220	649970	163300	491440	15487000	15022000	14683000	547380	11270000
A2RTX5	NA	NA	NA	NA	NA	61425	NA	157940	NA	NA	160840	168240	293470	NA	NA	NA	NA	NA	NA	313460	NA	NA	NA	NA	NA	NA	NA	NA	NA	NA	NA	NA	NA	NA	NA	NA	NA	NA	NA	64505	NA	NA	NA	104980	62765	NA	NA	NA	NA
A2RU49	NA	NA	NA	NA	NA	NA	NA	NA	NA	NA	NA	NA	NA	NA	NA	NA	NA	NA	NA	NA	NA	NA	NA	NA	NA	NA	NA	NA	NA	NA	NA	NA	NA	NA	NA	NA	NA	NA	NA	NA	NA	NA	NA	NA	NA	NA	NA	NA	NA
A2RU67	1461500	NA	NA	NA	NA	NA	NA	NA	NA	NA	NA	NA	NA	NA	1521300	1176000	NA	NA	NA	NA	NA	NA	NA	NA	NA	2232800	NA	1496700	NA	NA	NA	NA	NA	NA	1495900	NA	2474500	NA	56972	3960600	53110	NA	NA	NA	NA	NA	NA	NA	NA
A2RUS2	NA	39446	NA	23887	NA	NA	NA	NA	NA	NA	67591	NA	NA	NA	NA	NA	NA	NA	NA	NA	NA	NA	NA	NA	22837	NA	NA	NA	NA	NA	NA	NA	115520	NA	NA	NA	NA	NA	NA	NA	NA	1188400	NA	NA	NA	NA	NA	NA	NA
A2VDF0	30692000	19707000	41968000	20388000	33697000	28876000	110120000	54884000	128010000	30271000	32845000	35473000	25277000	44751000	20931000	20490000	14206000	12664000	17402000	17476000	19456000	23224000	29285000	26498000	34138000	39964000	12566000	30692000	41128000	36350000	10572000	53732000	21726000	28585000	24491000	19024000	30494000	19421000	39384000	72199000	44732000	20145000	19941000	22106000	47731000	20846000	21311000	23485000	81379000
A3KMH1	2817600	7007100	9398300	5805900	4980700	6174800	11048000	13588000	18973000	11435000	3283200	4368600	5070100	6748700	7404000	3512200	8697200	9514300	7386700	5475100	7042500	6914500	7271500	3993900	4493300	5775400	1515200	8670000	6112400	3391600	3668100	3193100	9749400	3187800	1638200	5897600	2410900	14727000	3408500	1582300	1718000	4124100	3539300	2884000	3793600	3003800	574600	322440	13082000
A3KN83	NA	NA	NA	NA	NA	94691	127910	NA	NA	73002	51657	NA	166650	NA	NA	NA	NA	NA	NA	NA	53927	NA	NA	NA	NA	NA	27731	NA	NA	40198	NA	NA	NA	NA	NA	NA	NA	NA	NA	NA	NA	NA	NA	NA	NA	NA	NA	NA	NA
A4D126	NA	NA	NA	NA	NA	NA	NA	291720	NA	NA	NA	NA	112180	NA	NA	NA	1705000	NA	NA	NA	NA	NA	NA	NA	308770	NA	NA	NA	NA	NA	NA	NA	NA	NA	84184	NA	NA	NA	297190	101720	NA	NA	NA	76913	NA	NA	74941	79053	NA
A4D161	NA	NA	NA	NA	NA	NA	NA	NA	NA	NA	NA	NA	NA	NA	NA	NA	NA	NA	NA	NA	NA	NA	NA	NA	NA	NA	NA	NA	NA	NA	NA	NA	NA	NA	NA	NA	NA	NA	NA	NA	NA	NA	NA	NA	NA	NA	NA	NA	NA
A4D1E9	68594	128320	360960	84307	184560	NA	NA	NA	401430	165720	193980	66971	308650	491180	149490	NA	394930	128590	870740	NA	27149	118930	NA	88018	101950	NA	NA	NA	NA	NA	287530	NA	NA	NA	63027	NA	NA	515080	NA	NA	NA	NA	NA	NA	147730	356290	NA	NA	684050
A4D1P6	656710	2077500	682650	1231400	623230	816840	530750	595190	817870	792240	1566600	768940	142170	273690	565080	901340	195400	276590	957230	820360	562260	278920	788080	383010	352830	91368	184820	NA	508820	280060	175300	176830	184440	227220	67934	421100	1076000	791750	479230	689950	142850	281970	338710	85753	1146500	956690	108510	523850	504680
A4D1S0	NA	NA	NA	NA	NA	NA	NA	NA	NA	NA	NA	NA	NA	NA	NA	NA	NA	NA	NA	NA	NA	NA	NA	NA	NA	NA	NA	NA	NA	NA	NA	NA	NA	NA	NA	NA	NA	NA	NA	NA	NA	NA	NA	NA	NA	NA	NA	NA	NA
A4D1U4	NA	11353	NA	NA	122400	NA	NA	NA	NA	NA	185150	NA	NA	266350	NA	NA	84990	187580	NA	20744	NA	NA	NA	80183	NA	NA	NA	115170	NA	40067	55636	97831	227670	NA	NA	62930	262180	151820	NA	NA	42686	NA	NA	NA	96444	NA	NA	134120	145070
A4D2B0	255290	NA	NA	NA	186270	NA	NA	NA	NA	NA	NA	NA	NA	NA	NA	NA	NA	NA	NA	335840	NA	NA	184910	NA	221720	218250	NA	377520	204900	NA	NA	NA	NA	NA	NA	NA	NA	NA	NA	250050	NA	NA	NA	NA	151370	NA	NA	133730	NA
A4FU01	NA	NA	NA	NA	NA	121570	NA	NA	NA	NA	NA	NA	NA	NA	NA	NA	NA	NA	NA	NA	NA	NA	NA	NA	NA	310660	NA	NA	NA	NA	NA	NA	NA	NA	NA	NA	117570	NA	406150	NA	NA	NA	NA	NA	NA	NA	NA	NA	NA
A5A3E0	NA	NA	NA	NA	NA	NA	NA	NA	NA	NA	NA	5067600	NA	NA	NA	NA	NA	NA	NA	NA	NA	NA	3209600	NA	NA	NA	675370	NA	NA	NA	NA	NA	NA	NA	NA	NA	NA	NA	240650	NA	NA	NA	NA	NA	NA	NA	NA	NA	NA
A5D6W6	NA	NA	NA	NA	NA	NA	NA	NA	NA	NA	NA	NA	NA	NA	NA	NA	NA	NA	NA	364010	NA	NA	NA	NA	NA	NA	NA	NA	NA	NA	NA	NA	NA	NA	NA	NA	NA	NA	NA	NA	NA	NA	NA	NA	NA	460860	NA	NA	NA
A5D8V6	NA	NA	NA	NA	NA	NA	NA	NA	NA	NA	NA	NA	NA	NA	NA	NA	297540	NA	392050	NA	233950	NA	NA	NA	NA	NA	NA	NA	NA	NA	NA	NA	NA	NA	NA	NA	NA	358220	NA	NA	NA	NA	NA	NA	177910	NA	NA	NA	NA
A5PLL7	NA	NA	NA	NA	NA	NA	NA	NA	NA	NA	NA	NA	NA	NA	NA	NA	NA	NA	NA	NA	NA	NA	NA	NA	NA	NA	NA	NA	NA	NA	NA	NA	NA	NA	NA	NA	NA	NA	NA	NA	NA	NA	NA	NA	NA	NA	NA	NA	NA
A5PLN9	1555600	828230	1860000	781800	NA	NA	NA	436270	1137900	NA	180470	NA	NA	262010	1666000	452530	NA	596420	655590	NA	311930	337960	NA	543150	153600	1057400	NA	262020	NA	NA	NA	361950	NA	NA	NA	779320	NA	NA	1390400	NA	1115900	1076100	NA	NA	350980	68487	NA	1277500	809020
A5YKK6	253270	630740	1258600	963740	681160	865920	813170	832360	1057700	202730	363380	97946	434810	671030	805130	776950	457680	1069200	576660	491200	472320	589900	395330	709500	681200	732200	160390	628230	209300	705330	1171500	100170	755660	610560	300520	455530	292850	710950	607660	613590	261830	409000	415200	630200	714530	285420	141120	408350	375950
A5YM69	NA	NA	NA	NA	NA	NA	NA	NA	NA	NA	NA	NA	NA	NA	NA	NA	NA	320950	NA	NA	NA	NA	NA	NA	NA	505750	NA	NA	NA	NA	292300	NA	416270	NA	343360	480220	599570	804220	NA	NA	NA	NA	NA	NA	NA	NA	NA	NA	355920
A5YM72	NA	NA	NA	NA	NA	NA	NA	NA	NA	NA	NA	NA	NA	NA	NA	NA	NA	NA	NA	NA	NA	NA	NA	NA	NA	NA	NA	NA	NA	NA	NA	NA	NA	NA	NA	NA	NA	NA	NA	NA	NA	NA	NA	NA	NA	NA	NA	NA	NA
A6NC98	NA	NA	NA	NA	242150	54953	NA	NA	NA	NA	NA	NA	NA	155850	NA	NA	NA	NA	NA	NA	NA	NA	NA	NA	NA	NA	NA	NA	NA	NA	29161	NA	NA	NA	NA	NA	NA	NA	428300	NA	NA	261490	NA	NA	NA	336240	NA	NA	NA
Q9GZQ8	NA	NA	NA	NA	NA	NA	NA	2772300	NA	1138700	NA	NA	NA	NA	NA	NA	NA	NA	NA	NA	NA	NA	NA	NA	NA	1196000	NA	NA	NA	525370	421710	NA	NA	NA	NA	NA	NA	NA	NA	NA	NA	NA	NA	NA	NA	NA	NA	NA	NA
A6NCN2	NA	NA	NA	NA	NA	NA	NA	NA	NA	NA	NA	NA	NA	NA	NA	NA	NA	NA	NA	NA	NA	NA	NA	NA	NA	NA	NA	NA	NA	NA	NA	NA	NA	NA	NA	6838700	NA	NA	NA	NA	NA	NA	NA	NA	NA	NA	NA	NA	NA
A6NCS6	14520000	19089000	18663000	18177000	12141000	1294400	15368000	6418100	15643000	13149000	6136400	3847400	1369700	17782000	11462000	8496900	15179000	8358000	16383000	11491000	7855000	17686000	15867000	12986000	6508900	6987800	3591700	9172400	15657000	8665600	6622700	10017000	6333500	9471000	8117400	7584600	15984000	9173800	22929000	11866000	4129600	18169000	7400700	10382000	4338400	18701000	4104200	19705000	18347000
A6ND36	NA	NA	NA	NA	NA	70306	NA	NA	NA	NA	NA	NA	115190	NA	NA	NA	NA	NA	NA	NA	NA	NA	NA	NA	NA	NA	NA	NA	NA	NA	NA	NA	NA	NA	NA	NA	NA	NA	NA	NA	NA	NA	NA	NA	NA	NA	NA	NA	NA
A6ND91	139820000	230650000	211680000	152080000	177970000	38975000	192410000	102880000	230140000	102290000	66897000	84229000	98948000	167320000	139190000	148810000	173470000	120460000	110960000	147640000	85310000	127160000	156050000	69048000	112430000	107790000	61881000	145760000	142660000	125390000	55563000	160920000	157970000	88227000	108980000	88801000	1.49e+08	69260000	198940000	225590000	134510000	146790000	89367000	76455000	125490000	111670000	234100000	143520000	143880000
A6NDB9	12670000	9385600	10067000	11269000	6890200	2336300	10581000	2879200	6302700	11861000	4401700	5052600	7374200	8582500	7339600	5568900	7585400	8769000	10339000	13694000	4040200	10383000	8901400	4641000	11101000	6923400	871930	11583000	6576900	13908000	6958000	4930300	10402000	5220000	6096200	9914300	10749000	4899200	7609300	5537900	967580	11413000	4022700	8512200	6847800	3906900	1921700	10341000	9952000
A6NDG6	2040600	5352100	7397100	2976300	4122800	3649600	5020100	10286000	10491000	4483400	3990000	2261200	4794100	3759700	965140	3173400	7587700	5607100	5820700	3481600	3127100	3094000	5153300	2785900	1420100	1742200	1049200	2467400	4107300	3025400	4074700	4530900	6348700	1803900	3008100	2951200	2783400	3550300	6274000	2497300	3452300	4195200	NA	4314600	645530	4556400	3969900	207950	4046800
P0CG33	NA	NA	NA	NA	398320	NA	NA	NA	NA	NA	NA	NA	NA	NA	NA	NA	NA	NA	NA	NA	NA	676120	NA	NA	NA	NA	NA	NA	NA	NA	538250	NA	NA	NA	NA	NA	NA	NA	NA	NA	NA	NA	NA	NA	NA	621070	NA	NA	NA
A6NDU8	497870	475470	1138200	661000	NA	765440	379170	2920900	718920	1511600	1061500	1488200	2467200	NA	1181600	469720	584840	1341300	999400	128590	113840	NA	562550	716900	NA	NA	NA	1405000	NA	1406400	1119900	NA	757730	NA	NA	NA	623390	5631600	NA	NA	NA	2386900	NA	NA	803880	250430	NA	1163500	559700
A6NED2	NA	NA	NA	NA	NA	NA	413580	332780	NA	NA	88248	383170	NA	NA	NA	NA	227070	4882400	NA	400980	NA	NA	NA	NA	NA	NA	40537	NA	NA	NA	NA	NA	NA	NA	NA	NA	1746800	NA	NA	292740	NA	NA	NA	NA	175320	NA	NA	175420	NA
A6NEL2	NA	NA	NA	NA	NA	NA	187470	NA	NA	101350	NA	NA	NA	NA	37272	34681	NA	NA	29200	NA	NA	NA	NA	NA	NA	NA	NA	NA	NA	NA	NA	NA	NA	NA	NA	NA	NA	NA	NA	NA	NA	NA	NA	NA	NA	NA	NA	NA	NA
A6NEQ0	NA	NA	NA	NA	NA	NA	NA	NA	NA	NA	NA	NA	NA	NA	NA	NA	NA	NA	NA	NA	NA	NA	NA	NA	NA	NA	NA	NA	NA	NA	NA	NA	NA	NA	NA	NA	NA	NA	NA	NA	NA	NA	NA	NA	NA	NA	NA	NA	NA
A6NER3	NA	NA	NA	NA	NA	NA	NA	NA	NA	NA	NA	NA	NA	NA	NA	NA	NA	NA	NA	NA	NA	NA	NA	NA	NA	NA	NA	NA	NA	NA	NA	NA	NA	NA	NA	NA	NA	NA	NA	NA	NA	NA	NA	NA	NA	NA	NA	NA	NA
A6NFI3	NA	NA	10923	NA	13426	NA	NA	NA	NA	NA	NA	36799	NA	71775	NA	NA	NA	NA	NA	NA	NA	NA	NA	NA	NA	NA	NA	NA	NA	NA	NA	NA	NA	NA	NA	19119	NA	18163	NA	NA	NA	NA	NA	NA	NA	NA	NA	NA	NA
A6NFQ2	NA	NA	NA	NA	NA	NA	NA	NA	NA	171010	NA	NA	NA	NA	NA	NA	287030	NA	NA	NA	NA	NA	NA	NA	NA	NA	NA	NA	NA	1119500	NA	1369500	NA	NA	NA	NA	NA	NA	NA	NA	NA	NA	NA	NA	NA	NA	NA	NA	22803
A6NGB9	NA	NA	NA	NA	NA	NA	NA	NA	NA	NA	NA	NA	NA	NA	NA	NA	NA	NA	NA	NA	NA	NA	NA	NA	NA	NA	NA	NA	NA	NA	NA	NA	NA	NA	NA	NA	NA	NA	NA	NA	NA	NA	NA	NA	NA	NA	NA	NA	NA
A6NGE4	NA	NA	NA	NA	NA	NA	NA	NA	NA	NA	NA	NA	NA	NA	NA	NA	NA	NA	NA	NA	NA	NA	NA	NA	NA	NA	NA	NA	NA	NA	NA	NA	NA	NA	NA	NA	NA	NA	NA	NA	NA	NA	NA	NA	NA	NA	NA	NA	NA
A6NH11	NA	NA	NA	75944	NA	248050	NA	NA	938840	1155600	NA	197220	1925600	NA	NA	NA	NA	NA	NA	NA	NA	NA	NA	NA	NA	NA	NA	NA	NA	NA	142440	379400	NA	NA	NA	NA	NA	598740	NA	NA	NA	NA	NA	NA	183330	NA	357170	714000	NA
A6NHL2	4187600	3460500	NA	3476400	NA	7995300	10609000	21017000	14349000	7144600	5448800	5539600	4067100	3006000	2271000	6271200	NA	4243000	3502500	6043400	6667600	7585000	4219000	7933400	13478000	8321700	1982800	6489800	2096500	4171700	8064800	3460400	6001800	16121000	3373500	4789700	5949500	3324700	2028100	NA	NA	NA	7363000	1591200	692850	NA	NA	2530500	5442100
A6NHQ2	918110	818320	819710	912030	NA	NA	3601400	1894400	5942900	NA	NA	NA	NA	NA	NA	768490	NA	1240200	1034100	1740600	NA	960350	NA	712780	799370	891150	538650	906420	1139000	NA	1005000	NA	NA	1278300	NA	560340	522410	NA	860650	1013000	1327000	1401600	724030	2121800	856100	1193700	761630	827890	1013500
A6NHR9	13644	NA	23273	NA	7780.2	279900	67418	283790	NA	17700	26307	NA	130740	36163	4703.8	NA	NA	63293	NA	14518	94231	9799.6	NA	NA	NA	8324.5	22597	NA	NA	NA	68282	NA	35124	NA	NA	13866	73315	NA	39076	344890	28201	16915	NA	NA	4857.5	20097	NA	7792.4	23307
A6NHX0	NA	NA	NA	NA	NA	NA	NA	NA	NA	NA	NA	NA	NA	NA	NA	NA	NA	NA	NA	NA	NA	NA	NA	NA	NA	NA	NA	NA	NA	NA	NA	NA	NA	NA	NA	NA	NA	NA	NA	NA	NA	NA	NA	NA	NA	NA	NA	NA	NA
A6NI72	1046500	1214400	202070	1088600	NA	1850600	460350	1074000	NA	850870	1106600	NA	1830100	NA	NA	1673400	NA	540990	NA	482610	515880	1910400	906960	1578100	NA	160900	716990	NA	352200	598710	2208600	NA	276040	NA	NA	826980	236490	NA	NA	750730	NA	NA	898880	NA	3395200	419220	NA	687580	1114300
A6NI79	NA	NA	NA	193500	NA	NA	291840	NA	242050	NA	NA	55805	NA	NA	NA	NA	NA	480260	NA	NA	NA	NA	NA	NA	NA	NA	NA	NA	NA	NA	NA	NA	NA	NA	NA	NA	NA	NA	NA	NA	NA	NA	NA	NA	NA	NA	NA	NA	NA
A6NIH7	434430	NA	474400	NA	NA	NA	731860	817380	1599500	NA	828780	NA	549850	NA	NA	NA	NA	654610	NA	NA	NA	300820	NA	NA	NA	277520	NA	NA	NA	NA	NA	NA	NA	NA	NA	NA	281280	NA	438520	608180	316180	NA	NA	377200	227470	476460	NA	NA	529860
A6NJ78	NA	NA	NA	NA	NA	NA	NA	NA	NA	NA	NA	NA	NA	NA	NA	NA	NA	NA	NA	NA	NA	NA	NA	NA	NA	NA	NA	NA	NA	NA	NA	NA	NA	NA	NA	NA	NA	186270	NA	NA	NA	NA	NA	NA	NA	NA	NA	NA	NA
A6NK58	NA	NA	NA	NA	NA	NA	NA	NA	NA	NA	NA	NA	NA	NA	NA	NA	NA	NA	NA	NA	NA	NA	NA	NA	NA	NA	NA	NA	NA	NA	NA	NA	NA	NA	NA	NA	NA	NA	NA	NA	NA	NA	NA	NA	NA	NA	NA	NA	NA
A6NKD9	NA	NA	NA	NA	NA	NA	NA	NA	NA	NA	NA	NA	NA	NA	NA	NA	NA	NA	NA	NA	NA	NA	NA	NA	NA	NA	NA	NA	NA	NA	NA	NA	NA	NA	NA	NA	NA	NA	NA	NA	NA	NA	NA	NA	183110	NA	NA	NA	NA
A6NKF2	NA	NA	NA	NA	NA	NA	NA	NA	NA	NA	NA	NA	NA	NA	NA	NA	NA	NA	NA	NA	NA	NA	NA	NA	NA	NA	NA	NA	NA	NA	NA	NA	NA	NA	NA	NA	NA	NA	NA	NA	NA	NA	NA	NA	NA	NA	NA	NA	NA
A6NKG5	38114	NA	NA	113280	NA	NA	NA	NA	NA	NA	NA	NA	NA	93505	NA	NA	NA	NA	NA	NA	NA	NA	NA	NA	NA	NA	95708	NA	NA	NA	46680	NA	NA	NA	NA	273870	NA	NA	NA	NA	NA	NA	NA	NA	NA	654420	NA	NA	NA
A6NLP5	110270000	98392000	135750000	89310000	132070000	23954000	183900000	41616000	81851000	84909000	24393000	52793000	43209000	78908000	71178000	84030000	75581000	59310000	49052000	112180000	38352000	68803000	100460000	60133000	61170000	55556000	26601000	80679000	79101000	41251000	27781000	111700000	62969000	40635000	90059000	69924000	79143000	22204000	82173000	74602000	82459000	67580000	24305000	67093000	55363000	79663000	49518000	46872000	85984000
A6NMS7	1869900	2689100	3513300	2728000	3598200	1926500	12325000	4873900	9395300	5297800	4687400	NA	NA	2786200	2488400	2245100	7211000	3534500	2845900	NA	NA	2464300	347660	2257000	1950800	1105000	NA	2488100	1889900	2467400	1747600	3018100	2078500	374030	1815400	2583500	4140200	2367600	110780	2975800	2341400	3380900	NA	2927900	NA	2333000	4184500	NA	4760900
A6NMZ7	NA	NA	11335	NA	NA	22324	69914	57723	7089500	46063	196300	41066	NA	115410	NA	NA	24653	NA	NA	NA	73697	NA	NA	NA	NA	NA	50864	NA	NA	NA	NA	27836	NA	NA	NA	NA	NA	NA	NA	NA	100010	NA	356490	NA	148340	NA	NA	206710	NA
A6NNZ2	NA	NA	NA	NA	NA	NA	NA	NA	NA	NA	NA	NA	NA	NA	NA	NA	NA	NA	NA	NA	NA	NA	NA	NA	NA	NA	NA	NA	NA	NA	NA	NA	NA	NA	NA	NA	NA	NA	NA	NA	NA	NA	NA	NA	NA	NA	NA	NA	NA
A6ZKI3	NA	NA	NA	NA	NA	NA	NA	NA	NA	NA	1174500	NA	NA	NA	NA	NA	NA	NA	NA	NA	NA	NA	NA	NA	NA	NA	NA	NA	NA	NA	NA	NA	NA	NA	NA	NA	NA	NA	NA	NA	NA	NA	NA	NA	NA	NA	NA	NA	NA
A8MQT2	NA	NA	NA	NA	NA	NA	NA	NA	NA	NA	NA	NA	NA	NA	NA	NA	NA	NA	NA	NA	NA	NA	NA	NA	NA	NA	NA	NA	NA	NA	NA	NA	NA	NA	NA	NA	NA	NA	NA	NA	NA	NA	NA	NA	NA	NA	NA	NA	NA
A7E2V4	NA	18462	NA	NA	10259	13089	NA	NA	124640	66694	23074	7394.1	117060	20984	11503	NA	11866	12668	NA	NA	NA	16883	NA	9579.7	NA	NA	NA	9233.4	NA	NA	16865	NA	6960.7	NA	7808.1	13606	14302	45659	5439.2	5922.3	NA	8503.5	NA	3703.8	NA	NA	NA	NA	16938
A7MBM2	NA	NA	104980	105520	NA	NA	NA	NA	NA	NA	NA	NA	NA	NA	NA	NA	NA	NA	NA	NA	NA	NA	NA	NA	NA	NA	NA	NA	NA	NA	NA	NA	NA	NA	NA	NA	NA	NA	NA	NA	NA	NA	NA	NA	NA	NA	NA	NA	NA
A8CG34	NA	NA	NA	NA	NA	29435	NA	NA	137320	286510	NA	NA	NA	NA	NA	NA	147230	NA	NA	NA	88165	918690	NA	NA	NA	69079	NA	NA	NA	NA	NA	NA	NA	NA	NA	156680	NA	NA	NA	NA	NA	NA	NA	NA	NA	620720	NA	NA	NA
A8MT19	NA	NA	NA	499720	NA	NA	NA	NA	NA	NA	NA	NA	NA	NA	NA	NA	NA	139820	NA	NA	NA	NA	NA	NA	NA	NA	NA	NA	NA	NA	NA	NA	NA	NA	NA	NA	NA	NA	NA	NA	NA	NA	NA	NA	NA	NA	NA	NA	NA
A8MUQ0	NA	NA	NA	NA	NA	NA	NA	NA	NA	NA	NA	NA	NA	NA	NA	NA	NA	NA	NA	NA	NA	NA	NA	NA	NA	NA	NA	NA	NA	NA	NA	NA	NA	NA	NA	NA	NA	NA	NA	NA	NA	NA	NA	NA	NA	NA	NA	NA	NA
P62308	13082000	7525200	8764800	14835000	5098900	15075000	16380000	27763000	NA	11553000	19764000	NA	NA	NA	10696000	12369000	6214400	8655900	14718000	6856700	11593000	5169500	10426000	11500000	12202000	1032100	7369900	10011000	5891600	8407800	23156000	3950200	13134000	12177000	13596000	14770000	12938000	4179700	1424200	2383000	NA	2214800	NA	8128600	1617300	10657000	NA	1009600	2141000
A8MXT2	NA	NA	NA	NA	NA	NA	NA	NA	NA	NA	NA	NA	NA	NA	640430	NA	NA	NA	NA	NA	NA	NA	NA	NA	NA	NA	NA	NA	NA	NA	NA	NA	NA	NA	NA	NA	NA	NA	NA	NA	NA	NA	NA	NA	NA	NA	NA	NA	NA
A8MXV4	NA	274920	792190	212330	424940	222580	1373000	1100100	NA	376430	393000	NA	1104800	107990	NA	114810	285630	176220	570770	NA	NA	NA	125730	290300	NA	NA	125390	NA	NA	NA	241830	210100	NA	NA	NA	NA	558190	1720700	NA	NA	344350	NA	NA	NA	335910	NA	NA	NA	NA
A8MYA2	NA	NA	NA	NA	NA	NA	NA	NA	NA	NA	NA	NA	NA	NA	NA	NA	NA	NA	NA	NA	NA	NA	NA	NA	NA	NA	NA	NA	NA	NA	NA	NA	NA	NA	NA	NA	NA	NA	NA	NA	NA	NA	NA	NA	NA	NA	NA	NA	NA
A9UHW6	NA	NA	NA	134300	NA	233330	1649500	2664600	NA	666140	224820	NA	222390	NA	NA	NA	415990	NA	NA	NA	NA	NA	NA	NA	NA	NA	NA	NA	NA	NA	133400	NA	NA	NA	NA	NA	NA	337530	NA	NA	NA	135650	NA	NA	NA	84659	NA	NA	NA
B0I1T2	NA	114680	152660	173390	NA	74477	NA	1811600	NA	371870	183480	36168	NA	104950	77271	61928	NA	441100	47245	NA	700060	288380	71340	283580	91472	13831	NA	1038100	80627	105000	1080300	NA	1085200	21428	NA	68467	122190	68681	NA	NA	NA	NA	29786	NA	41755	54614	NA	30234	20630
B1AK53	492500	NA	497160	450920	NA	NA	529740	NA	NA	NA	NA	NA	107360	1197700	NA	109690	1279000	509570	NA	NA	NA	NA	NA	621670	NA	NA	NA	NA	NA	NA	NA	NA	NA	NA	NA	NA	NA	NA	NA	NA	98489	NA	NA	NA	126220	NA	NA	NA	NA
B2RUZ4	NA	NA	3535700	3449900	NA	615360	2419600	NA	1619200	13445000	6306300	1565500	9972000	2204700	2272600	2001400	NA	3057600	2538100	4161100	1761500	2724800	2730700	NA	6447100	2728500	2624700	2281200	11128000	NA	NA	5831000	NA	3128300	NA	NA	NA	NA	2872900	2358200	NA	NA	7048200	4235600	1712800	NA	NA	NA	2612700
B5MCN3	NA	NA	641890	NA	NA	NA	NA	NA	NA	3025000	NA	NA	NA	NA	NA	310430	NA	NA	NA	NA	NA	NA	NA	NA	NA	NA	NA	NA	NA	NA	NA	NA	NA	NA	NA	NA	NA	NA	NA	NA	NA	NA	NA	NA	NA	NA	619570	NA	NA
B7ZAP0	199340	NA	NA	NA	NA	254230	257660	148600	358260	NA	NA	NA	251040	440510	NA	213400	NA	153860	NA	NA	117600	169480	NA	NA	NA	NA	76162	NA	NA	142000	137000	NA	NA	NA	NA	900550	NA	505520	NA	NA	NA	645070	780220	NA	NA	NA	NA	NA	461770
P0CG08	1586100	2439600	7543300	1680500	2875100	1436400	4521000	4925000	3797300	3462400	2443900	413620	2315300	2387000	3489500	4726100	6868400	4751500	4413700	1981500	2027500	696110	3399800	1672600	3722800	2209400	1199300	3515300	2103000	476710	2027600	1269300	1352700	3474800	2664300	758450	4166300	1562300	1956500	5489100	4297400	4241700	2383000	5803000	2374700	4628700	1068600	2656100	2383900
B7ZBB8	NA	393600	NA	NA	NA	NA	NA	NA	NA	NA	NA	NA	446430	NA	410690	NA	1091000	NA	NA	NA	NA	NA	NA	NA	NA	800350	NA	863750	NA	452700	NA	NA	NA	724950	283470	NA	389490	678050	NA	NA	NA	93710	NA	1546900	NA	NA	810510	NA	NA
B9A064	210750000	304410000	202740000	261310000	136440000	29171000	45776000	94751000	46797000	14693000	42513000	23364000	9943600	267290000	132700000	288150000	4359300	353230000	193760000	257520000	297730000	187600000	225180000	180890000	272190000	171900000	168860000	207050000	216140000	2.41e+08	286310000	214950000	219980000	298670000	111960000	207430000	291320000	58729000	275480000	196540000	201980000	389020000	248300000	309190000	135650000	295460000	565440000	160210000	223750000
C4AMC7	726300	1609900	406030	935040	725270	536760	2225700	1412300	990090	1238900	1193300	798820	744420	5647600	300370	359990	NA	1997100	NA	NA	1967500	750740	1099100	346670	682340	554140	NA	840080	198210	382030	1104000	328360	941340	561710	236680	395540	548780	301890	419920	NA	984590	458220	NA	335780	NA	635480	630320	NA	721090
O43374	NA	NA	NA	NA	3664500	NA	NA	NA	NA	NA	NA	NA	NA	NA	NA	NA	NA	NA	NA	NA	NA	NA	NA	NA	NA	653550	NA	NA	NA	NA	NA	NA	NA	NA	NA	NA	NA	NA	NA	NA	NA	NA	16283	NA	NA	NA	NA	NA	NA
C9JI98	NA	NA	NA	NA	NA	NA	NA	NA	NA	NA	NA	NA	NA	NA	NA	NA	NA	NA	NA	NA	NA	NA	NA	NA	NA	NA	NA	NA	NA	NA	NA	NA	NA	NA	NA	NA	NA	NA	NA	NA	NA	NA	NA	NA	NA	NA	NA	NA	NA
C9JLW8	NA	NA	3406700	NA	NA	485940	NA	NA	NA	NA	797420	NA	NA	NA	NA	NA	NA	NA	NA	NA	NA	NA	NA	NA	NA	NA	NA	NA	NA	NA	NA	NA	NA	5562300	NA	NA	NA	NA	NA	NA	NA	NA	NA	NA	NA	NA	NA	NA	NA
C9JRZ8	1035100	NA	NA	NA	NA	NA	NA	NA	NA	NA	NA	NA	NA	NA	NA	NA	NA	NA	NA	NA	NA	NA	NA	NA	NA	NA	NA	NA	NA	NA	NA	NA	NA	NA	NA	NA	NA	NA	NA	NA	NA	NA	NA	NA	NA	NA	NA	NA	NA
E9PAV3	1875400	6949200	4453400	5196200	3585800	3433000	5810000	5787700	10355000	5963400	5716700	3877400	8229700	2523200	2716000	794990	9940500	5346000	3848400	4521000	3630300	4998900	4574700	3221200	3207300	1611200	635090	4467400	3353400	2592700	5144800	4639900	2185700	3666800	302670	2956100	2101100	4709000	2262100	3059400	2141300	3108000	898210	3013100	1281700	3268600	4396500	1277900	4125700
F5H284	NA	NA	NA	NA	NA	7598200	NA	8539500	NA	NA	NA	NA	NA	NA	NA	NA	NA	NA	NA	NA	NA	NA	NA	NA	NA	NA	NA	NA	NA	NA	NA	NA	NA	NA	NA	NA	NA	NA	NA	NA	NA	NA	NA	NA	NA	NA	NA	NA	NA
F8WCM5	NA	NA	1928700	NA	1968900	NA	2214100	NA	NA	NA	NA	NA	699010	NA	NA	NA	1650700	NA	1348200	NA	NA	NA	NA	NA	NA	NA	NA	NA	NA	NA	NA	973550	NA	NA	NA	NA	NA	NA	NA	NA	NA	NA	NA	NA	NA	NA	NA	NA	1259600
H3BR10	NA	NA	NA	NA	NA	NA	NA	NA	NA	23688000	2953200	NA	NA	NA	NA	NA	NA	NA	NA	NA	4467100	NA	NA	NA	NA	NA	NA	NA	NA	NA	NA	NA	NA	NA	NA	NA	8472300	NA	NA	NA	NA	NA	NA	NA	NA	NA	NA	NA	NA
I3L1I5	NA	NA	NA	NA	NA	NA	NA	NA	NA	NA	NA	NA	NA	NA	NA	NA	NA	NA	NA	NA	NA	NA	NA	NA	NA	NA	NA	NA	NA	NA	NA	NA	NA	NA	NA	NA	NA	NA	NA	NA	NA	NA	NA	NA	NA	NA	NA	NA	NA
K7EJ46	NA	NA	NA	NA	NA	NA	NA	NA	NA	NA	NA	NA	NA	10534000	NA	NA	NA	NA	NA	NA	NA	NA	NA	NA	NA	NA	NA	NA	NA	NA	NA	NA	NA	NA	NA	NA	NA	NA	NA	NA	NA	NA	NA	NA	NA	NA	NA	NA	NA
O00115	882030	2788000	2066100	1143100	979480	NA	NA	NA	NA	NA	NA	NA	NA	624260	1727700	947710	778980	1932100	1394000	1522600	NA	1333000	NA	NA	NA	716920	539550	1084300	1231400	224920	446660	1335900	591120	1180700	444420	1561800	1837200	NA	NA	1518000	639410	1753700	NA	1876700	737040	1229300	1387200	508100	633510
O00116	3594400	11545000	4989100	7230500	5154200	9969100	24270000	26190000	22118000	10343000	9869300	9483700	6114400	3650400	4081500	2116200	4857100	6751500	7696100	6581900	4865500	3410300	7024400	4577000	1456700	1451800	3996400	2873200	3145300	2830500	4560400	2922100	6583800	2793600	1910400	2771700	6895700	45774000	7334600	6099700	8998100	4119800	3905000	13020000	7379700	7873500	2050400	10061000	6745800
O00124	522650	1537200	385900	642790	619040	268530	1142200	961800	1814000	3370400	2209300	1129200	749160	576650	634450	190370	893540	444230	1078400	687070	187070	1317600	440450	254190	737010	867640	206650	1209200	NA	990960	304270	NA	709770	348600	371590	527980	644900	1461000	NA	504130	386590	579370	363870	632230	363820	560200	89480	675590	2369000
O00139	NA	NA	NA	48741	NA	142510	275290	117920	218160	NA	NA	NA	51861	NA	NA	NA	168630	NA	293240	NA	NA	NA	NA	NA	NA	NA	NA	NA	NA	40658	296260	NA	79347	NA	NA	NA	NA	NA	NA	NA	NA	NA	NA	NA	NA	29943	NA	NA	NA
O00142	5434500	8245200	4294600	9224400	4420600	2808800	2737000	756790	1622100	NA	NA	NA	764570	7573200	5789800	4498100	6520700	5984000	7641800	7841100	7757600	4773900	8849400	5199800	5837500	5159800	4346700	7581700	3356600	5678600	7650000	4674000	6971600	2251400	3314100	4500600	7357300	5226700	14132000	10942000	2970200	8575400	4958300	5362200	3989800	8158700	6408500	3023100	13114000
O00148	NA	148680	510530	NA	136450	651190	NA	NA	NA	879840	861090	162090	618230	NA	NA	176990	3822000	2047600	389230	NA	416930	193600	NA	1223100	NA	462780	NA	254220	NA	498070	1113400	NA	864580	NA	NA	173190	293180	2229300	NA	NA	1004800	147570	NA	NA	354290	79851	NA	273460	NA
O00151	52117000	77272000	59202000	73827000	68396000	99357000	146820000	98183000	184010000	87848000	44443000	63492000	88008000	55417000	58281000	60876000	75035000	103540000	55195000	50279000	65762000	38518000	45910000	45236000	49966000	24669000	18478000	40441000	39239000	35041000	81286000	40279000	40791000	36075000	52066000	47566000	75678000	61142000	24122000	29043000	21643000	20489000	6749400	26147000	14302000	18997000	21701000	17187000	51792000
O00154	386130	NA	847620	427650	290470	1139600	3005000	4853100	NA	1343800	131480	627590	284750	830340	663930	294650	777120	1747000	1076100	826860	1268100	336920	548420	175330	932630	1633000	559230	317040	966220	441160	851330	595590	5691600	318840	365300	713390	1002500	1435700	1036000	1742400	774290	1379700	228560	1981400	1106400	244000	1699900	906750	2450000
O00159	13795000	13996000	26483000	17578000	11849000	11600000	18637000	20742000	24277000	16332000	12440000	12979000	8717000	15309000	11570000	7917100	12686000	25842000	16023000	8906100	10656000	10430000	6061900	12047000	8494800	13690000	3945100	10656000	6241200	7285000	10292000	1964000	9028400	5208700	1171200	8313500	8207600	5559900	6130000	8160200	3844600	8103900	4164300	3534300	3300600	5716200	4410400	4137000	9943900
O00160	130270	609940	1011800	1107100	185720	334960	589940	1022600	567390	1391800	605720	NA	304690	693570	81878	52928	434000	612450	176320	47908	274330	939650	162540	278360	142050	73371	NA	162280	75713	1129600	1655900	NA	789300	172770	49476	253090	267390	NA	366800	370850	391030	356670	203960	510890	183210	44777	325090	296110	1619600
O00161	8089500	12282000	9594900	14252000	6998700	4328300	7957700	5468300	7679400	5459900	7659900	2670900	4734000	7187600	5903600	6665900	7696300	9152400	10578000	6875000	6154700	11670000	8400500	9656200	6311500	3566900	1805500	6675700	7026800	3870000	8926900	9188400	5328700	4230500	6824600	6218600	11767000	6281500	6897100	5312900	2263100	7330500	2282500	3510900	4979700	9482900	10845000	5280100	5554300
O00165	815430	579490	833690	932440	2420700	205760	2123200	NA	3142800	2032200	NA	623320	277230	677180	340580	270010	2241500	769240	823890	1514300	638570	417950	984050	619030	514770	312010	138690	816420	NA	311170	500900	NA	1143600	337440	311600	NA	408060	520080	NA	982760	217640	NA	NA	NA	834760	116790	NA	NA	NA
O00168	NA	NA	NA	NA	NA	NA	NA	NA	NA	NA	NA	NA	NA	NA	NA	NA	NA	NA	NA	NA	NA	NA	NA	NA	NA	NA	NA	NA	NA	NA	NA	NA	NA	NA	NA	NA	NA	NA	NA	NA	NA	NA	NA	NA	NA	NA	NA	NA	NA
O00170	4074000	5786200	4575900	4909300	3995900	8463200	8617300	6432700	6208900	4176200	8989900	4478800	5812900	8892500	2995300	3732400	6621400	10051000	3695400	6703600	6216500	5494600	5611000	5791300	3466800	3167300	1859800	5202200	2995300	2620500	5735100	1438300	4555700	2671800	1610700	4019400	5581900	8371500	2554000	3054500	4708000	1759300	2046500	7369100	4015700	1032400	1669100	4350200	7894100
O00178	357340	654880	637830	784320	504260	1036300	1196100	2862700	2279800	181150	797160	440750	870550	1646700	2069100	234890	1079500	1209700	776400	217830	56670	471490	450820	868000	1296500	647450	NA	69981	129300	682820	23169000	573750	399460	242310	313780	213440	407650	167450	758180	296320	253750	216870	NA	53707	139050	147330	605270	200090	558890
O00180	NA	NA	NA	NA	NA	NA	NA	NA	NA	NA	NA	NA	NA	NA	NA	NA	NA	NA	NA	NA	NA	NA	NA	NA	NA	NA	NA	NA	NA	NA	NA	NA	NA	NA	NA	NA	NA	NA	NA	NA	NA	NA	NA	NA	NA	NA	NA	NA	NA
O00182	572650	2632200	1629900	5030300	NA	2857300	991170	6055100	1642800	3453900	1515700	592930	NA	766620	539940	713280	NA	855760	542800	1229000	2520600	3555700	1987400	3127300	500920	3152000	1103800	868640	2444100	3381400	6392900	NA	2435900	808070	298670	1584700	1519800	NA	872310	746130	1397200	NA	387550	NA	672550	609890	771040	2646100	NA
O00186	2328200	4310100	6103100	3854600	2437500	2334700	3296400	4555100	6051800	3235600	2693300	1915400	2295900	1813200	2766400	2591300	1823900	4727400	4846800	3315200	2525500	4044500	3977000	2594000	1983300	2786100	3756500	2385900	2016700	3040700	4016100	628710	2256500	2239300	271640	3269000	4267100	3615700	3054100	5375000	2815900	4649800	912280	4169700	2021300	2825800	1242400	4521600	3027800
O00187	152810	366020	447910	454950	158250	326590	948050	895230	1160900	498140	NA	92632	261550	130010	267010	127380	324150	360730	551800	300330	226370	329560	268620	463790	188250	106660	198050	NA	95467	90193	314350	268240	NA	309220	62109	141200	150350	NA	210870	228710	389080	291590	245310	287640	487510	191420	183280	262160	464730
O00189	NA	NA	NA	NA	NA	NA	NA	NA	NA	NA	NA	NA	NA	NA	NA	NA	NA	NA	NA	NA	NA	NA	NA	NA	NA	NA	NA	NA	NA	501560	NA	NA	NA	NA	NA	NA	NA	NA	NA	NA	NA	NA	NA	NA	NA	NA	NA	NA	NA
O00192	773100	151240	221600	532380	326190	812900	1055400	536690	707570	424440	850260	79926	140230	886340	354430	254200	543910	812510	310780	121860	445160	77866	197160	245950	131730	331830	51442	98377	120760	382780	191360	104220	142320	26186	57246	324880	123280	38382	102260	NA	109500	22606	34493	34195	60360	154020	22172	70969	156830
O00193	9970600	22989000	7757000	9715200	4836700	NA	NA	NA	NA	13467000	10303000	10908000	12695000	4852200	2095800	7506000	45866000	9886800	5615800	5362400	8870900	18387000	5593000	8683900	11002000	3259400	2225600	5168100	3319000	4456100	6863700	4927600	3948200	3945300	3677000	6836300	6709600	14232000	2789900	1763200	560360	1703000	291780	577520	874080	2565200	4190000	680630	6871500
O00194	NA	NA	NA	NA	NA	NA	NA	NA	NA	NA	NA	NA	2730800	NA	NA	NA	NA	NA	NA	NA	564070	NA	NA	NA	NA	NA	205260	NA	NA	NA	NA	NA	NA	NA	NA	NA	NA	NA	NA	NA	NA	NA	NA	NA	NA	NA	NA	NA	NA
O00203	493120	2539000	2182100	1895100	709460	2008700	1853700	4251700	2144500	1975600	1602800	1619900	1572800	1635600	704270	721450	2790300	2320000	2304100	1298900	1549200	1695600	839680	1124300	656530	458600	1055700	507220	960060	1339100	2610300	795220	1558800	306540	138650	410140	581480	722490	2781300	929350	999400	1711700	247480	1510000	496460	2424600	2061700	1346200	1843400
O00204	NA	NA	NA	NA	NA	NA	6696900	7967200	11204000	NA	NA	NA	NA	NA	NA	NA	NA	NA	NA	NA	NA	NA	NA	NA	NA	NA	NA	NA	NA	NA	NA	NA	NA	NA	NA	NA	NA	NA	NA	NA	NA	NA	NA	NA	NA	NA	NA	NA	NA
O00212	NA	NA	NA	NA	NA	NA	NA	NA	NA	NA	NA	NA	NA	NA	NA	NA	NA	NA	NA	210860	NA	NA	NA	NA	NA	NA	NA	NA	244340	NA	NA	NA	NA	NA	NA	NA	NA	NA	NA	NA	NA	NA	NA	NA	NA	NA	NA	NA	NA
O00214	704480	810970	1358100	1692200	1029200	272200	816220	916290	NA	1642700	976190	3560300	56547	5390100	304920	366400	2061200	600840	1504600	1513200	842500	1420400	426950	323770	172610	NA	256860	266830	1582100	1609100	1322300	NA	1182900	327090	97801	992960	331920	2917800	1614200	155630	406350	928710	193480	935340	350890	624610	NA	5049400	1671900
O00217	13336000	26746000	16791000	8620300	16147000	10559000	4680500	8379600	1648100	20016000	10206000	8979700	2551300	14882000	19962000	7991900	31924000	27998000	21045000	12526000	23346000	20306000	12968000	15142000	16889000	8509400	7049800	27115000	16090000	6189800	9279600	5318800	9023200	14948000	9884900	14791000	33055000	12226000	20218000	38670000	6617900	18890000	8549000	23604000	18538000	13679000	11985000	13846000	8367800
O00221	NA	157370	NA	NA	NA	398810	NA	224480	NA	NA	119800	100020	85867	NA	NA	NA	205820	NA	NA	NA	NA	NA	NA	NA	NA	NA	NA	NA	NA	150570	260970	NA	NA	NA	NA	142180	NA	NA	NA	NA	NA	NA	NA	NA	NA	NA	NA	104230	1096200
O00231	31190000	41459000	55613000	44875000	33783000	38733000	59535000	56159000	84217000	47592000	51880000	38967000	25730000	52628000	35354000	29228000	31821000	52523000	46217000	35990000	26835000	37536000	36411000	33221000	28697000	29223000	17821000	38411000	32639000	29399000	38135000	44436000	41386000	29195000	20816000	31322000	34617000	33748000	55213000	62463000	47202000	40466000	24893000	39967000	32687000	33836000	35410000	48607000	48887000
O00232	15799000	28165000	24852000	22701000	19940000	7637900	22600000	20998000	26463000	34449000	19734000	25799000	26226000	18017000	17510000	15530000	15007000	21335000	22015000	17153000	14319000	19457000	18628000	14132000	13433000	11564000	5813100	17981000	10303000	14879000	12893000	14028000	34650000	10589000	10638000	20044000	26109000	21693000	64880000	45725000	12725000	24055000	9192800	25973000	16520000	13309000	15980000	13547000	18997000
O00233	3787700	8596100	7091200	9154300	7039000	13479000	15915000	42952000	21636000	21480000	12917000	9787900	13903000	7220400	3904400	4776100	6846100	7971200	4359100	11538000	5312100	5462200	5889100	3063600	5574100	2851400	6439900	6417600	6443400	5344100	8177100	7192700	5069200	4568500	5216900	3694400	11290000	4750700	13056000	10174000	7337700	6374900	3133600	7740200	6994100	4610800	5590500	5286700	5071900
O00244	27751000	22701000	23180000	28405000	22430000	12589000	20387000	55086000	31694000	21865000	13348000	20616000	35285000	33703000	14145000	24259000	32692000	25298000	30442000	10691000	13400000	14279000	7671700	14895000	10213000	23266000	6257400	11119000	12023000	12667000	9805100	26013000	8039200	14891000	28339000	25500000	17999000	48480000	45675000	7400800	9832300	7201400	4559100	26714000	13829000	12243000	26832000	10202000	26460000
O00255	NA	NA	NA	NA	NA	NA	NA	NA	NA	NA	NA	NA	NA	NA	NA	NA	NA	95797	NA	NA	NA	832960	NA	NA	NA	NA	NA	NA	NA	NA	NA	NA	NA	NA	NA	NA	NA	NA	NA	NA	NA	NA	NA	NA	NA	NA	NA	NA	NA
O00257	NA	NA	NA	NA	NA	NA	NA	651080	NA	NA	NA	NA	NA	NA	NA	52451	NA	NA	NA	NA	16909000	NA	NA	NA	NA	NA	NA	NA	NA	NA	NA	1080300	NA	NA	NA	NA	NA	NA	NA	NA	NA	NA	1427200	NA	NA	NA	NA	NA	NA
O00264	513780000	566700000	435510000	428550000	451190000	84425000	352630000	131360000	270190000	181800000	142870000	1723300	106350000	372300000	331830000	421610000	468770000	372220000	494460000	298540000	286330000	380840000	490840000	235820000	340190000	340350000	168720000	363330000	346830000	185980000	191650000	325130000	300980000	298610000	246310000	254200000	412660000	440850000	385640000	594710000	266030000	444680000	234160000	418270000	382790000	338270000	322790000	268340000	384340000
O00267	464600	1134500	1023300	1189300	522920	1038300	1343100	1556300	1435100	1662100	667550	809880	694380	1018500	407270	306370	1619300	710780	1312000	338890	435380	456850	281090	629470	223320	292010	176610	665010	162410	263210	857200	91331	151560	113910	169490	164940	247340	492730	170670	325140	198130	206470	94920	399020	211340	644970	NA	339560	552460
O00268	NA	NA	402940	NA	NA	NA	159200	NA	163070	NA	NA	39838	NA	NA	NA	NA	NA	NA	NA	NA	NA	20479	NA	NA	NA	NA	NA	204380	NA	NA	NA	NA	NA	NA	NA	NA	NA	NA	NA	205590	NA	NA	NA	NA	45056	NA	NA	NA	NA
O00273	2197000	2908700	2293400	5007500	3527400	2466000	10899000	638960	9579700	4173000	2703500	1299800	2418900	3866400	2079700	2862700	8094700	7360600	3537300	4790300	3546300	3431800	3896800	3985500	2333900	1953000	1911400	2136600	3582000	4104900	3812400	2183100	3451900	2791500	1415700	1985900	3228100	3057200	2417500	1480200	1557200	1886200	1077800	3109200	2828400	3084000	3120600	2718700	5613500
O00287	NA	NA	NA	NA	NA	NA	NA	NA	NA	NA	NA	NA	NA	NA	NA	NA	NA	NA	NA	NA	NA	NA	NA	NA	NA	NA	NA	NA	NA	NA	NA	NA	NA	NA	NA	NA	NA	NA	NA	NA	NA	NA	NA	NA	NA	NA	NA	NA	NA
O00291	525550	1248200	1062500	1352400	756210	1973400	1248100	931170	1055500	1722200	2145800	335280	750330	802060	555990	521970	3941100	1429100	1192100	849110	1033200	658050	864710	574960	252760	503130	466930	687040	180170	1335300	1286900	35078	833520	188470	259860	617490	906870	736720	1703400	1158700	482460	1117300	438580	677920	1148900	1183700	454210	669190	810090
O00292	NA	NA	NA	NA	NA	NA	NA	NA	NA	NA	NA	NA	NA	NA	NA	NA	NA	NA	NA	NA	NA	NA	NA	NA	NA	NA	NA	NA	NA	NA	NA	NA	NA	NA	NA	NA	NA	NA	NA	NA	NA	NA	NA	NA	NA	NA	486930	NA	NA
O00299	64759000	117160000	125270000	120740000	91111000	82301000	56738000	107760000	91072000	78619000	67485000	40002000	50502000	100220000	68825000	88287000	167110000	157500000	85239000	91361000	78924000	110210000	82965000	134100000	70346000	77494000	43568000	86673000	49124000	107010000	163210000	47836000	122480000	57129000	41114000	99361000	105750000	77523000	117490000	85457000	81581000	90117000	59690000	91600000	61895000	82217000	84067000	113660000	120060000
O00300	NA	NA	NA	NA	NA	NA	NA	NA	NA	NA	NA	NA	NA	NA	NA	NA	NA	NA	NA	NA	NA	NA	NA	NA	NA	NA	NA	NA	NA	NA	NA	NA	NA	NA	NA	NA	NA	NA	NA	NA	NA	NA	NA	NA	NA	NA	NA	NA	NA
O00303	15034000	32618000	41352000	39522000	28081000	8927300	9489700	7677600	6172000	8419300	9157000	5258800	2843200	20008000	22285000	10061000	56152000	88608000	27914000	20219000	15122000	24387000	23200000	23481000	17747000	21735000	7695400	40988000	16369000	17164000	19590000	10975000	34816000	18932000	8690300	23463000	29301000	21320000	13587000	92180000	97609000	18962000	7345300	19550000	18807000	45353000	19272000	17799000	23971000
O00308	NA	NA	NA	127340	NA	56336	NA	NA	NA	NA	NA	NA	NA	NA	NA	NA	NA	NA	NA	NA	NA	NA	NA	NA	NA	NA	NA	NA	16228	NA	NA	NA	NA	NA	NA	NA	NA	28748	NA	NA	NA	NA	NA	NA	NA	NA	NA	NA	23085
O00329	NA	NA	NA	NA	NA	200640	NA	380870	NA	NA	NA	NA	234280	NA	NA	187920	129460	NA	39571	NA	NA	NA	NA	NA	NA	NA	51497	NA	NA	19095	NA	106810	NA	NA	NA	46063	NA	NA	23372	NA	43464	NA	NA	NA	NA	23478	NA	NA	48152
O00330	3828600	7421300	13744000	6994400	2965200	13327000	11363000	5128600	18785000	30097000	7519500	4098400	4633500	5221400	4957200	2537400	13960000	4251900	10277000	3766100	3060700	3421100	2701000	2760500	3850400	2304700	4590200	7187000	1780200	3475300	4183100	1327800	2453600	8805000	1182700	3711900	7199000	2436900	4875500	4129500	4454300	10483000	1786800	8686200	8764600	2793900	7922100	8637300	5467100
O00337	NA	NA	NA	NA	40887	NA	NA	NA	NA	NA	NA	NA	NA	NA	NA	NA	NA	NA	47273	NA	NA	NA	NA	NA	NA	NA	NA	NA	NA	32962	NA	NA	NA	NA	NA	NA	41294	NA	NA	NA	NA	38918	NA	NA	NA	NA	NA	NA	NA
O00338	NA	NA	NA	NA	NA	NA	NA	NA	NA	NA	NA	NA	NA	NA	NA	NA	42788000	NA	NA	NA	NA	NA	NA	74609	NA	NA	NA	NA	NA	NA	NA	NA	NA	NA	NA	NA	NA	NA	NA	NA	NA	NA	NA	NA	NA	NA	NA	NA	NA
O00339	NA	NA	NA	NA	NA	NA	NA	86328	NA	205700	134770	NA	NA	NA	NA	NA	NA	NA	NA	NA	NA	NA	NA	NA	NA	NA	NA	NA	NA	NA	NA	NA	NA	NA	NA	NA	NA	881210	NA	130150	158960	NA	NA	NA	NA	NA	215070	NA	NA
O00391	NA	NA	NA	NA	134850	284510	4917200	106020	3461400	NA	52174	1335000	1012600	NA	NA	NA	NA	200600	NA	NA	268330	NA	124240	NA	NA	NA	46370	NA	NA	353090	NA	42812	NA	31298	NA	72804	NA	NA	NA	NA	NA	NA	586510	NA	464830	32643	175070	NA	NA
O00399	NA	NA	159460	NA	129420	NA	2143900	3970100	5725100	NA	NA	NA	NA	NA	NA	NA	132380	NA	166100	634110	540790	684470	NA	NA	NA	675570	NA	NA	455700	661890	842920	276990	1249500	933370	317220	949650	290410	NA	4532500	2669000	431480	896350	NA	744780	2189100	1345000	249410	1289000	NA
O00400	1461900	2218800	2180600	2560600	1624000	1133800	1386900	1202600	1938600	1297800	1113200	537080	301480	3659200	2405300	1572000	694880	2066900	2539000	2112700	2676900	2728500	2975300	2407800	980230	1702900	733240	2347200	1837000	2086500	2726700	2001000	2417500	2125000	1751700	3220700	3567500	3654900	6506400	6072200	2914300	2016400	1477100	2069500	1398800	9379700	4564800	2397800	2170500
O00401	582520	514240	1032900	1125800	1278600	138920	1102500	1076800	598470	NA	351340	NA	995020	477400	773250	180080	2748500	1326400	1567800	264070	1297700	1121000	313720	977640	989660	469590	156070	230640	438450	1196800	1073200	445210	1304900	238140	457630	531660	17401000	3794400	468460	667520	723630	320940	NA	641000	257590	11320000	786160	363660	434810
O00408	591990	293180	447250	504640	373930	482650	349140	477590	468190	502850	243350	312270	NA	496000	450980	162730	206410	295610	295880	634520	356850	327490	419450	220120	534860	248840	87746	529320	177460	311100	312720	267790	197280	167110	NA	17656	227700	NA	191070	419680	352460	233170	192370	285490	385450	334690	1182500	145130	318930
O00410	5007000	18384000	18443000	8630700	14998000	9256900	6030300	13906000	22871000	11531000	8147400	7434700	4993300	16044000	23327000	6695400	12592000	24713000	9873100	8778300	7971400	19349000	7216700	15553000	4415800	12731000	3282600	20584000	5206900	8100200	12835000	7849700	12531000	4674100	4054000	16357000	12642000	23199000	17250000	15795000	9462200	16108000	5621500	8811500	7849400	8884500	8264000	8422800	14368000
O00411	NA	NA	33651	55766	NA	NA	331030	NA	144910	NA	NA	82460	45179	NA	NA	NA	749230	30364	791420	NA	9709.6	54949	NA	369480	NA	NA	NA	NA	NA	NA	NA	NA	NA	751360	NA	58037	54309	1357600	NA	NA	NA	NA	510450	NA	287900	NA	NA	NA	72435
O00418	113780	104420	NA	180430	NA	NA	NA	NA	NA	374960	482150	NA	NA	NA	145930	127460	178340	NA	NA	244490	105800	214440	NA	103470	NA	NA	85123	95610	NA	76159	NA	117270	NA	67665	NA	50796	113370	NA	227040	652810	NA	281500	NA	NA	NA	261160	NA	88850	NA
O00422	422710	NA	580630	NA	NA	NA	NA	2013400	2134300	NA	NA	NA	NA	313770	404360	354620	NA	783720	NA	478800	NA	448780	NA	463580	NA	244480	NA	475170	228140	446580	481250	NA	458220	444020	NA	635580	699590	NA	509560	765840	NA	452740	NA	516440	513600	388530	NA	NA	373790
O00423	924370	1698300	1017300	1623500	653120	801670	958580	1842100	1172900	760090	739300	NA	377650	420090	1981600	925590	364330	1484500	231900	1503400	1366600	502090	1812500	1122700	853340	1287800	696640	781090	1627900	1030200	1050300	704550	1052700	574980	397400	506020	533220	NA	1809500	1512900	1761700	1515000	761230	818900	1405500	2019900	1733700	1202200	889930
O00425	64855	NA	NA	NA	166380	NA	NA	NA	NA	NA	NA	NA	NA	231640	NA	NA	570600	NA	397020	NA	22499	NA	NA	NA	NA	96306	NA	NA	NA	NA	79340	NA	NA	NA	57377	NA	NA	NA	NA	NA	NA	NA	70395	NA	NA	NA	NA	NA	NA
O00429	2856200	6551300	4992200	6954400	3600000	3664400	11079000	12079000	12125000	5411900	4229100	3952100	8149700	3098300	3272600	3807000	6320600	5168400	4081900	4333300	4891300	5153100	4511700	3638800	2713200	3930600	1215500	3391000	3364200	4982200	6198400	4206400	7045400	1596300	2005000	3662500	4096800	2897100	5148100	4749900	2836300	5018800	2526900	6136100	3860900	3757400	1654500	3330800	6062400
O00442	1515900	6604000	7346900	3588800	6910100	3504100	9222100	8629500	8062500	4043500	2955700	4159600	5413900	6219400	4318300	1951400	7663100	10397000	5800300	3819900	5585000	5517800	7801200	3363200	3477900	4752500	2030000	7488700	3937200	4940700	7079700	4278600	4176300	4006200	3715300	7516000	6474100	10275000	5062700	7105100	5187800	16098000	1863700	9595200	3112500	3315700	1643700	2730900	3283100
O00443	NA	NA	57695	63330	NA	37030	136390	45239	169600	60381	NA	NA	NA	81060	NA	68454	156180	NA	46172	NA	NA	NA	262970	18600	NA	NA	2003.1	NA	NA	10353	11615	NA	NA	NA	16596	NA	NA	NA	NA	NA	NA	NA	NA	34282	256540	NA	27406	154390	8151.1
O00458	NA	NA	NA	NA	NA	NA	NA	NA	NA	NA	NA	NA	NA	NA	NA	NA	NA	NA	NA	NA	NA	NA	NA	NA	NA	NA	NA	NA	NA	NA	NA	NA	NA	NA	NA	NA	NA	NA	NA	NA	NA	NA	NA	NA	NA	NA	NA	NA	NA
O00459	NA	NA	NA	NA	NA	NA	NA	NA	NA	NA	49644	NA	NA	NA	NA	NA	NA	NA	NA	NA	NA	NA	NA	NA	NA	NA	NA	NA	NA	NA	NA	NA	NA	NA	NA	NA	NA	NA	NA	NA	NA	NA	NA	NA	NA	NA	NA	NA	NA
O00461	1279600	1483200	2746600	3485400	1609600	807760	3295700	1449600	3157000	2435600	2788400	1075500	630550	3971900	1244500	1076700	1794600	1379500	3188800	3066800	2225100	1960200	1474900	1743200	2386100	1597700	1026300	1926700	1602700	1934500	3591000	860020	745970	1335300	1775400	2110000	3642900	4435100	746930	734370	1540800	1042600	1059800	1126500	2649000	1835800	1679400	1570800	1653700
O00462	197070	358700	574950	501140	376740	452540	347490	NA	NA	NA	NA	NA	107310	509520	93575	76054	73037	316110	NA	61072	76971	93980	106010	222790	NA	NA	NA	50487	88714	NA	139580	90049	NA	NA	NA	45175	107080	42283	99146	NA	127050	128880	176920	130870	NA	NA	136370	88315	81009
O00463	NA	NA	NA	NA	NA	NA	NA	NA	NA	NA	NA	NA	NA	NA	NA	NA	NA	NA	NA	NA	NA	NA	NA	NA	NA	NA	NA	NA	NA	NA	NA	NA	NA	NA	NA	NA	NA	NA	NA	NA	NA	NA	NA	NA	NA	NA	NA	NA	NA
O00468	126060	701180	480250	1153100	63393	1160300	346330	814000	722250	1077500	2136000	1145900	233600	212110	749030	168390	1095900	6467800	596800	437280	951530	773250	960590	661650	84622	331390	237180	73424	815830	312840	407970	706730	423340	155450	124470	613820	640300	1973300	2781500	2205300	805580	2178200	673920	1576700	833230	1099900	1825500	1147100	298540
O00469	NA	93903	147320	227530	NA	NA	257530	206200	538710	228050	306060	227910	146490	53440	117780	103770	264320	118160	NA	1123200	318400	139260	121160	117680	NA	96909	63421	NA	97759	63843	1213100	46206	129270	96663	43163	NA	151920	NA	359520	205140	154110	741610	111460	293620	258780	130830	103410	416980	572870
O00471	422880	847790	1395000	1119600	1249400	1471700	2766100	2700100	3476900	1150700	2143700	784990	1063100	303050	590390	215900	728950	1397600	415200	1212200	673830	700920	578410	1229700	294860	1209000	104400	511680	478070	298070	2436900	NA	1371200	119610	NA	1239700	328420	868290	472390	665370	588120	834910	214680	1134300	602590	797750	NA	1220900	515030
O00478	399870	1526200	1519600	2374400	NA	572830	2736100	4175700	NA	3572600	846110	NA	2492600	2067900	800310	745380	1488400	1099100	1778000	1773700	2997800	885040	1110000	1642000	2003700	559400	233830	1394700	1526600	1192800	1297500	NA	3788600	NA	NA	1450700	779420	700070	378700	1301600	847810	166490	122670	451980	534330	682180	NA	1135300	1403200
O00479	5779900	10749000	NA	NA	NA	NA	NA	NA	NA	NA	NA	NA	NA	NA	6774700	7611600	5903600	NA	NA	4224300	NA	NA	3314400	NA	5371800	2685200	8076500	3117100	2335600	2099500	5450800	1325700	2242500	4751700	2979600	3948800	7839200	5526400	16838000	23713000	NA	9314600	NA	10959000	NA	9969200	20424000	3722500	NA
O00483	137150000	206110000	155500000	89833000	155460000	15960000	41735000	64178000	90677000	68813000	38474000	15934000	24629000	170170000	121250000	89463000	52939000	153550000	111820000	119390000	66916000	110960000	101540000	90074000	108080000	83904000	59767000	117310000	110890000	80781000	53451000	68142000	93380000	92514000	47693000	94157000	135850000	99103000	81901000	151070000	73185000	142700000	92112000	1.08e+08	76860000	97167000	82546000	113270000	112740000
O00487	4994500	29634000	16723000	15923000	15305000	11359000	35069000	33060000	40919000	26625000	24663000	14187000	14653000	4509100	8272300	10002000	7907700	15658000	20748000	36154000	6871900	12413000	28602000	8474600	9265600	7978600	5270000	11749000	13805000	13922000	11061000	15573000	25945000	2118900	7559600	11796000	66029000	19244000	68289000	19917000	19905000	20976000	7514000	15770000	11156000	18325000	49474000	16820000	11541000
O00488	NA	NA	NA	NA	NA	NA	NA	NA	NA	NA	NA	NA	NA	NA	NA	NA	NA	NA	NA	NA	NA	NA	NA	NA	NA	NA	NA	NA	NA	NA	NA	NA	NA	NA	NA	NA	NA	NA	NA	NA	NA	NA	NA	NA	NA	NA	NA	NA	NA
O00499	10157000	14623000	7209500	9934000	11119000	3795800	13946000	6256200	13860000	14544000	8839500	9126100	15691000	4217000	5930500	8580500	9868800	8865300	4629300	11090000	8980800	8661800	7474800	7882200	6258300	3835200	4764600	7013200	8395000	5784700	5581100	6261700	7947700	4707000	4011000	5319300	16720000	1337900	8828500	9457400	6698800	5062200	6803900	5170700	10872000	12086000	3083300	8565700	13483000
O00501	1303000	NA	586060	1006300	1197300	767730	2302700	NA	NA	NA	480340	NA	NA	1911300	870380	NA	3424200	511190	NA	NA	NA	NA	NA	1407000	NA	NA	NA	1447800	NA	NA	NA	NA	NA	1040200	NA	NA	NA	NA	NA	NA	NA	NA	NA	NA	435800	NA	NA	NA	NA
O00505	2622700	9986000	10009000	3529100	2136300	7117800	9512100	9281600	7994400	14535000	11097000	5579600	11014000	2769800	4114200	4304400	11689000	9897300	8846400	7254300	7142900	4037800	6577400	5808800	4602100	2043300	1547500	5039100	3085200	3852100	9464400	2361700	6265300	6873400	926630	4290400	6419500	8558100	5046600	4325300	4001000	3237400	6087200	1882000	6599800	6161800	794350	4214300	6210800
O00506	176890	158060	351090	206290	312940	NA	109880	NA	320410	404710	86773	76277	561650	183880	254160	99753	468370	161270	NA	156440	81317	212370	NA	248170	140550	NA	63647	NA	NA	154790	221850	NA	111690	NA	192310	151310	125880	164700	NA	NA	NA	NA	NA	NA	NA	NA	NA	NA	349800
O00512	NA	NA	NA	NA	NA	NA	NA	NA	NA	NA	189580	NA	NA	NA	NA	NA	NA	NA	NA	NA	NA	NA	158470	NA	NA	NA	62504	NA	NA	NA	NA	NA	NA	NA	NA	NA	NA	NA	NA	143320	NA	NA	NA	NA	NA	NA	NA	NA	NA
O00515	1361400	1221300	408590	2757600	846840	1015800	2752800	446040	3187100	4770300	2032100	802980	3103300	984880	551880	2158100	1078400	5118800	1733600	938340	782710	98497	677760	660080	277870	444660	NA	251370	88959	475670	397270	1465100	665890	188070	546820	721370	778470	9483300	212660	72245	40237	68498	NA	313410	174900	332480	444520	247550	652590
O00519	2103600	2088800	4757200	4400700	2072800	758830	8470600	12057000	9772200	5774800	8068500	332450	3260400	1665300	7054700	1526700	910600	1293400	2137100	862570	1347700	173390	1058100	2819000	2359200	5336000	2144500	3225500	1639600	2409400	1294200	137040	4195800	4444300	845350	875600	4653000	10911000	847960	3917300	1489500	4567100	1966900	2311400	2988100	4446500	1172800	1891800	14716000
O00522	NA	NA	NA	NA	NA	NA	NA	NA	NA	NA	NA	NA	NA	NA	NA	NA	NA	NA	NA	NA	NA	NA	NA	NA	NA	NA	NA	NA	NA	NA	NA	NA	NA	NA	NA	NA	NA	NA	NA	NA	NA	NA	NA	NA	NA	NA	NA	NA	NA
O00533	NA	NA	NA	NA	NA	NA	NA	NA	NA	NA	168860	NA	NA	NA	NA	NA	NA	NA	NA	NA	NA	NA	NA	NA	NA	492120	NA	NA	NA	NA	NA	268630	NA	NA	NA	NA	NA	NA	NA	5026000	NA	NA	NA	NA	255130	1082800	NA	NA	98898
O00534	NA	257510	652340	539940	135650	121280	NA	92249	NA	113060	NA	NA	315500	458520	NA	NA	228980	1484300	383040	228870	1562900	234500	136520	160140	NA	21795	28980	266450	NA	360390	1103000	NA	439150	26355	NA	207210	339710	NA	493180	NA	39378	618310	85102	206700	89489	189120	181150	115200	230680
O00541	116530	122470	365400	432320	452920	NA	109400	353180	626030	NA	NA	NA	NA	570800	327910	320600	423340	885370	188460	151410	305140	518850	121420	239410	337310	406940	NA	214760	NA	NA	505440	NA	NA	NA	NA	274130	175350	121600	81382	202720	NA	NA	78735	NA	49638	NA	NA	53503	NA
O00559	1099000	12324000	19973000	18949000	12594000	6229800	1336600	NA	NA	NA	NA	29591000	NA	43333000	773880	956360	27487000	856670	22472000	409070000	436180000	359440000	840830	737230	780990	335970	NA	849050	612120	289480000	5036000	1457700	21291000	623260	908240	9617600	12512000	1670700	944100	409630000	1112800	323400000	391780	28973000	533010	918240	1378700	668440	2483000
O00560	1917900	5268500	7699100	5498300	2328200	3871200	2858100	6221100	3528200	1165900	2047800	1686800	5827100	5804000	1546300	1947500	4286500	4571900	7924500	2609600	2161600	2197200	1775100	2003600	2771700	898940	693460	2745200	1968900	1947600	3233900	2240000	2449200	NA	NA	1523000	2456200	5457500	NA	870030	1078600	NA	286270	1608400	619270	1750400	2510000	NA	604610
O00562	NA	NA	37911	NA	NA	NA	NA	NA	80425	NA	NA	NA	NA	NA	NA	NA	NA	NA	NA	NA	NA	NA	NA	NA	NA	NA	NA	NA	NA	NA	17892	NA	NA	NA	NA	NA	NA	NA	NA	NA	NA	NA	NA	NA	NA	NA	NA	NA	NA
O00566	NA	NA	NA	NA	1160600	NA	NA	NA	NA	NA	NA	NA	NA	NA	NA	NA	311410	165670	NA	NA	NA	NA	NA	79965	NA	NA	NA	NA	NA	NA	NA	NA	NA	NA	NA	531800	NA	NA	NA	NA	NA	NA	NA	NA	NA	NA	NA	NA	NA
O00567	1593400	1149500	5051900	3349900	1098000	922200	1382900	3565000	3063200	4290400	1843500	1548400	218420	4976500	5032400	1707100	1956200	3648800	7842900	3412300	4122800	2726900	650370	1677100	2087500	3329400	1512100	1670900	1168600	374520	3337200	730560	602940	2585300	276950	1547600	2036000	424230	1223300	3282000	3915200	4933400	1651900	5399600	2178100	1517700	1770800	1218000	1100900
O00571	4514200	10115000	11348000	16683000	7957400	10964000	12620000	12765000	16191000	6071600	5531900	3061600	4415900	11307000	6375400	7193700	11177000	16406000	12198000	6318900	8857100	5869900	4884500	9077700	4687000	4624000	3550600	4679300	6499100	7135500	16019000	2992600	12649000	5017800	2069200	8009200	11465000	7525500	10843000	15556000	4159500	8298900	3569000	13467000	7835800	11239000	3690500	10174000	10637000
O00584	7885700	13755000	8125000	10039000	10440000	6811100	12373000	9359000	10006000	15846000	7598100	5841900	7829100	8463000	5767700	6818400	12566000	5607100	3017000	9079100	6866500	6916900	7984200	6615600	5040300	4159400	2251000	5836300	7418700	4615000	6200700	10318000	4070600	4528600	2712700	2334800	6006000	1673700	14718000	11689000	4873000	6325200	2479700	4942700	4907100	5900500	11087000	8859100	7759000
O00585	NA	NA	NA	NA	NA	NA	NA	NA	NA	NA	NA	NA	NA	NA	NA	NA	NA	NA	NA	NA	NA	NA	NA	NA	NA	NA	NA	NA	NA	NA	920450	NA	NA	NA	NA	NA	NA	NA	NA	NA	NA	NA	NA	NA	NA	NA	NA	NA	NA
O00592	128080	NA	NA	259560	231060	NA	NA	NA	NA	NA	123120	NA	NA	NA	NA	NA	337110	281260	NA	NA	NA	NA	NA	NA	NA	NA	140780	NA	NA	NA	189150	NA	103850	NA	NA	NA	NA	476180	NA	46032	NA	79676	NA	217330	NA	114070	887510	107430	NA
O00602	NA	NA	NA	NA	78084	629740	NA	NA	NA	NA	1081100	433040	475660	NA	NA	NA	NA	NA	NA	NA	335780	NA	168790	NA	NA	NA	NA	NA	NA	NA	NA	NA	NA	NA	NA	NA	NA	NA	55701	436960	51807	NA	NA	1088100	52640	NA	NA	463830	NA
O00623	NA	101210	NA	NA	NA	180680	NA	601300	NA	NA	883940	NA	376340	NA	NA	88257	NA	NA	1024700	NA	NA	NA	NA	187930	NA	NA	NA	NA	7117300	NA	NA	NA	NA	NA	NA	3158700	72748	2189200	NA	NA	NA	NA	166850	NA	132390	NA	NA	67193	NA
O00624	NA	861570	634270	NA	592790	NA	1695600	NA	984590	NA	NA	NA	NA	NA	NA	NA	879300	NA	NA	460810	NA	NA	706460	NA	NA	NA	NA	NA	673650	NA	NA	743530	NA	NA	NA	NA	NA	NA	1185300	NA	NA	1209200	NA	NA	623080	NA	NA	935270	NA
O00625	2781400	5816400	2813400	5864800	3577200	4382000	6975200	5140700	14189000	5228200	5724200	3036800	4689700	215280	375910	2563500	8513900	3114600	3866000	6006100	2047100	3960200	2469200	2815400	1254800	1073300	1443800	2074900	1561200	1309300	1192100	1140900	2726200	1283100	720420	3709800	2326400	16110000	2795800	3576700	10910000	2090900	1936800	4544200	1169000	5371800	982600	1606900	3897000
O00628	NA	NA	312930	NA	NA	466550	NA	NA	NA	NA	NA	NA	NA	NA	488150	NA	NA	NA	NA	NA	124440	201320	NA	NA	NA	NA	NA	NA	NA	NA	NA	NA	NA	NA	244090	NA	NA	498530	785470	815220	NA	156870	151840	NA	NA	NA	NA	NA	NA
O00629	7207000	14590000	11395000	12190000	7805500	NA	NA	4009500	3388400	1044100	733980	4364200	5622000	5989200	7202300	9897800	9603500	17286000	5958600	13886000	8226900	12915000	9479000	9906100	3244800	10152000	4062300	11447000	8022600	9435700	11266000	3065900	8910800	2396900	3592100	10076000	15913000	7404000	10697000	16070000	3206900	17500000	2814300	17790000	7335700	14179000	2831500	12833000	14773000
O00635	149050	124600	243260	3877000	NA	58265	3968200	1451800	245670	NA	274220	307880	582960	251920	237260	NA	NA	299530	173260	NA	NA	231800	NA	NA	368480	325180	NA	422240	116480	362110	309570	NA	829140	NA	NA	659110	158640	471700	NA	NA	NA	NA	NA	NA	65835	NA	NA	NA	NA
O00712	NA	NA	282950	1015600	NA	683080	1773500	NA	NA	272690	627680	759600	NA	461080	NA	263890	NA	NA	264160	NA	830210	NA	NA	NA	NA	NA	NA	NA	NA	NA	NA	NA	NA	NA	NA	NA	NA	NA	NA	312490	NA	244100	NA	NA	NA	221140	NA	NA	NA
O00743	2804000	3670900	5908100	5907100	3473500	3645800	12292000	17431000	9056100	7651600	4371200	3423800	5945400	2674200	3103100	4201100	2427200	3703800	3996300	3754900	2424000	2723800	2638500	3717700	2146800	1396700	1308900	5122100	2241600	3470300	6832000	4143000	5249100	5032500	4288200	4745500	2993000	1195500	9572300	11271000	2308800	9125400	4561700	5355400	3580700	6143400	5758500	8712400	5870500
O00746	NA	NA	NA	NA	NA	NA	NA	NA	NA	NA	NA	NA	NA	NA	NA	NA	NA	NA	NA	NA	NA	NA	NA	NA	NA	NA	NA	NA	NA	7133800	NA	NA	NA	NA	NA	NA	NA	NA	NA	NA	NA	NA	NA	NA	NA	NA	NA	NA	NA
O00748	408710000	372670000	414270000	405230000	365580000	168110000	410820000	407540000	606120000	204990000	164870000	100880000	149480000	250290000	292140000	363180000	307790000	288230000	416660000	310040000	274090000	343280000	2.59e+08	188320000	239790000	392140000	204350000	275780000	183850000	187350000	156330000	270740000	328490000	261790000	227790000	227660000	397540000	393860000	341440000	571270000	360040000	306230000	176680000	407630000	274650000	258860000	200620000	356960000	505600000
O00750	2718900	NA	NA	148820	NA	NA	NA	NA	NA	NA	NA	NA	NA	NA	NA	85357	18076	287790	NA	NA	NA	NA	NA	NA	176830	190460	NA	NA	NA	NA	NA	46450	NA	NA	NA	NA	NA	NA	NA	44870	NA	NA	14937	33620	12591	NA	72594	NA	18848
O00754	2015200	2662200	4427000	5201700	2336200	580020	2391900	5768900	1208000	1384000	1125700	731110	946670	3273000	2275000	1318900	2326200	3086900	1239900	3275700	2387300	2927700	3557300	2494000	1264400	1058000	1205500	2008700	3796000	2021200	2824100	5624300	1653100	1589600	1727100	3141400	1648000	983030	6689300	2683000	2219000	4944600	1596100	1327600	1624700	2973300	4178400	4059800	4586200
O00757	103670000	161910000	194740000	169130000	176320000	NA	16251000	59901000	45191000	NA	10388000	2484300	2506400	202780000	166400000	124770000	101430000	159850000	165030000	118100000	95992000	156830000	124840000	91506000	144800000	102290000	89143000	124620000	156410000	122260000	91323000	86401000	155400000	92299000	117740000	102880000	132340000	29877000	233140000	149990000	163600000	165510000	2664000	142550000	94754000	93598000	247480000	136880000	138600000
O00762	NA	NA	NA	NA	NA	NA	NA	NA	NA	NA	NA	NA	NA	NA	NA	NA	NA	NA	NA	NA	NA	NA	NA	NA	NA	NA	NA	NA	NA	NA	NA	428610	NA	NA	NA	NA	NA	NA	NA	NA	NA	NA	NA	NA	NA	NA	NA	NA	NA
O00763	12563000	11639000	15672000	34608000	15998000	5060700	23304000	3683300	42606000	8964400	4417300	7553000	10478000	14464000	14027000	16665000	15043000	7032600	14713000	18121000	4765700	16500000	13734000	8164200	15797000	14486000	6524700	16501000	11555000	6770600	3974100	13158000	8230900	8618700	5967300	13530000	21784000	2649800	21004000	21884000	10051000	21090000	6345700	11771000	16503000	11970000	688820	8669800	17464000
O00764	60520000	62635000	80887000	69331000	70362000	27965000	62589000	51887000	14834000	38344000	25308000	17240000	30442000	59440000	43521000	50488000	42022000	78515000	41385000	71101000	48482000	53006000	29456000	48211000	57080000	44148000	17110000	70308000	59569000	50927000	51943000	57393000	66974000	30075000	36393000	51183000	44595000	35411000	66924000	87330000	36679000	54113000	29550000	73474000	52708000	61737000	35382000	62813000	77299000
O00767	3621200	9275500	996100	3848300	1534500	NA	3320000	4300100	1196700	2160600	2455400	12238000	1552400	NA	1246400	NA	NA	3431300	634920	NA	431720	8434100	1523400	2232300	399310	950440	2443100	3953500	NA	NA	NA	NA	5456500	NA	NA	2439200	8742900	NA	NA	1504100	5480200	2037100	1194600	3547800	1483100	1230900	1202200	2443400	7374700
O14493	NA	NA	NA	NA	NA	NA	NA	NA	NA	NA	NA	NA	NA	NA	NA	NA	NA	NA	NA	NA	NA	NA	NA	NA	NA	NA	NA	NA	NA	NA	NA	NA	NA	NA	NA	NA	NA	NA	NA	NA	NA	NA	NA	NA	NA	NA	NA	NA	NA
O14494	456540	NA	1899000	NA	NA	NA	459550	NA	NA	NA	5004700	2313600	NA	NA	NA	NA	706100	1292500	675300	450330	1333300	NA	1503200	1657400	792080	NA	2365100	NA	NA	545550	2531800	449910	NA	481950	415150	1334500	NA	NA	1759300	523250	NA	NA	NA	346230	234670	785080	1452700	NA	970630
O14495	1556700	1120000	2322000	2893100	2070900	1211700	8892300	2433700	7299500	4947700	2670600	1673000	1512800	3961100	1047200	1053500	3824900	1230400	2304400	2266500	1306900	NA	1485200	760100	NA	1302600	1148800	841940	2440600	872880	1709500	2562300	NA	1267000	1451400	NA	937340	506090	2078900	2015400	1105100	1400200	822640	1525800	NA	908850	3563500	2150800	2474100
O14497	NA	NA	NA	52419	143020	29980	59103	16380	39741	208680	337010	NA	203580	NA	NA	NA	NA	336690	NA	NA	30083	NA	NA	NA	172980	NA	24729	386720	16221	NA	45935	175280	213020	NA	NA	469280	85790	NA	NA	904770	158040	NA	NA	NA	78179	78744	37079	NA	593960
O14498	NA	NA	NA	673560	NA	621080	NA	NA	549840	NA	1085900	NA	NA	NA	NA	NA	NA	807880	NA	NA	589090	NA	NA	95466	NA	NA	NA	NA	NA	632840	117330	NA	371290	NA	NA	112030	NA	NA	NA	367340	191110	NA	NA	NA	NA	NA	283560	NA	NA
O14523	NA	NA	NA	NA	NA	52529	NA	NA	NA	261930	NA	NA	209230	NA	NA	NA	NA	NA	NA	NA	NA	NA	NA	NA	NA	NA	NA	NA	NA	NA	NA	NA	NA	NA	126110	NA	NA	NA	NA	NA	NA	NA	NA	NA	NA	71601	NA	NA	NA
O14526	NA	NA	339060	NA	NA	NA	NA	249360	NA	NA	NA	NA	NA	NA	293490	160860	NA	NA	276870	NA	NA	NA	NA	NA	NA	NA	NA	267870	NA	NA	210280	NA	NA	NA	NA	NA	NA	NA	NA	NA	NA	NA	NA	NA	NA	NA	NA	NA	617050
O14530	NA	NA	1105700	NA	164290	346130	NA	NA	NA	NA	249790	NA	NA	383710	NA	NA	1373000	384250	640910	NA	1180800	NA	NA	NA	NA	NA	86421	351530	NA	523970	1080600	NA	285470	NA	361910	129960	563850	478080	NA	NA	NA	743060	NA	1265100	509300	NA	NA	213970	477930
O14545	75408	152130	187090	70063	NA	108020	NA	NA	NA	NA	NA	NA	NA	NA	50501	91671	250310	276140	NA	NA	108920	NA	243200	90336	NA	NA	NA	NA	NA	205370	164900	NA	264780	NA	NA	NA	276210	NA	NA	NA	NA	NA	NA	NA	NA	NA	77717	37420	136160
O14548	14566000	18311000	17764000	15191000	26389000	5755400	1612300	16256000	31120000	4505600	6444200	1489100	3708800	13753000	19935000	8880300	19108000	19315000	12518000	12626000	12420000	21620000	16834000	8045100	18742000	6919400	10120000	21563000	14293000	7028600	2955500	11383000	14478000	19194000	14705000	20684000	25834000	37838000	17163000	22836000	7343100	23986000	2816000	21072000	7566500	12289000	10381000	9728900	15700000
O14558	5119400	21275000	7806500	7265500	14435000	55240000	NA	127970000	12936000	12235000	46850000	5099100	521360	3247600	2783000	14023000	2553700	64952000	8472500	7366100	99137000	1194100	19483000	30764000	NA	29020000	16524000	6178700	NA	29285000	47437000	NA	8702300	5659800	NA	5492900	50094000	NA	3254300	11795000	2357300	3708300	13780000	5211000	NA	20879000	25184000	1751800	4801400
O14561	122590000	108550000	163990000	152100000	139070000	49096000	147500000	126960000	232730000	134250000	62321000	68739000	141470000	195710000	120250000	113020000	190090000	154950000	172740000	116710000	86856000	121300000	131730000	97335000	121350000	130960000	65199000	143990000	122900000	78334000	84756000	120710000	89926000	128010000	82412000	73030000	79863000	114970000	149250000	177220000	118340000	157070000	71864000	150660000	55384000	108530000	198630000	104280000	132400000
O14562	962110	3249800	NA	2039700	1437700	1398400	NA	459060	2349300	NA	1592200	NA	642480	614670	965360	NA	1820300	2038800	NA	246810	658700	NA	165990	759450	805370	290630	NA	839110	NA	785660	967050	NA	818990	NA	416620	388690	1780800	1927500	NA	NA	320220	NA	NA	NA	NA	191100	NA	NA	NA
O14569	3053300	NA	1610600	1227100	NA	1028400	NA	3745800	6047800	8508700	8539100	2750900	2007300	NA	1026300	NA	NA	NA	NA	NA	NA	NA	NA	NA	NA	1914500	756130	NA	NA	NA	NA	NA	NA	1856300	1488200	NA	NA	NA	NA	1855700	1746700	2353900	NA	NA	1840700	NA	1668800	684290	NA
O14576	NA	NA	NA	NA	NA	NA	NA	NA	NA	NA	NA	NA	NA	NA	NA	NA	NA	NA	NA	NA	NA	NA	NA	NA	NA	NA	NA	NA	NA	NA	NA	NA	NA	NA	NA	NA	NA	NA	NA	NA	NA	NA	NA	NA	NA	NA	NA	NA	NA
O14579	39069000	57318000	64142000	60322000	47130000	41657000	64506000	51949000	84654000	59131000	45417000	34144000	37009000	53564000	35929000	44197000	57070000	48531000	51816000	42233000	32205000	61896000	41453000	53419000	33530000	26689000	19033000	47110000	45879000	54559000	76370000	50017000	57792000	30571000	30021000	41972000	42621000	53786000	53695000	49991000	25296000	54053000	23575000	33879000	33249000	44746000	24747000	51374000	56769000
O14598	NA	NA	NA	NA	NA	NA	NA	NA	NA	NA	NA	NA	NA	NA	NA	NA	NA	NA	NA	NA	NA	NA	NA	NA	NA	NA	NA	NA	NA	NA	NA	NA	NA	NA	NA	NA	NA	NA	NA	NA	NA	NA	NA	NA	NA	NA	NA	NA	NA
O14602	10885000	18879000	12770000	8827400	10503000	NA	640430	NA	NA	NA	735830	NA	NA	12064000	14584000	5910200	11551000	17219000	13253000	17159000	9270300	10035000	6466700	7636700	21196000	9836300	11613000	16758000	13045000	18615000	12694000	17034000	11676000	17195000	16151000	10629000	37313000	18918000	14841000	21858000	9397100	12884000	NA	14302000	726920	29258000	10175000	964510	18669000
O14617	677170	1403600	2494900	1415600	1440200	2220200	2467900	2274400	4757100	5372900	3237900	1974900	2248700	952620	559260	511980	1629600	1553400	2777400	855430	1262500	1761100	246160	1426800	501830	908160	393220	1172700	521500	1951800	2639800	728370	1942500	414640	352610	1611100	2787000	1296900	1457000	667760	659150	523800	803050	561740	958900	2155500	324700	436790	2050300
O14618	17840000	19514000	19953000	20127000	20506000	783500	22011000	19310000	12472000	5430200	3902600	3981900	5671400	20512000	18035000	21733000	18535000	27325000	26040000	13622000	9723900	16968000	10599000	12408000	13729000	14024000	4533400	17115000	14126000	13318000	11964000	18085000	14364000	10370000	10460000	11570000	20543000	8263700	12444000	21728000	6072000	14125000	7947300	21294000	12184000	18604000	12832000	16311000	20487000
O14638	NA	NA	NA	NA	NA	360120	2663200	727360	NA	NA	779030	1185800	3438700	NA	NA	NA	NA	NA	NA	NA	NA	NA	NA	NA	NA	NA	NA	NA	NA	NA	NA	NA	NA	NA	NA	NA	NA	NA	NA	NA	NA	NA	3876900	NA	6109500	NA	NA	6793700	NA
O14639	364750	625850	424020	601560	299670	180800	208080	428170	523600	846610	273480	297980	74754	314880	337990	338550	305140	433590	549850	412620	343140	617500	170260	283860	230290	143910	31687	326170	67947	98316	439020	NA	254850	122830	NA	89381	242480	577800	419200	131460	NA	50684	NA	82739	87734	123460	111340	NA	382120
O14640	NA	60225	NA	NA	NA	NA	NA	NA	NA	NA	NA	NA	NA	NA	NA	NA	NA	NA	NA	NA	NA	NA	NA	NA	59652	NA	NA	NA	15777	NA	NA	NA	NA	NA	NA	NA	NA	NA	NA	14847	NA	NA	NA	NA	NA	NA	NA	NA	NA
O14641	NA	NA	NA	NA	NA	NA	NA	NA	NA	NA	NA	NA	NA	NA	NA	NA	NA	NA	NA	NA	NA	NA	NA	NA	NA	NA	NA	NA	NA	NA	NA	NA	NA	NA	NA	NA	NA	NA	NA	NA	NA	NA	NA	NA	NA	NA	NA	NA	NA
O14646	NA	46088	NA	112910	NA	NA	NA	NA	17145000	NA	NA	NA	NA	NA	NA	NA	NA	NA	141090	NA	NA	NA	NA	NA	219370	NA	NA	NA	NA	NA	NA	NA	NA	NA	NA	NA	161560	1401500	NA	NA	NA	NA	NA	NA	NA	NA	NA	NA	NA
O14647	NA	NA	23883	NA	NA	NA	NA	NA	1430700	NA	NA	NA	NA	21858	NA	NA	NA	NA	NA	NA	NA	NA	NA	NA	NA	NA	NA	NA	NA	NA	NA	NA	NA	NA	NA	15007	NA	41164	NA	NA	NA	NA	NA	NA	NA	NA	NA	9044.5	NA
O14653	3251000	8393700	18882000	8444700	15901000	6472900	23160000	7128100	8844900	6734200	9223200	10611000	4677200	25407000	7480200	6429800	8984900	15927000	17840000	5805600	6563200	13535000	6585400	2773500	4470300	4571100	5870300	4561600	8616200	8464900	6114200	9139300	15468000	2698200	2663000	9696800	9499000	22358000	13573000	9788600	7567800	9068400	2077600	13370000	5548100	5937500	3207400	10444000	6670000
O14654	NA	NA	NA	NA	NA	NA	NA	NA	NA	NA	NA	NA	NA	59417	NA	NA	NA	NA	NA	NA	NA	NA	NA	NA	NA	NA	216470	NA	NA	NA	NA	NA	NA	NA	NA	NA	NA	NA	NA	NA	NA	NA	NA	3886700	NA	NA	NA	NA	NA
O14656	NA	828670	846640	2117400	316820	1044600	1235200	520080	NA	1135800	1424000	560490	747450	1818600	1356400	295770	NA	383650	1259300	1302000	1673200	319180	2394300	115300	804530	404920	263120	518940	1406700	518040	1204400	679460	1803500	985410	1418200	893220	1540800	NA	2826200	1985100	1544300	1542200	818920	2478900	1116800	1705700	1344100	2472600	1854400
O14657	479270	482460	1443300	1636200	932000	NA	902650	1058800	1105600	NA	591690	826290	430920	1948300	1574700	412410	554720	910670	903910	449530	2011100	2194000	1392100	1424500	946560	279110	841150	758230	954560	926520	1861000	1118700	2155100	196750	460870	453300	774110	192490	512700	467680	1015700	524630	203080	206360	176140	1552200	NA	797180	1089100
O14662	381220	380220	620570	1370300	361160	470280	NA	NA	1698300	460590	138970	422520	327710	584360	225810	613440	219980	796260	527520	483340	212200	211700	127540	283750	526510	210720	59758	158760	242520	313410	481660	NA	92276	NA	NA	172150	173200	NA	NA	NA	NA	238360	NA	645480	NA	138760	NA	122900	135850
O14672	1164700	1409200	3171000	2227000	2041600	1801500	2477000	2136600	3029000	1652500	660830	1819800	405850	3380500	1536500	1410700	2418400	3282600	947960	1695300	1780400	2944800	1879500	1038900	910010	824270	1067100	1885000	1665800	1438600	3673400	2213400	2009700	1186900	390210	1751100	1033500	692020	3472600	2577300	1793400	2972500	870290	2979000	1405600	1547200	2335200	2425600	2009800
O14678	95705	NA	NA	413340	73776	128840	206320	267900	564240	233640	NA	NA	213380	985000	106700	165990	154410	NA	197790	624890	238550	59548	374360	NA	NA	54074	NA	NA	362130	NA	319710	NA	NA	190660	NA	NA	236550	NA	NA	713300	NA	359450	NA	NA	NA	302330	326620	236630	3252600
O14681	6477200	9459800	11041000	3820900	8195500	3536900	7295900	6502700	23189000	6729200	4308500	4763200	6563900	6937300	7913700	5940400	2716900	2500700	5181400	6646500	2471700	5113300	2578000	3911500	2006700	4716900	2916900	3127100	4029200	4574100	2242700	5378900	5054800	4497400	3479700	2179300	4991100	2009400	6095900	11255000	6317900	7615600	5538000	6636400	5520700	6529300	4697800	3372200	7674700
O14683	NA	NA	NA	NA	NA	1783700	NA	NA	NA	NA	NA	1064700	1650000	NA	NA	NA	NA	NA	281270	721670	402960	NA	1033900	NA	NA	NA	NA	NA	505670	3022200	NA	603810	NA	NA	NA	NA	NA	NA	NA	NA	NA	NA	NA	2792200	NA	NA	NA	NA	NA
O14684	NA	NA	NA	NA	NA	NA	NA	NA	NA	NA	NA	NA	NA	NA	NA	NA	NA	NA	NA	NA	NA	NA	NA	NA	NA	NA	NA	NA	NA	NA	NA	NA	NA	NA	NA	NA	NA	NA	NA	NA	NA	NA	NA	NA	NA	NA	NA	NA	NA
O14686	173280	NA	68809	40145	NA	NA	NA	NA	NA	NA	NA	NA	NA	73266	NA	NA	NA	NA	46459	NA	NA	NA	NA	6561.4	NA	NA	NA	NA	NA	NA	48307	NA	NA	NA	NA	NA	NA	NA	NA	NA	NA	NA	NA	NA	NA	NA	NA	NA	NA
O14713	NA	NA	NA	NA	NA	NA	NA	NA	NA	NA	NA	NA	NA	NA	NA	NA	NA	NA	NA	NA	NA	NA	NA	NA	NA	NA	NA	NA	NA	NA	NA	NA	NA	NA	NA	NA	NA	NA	NA	NA	NA	NA	NA	NA	NA	NA	NA	NA	NA
O14727	NA	219770	421210	65699	137820	223980	314160	439540	NA	310210	135640	328440	229160	175770	46498	228230	30696	313930	106630	228660	102510	125900	NA	193430	NA	135340	21038	20733	NA	168290	494270	NA	237100	NA	NA	71883	130060	110850	197960	152030	NA	50834	NA	133670	69571	224200	NA	460640	355550
O14730	NA	NA	NA	NA	NA	NA	NA	NA	NA	NA	NA	NA	NA	NA	NA	NA	NA	NA	NA	NA	NA	NA	NA	NA	NA	NA	NA	NA	NA	NA	NA	NA	NA	NA	NA	NA	NA	NA	NA	NA	NA	NA	NA	NA	NA	NA	NA	NA	NA
O14732	NA	NA	NA	1107000	NA	NA	741250	657450	NA	802260	NA	NA	NA	NA	NA	NA	1831700	NA	NA	NA	NA	NA	7926900	NA	NA	NA	NA	NA	NA	NA	NA	NA	NA	NA	NA	NA	3397000	NA	10114000	NA	NA	NA	NA	NA	37999	4655100	NA	NA	NA
O14733	NA	NA	NA	NA	NA	NA	NA	8178700	NA	NA	NA	NA	NA	NA	NA	NA	NA	NA	NA	NA	NA	NA	NA	NA	NA	NA	NA	NA	NA	NA	NA	NA	NA	NA	NA	NA	NA	51642	NA	NA	NA	NA	NA	NA	NA	NA	NA	NA	NA
O14734	965800	1871800	1993800	1681800	1292200	903630	2490900	6865900	4652400	4940300	2237400	804020	614290	879400	1389200	982850	2415300	889340	8665000	3094200	1310400	2131600	2686100	1133200	NA	267130	689980	1185600	982730	774680	1006300	3365700	2370200	1144700	1128700	1103700	1298200	21543000	1601800	1871700	1843900	2141200	924050	3839700	1508500	1521700	1772500	1081300	3693000
O14735	4190700	6831700	3059700	4125000	3656700	NA	1301800	2321000	NA	1727500	2897600	594170	NA	1463900	5054600	3382800	5306400	846790	739330	4788700	4264100	4277300	2470200	7213800	5787600	9281300	670340	7854200	2384200	4409700	6587100	2790800	5209900	3977800	2400300	4764800	6778500	3194600	8427500	9546800	1106700	9014400	1772000	5544700	335910	5479700	10077000	3904800	5357200
O14737	1060200	5607900	8034100	8193800	7498400	1677500	8382500	7327800	NA	6479100	5876900	2777300	768280	8788900	3584700	5006800	4086800	5048000	5169600	6101200	8245000	3231300	11428000	2442100	3452400	2925500	2910100	4156800	3766300	5608400	4070500	10893000	8612100	1727400	1319800	5413400	2406900	5159500	4786000	11535000	1440100	5469100	3204900	5314100	4271100	7557700	2120400	889790	867880
O14744	3292400	6095000	6378300	7174900	5042600	2798300	4752100	7877100	6600300	4965200	4212000	2511700	3642000	3792100	4497400	4770800	10172000	5891800	5241600	4515000	5330600	6469600	4853800	3190000	2397100	3768200	1791700	4937400	3620400	3084400	4036000	6452100	3632500	2469800	1192600	1704600	2962400	4883900	7490900	7026500	3080800	5014200	1284500	3350500	4215400	4098800	5332400	3925700	9672100
O14745	36460000	50864000	41253000	40086000	38036000	16525000	31143000	16111000	50142000	40888000	41826000	24922000	24839000	26860000	22124000	30689000	39117000	44136000	34884000	36319000	27336000	33025000	33788000	28750000	22552000	17116000	9780300	25404000	24693000	20413000	33276000	34522000	34994000	13336000	20806000	30312000	46832000	32897000	31923000	27206000	22023000	25885000	20825000	28250000	26817000	24287000	39116000	28646000	36994000
O14756	207020000	345240000	362130000	278170000	492620000	69128000	418740000	240670000	365440000	279890000	76189000	82019000	198420000	434780000	119540000	277400000	118370000	159220000	211260000	336840000	121310000	216130000	318870000	266770000	201270000	222580000	74957000	404420000	159790000	109890000	67825000	346390000	406230000	239030000	96077000	288720000	225040000	191240000	530490000	645290000	254480000	504270000	182310000	498610000	213820000	346300000	128680000	300920000	684030000
O14757	NA	899260	NA	NA	NA	NA	14436000	8041700	NA	13454000	30945000	NA	44967000	NA	NA	NA	NA	NA	NA	NA	NA	NA	NA	NA	NA	NA	NA	NA	NA	NA	NA	NA	NA	NA	NA	NA	NA	NA	NA	NA	NA	NA	NA	1417500	NA	NA	NA	NA	NA
O14763	NA	NA	NA	NA	NA	NA	NA	NA	NA	697870	517800	NA	NA	NA	NA	NA	NA	NA	NA	NA	NA	NA	NA	NA	NA	NA	NA	NA	NA	306660	NA	NA	NA	NA	NA	NA	402800	NA	NA	NA	NA	NA	NA	NA	NA	NA	NA	NA	NA
O14772	458650	94900	1944800	NA	612100	1005200	962890	855210	519170	1322000	866280	576720	1161300	NA	627600	406110	304420	1684900	191470	321430	226040	394440	294900	931380	315690	NA	NA	343690	NA	343370	129790	185750	NA	NA	169160	313690	142960	1463700	1355100	1244500	374330	390990	189180	318760	370440	551550	268520	44154	NA
O14773	119250000	190160000	169200000	140150000	120470000	46020000	85076000	53602000	80232000	9678800	17496000	10292000	10550000	154240000	133790000	168760000	115720000	127160000	114310000	170030000	100860000	124780000	117150000	72984000	80973000	102190000	47832000	119350000	115220000	121880000	114400000	136020000	88596000	89455000	65699000	82399000	97816000	197230000	125980000	151050000	79681000	144820000	86295000	96919000	104550000	75497000	177140000	124140000	122770000
O14775	NA	NA	NA	NA	NA	NA	NA	NA	NA	NA	NA	NA	NA	NA	NA	NA	NA	NA	NA	NA	NA	NA	NA	NA	NA	NA	NA	NA	NA	NA	NA	NA	NA	NA	NA	NA	NA	NA	NA	NA	NA	NA	NA	NA	NA	NA	NA	NA	NA
O14776	17643000	1219900	6693000	7844800	713040	1340200	1942700	1065100	1991200	537200	523980	752580	762220	927490	134390	3345000	1203100	864630	973470	646890	358280	532590	3646300	402420	2867000	3258200	855220	NA	4495200	788310	5101000	3157100	708070	201920	1596400	644140	3053800	1749100	1352900	2552000	557060	2216100	245500	154270	877550	722390	2109600	1691700	785880
O14777	NA	NA	NA	NA	NA	NA	NA	NA	765620	NA	NA	NA	NA	NA	NA	NA	NA	123680	NA	NA	NA	NA	NA	NA	NA	NA	NA	NA	NA	NA	NA	NA	NA	NA	NA	NA	NA	NA	NA	NA	NA	NA	NA	NA	NA	NA	NA	NA	NA
O14786	758430	942610	1157300	1359700	1719300	2545100	1478000	5875500	3691300	3478000	5733000	726510	1497800	2960300	1005800	630300	1532500	3768600	1733100	669530	2104100	854030	1018500	1858400	204200	1007000	681520	797920	1432000	1270000	2688600	788030	1314200	966270	158730	747600	936780	516550	928550	619100	647830	768670	254080	491550	567430	970690	1382900	1117500	820770
O14787	236520	303400	1040100	857120	1354300	927080	348030	343420	2814100	1912300	1995300	886740	468200	865030	1284400	618640	1245800	2985300	422440	579700	526550	439990	318900	869080	583100	903090	50900	948540	390030	695640	1226900	340610	1316200	171890	39640	775100	881190	1682700	748960	1051900	223790	636700	200740	206580	545330	250300	NA	73722	3572900
O14791	1492700	676870	223280	640030	593520	433840	1448500	2838900	NA	1041700	274740	194220	NA	1500700	NA	1093200	NA	972040	374250	NA	951270	680220	366380	374930	2086100	773570	1308100	269520	767670	500290	170390	520590	352220	1113600	198730	661340	513490	NA	NA	114080	1027800	178530	146330	80713	338470	831400	NA	433240	451360
O14795	904130	4117200	6797800	1248900	658920	364910	1810700	942460	1818400	NA	43652	10502000	53535	7797000	3742900	60907	557690	1515600	3061100	78027	51566	601280	NA	1830100	2590300	6407800	955210	193410	15019	3150700	NA	26824	3236000	2695000	2846600	168910	362800	249760	43734	42303	154540	151840	NA	9709900	16026	36477	NA	5816600	103150
O14798	NA	NA	NA	NA	NA	NA	NA	NA	NA	NA	NA	NA	NA	NA	NA	NA	NA	NA	NA	NA	NA	NA	NA	NA	NA	NA	NA	NA	NA	NA	NA	NA	NA	NA	NA	NA	NA	NA	NA	NA	NA	NA	NA	NA	NA	NA	NA	NA	NA
O14802	20990	NA	NA	32786	NA	NA	NA	NA	NA	NA	NA	NA	NA	NA	NA	NA	NA	NA	85788	NA	NA	NA	NA	23064	NA	NA	NA	18373	NA	NA	23646	NA	16437	NA	NA	NA	NA	NA	NA	NA	NA	NA	NA	NA	NA	NA	NA	NA	NA
O14807	NA	482270	NA	NA	NA	797050	NA	NA	NA	559620	1012600	NA	NA	NA	NA	NA	NA	351940	NA	NA	NA	NA	NA	NA	NA	NA	NA	NA	NA	NA	NA	NA	NA	NA	NA	NA	NA	NA	NA	NA	NA	NA	NA	NA	NA	NA	435450	NA	NA
O14810	NA	NA	NA	NA	NA	NA	NA	NA	NA	NA	NA	NA	NA	NA	NA	NA	2062700	NA	NA	NA	NA	NA	NA	NA	NA	NA	NA	NA	NA	NA	NA	NA	NA	NA	NA	NA	NA	NA	NA	NA	NA	NA	NA	NA	NA	NA	NA	NA	NA
O14817	NA	3076700	1618600	NA	907770	NA	NA	NA	NA	NA	NA	NA	NA	NA	1169100	NA	2486000	NA	901060	NA	NA	NA	4386300	NA	NA	NA	1129500	NA	NA	NA	NA	NA	NA	NA	729190	NA	NA	628440	NA	NA	553020	NA	NA	NA	NA	NA	NA	NA	1102600
O14818	118030000	123220000	178030000	129350000	149430000	31918000	166330000	74490000	251080000	127550000	101750000	50561000	79718000	185550000	99846000	112220000	123830000	130760000	115460000	127370000	103410000	116570000	162920000	103790000	126540000	72911000	54917000	125170000	201070000	118580000	103110000	177100000	176760000	80516000	100390000	124940000	111090000	106050000	168040000	187140000	188650000	178320000	92948000	159690000	77155000	168430000	176880000	124540000	190670000
O14828	1229800	3975400	2087000	825850	687760	3153700	3029000	4715600	1162600	3825000	4419300	4081500	356400	1524600	707280	1058500	579790	791600	8495400	3771300	2054100	2718600	1390400	3696400	2208200	3009700	887820	NA	1165800	3793400	5061300	2254100	2045600	928080	2774100	2303500	1394600	9587500	3010800	1116700	565460	1323300	1234200	925510	1903500	1737300	342030	1338400	4329700
O14832	69916000	1e+08	71595000	43821000	43200000	41290000	122470000	121360000	197970000	35905000	68635000	38209000	55670000	49773000	57501000	87206000	154030000	60609000	92885000	99386000	48104000	58984000	112080000	36288000	53851000	34367000	35899000	47033000	73130000	31689000	7340500	26937000	59358000	40579000	38930000	42282000	99240000	73726000	66940000	64772000	68892000	66707000	37960000	39322000	48145000	63555000	20064000	40832000	64064000
O14841	35246000	25500000	42313000	31216000	31049000	15338000	69970000	12118000	89702000	26526000	18594000	19076000	24183000	38877000	34271000	36633000	47896000	27805000	43209000	39020000	17217000	24445000	38401000	24735000	13894000	29197000	14355000	32630000	25859000	22502000	16026000	25299000	23360000	17691000	21913000	21886000	26046000	23742000	32038000	50786000	26239000	34275000	16717000	12858000	33985000	34552000	11908000	29990000	28234000
O14867	NA	NA	NA	NA	439170	NA	NA	NA	2185500	NA	NA	NA	NA	NA	NA	NA	3394200	NA	NA	NA	269440	NA	NA	NA	NA	NA	273020	NA	NA	NA	NA	NA	203160	NA	NA	NA	NA	3602200	NA	586790	NA	NA	NA	NA	NA	NA	NA	NA	NA
O14874	10533000	14565000	31822000	15928000	17705000	8174200	28098000	9452900	35133000	25629000	11837000	20346000	21474000	24825000	16118000	12777000	26355000	12385000	23342000	26770000	14127000	16651000	18934000	17024000	7143700	9556300	16695000	17155000	19741000	14470000	11280000	19268000	16231000	20409000	12927000	17518000	16867000	7712800	15369000	20599000	25543000	19694000	19570000	23369000	7102100	19679000	12114000	26055000	35969000
O14879	2060200	4482000	2656100	4185900	5504800	8626000	6242400	14983000	6399300	4847800	4978000	9958400	5297700	3677500	2677300	1971600	2377600	7573100	1169700	3309700	6526100	4207000	2943600	5992800	2754600	18173000	499310	3491300	2414100	17656000	3311600	695860	12990000	1432500	973750	4490300	7562100	4313600	1550700	3625100	1963200	2017100	808990	3509900	2141700	2428300	644710	2175300	4265100
O14880	25568000	23973000	45718000	34739000	53737000	19046000	38952000	74747000	71225000	50457000	5328200	1776700	45717000	29668000	43510000	30526000	59201000	43301000	42040000	22683000	13971000	38697000	47688000	28180000	19410000	37048000	12915000	43233000	24352000	22785000	12942000	29510000	22726000	25424000	16640000	22908000	25027000	68978000	21644000	51829000	16799000	31018000	10946000	21974000	21828000	17032000	48856000	19106000	22860000
O14893	NA	NA	NA	NA	NA	178740	NA	NA	NA	NA	NA	NA	NA	NA	NA	NA	719610	NA	NA	NA	NA	NA	NA	NA	NA	NA	NA	NA	NA	NA	NA	NA	NA	NA	NA	NA	NA	NA	NA	NA	NA	NA	NA	NA	NA	NA	NA	NA	NA
O14896	NA	NA	NA	NA	NA	1765400	8063500	NA	1322600	NA	NA	NA	624640	NA	267830	NA	NA	NA	NA	132310	NA	NA	235220	NA	NA	139910	NA	130410	NA	546480	713400	NA	128660	66608	NA	104840	314480	NA	NA	94731	37072	NA	NA	173390	NA	74521	33591	71480	NA
O14907	NA	3377100	1845100	2427400	1752900	7028000	1792600	13672000	NA	5945700	NA	NA	NA	2578300	NA	NA	1329800	3993000	1835700	1233200	1522700	1799100	1175200	2261300	1328600	NA	539030	NA	929210	1739000	2958100	NA	2003400	842870	NA	NA	1831600	NA	2341200	2397000	NA	NA	NA	1831300	1472700	2001200	NA	1172100	2505100
O14908	185230	NA	571980	464480	NA	NA	NA	576510	NA	NA	1025800	706340	NA	205140	NA	300790	174610	272820	233450	NA	296990	133900	NA	355610	NA	NA	NA	NA	NA	NA	265420	NA	337100	NA	161800	482500	785720	1101300	280990	NA	NA	NA	NA	NA	39263	464030	NA	NA	NA
O14910	554930	2283300	1449000	1005700	605240	862840	NA	868390	959420	1333900	114780000	353180	306460	NA	NA	1080400	1382800	591830	1134800	NA	783250	1249000	NA	1173100	NA	946430	NA	1017000	905390	673790	1146600	670040	1064200	260310	NA	683450	1021100	1103600	349120	803120	NA	NA	NA	933960	NA	NA	NA	NA	1124800
O14920	NA	NA	NA	89724	NA	199900	429510	NA	NA	489080	266810	261640	425150	NA	NA	NA	116680	NA	72569	NA	123150	NA	47021	220980	NA	NA	NA	NA	NA	NA	581490	NA	NA	NA	NA	NA	160430	NA	NA	NA	NA	NA	NA	NA	NA	NA	NA	NA	NA
O14925	NA	798710	2079700	NA	NA	1186100	5748800	5561300	8610400	4044300	1712000	2382000	2633200	NA	NA	NA	NA	465170	1533700	NA	1091500	NA	NA	711430	NA	NA	962110	541520	NA	NA	NA	NA	NA	NA	NA	NA	NA	1344300	NA	2402700	NA	824290	NA	NA	273480	NA	2080000	NA	NA
O14929	320390	640400	NA	893050	201480	271000	1169200	2231000	1432400	NA	870250	NA	1333300	292850	NA	706520	2910600	495450	800510	439240	410470	277270	NA	921160	499270	664600	361920	201610	499500	1121900	1391900	NA	1662200	NA	250060	690830	558150	205310	NA	405830	331710	606610	NA	360790	574860	NA	NA	NA	533130
O14933	5061700	8619000	10087000	7946800	6500300	15750000	17993000	36774000	6964400	7411900	2189700	4915200	19163000	5727000	3485000	6552600	5296500	6297700	1103600	18310000	7083300	3609200	9467200	4077500	3358900	12354000	2575000	10770000	6503600	3737000	12518000	1483200	18780000	30285000	NA	3620600	8705800	487370	10802000	14671000	8732400	4053700	NA	26908000	3917300	2858800	7001300	11552000	24425000
O14936	4394100	8315600	6914800	10969000	8048200	3196300	4799600	6958600	9708300	4811100	6017200	4476000	3591000	4414400	2175100	3083700	3287600	6376000	3420300	5889700	2343900	7157200	3045200	4039200	2461400	2856400	1016500	2319700	3168900	3776800	8127000	2825200	3831600	1570700	993090	2149300	5617400	5169600	6456800	8375600	1676000	4113300	6751700	4949600	3088500	4019700	4249200	5179200	4828400
O14939	NA	25051	NA	89299	20155	58243	NA	NA	NA	NA	NA	NA	NA	NA	NA	NA	NA	37187	NA	NA	NA	NA	NA	NA	NA	NA	NA	NA	NA	NA	NA	NA	243010	NA	NA	NA	NA	NA	NA	NA	NA	NA	NA	NA	NA	NA	NA	NA	NA
O14949	53052000	72322000	72516000	45683000	76701000	1081800	4336100	2321200	1740100	NA	NA	NA	NA	58196000	67097000	48830000	107080000	77682000	84095000	52486000	16662000	23905000	50645000	25328000	36115000	22701000	30957000	41463000	59166000	13875000	11585000	30989000	30593000	42709000	16595000	11643000	13379000	53616000	41286000	42842000	28898000	57867000	77523000	43830000	27624000	53764000	20685000	15270000	40458000
P19105	257600000	302070000	381520000	380770000	334790000	273040000	482070000	591220000	449560000	387220000	184130000	138470000	227810000	283960000	249870000	280800000	348460000	492610000	328010000	143370000	224100000	231210000	125180000	266530000	237930000	220190000	65356000	252480000	140720000	191720000	244820000	102490000	219110000	139040000	82565000	134590000	238360000	197200000	67240000	69509000	45371000	116020000	27093000	42980000	35148000	88688000	162670000	62339000	253780000
O14964	2943800	4144500	4930100	4626700	2318400	376180	1532300	2316800	1462500	NA	612680	NA	NA	4433500	4932400	4279100	11488000	8594800	4100200	5786800	5408200	4332800	1945700	2583900	2931400	3309000	1123400	4538500	3196900	1683100	5337300	1503200	3325800	2321600	1742300	2647900	5423200	2711100	2959600	3266100	2798600	4049700	1061600	4169400	3039900	4063900	2041000	4595300	5940700
O14965	NA	NA	NA	NA	NA	NA	NA	NA	NA	NA	NA	NA	NA	NA	NA	NA	NA	NA	NA	NA	NA	NA	NA	NA	NA	NA	NA	NA	NA	NA	NA	NA	NA	NA	NA	NA	NA	NA	NA	NA	NA	NA	NA	NA	NA	NA	NA	NA	NA
O14966	NA	541630	855720	NA	5312700	12488000	16635000	16693000	28075000	1498900	11633000	326040	7985700	943110	NA	NA	388840	361060	485360	NA	370280	465490	554710	378550	NA	NA	NA	411590	NA	634640	775690	NA	NA	NA	NA	NA	395210	5388200	NA	344090	NA	624350	NA	334660	369990	NA	NA	NA	2358300
O14967	721190	90649	NA	NA	NA	NA	853100	NA	1664400	NA	NA	NA	NA	1949000	NA	743980	1232400	NA	171950	2113600	NA	NA	214320	191820	706710	383370	16871	NA	NA	NA	NA	598910	NA	NA	NA	NA	NA	648300	NA	NA	NA	NA	NA	NA	NA	NA	NA	57396	296590
O14972	2109200	4148000	4443100	3851700	3153000	1891100	9286400	4672200	8340100	6879700	6827500	2835100	6389900	3873000	2825800	2986400	3730100	2749600	3706800	3307900	1807000	5227000	3624000	1535000	1428200	4083000	1342700	2238800	1378600	2468800	2510100	1121700	1510900	2373700	519010	2350200	3248800	1286800	3048900	2245100	3859600	1842500	1744000	2063600	5655900	3075500	3214500	2671900	3638200
O14974	1051600	1703800	467010	1264800	978220	2832700	2284900	5008400	3722100	2878200	3705300	1233100	1631700	352190	1221600	453880	816470	1859700	640070	1221300	1351700	1081400	874540	822720	998450	637970	486190	439210	669790	971920	1452300	341420	1329500	682980	496910	713510	1807700	631090	841010	820090	1109400	428600	539630	734780	98990	1016200	912240	286690	1001100
O14975	158260000	200910000	179930000	2.01e+08	100180000	51239000	2.33e+08	160440000	356970000	96569000	42545000	47043000	75866000	172470000	133780000	133750000	197890000	127960000	117850000	137090000	79575000	153990000	100050000	116300000	97883000	125240000	39411000	114270000	107850000	111220000	98074000	85003000	156400000	99954000	73858000	129780000	134450000	123060000	186550000	133270000	103970000	192190000	61808000	175630000	119360000	129790000	62013000	106590000	176900000
O14976	673900	814470	883120	1403700	517560	538780	347960	1596900	368240	1387900	1142100	317260	357250	441960	700880	711320	1033600	726850	572410	359330	439110	455910	475370	1065200	420620	653770	93921	715470	239850	642030	861630	132160	735900	194710	74360	485050	1062300	217260	269530	391160	180880	343620	NA	784020	167100	460950	111390	475940	1611300
O14979	5929900	8262000	5782700	7915000	5707200	13562000	16748000	16757000	20127000	17341000	12386000	7202600	16905000	9735400	4313800	3854300	5415100	6952200	8083600	9248200	3631800	5988200	6103800	5570800	5251900	5968000	1587700	5208200	6004000	4500100	10011000	3204300	6509500	3931800	1544700	2127600	7388700	3250800	3712300	3137400	2316900	5814100	214960	4252100	949580	3307200	3783200	1665100	7138000
O14980	8477800	10261000	12039000	9322200	8460800	6652400	11748000	16984000	11395000	10079000	11534000	4705200	15940000	9714100	9890800	9007700	12175000	13323000	8836600	10331000	11340000	10730000	14402000	10960000	7576500	10194000	3767300	10236000	5347900	9254200	9909900	3538300	10284000	4347900	1734400	8733800	16645000	13956000	8377700	18593000	8690300	10349000	5540000	10187000	7378800	6749500	2223500	8805600	12165000
O14981	144170	228040	461570	537230	201450	217750	229500	23759	1852100	931790	1374600	389260	40380	358720	245930	13540	251510	212810	36469	65878	10834	NA	14152	700930	230160	105640	211080	162230	NA	82833	88072	NA	624030	NA	NA	183370	266090	36843	NA	333280	NA	NA	NA	11386	NA	381560	NA	NA	43285
O14983	NA	NA	NA	NA	23671000	NA	52011000	17216000	NA	NA	NA	NA	NA	NA	23665000	NA	NA	NA	17861000	NA	NA	NA	NA	NA	NA	NA	NA	NA	NA	NA	NA	NA	NA	NA	NA	NA	NA	NA	NA	NA	NA	NA	NA	NA	NA	NA	NA	NA	NA
O15013	NA	NA	NA	NA	NA	NA	NA	NA	NA	NA	NA	NA	NA	NA	NA	NA	NA	NA	NA	NA	127820	NA	NA	NA	NA	NA	NA	NA	NA	NA	119190	NA	NA	NA	NA	NA	NA	NA	NA	NA	NA	NA	NA	NA	NA	NA	NA	NA	NA
O15014	NA	NA	NA	NA	NA	NA	NA	NA	NA	NA	NA	NA	NA	NA	NA	23447	NA	NA	NA	NA	NA	NA	NA	NA	NA	NA	NA	NA	NA	NA	NA	NA	NA	NA	NA	NA	NA	NA	NA	NA	NA	NA	NA	NA	NA	NA	NA	NA	NA
O15020	5265600	7941300	7809200	5475400	6817500	1395000	12049000	7141000	11794000	10759000	3869000	6157600	3527000	5484200	5871200	5591900	8203800	4102800	4281300	4121300	3476500	4672700	3963000	4242700	6655800	3415600	987450	5120700	3467900	2588600	866250	578910	3803700	4226600	1081000	3592000	4246600	2369100	6518000	6337800	5483700	8097500	1560800	6971700	7753100	7067600	1735200	7443600	4666400
O15021	NA	NA	NA	NA	NA	NA	NA	46621	NA	NA	NA	NA	NA	NA	NA	NA	NA	NA	NA	NA	4277.6	NA	NA	NA	NA	163280	NA	NA	NA	NA	NA	NA	NA	NA	NA	15212	NA	NA	NA	12138	NA	NA	NA	NA	NA	NA	NA	NA	NA
O15027	1095400	2365200	2994100	4638100	2331800	1535500	2589300	1317300	2657400	1304500	589490	1720200	489400	3771300	1300900	2280700	1681200	3184000	3339400	1227600	1146700	1458500	1553200	2121700	1667000	1094600	106920	1074300	797550	647570	4050400	828020	1332900	697380	574540	715400	1526200	3408200	665710	188050	6638.7	159470	539240	15669	356380	272390	156670	446660	1455100
O15031	1701900	2768000	2374200	2374900	2128500	1590600	2538500	3821100	2888100	1528000	3330100	993270	1566800	2792500	1773900	1717100	1990200	3006400	1809500	2247800	2385100	1481700	1492100	1951100	1488900	1265600	1444600	1903900	1601400	2405200	2737800	1542900	2060300	1001500	901910	942860	2155100	1679600	3873200	1983600	1992500	1918600	1207400	2256900	2268200	2593800	1365700	2452400	2740700
O15037	NA	NA	NA	NA	NA	NA	NA	NA	NA	NA	51578	NA	NA	NA	NA	NA	NA	NA	NA	NA	NA	NA	NA	NA	NA	NA	NA	NA	NA	NA	NA	NA	NA	NA	NA	NA	NA	NA	NA	NA	NA	NA	NA	NA	NA	NA	NA	NA	NA
O15040	NA	11949	NA	NA	NA	33765	NA	NA	NA	NA	NA	NA	NA	NA	3522.4	NA	NA	15133	NA	NA	NA	NA	NA	NA	NA	NA	NA	NA	NA	5483.8	6421.7	NA	4219	NA	9378.8	10118	NA	19633	NA	NA	NA	3546000	NA	NA	NA	NA	NA	NA	NA
O15042	938830	1357200	1645300	1006800	726920	23574	NA	690650	NA	829010	226540	241310	NA	3876800	680120	752090	611780	1339500	1315200	1587700	698490	704110	621460	629220	572440	349930	NA	293650	663610	569250	819710	NA	694560	2232600	NA	436090	837190	578140	NA	417180	202370	242700	NA	71914	446490	2293500	144200	420260	775160
O15047	NA	NA	NA	NA	45130	NA	NA	NA	NA	99872	NA	NA	NA	NA	NA	NA	NA	NA	NA	NA	NA	NA	NA	NA	132530	NA	NA	NA	NA	NA	NA	NA	NA	NA	NA	NA	118060	NA	NA	NA	23648	NA	NA	NA	NA	NA	NA	NA	NA
O15050	NA	NA	130570	NA	NA	6375.3	NA	14439	NA	NA	44695	13104	9577.7	NA	NA	NA	94853	NA	NA	NA	NA	3287.6	NA	NA	NA	NA	NA	NA	NA	365050	21292	143040	NA	NA	NA	20938	NA	NA	NA	NA	NA	NA	NA	NA	NA	NA	NA	NA	NA
O15056	25282	2042800	43195	150000	NA	NA	NA	NA	305220	NA	NA	NA	NA	NA	NA	NA	NA	NA	24664	NA	340990	NA	NA	35475	NA	NA	NA	NA	NA	NA	156040	NA	NA	NA	NA	NA	NA	NA	NA	NA	NA	NA	NA	NA	NA	NA	NA	NA	132410
O15061	NA	NA	NA	23070	NA	NA	NA	116660	NA	NA	NA	NA	NA	NA	NA	NA	NA	42765	NA	NA	NA	NA	NA	NA	171010	78278	NA	NA	NA	NA	NA	NA	NA	NA	NA	NA	NA	NA	NA	NA	NA	NA	NA	NA	NA	NA	NA	NA	NA
O15063	NA	NA	NA	NA	171020	NA	NA	NA	NA	NA	NA	NA	NA	NA	NA	NA	NA	NA	NA	NA	NA	NA	NA	NA	NA	NA	NA	NA	NA	NA	NA	NA	NA	NA	NA	NA	NA	NA	NA	NA	NA	NA	NA	NA	NA	NA	NA	NA	NA
O15066	NA	NA	NA	NA	NA	251260	NA	50443	57947	84840	102800	52487	51792	NA	NA	NA	232590	NA	100500	NA	NA	NA	NA	NA	NA	NA	NA	30393	NA	NA	105960	NA	NA	NA	NA	1495000	NA	190580	29685	NA	NA	20166	NA	27660	NA	35918	18084	NA	97779
O15067	2748300	5346100	4513900	4656000	5610900	3472200	4891400	3454500	2598300	2148100	1433500	1728700	1078000	4798800	3023700	2734700	5350900	4994200	3682200	4115400	3038700	1447000	3165700	3945000	2791300	3374700	2004000	5077100	2110300	4502300	5591500	2756100	5417100	1269800	1251400	4281500	4535100	3984200	5502300	7443000	3842800	6378700	2474700	7052000	2759600	3189300	2919700	5342500	6359700
O15068	NA	NA	NA	NA	NA	NA	NA	NA	NA	NA	NA	NA	NA	252950	NA	NA	95401	NA	NA	NA	NA	NA	NA	NA	NA	NA	NA	NA	NA	NA	NA	NA	NA	NA	70431	NA	NA	NA	NA	NA	NA	NA	NA	NA	NA	NA	NA	NA	NA
O15069	NA	NA	NA	NA	NA	NA	NA	NA	NA	NA	NA	NA	NA	NA	NA	NA	NA	NA	NA	NA	NA	NA	NA	NA	NA	NA	NA	NA	NA	174450	NA	NA	NA	NA	NA	NA	NA	NA	NA	NA	NA	NA	NA	NA	NA	NA	NA	NA	NA
O15075	NA	NA	NA	NA	NA	NA	NA	111460	28001	NA	NA	NA	NA	NA	NA	NA	NA	NA	NA	NA	NA	NA	NA	NA	NA	NA	NA	NA	NA	NA	NA	NA	NA	NA	NA	NA	NA	NA	NA	NA	NA	NA	NA	NA	NA	NA	NA	NA	NA
O15084	493910	589850	1167200	1036000	941100	NA	1036500	315000	1375700	2186100	654780	283220	825430	370780	1003300	1115400	1506900	656390	1681500	456860	559890	500380	141000	264280	442680	636850	78094	510570	931410	1109800	1084700	206310	798060	433930	311190	498990	437490	582500	329590	746110	36385	710160	271960	151660	164120	982450	82915	447910	900830
O15085	NA	NA	28709	NA	NA	55510	NA	84233	NA	184110	NA	NA	234630	NA	36562	NA	108410	53309	38416	NA	82569	54399	NA	32782	NA	NA	NA	NA	NA	13878	41492	NA	NA	NA	NA	NA	NA	304460	7335.8	11301	NA	NA	164720	8933.4	10938	36267	9712.5	10780	15005
O15091	100140	244390	277210	911560	396820	452820	1085400	890570	716420	NA	91033	236850	448060	410210	166420	405850	529870	162230	429710	230130	223840	761460	264880	50335	88119	119600	53978	440520	113080	214140	551780	NA	257100	76102	93602	241540	212040	491740	468340	646010	180980	760400	57609	274370	218830	278100	NA	319490	293430
O15111	NA	7313.9	322270	68668	125990	40060	142150	480930	NA	NA	378430	NA	248130	187380	97891	42117	385500	248530	166490	NA	272950	205640	84876	108200	109800	19728	NA	86353	NA	111100	180720	NA	104820	NA	NA	NA	140810	229590	NA	17346	44961	NA	NA	NA	NA	NA	NA	15539	54491
O15116	3278700	4092400	3291700	5815800	2274200	5632000	14061000	10246000	2794000	14818000	7234200	4710100	11596000	2315400	3382400	389270	9464100	6063400	1375200	1940500	2985900	2546800	1693300	2120000	NA	449680	944760	1634100	1019500	2634500	1781500	1790600	378620	837270	2384400	3504600	1421300	1020900	NA	1588500	NA	428700	NA	3643700	2739800	1746200	4698100	668170	5167000
O15117	NA	192710	NA	411840	NA	1022800	342630	999330	NA	855940	143970	NA	1496200	NA	NA	NA	NA	835060	NA	NA	172990	238190	104610	357440	NA	NA	30338	NA	52732	146100	558120	NA	150510	NA	NA	NA	685670	NA	85312	NA	NA	NA	NA	NA	NA	NA	62480	NA	443020
O15118	NA	244240	NA	NA	NA	NA	NA	235120	133620	107360	139880	NA	NA	NA	NA	NA	254460	NA	35091	NA	NA	NA	NA	NA	NA	NA	565320	NA	NA	NA	NA	NA	NA	NA	NA	NA	NA	NA	NA	169460	NA	NA	NA	NA	NA	NA	NA	NA	122700
O15119	NA	NA	NA	463100	NA	NA	NA	NA	NA	NA	NA	NA	NA	NA	NA	NA	NA	NA	NA	NA	NA	NA	NA	NA	NA	NA	NA	NA	NA	NA	NA	NA	NA	NA	NA	NA	NA	NA	78708	NA	NA	NA	NA	NA	377840	NA	NA	NA	NA
O15120	16024000	12743000	26044000	24649000	15543000	908730	NA	NA	6505900	1719500	363310	NA	8905600	21773000	11294000	9727500	13630000	6665900	11626000	19383000	6520600	24556000	17655000	8520600	14766000	5540200	2518800	16348000	399120	16884000	10305000	12849000	20761000	6855400	1718100	12169000	7805200	1740100	23250000	14451000	12915000	20901000	13438000	11913000	17192000	28170000	9376900	10406000	16034000
O15121	NA	NA	739090	NA	NA	NA	NA	NA	NA	1120800	1424000	1201700	NA	NA	555180	NA	3211900	NA	587440	NA	105650	NA	NA	NA	NA	NA	183640	NA	NA	NA	NA	NA	NA	NA	NA	NA	NA	NA	359070	525610	NA	695690	NA	246620	NA	NA	NA	NA	NA
O15126	4535900	5882000	4774100	328560000	2593500	4816300	5080400	9059800	5877100	2311100	916520	445730	980820	1408700	2676000	4912400	3265400	6849600	5705800	3155400	1221500	4222700	2747200	3870800	2846700	3026300	1424900	3623300	3097600	3484200	5293000	2608600	2534300	1965200	4064700	2677200	4888500	1614900	1031600	947590	746410	2945200	1270800	3233600	1224700	1657200	3372800	1292700	4335200
O15127	1022000	1746100	1833500	5064200	977570	8928700	16734000	22807000	3760100	10984000	17058000	11256000	6196600	7968300	1210800	1259900	4639300	6550700	13927000	2286200	5284200	1624000	7108900	1298000	747280	209640	7818500	1042900	4363900	2501700	19757000	2956000	2823300	NA	4747400	6182700	3934500	1772100	8125600	6542600	7444500	2806200	5511200	9700600	5165500	9008100	8872200	4462400	7914700
O15143	26638000	69329000	85470000	90259000	39520000	79080000	63346000	149500000	103260000	90059000	100080000	47265000	71915000	49930000	36720000	38996000	56281000	120450000	50293000	48484000	64995000	67674000	68064000	66528000	33905000	47719000	15057000	47838000	45290000	57834000	86423000	46393000	61992000	20843000	22800000	50577000	53714000	10849000	69455000	57586000	56454000	48674000	20889000	80814000	16317000	52373000	62997000	33288000	71842000
O15144	41160000	73764000	81588000	74431000	55553000	93589000	66670000	127400000	130330000	83934000	76619000	41317000	36572000	79517000	54560000	40978000	67114000	90157000	50552000	61860000	79739000	59685000	70842000	62790000	45838000	50193000	37741000	56941000	46999000	62306000	86211000	67754000	66449000	44932000	26409000	52895000	48744000	17527000	88759000	79296000	62915000	55294000	42059000	61978000	31540000	50022000	76281000	67402000	65419000
O15145	31604000	48592000	29493000	35320000	44767000	43860000	62634000	98653000	76685000	60634000	52339000	46287000	60077000	38324000	37783000	25091000	63670000	48806000	34007000	3e+07	53510000	61347000	45001000	44786000	15054000	22263000	18720000	51071000	18810000	36713000	61011000	36779000	29437000	27277000	27430000	39971000	65100000	8110700	66053000	40418000	54082000	35600000	26479000	63058000	33331000	32176000	79488000	40044000	59642000
O15155	7790500	8182000	10889000	6474600	7292800	NA	NA	NA	2768600	9005500	NA	NA	NA	8946700	8036800	10304000	7870400	4656800	4737300	2306400	3402400	NA	2544300	4148800	7425600	2932800	2456900	2385400	2745300	NA	1382700	3386400	6869700	2057800	1793200	917960	5901500	13920000	1937600	1701900	4419100	2221000	11706000	3293200	775610	1007000	7354700	NA	3511600
O15156	NA	NA	NA	198830	NA	NA	NA	NA	NA	NA	NA	NA	NA	NA	NA	NA	NA	NA	NA	NA	NA	NA	NA	NA	129530	NA	NA	NA	NA	NA	NA	NA	NA	NA	NA	NA	NA	564150	NA	NA	NA	NA	NA	NA	NA	NA	NA	NA	133100
O15160	327100	158560	452880	1439500	453860	507620	1087600	770100	2566900	941710	363380	800330	869620	243510	301900	185760	193730	400260	2155200	452720	204540	NA	137280	296810	456920	312080	116230	252030	94931	190320	659600	NA	26302000	128250	16031000	13314000	1095800	275110	NA	559080	242630	202150	NA	402740	NA	NA	NA	252500	NA
O15162	NA	NA	659540	474520	316360	NA	NA	NA	NA	NA	NA	208810	NA	NA	NA	NA	NA	613180	365350	NA	575530	1715000	NA	971110	NA	966310	NA	446350	NA	1599500	824260	NA	1239800	NA	NA	NA	575030	NA	993230	2035100	NA	2934500	NA	1451400	603200	656840	673530	445140	2073300
O15164	NA	NA	NA	NA	NA	NA	NA	NA	NA	NA	NA	NA	NA	NA	NA	NA	NA	NA	NA	NA	NA	NA	NA	NA	NA	NA	NA	NA	NA	NA	NA	NA	NA	NA	NA	NA	NA	NA	NA	NA	NA	36487	NA	NA	NA	NA	NA	NA	NA
O15173	128820000	170130000	90833000	124560000	121460000	62010000	207670000	125080000	183720000	96202000	96170000	102370000	95717000	125190000	131940000	106710000	173660000	111160000	120430000	82677000	71268000	108170000	96256000	93887000	87761000	104270000	95611000	126800000	97591000	86637000	52454000	85229000	74987000	126970000	108680000	99279000	153840000	81724000	147420000	148690000	70540000	116820000	115040000	98357000	114250000	165720000	82825000	85009000	90789000
O15182	NA	NA	NA	NA	NA	NA	NA	NA	NA	NA	NA	NA	NA	NA	NA	NA	NA	NA	NA	NA	NA	NA	NA	NA	NA	NA	NA	NA	NA	NA	NA	NA	NA	NA	NA	NA	NA	NA	NA	NA	NA	NA	NA	NA	NA	2741100	NA	NA	NA
O15195	NA	NA	NA	NA	NA	NA	NA	NA	NA	NA	577130	NA	NA	NA	NA	NA	487760	NA	NA	NA	NA	NA	NA	NA	NA	NA	NA	NA	1394000	NA	NA	NA	NA	NA	NA	NA	NA	1229900	NA	NA	NA	NA	NA	NA	NA	38331000	NA	NA	NA
O15204	NA	NA	NA	NA	NA	NA	NA	NA	NA	NA	NA	NA	NA	NA	NA	NA	NA	NA	NA	NA	NA	NA	NA	NA	NA	NA	NA	NA	NA	NA	NA	NA	NA	NA	NA	NA	NA	NA	NA	NA	NA	NA	NA	NA	NA	NA	NA	NA	NA
O15205	NA	NA	NA	NA	NA	NA	NA	NA	NA	NA	NA	NA	NA	NA	NA	NA	NA	NA	NA	NA	NA	NA	NA	NA	NA	NA	NA	NA	NA	NA	NA	NA	NA	NA	NA	NA	NA	NA	NA	NA	NA	NA	NA	NA	NA	NA	NA	NA	NA
O15211	NA	168090	63242	61812	NA	NA	280360	346580	NA	NA	68046	152920	NA	NA	46480	NA	208610	192520	66908	87558	52581	NA	NA	NA	NA	281730	NA	NA	NA	NA	NA	NA	33877	NA	NA	NA	NA	NA	NA	NA	NA	NA	NA	NA	NA	1445200	NA	NA	NA
O15212	1354600	4265300	3206400	5065000	6206700	13863000	15015000	27707000	8655900	5184200	3366000	6940800	693500	6527300	NA	NA	2202100	3552100	1013700	NA	2088400	NA	988100	351930	856070	1130800	541100	NA	2388700	4473900	5352500	NA	4703500	NA	3135600	4555900	3635900	5424500	3309100	1634100	2134000	548900	NA	NA	NA	NA	1206000	NA	1369400
O15213	NA	NA	NA	NA	NA	71654	NA	NA	NA	NA	NA	NA	NA	NA	NA	NA	NA	NA	NA	NA	NA	NA	NA	NA	NA	NA	NA	NA	NA	NA	NA	NA	NA	NA	NA	NA	NA	NA	NA	NA	NA	NA	NA	NA	NA	NA	NA	NA	NA
O15217	NA	NA	NA	NA	NA	1284900	2163700	NA	NA	1351500	533350	1145300	2183200	NA	NA	NA	NA	NA	NA	NA	NA	NA	704290	NA	NA	NA	NA	NA	NA	NA	NA	NA	485650	NA	NA	NA	NA	5969600	NA	531290	650550	793850	NA	NA	895620	2308100	NA	359760	NA
O15218	608670	2593200	661150	NA	687710	NA	NA	NA	NA	NA	NA	NA	NA	NA	447170	483570	690280	432170	493280	567440	NA	NA	547580	638670	NA	1140600	643960	NA	2125800	NA	NA	1151800	NA	NA	NA	307640	NA	NA	NA	2117400	537810	1127000	NA	NA	NA	514170	698310	NA	696170
O15226	NA	NA	NA	NA	NA	NA	NA	8564600	NA	36774	NA	NA	NA	NA	NA	NA	39495	NA	NA	25311	NA	NA	NA	NA	NA	NA	NA	NA	NA	NA	NA	NA	NA	NA	NA	NA	NA	NA	NA	NA	NA	NA	NA	NA	NA	NA	NA	NA	NA
O15228	513840	4100100	1445200	1657600	1164300	3750300	6680800	21590000	8809100	5994100	7728600	5033300	4078700	1213000	514120	727550	1982300	2787100	3567700	1106900	1207800	2646200	1220100	1878700	862590	2099000	1038100	1163200	853590	1996000	1884000	1322400	4702900	335280	776760	2558000	4075600	34182000	2470300	2229600	3583900	1619300	450040	4964700	2026900	887790	903160	2511900	4944000
O15229	26115000	39255000	34831000	33091000	22782000	11805000	52455000	38907000	59648000	36305000	10991000	30484000	19201000	9083000	26462000	23745000	11561000	45547000	44558000	32463000	16402000	25279000	29198000	23547000	23108000	13729000	9203400	31029000	6286900	17492000	20575000	28971000	38023000	25196000	12922000	18427000	24872000	3434000	28403000	47605000	20359000	29045000	12752000	72310000	22118000	36887000	18609000	28579000	59690000
O15230	NA	751170	336360	99014	337250	10058	33196	NA	7545.6	162060	294710	181940	NA	NA	306500	318060	578660	1061800	989250	15004	NA	237480	586230	244940	NA	NA	NA	203650	NA	8201.8	166870	1170700	271000	114220	NA	NA	NA	1843600	561040	733050	26272	467890	316770	203820	170730	NA	617180	120600	NA
O15231	NA	NA	NA	NA	NA	NA	NA	NA	NA	NA	NA	NA	NA	NA	NA	NA	90052	NA	NA	NA	NA	NA	NA	NA	NA	NA	NA	NA	NA	NA	56161	NA	NA	NA	NA	NA	NA	NA	NA	NA	NA	NA	NA	NA	NA	NA	NA	NA	NA
O15232	684600	NA	NA	NA	NA	NA	NA	NA	NA	NA	NA	NA	NA	NA	NA	NA	NA	NA	NA	NA	NA	901380	NA	NA	NA	NA	NA	NA	NA	NA	NA	NA	NA	NA	NA	NA	NA	NA	NA	NA	NA	NA	NA	NA	NA	NA	NA	NA	NA
O15234	NA	NA	NA	NA	NA	NA	NA	NA	NA	NA	NA	NA	NA	NA	NA	NA	NA	NA	NA	NA	NA	NA	NA	NA	NA	NA	NA	NA	NA	NA	NA	NA	NA	289620	NA	NA	NA	NA	NA	NA	NA	NA	NA	NA	NA	NA	NA	NA	NA
O15235	NA	NA	NA	700690	NA	NA	NA	NA	NA	NA	NA	NA	NA	809310	NA	NA	NA	NA	10816000	NA	NA	NA	NA	NA	NA	NA	NA	NA	NA	NA	NA	NA	NA	NA	NA	NA	NA	NA	NA	NA	NA	NA	NA	NA	NA	NA	NA	NA	2528900
O15243	NA	NA	NA	NA	NA	NA	NA	NA	NA	NA	NA	NA	NA	NA	NA	NA	NA	NA	NA	NA	NA	NA	NA	NA	NA	NA	NA	NA	NA	NA	NA	NA	NA	NA	NA	NA	NA	NA	NA	NA	NA	NA	NA	NA	NA	2916100	NA	NA	1049800
O15245	20952000	16393000	14736000	9396700	25191000	2627400	8533000	2573300	12241000	9525400	2398500	2050700	3410100	11475000	10160000	6534100	4025300	9221300	18306000	21289000	5438100	19030000	17680000	7689700	13578000	8120500	4169100	11596000	9839100	4682100	486350	18075000	8249700	8593800	14069000	12175000	15804000	669160	25879000	26991000	11348000	26214000	13553000	7283600	16391000	13958000	17971000	24713000	16040000
O15247	6240300	9440600	12519000	6739400	9819600	8798000	19992000	22424000	15526000	21964000	14523000	8752100	16867000	17443000	8080800	7409800	9618200	8888900	5469100	5770800	6142500	8502500	6100000	6040500	3902300	5041900	4824500	6673000	4743900	10236000	9737500	2488600	5935600	3407200	1402300	3573500	1880500	484470	12649000	10240000	11103000	7890200	2451400	11748000	5683500	6287200	4006500	12073000	8181800
O15254	4125200	11522000	7093300	7204400	3025500	7612000	17117000	25310000	20303000	19506000	8733100	10799000	8124200	3019600	9109500	3790500	2815600	7689000	6368200	8040100	4981400	6404500	10423000	3566000	2839100	6358200	3868100	6697200	5498500	4045000	4002800	8734800	13273000	6338900	4374300	1941600	8987900	17873000	9307900	12281000	11421000	6964300	7321700	15421000	10956000	7304500	25094000	12052000	17084000
O15258	42640000	74649000	67762000	56753000	43062000	9187800	39104000	27146000	43483000	85904000	49538000	50972000	31258000	23906000	31620000	43941000	81987000	40935000	55220000	50664000	29277000	68071000	36661000	52119000	39612000	57369000	15521000	56937000	42395000	43368000	59905000	53450000	46812000	46418000	30044000	46569000	47948000	81169000	36364000	49228000	48762000	64212000	31410000	30184000	27030000	52180000	22099000	29102000	56536000
O15260	63333000	99554000	106300000	73896000	72793000	28192000	49844000	38719000	94542000	16843000	4383800	10324000	13270000	65628000	70417000	70549000	55733000	90185000	85798000	108080000	43598000	114890000	95191000	75916000	58271000	72402000	35841000	82303000	54336000	75719000	63038000	91449000	77191000	61916000	34791000	70030000	91404000	81499000	176370000	178580000	82021000	150020000	44276000	115830000	81820000	92155000	87454000	47156000	135830000
O15264	NA	NA	NA	NA	NA	NA	NA	69223	NA	NA	NA	NA	NA	NA	NA	NA	NA	189030	NA	NA	NA	NA	NA	NA	NA	NA	NA	NA	NA	NA	NA	NA	NA	NA	NA	NA	NA	NA	NA	NA	NA	NA	NA	NA	NA	NA	NA	NA	NA
O15269	802240	1766000	1466800	33558000	57027000	1679700	1102200	1863900	3065900	NA	330400	NA	1664800	1368200	779010	959370	623360	38583000	658910	831370	687400	1162000	798220	1076000	92368000	794870	950990	912770	485920	561860	26752000	629010	1014500	972230	33123000	270350	NA	930520	902130	63804000	1046300	853810	503050	1519200	16925000	1530100	729500	834590	1148700
O15270	3204200	9155600	7388200	9807600	7922500	389650	NA	309870	NA	62092	426950	NA	99583	21131000	4377800	6501600	7109400	9204600	5421200	5320300	74479	7992400	8014900	5521200	8827300	8296100	NA	8463000	286670	6591700	19036000	88473	5077500	12200000	3530300	3975200	5040900	5485400	34705	5196200	NA	8566800	12976000	6841300	92903	6470000	6076900	75987	5754100
O15287	1566700	4184000	3430800	1240600	7084500	NA	NA	NA	NA	NA	NA	NA	NA	2380200	1989400	1505700	7247100	3454800	2228100	NA	2024100	3347900	5497800	2927700	1905100	1764600	NA	2539600	NA	1141400	683760	4615600	1030500	NA	1311900	4717900	3628200	NA	6898500	6150600	8265300	NA	NA	4784800	3551900	4280800	3338300	4065700	2900500
O15294	NA	NA	311920	515810	294040	693370	2062400	273470	1002800	644100	447200	150720	803040	303620	100450	253610	288100	390840	156130	154120	2241400	27215	47487	28953	16731	159740	27483	71121	NA	119520	340410	76156	249900	NA	143440	149770	165270	100930	NA	NA	NA	NA	NA	206080	383510	NA	81291	150340	269740
O15296	NA	NA	NA	NA	NA	NA	NA	NA	NA	NA	NA	NA	NA	NA	NA	NA	63484	NA	NA	NA	NA	NA	NA	NA	NA	NA	NA	NA	NA	NA	NA	NA	NA	NA	NA	NA	NA	NA	NA	NA	NA	NA	NA	NA	NA	NA	NA	NA	NA
O15304	NA	NA	NA	NA	NA	NA	NA	NA	NA	NA	NA	NA	NA	NA	NA	NA	NA	NA	NA	NA	NA	NA	NA	NA	NA	NA	NA	NA	NA	NA	NA	NA	NA	NA	NA	NA	NA	NA	NA	NA	NA	NA	NA	NA	NA	NA	NA	NA	NA
O15305	12205000	25785000	26139000	25256000	17788000	15542000	24685000	21453000	37932000	22583000	23139000	13758000	12336000	12855000	14246000	11326000	26132000	12765000	20920000	13490000	17559000	12825000	11536000	13909000	6595300	6928400	4431600	15162000	14859000	9462500	19542000	11422000	12821000	4547900	8060700	16945000	16275000	8710900	18834000	16631000	12216000	17929000	11933000	13921000	8667100	15484000	14574000	18045000	17580000
O15320	6611000	15533000	12021000	11264000	8796700	1334600	9720700	3113200	10758000	5623200	5536300	4599300	4978100	8446500	8486400	9193700	6450800	10209000	12529000	12760000	9759000	9571600	10736000	4422400	7760700	8579200	2245100	6482800	8447100	5554600	6404800	3325700	9081500	7013800	4862100	8222800	15379000	8423200	11239000	15571000	9724200	14433000	6031300	18993000	11170000	9735700	3261600	13266000	10659000
O15321	1649500	850960	1089100	2313000	831040	NA	1784500	NA	2611500	NA	NA	197280	869020	2466100	607550	649410	1911100	564810	1540100	1063600	1203200	892490	464610	488520	283070	177000	424580	649430	707840	195210	2717900	350600	1119300	290580	812120	790450	613690	3054100	1452300	1245700	1765100	1452300	743350	255330	928000	1545400	159030	1377600	1249600
O15327	NA	NA	NA	NA	NA	202070	NA	110600	NA	NA	NA	NA	NA	NA	NA	NA	NA	98181	NA	799930	58093	NA	NA	NA	NA	2108000	NA	NA	NA	NA	NA	490760	NA	NA	NA	NA	NA	NA	NA	NA	3225500	NA	NA	NA	NA	NA	NA	NA	NA
O15344	NA	54369	NA	70655	NA	263730	NA	196100	316360	266790	117420	65388	195050	NA	NA	NA	NA	83766	94638	NA	NA	NA	NA	NA	NA	NA	NA	NA	NA	NA	63650	NA	NA	NA	NA	NA	NA	NA	NA	NA	NA	NA	NA	NA	NA	NA	NA	NA	78747
O15347	1736500	NA	23332000	14024000	10974000	4499900	37416000	5433600	65320000	11300000	722480	14617000	25706000	28044000	10810000	NA	6130700	8850900	28389000	18322000	12129000	8770100	1459200	6995800	2344200	NA	4513100	9532400	7647400	9819200	9045500	11852000	10371000	3238400	4919800	6939300	4132700	5607200	17111000	8122100	NA	8894300	1332400	11956000	3696000	6662100	13735000	10502000	21138000
O15355	3152700	4939100	3236000	4654300	1701000	2656600	3449500	3473600	2668300	2823400	2909100	3387000	4940200	3316100	4090500	2228500	8246700	3215400	4886300	1993200	2682600	408520	1051400	3370700	776490	1192900	892210	2259900	826200	1469000	4135700	157070	2575400	NA	363920	2517000	2613200	3848900	3026100	1786100	1896300	1880300	849380	3678100	347390	4356400	7890700	1756800	3115400
O15357	19605	NA	83932	114060	NA	117290	86870	233270	NA	143700	56543	68147	98984	164820	NA	101140	315370	273140	NA	NA	39388	96322	419870	NA	NA	NA	10514	NA	465550	64235	85971	NA	56563	64852	NA	32220	NA	NA	49229	50203	NA	39051	NA	44553	1052900	82456	17755	80468	102790
O15371	12446000	23745000	18866000	18042000	8960700	12889000	29086000	20099000	56100000	13534000	6404000	12700000	12824000	17945000	9466800	12579000	29400000	21406000	18258000	11580000	7183400	13588000	8723100	14242000	8960400	9525100	6181700	12352000	7112300	10446000	18411000	4588800	17265000	4642000	3146500	10749000	15374000	14149000	12153000	9035200	8534400	14011000	839950	17528000	4347400	8033800	2964200	6545800	11494000
O15372	13599000	24540000	20562000	19818000	10855000	12405000	13477000	12099000	9157100	6573000	1967900	2686000	6266200	20377000	13757000	13585000	9897100	24291000	18379000	22928000	12636000	15674000	18562000	13041000	12211000	14353000	7928700	18332000	11689000	13672000	25678000	7042400	19396000	15418000	7382900	18692000	23245000	18094000	19868000	17836000	17702000	18138000	4803400	22204000	15946000	19365000	4901200	18369000	22885000
O15379	NA	NA	NA	NA	NA	NA	NA	NA	NA	NA	NA	NA	NA	NA	NA	NA	NA	NA	NA	NA	42473	NA	NA	NA	NA	NA	NA	NA	NA	NA	92768	NA	NA	NA	NA	NA	NA	NA	NA	NA	NA	NA	NA	NA	NA	NA	NA	NA	19303
O15381	NA	NA	NA	NA	NA	NA	NA	NA	NA	NA	NA	NA	NA	NA	NA	NA	NA	NA	NA	NA	NA	NA	NA	NA	NA	NA	NA	NA	NA	5139.4	NA	NA	NA	NA	NA	NA	NA	NA	NA	NA	NA	NA	NA	NA	NA	NA	NA	NA	NA
O15382	1526900	931700	188650	439680	283100	2976500	559040	3563000	191660	2409800	2660100	1175500	601610	NA	371130	1051600	1629200	8401700	27142000	1330600	315370	963870	459880	775220	713300	113800	NA	1913000	237450	760340	1872100	1223300	577020	345240	NA	1163600	199270	6539600	1282600	3982300	642400	2594800	461820	1650500	1120800	1373200	7435000	1275400	1276300
O15393	NA	NA	NA	NA	NA	NA	38407000	NA	NA	29276000	NA	21917000	29334000	NA	NA	NA	NA	NA	NA	NA	NA	NA	NA	NA	NA	NA	NA	NA	NA	NA	NA	NA	NA	NA	NA	NA	NA	NA	NA	NA	NA	NA	NA	NA	NA	NA	NA	NA	NA
O15394	NA	NA	NA	NA	74593	NA	NA	NA	NA	NA	47067	NA	NA	NA	NA	NA	NA	NA	NA	NA	NA	NA	NA	NA	NA	NA	149220	NA	NA	NA	NA	NA	NA	NA	NA	NA	NA	NA	NA	NA	NA	NA	NA	NA	NA	NA	NA	NA	NA
O15397	57285	NA	92354	65386	NA	269180	245820	180710	260440	NA	86919	NA	NA	310470	NA	NA	NA	108160	68743	77935	67290	237180	53442	125710	223120	219250	NA	190430	27489	209820	229060	NA	235860	38899	52718	216550	56528	298610	145010	NA	NA	67497	NA	80667	NA	NA	NA	114540	51323
O15400	9090300	10259000	8919300	17068000	10457000	11984000	31180000	43209000	26150000	16175000	22203000	8099100	2991800	8147300	5130000	6782200	19880000	17533000	7065900	18242000	9423000	11019000	7204200	10296000	10186000	5049900	6452700	6798000	11621000	11039000	9359400	16245000	7124400	3646700	7940400	10498000	4988100	1895000	7330100	8574200	9312500	5335400	2050600	5186000	1771100	5425300	19050000	2985200	10824000
O15427	NA	NA	NA	NA	NA	NA	NA	NA	NA	NA	NA	NA	NA	NA	NA	869950	NA	270910	NA	NA	76967	NA	NA	NA	948760	NA	NA	NA	NA	222630	165820	NA	NA	NA	NA	NA	117970	NA	142240	NA	NA	NA	NA	NA	NA	NA	286210	81423	NA
O15431	3519300	4961100	15021000	14674000	10396000	32190000	11418000	30705000	22371000	48210000	25858000	58433000	15075000	25003000	8201800	8112200	10681000	11766000	12293000	NA	6271200	11239000	NA	8360500	8043800	6816600	5028000	9003100	NA	5970800	NA	NA	9498700	NA	NA	NA	5026100	NA	7531800	18576000	4296200	13518000	7031600	10697000	7963100	NA	6694500	2385600	16111000
O15438	577970	1148300	686260	1851100	885530	1352800	2856700	4671200	2796700	2139400	173440	1071200	1385800	621620	270660	121990	1074400	1839700	400910	1490500	622520	1413700	600020	1635500	1112800	523010	263490	1114500	289280	229920	1292100	800700	1107900	132770	99834	1407200	692670	6786600	3429100	700440	1958800	688990	990140	2257000	907300	1394700	400200	2711100	1516700
O15439	NA	NA	NA	NA	NA	NA	133860	NA	NA	NA	34976	NA	NA	144030	NA	NA	548060	23218	224570	NA	NA	NA	NA	182420	NA	NA	NA	NA	NA	NA	NA	NA	NA	NA	NA	189810	NA	NA	NA	NA	NA	NA	NA	NA	NA	NA	NA	NA	NA
O15446	NA	NA	NA	118380	NA	NA	346610	NA	NA	NA	NA	NA	NA	NA	NA	NA	824780	NA	NA	NA	NA	NA	NA	NA	NA	NA	NA	NA	NA	NA	NA	NA	NA	NA	NA	NA	NA	NA	NA	NA	NA	NA	NA	NA	NA	NA	79139	NA	NA
O15455	98485	NA	NA	NA	193150	102410	1207800	582440	171710	NA	54400	1209900	NA	NA	NA	NA	NA	729690	NA	NA	NA	NA	NA	NA	NA	NA	315490	NA	NA	23488	NA	NA	NA	NA	NA	1299400	NA	NA	126290	NA	NA	NA	227060	NA	NA	NA	NA	556520	NA
O15460	NA	143490	NA	NA	NA	52302	NA	NA	NA	NA	NA	NA	NA	NA	NA	58507	NA	130460	84062	191880	104250	NA	NA	118270	NA	NA	46634	NA	100160	231770	701350	NA	357440	NA	NA	NA	NA	NA	NA	NA	91856	NA	NA	NA	NA	60002	NA	294900	NA
O15479	NA	NA	NA	NA	NA	NA	NA	NA	NA	NA	NA	NA	NA	NA	NA	NA	NA	NA	NA	NA	NA	NA	NA	NA	NA	NA	NA	NA	NA	NA	NA	NA	NA	NA	NA	NA	NA	NA	NA	NA	NA	NA	NA	NA	NA	NA	NA	NA	NA
O15484	4552900	6081700	6846700	1193700	4832600	3647000	7793800	4036200	7520300	4443400	3798000	1196300	3187700	2974100	6512000	2899300	5213300	8095000	6571700	3241800	1356300	3280100	6740700	1262700	2287700	2704200	2527900	4292600	1882700	604550	680660	3341200	1911500	1681800	1702600	1468600	2818800	1756000	5958100	8305600	4852300	5945400	1937200	5289700	3767700	3953200	2015400	6847400	4899900
O15488	11206000	12238000	10337000	4467600	11210000	1880600	5718100	4973600	9339200	10541000	9201800	2697000	8080700	32193000	6580300	11193000	10044000	6303600	5207400	8109500	2691100	4946800	19634000	5051000	23034000	10596000	4573100	6367800	6063300	4145000	9441800	21067000	2772700	15539000	7752300	5144500	3989200	1712900	13158000	14771000	8164800	10749000	13636000	14836000	7665400	7429800	14178000	2079300	5142600
O15498	1900200	5975700	5042500	4536800	4834000	2234400	1214800	4810900	5638700	2991000	1855600	1595100	4648300	3012400	2804000	4790900	4418800	8184100	5664900	3788900	3077000	3205500	3610600	5711700	2830100	4100800	2548300	3017400	3052500	3586700	4816500	5374400	5400800	3431300	1660800	2463300	4318100	4573500	2987900	4348300	5047000	2614000	2554600	3787200	2699000	5646900	1684000	4890400	3001300
O15504	NA	NA	NA	NA	NA	NA	NA	NA	NA	NA	NA	NA	NA	NA	NA	NA	NA	NA	NA	NA	NA	NA	NA	2410500	NA	NA	NA	NA	NA	NA	NA	NA	NA	NA	NA	NA	NA	NA	NA	NA	NA	NA	NA	NA	NA	NA	NA	NA	NA
O15511	19903000	27784000	41661000	31519000	38584000	34399000	44830000	99352000	80776000	34498000	27518000	11978000	17239000	54886000	28317000	23718000	21254000	48018000	35302000	12678000	32197000	40670000	19590000	40298000	30827000	30937000	23064000	24488000	16973000	18251000	33060000	17739000	22453000	13984000	7270900	41421000	18582000	9379500	43104000	53543000	16254000	18677000	10081000	18584000	24151000	12191000	91348000	14815000	23010000
O15514	936850	1130700	751680	1314000	298200	687120	NA	468810	NA	NA	172340	366140	NA	682690	608990	664160	945370	1203500	353120	147750	NA	811840	NA	NA	495030	361100	NA	NA	NA	880660	1107500	NA	250000	243790	257760	NA	387080	637440	329090	NA	NA	328440	354760	198000	134140	NA	308780	305470	NA
O15519	NA	NA	NA	NA	2424700	NA	NA	NA	NA	NA	NA	NA	NA	NA	NA	NA	NA	NA	NA	NA	NA	NA	NA	NA	NA	NA	NA	NA	NA	NA	NA	NA	NA	NA	NA	NA	NA	NA	NA	NA	NA	NA	NA	NA	NA	NA	NA	NA	NA
O15523	NA	219690	NA	23229	NA	198030	128090	81409	208970	73897	65764	NA	NA	NA	NA	NA	118210	NA	NA	248670	NA	NA	NA	NA	NA	NA	NA	NA	NA	NA	165550	NA	NA	NA	NA	43350	95691	43093	230350	NA	217600	NA	NA	211620	102550	NA	NA	236550	668690
O15530	419110	915550	673480	667300	288030	565220	227330	NA	NA	655390	1126100	271090	428820	119900	370280	287170	531630	467340	641440	606410	764630	167530	159870	524290	118130	166530	NA	440890	207810	213930	432260	NA	375920	172740	NA	290340	295930	1666700	NA	NA	400640	801960	NA	227230	983800	178440	428740	163230	172670
O15533	7922000	11487000	17982000	32430000	12726000	18387000	1117900	22746000	7979100	447670	802960	NA	NA	16048000	6236500	13761000	14051000	23477000	19254000	8666100	20489000	21929000	12831000	19675000	16258000	14344000	8770800	9088000	11761000	11989000	24554000	7368800	35119000	6361900	3908800	11525000	15066000	8390200	18738000	47813000	19365000	17428000	3825100	17742000	7354100	12471000	8065400	16830000	23473000
O15541	17357	NA	362830	NA	NA	NA	NA	NA	NA	331200	NA	NA	441800	NA	NA	16263	NA	NA	NA	264610	NA	NA	NA	NA	NA	NA	NA	NA	NA	NA	378110	NA	288670	NA	NA	262180	NA	NA	306330	NA	NA	NA	NA	NA	NA	NA	NA	471890	NA
O15550	NA	731480	NA	NA	NA	NA	1578800	NA	NA	NA	NA	NA	NA	269430	618150	NA	2043900	NA	NA	NA	NA	NA	347640	NA	NA	NA	NA	NA	NA	NA	NA	355350	NA	NA	NA	NA	NA	262860	NA	NA	NA	NA	248240	NA	NA	NA	NA	NA	NA
O15551	NA	NA	NA	NA	NA	643780	NA	1697100	NA	1898800	3354500	NA	NA	NA	NA	NA	NA	NA	NA	NA	NA	NA	NA	NA	NA	NA	NA	NA	1282900	NA	NA	NA	NA	NA	NA	NA	NA	NA	NA	NA	NA	NA	NA	NA	NA	NA	2690400	NA	NA
O43143	7418500	7516300	8664500	12279000	6663300	3744200	7270000	4925100	8386100	6530700	4907500	1831200	3567100	5824200	5568000	7077900	16909000	10060000	9354900	12898000	5194100	10808000	9230500	6275300	4639600	4118900	3662700	8769300	10398000	2916200	9498100	8271000	5090100	8316200	2743800	4184300	7335000	7220500	5904300	12650000	4567900	12050000	2972700	8833000	5285400	5259000	4080200	6731200	4360000
O43148	NA	570780	146790	195470	NA	562960	1395300	406020	1232900	839040	519680	452700	179650	NA	NA	NA	989340	NA	422100	250010	129650	250800	227410	288080	NA	213260	69215	NA	193250	192660	522820	NA	203650	470000	NA	NA	267880	374530	NA	426440	359350	NA	NA	NA	65797	NA	NA	151810	NA
O43149	848140	32061	416570	80498	204730	255740	321380	155270	632650	297290	393370	108030	285950	136590	30502	29904	9920.8	296080	117800	49118	26752	139080	648230	90886	93068	85156	26381	691440	266140	247150	229360	119350	122470	NA	NA	127200	37447	NA	73441	227160	128800	114700	NA	93707	198840	99482	10561	111640	3670900
O43150	NA	61132	24525	15929	NA	50691	NA	NA	NA	NA	NA	NA	NA	NA	NA	NA	NA	50629	NA	NA	31728	3935200	NA	NA	NA	NA	NA	19934	NA	NA	NA	NA	1970100	NA	NA	NA	NA	NA	NA	NA	NA	29672	NA	NA	4097900	NA	NA	NA	NA
O43156	NA	NA	NA	NA	NA	10646	NA	47595	NA	NA	NA	NA	29023	NA	19698	NA	NA	NA	23700	NA	35608	NA	NA	NA	NA	NA	NA	NA	NA	NA	49556	NA	NA	NA	NA	NA	NA	NA	NA	NA	NA	NA	NA	NA	NA	NA	NA	NA	NA
O43157	386660	763570	467010	323320	1151300	256660	1277200	679900	1973000	995250	263860	266440	615010	1479600	596120	636120	614950	544830	469350	440050	362180	529120	470650	504480	465500	408010	258790	308290	369220	192390	243890	276610	517850	579020	NA	167990	602940	259160	948070	631650	632700	952130	205390	450880	396020	671000	130720	1114800	404160
O43159	161070	494970	154510	NA	NA	NA	493620	NA	NA	NA	NA	NA	NA	NA	NA	NA	443850	NA	376240	214450	103800	NA	NA	NA	334800	NA	NA	NA	NA	NA	142970	127490	NA	NA	NA	NA	NA	NA	131930	NA	NA	87461	NA	182130	NA	NA	NA	NA	88496
O43164	NA	NA	188370	NA	NA	NA	NA	NA	NA	210090	197420	NA	230680	NA	134350	69983	NA	NA	NA	NA	NA	NA	NA	NA	NA	NA	NA	NA	NA	NA	NA	NA	NA	NA	NA	NA	208600	NA	NA	NA	NA	NA	NA	NA	NA	NA	NA	NA	103450
O43166	NA	NA	NA	NA	NA	NA	NA	650100	NA	503140	NA	498950	NA	NA	NA	NA	NA	NA	NA	NA	NA	NA	NA	256510	NA	NA	NA	NA	NA	330640	NA	NA	NA	NA	NA	NA	NA	NA	NA	NA	NA	72700	NA	NA	NA	NA	NA	NA	NA
O43169	105590000	84487000	60077000	125700000	135170000	69314000	254700000	114990000	2.88e+08	264980000	144490000	131460000	168770000	118500000	116090000	96322000	99179000	78249000	134530000	112560000	57070000	123670000	149410000	63275000	107920000	133660000	31662000	124620000	85293000	78548000	53532000	133680000	97837000	103050000	367140000	284230000	88129000	72243000	180940000	168460000	84828000	80580000	99285000	82682000	86390000	93730000	63024000	68908000	108690000
O43172	421940	565670	1173200	778930	601630	1232100	1521400	745350	2185600	1776500	1094900	384800	140000	1387600	411020	829540	1157100	1755400	1277600	1113700	1044300	1103600	1024800	822690	573620	504630	231670	597200	425250	279500	1728400	335650	308810	1196400	671300	225050	4327400	99694	432290	882010	324380	871060	131880	311510	357820	616220	NA	319630	281470
O43175	244640000	302270000	331440000	203460000	385960000	107160000	608220000	279420000	580320000	371410000	172920000	195910000	273770000	309090000	346390000	330670000	328640000	275220000	266030000	286300000	192930000	207960000	415420000	187600000	264660000	193580000	94739000	243330000	346850000	246670000	82773000	352740000	165760000	248630000	171780000	148450000	315050000	76878000	286940000	342580000	210740000	270680000	169480000	409710000	285720000	295960000	114470000	217990000	289140000
O43181	24345000	33173000	16406000	3184500	22155000	17702000	41575000	19771000	67774000	72644000	20681000	30968000	20451000	23762000	24677000	14279000	16896000	13339000	2740900	8023100	5794400	10031000	13216000	8465600	19945000	2251600	8636100	15074000	6921400	1106700	4076300	6696300	5755500	6729200	64707000	6161600	8867700	9091500	12321000	21403000	4730600	14334000	1141100	15107000	2910800	NA	4988900	NA	9901400
O43189	NA	NA	15421	NA	NA	NA	NA	NA	NA	NA	NA	NA	NA	NA	NA	NA	9302.2	NA	NA	NA	NA	NA	NA	NA	NA	20069	NA	NA	NA	12712	34204	NA	NA	NA	NA	18446	16071	NA	28993	34151	NA	NA	NA	20081	NA	NA	NA	29549	NA
O43236	618530	2731800	2699600	1683800	999510	2628300	720610	877490	1284400	1043800	2748200	924080	415160	140070	757540	441980	NA	4775400	317490	218030	658140	420560	NA	2241900	507000	2426300	NA	1321000	NA	2063300	697480	563160	336060	NA	458250	339080	1128300	2753600	140610	504720	NA	332890	NA	621540	284510	1593900	425910	NA	331330
O43237	2180400	5483400	5424400	5217100	4150200	9834300	16834000	8926600	16573000	8427700	9314500	17846000	10241000	5261300	1223300	2507500	5042200	7087600	2836600	5681200	6155100	5800900	4952100	3958700	2248400	3561500	2323900	4966300	1893100	3821400	6029000	2206000	5544900	2028400	1695600	6065900	4973100	6496600	4848300	6596800	1242400	10223000	1336600	6378500	2161900	2217300	2842300	2429600	5355300
O43242	14617000	23685000	20704000	20191000	18916000	11646000	27991000	22530000	26424000	27079000	22406000	13805000	26436000	13832000	15088000	15098000	20507000	20097000	21207000	22905000	16628000	12919000	25200000	13403000	11181000	7207400	5640900	10688000	14090000	14056000	10701000	17240000	16046000	12264000	9345300	13488000	19137000	16640000	25455000	24791000	19770000	18346000	14838000	17869000	17553000	14433000	16635000	21880000	24454000
O43251	NA	NA	178380	NA	159220	155820	NA	NA	NA	NA	NA	429030	NA	255930	207470	NA	288640	276070	389640	959510	217710	NA	NA	NA	NA	347880	NA	191600	NA	223870	NA	NA	345460	NA	181490	584360	380310	278230	NA	NA	153890	191200	NA	NA	NA	296170	NA	NA	534420
O43252	178690	226150	635240	290090	NA	596290	277710	1881800	772520	420070	1170700	NA	1158700	536330	190950	236700	816780	2017100	550680	323020	693780	391020	178770	1201100	244140	301370	190910	180420	513940	1784400	3656800	550290	1096600	355270	213990	273810	1611600	1087600	37030	514430	1080500	82424	NA	256280	75441	597890	22735	16102	551470
O43264	1144900	1595600	571970	999360	775900	1519200	4727300	4636600	4205200	5232800	1470000	712730	3359200	863830	1193200	366120	1154100	1884400	1092800	1236700	1482400	613620	909180	582910	601030	323110	430360	292170	652420	1019700	1805100	621820	1675600	643000	621050	1133000	1323200	2816900	1243000	1232800	14231000	2510800	562010	2366500	1649700	889820	480300	2459000	1686500
O43272	1109400	7620400	1553900	332260	1744000	280130	2892900	2520200	11123000	1071600	261550	1771800	4580600	NA	661840	449420	6114400	290240	1365200	749550	132550	582950	913280	3367100	467640	NA	2301100	332190	251580	511980	43122	1627000	1073000	601280	1109600	534190	466740	2754200	2954800	1124100	2338200	NA	776210	1093600	90084	544450	877170	2435600	685710
O43278	NA	NA	NA	NA	NA	NA	NA	NA	NA	NA	NA	NA	NA	NA	NA	NA	NA	NA	NA	NA	NA	NA	NA	NA	NA	NA	NA	NA	NA	NA	NA	NA	NA	NA	NA	NA	NA	NA	NA	NA	NA	NA	NA	NA	NA	NA	NA	NA	NA
O43286	NA	NA	NA	NA	NA	NA	NA	NA	NA	NA	NA	NA	NA	NA	NA	NA	NA	NA	NA	NA	NA	NA	NA	NA	NA	NA	NA	NA	NA	NA	NA	NA	NA	NA	NA	NA	NA	NA	NA	NA	NA	NA	NA	NA	NA	NA	NA	NA	NA
O43290	529870	NA	70738	823110	113300	229310	NA	153180	210550	492680	83724	NA	115590	140660	NA	336350	737960	300600	323650	1122500	250200	289290	672350	426800	415800	314500	157250	67188	314740	122750	439600	NA	303010	125460	59694	NA	149600	59308	118480	2184600	44115	1653200	NA	154210	174790	1449500	182120	148270	1181200
O43291	NA	NA	NA	NA	NA	NA	NA	NA	NA	NA	NA	NA	NA	NA	NA	NA	NA	NA	NA	NA	NA	NA	NA	NA	NA	NA	NA	NA	NA	NA	NA	NA	NA	NA	NA	NA	NA	NA	NA	NA	NA	NA	NA	NA	NA	NA	NA	NA	NA
O43292	NA	NA	243270	NA	NA	NA	NA	NA	NA	NA	NA	NA	NA	NA	NA	NA	NA	NA	2562900	NA	198880	NA	NA	NA	NA	NA	NA	NA	NA	NA	122890	NA	NA	NA	NA	NA	312710	262310	NA	267490	538110	NA	NA	808460	60419	NA	417050	NA	134760
O43293	NA	NA	NA	NA	NA	NA	NA	NA	NA	NA	NA	NA	NA	NA	NA	NA	NA	NA	NA	NA	NA	NA	NA	83361	NA	141980	NA	NA	NA	122620	48264	NA	NA	NA	NA	NA	NA	NA	NA	NA	33612	NA	NA	NA	NA	NA	NA	NA	NA
O43294	1388900	4300200	1383700	2493100	3126800	10963000	3354000	15101000	2332600	4164600	7189100	2006000	2818700	198590	1543000	2004300	507830	14336000	1853800	320960	7723000	1165100	326290	2905300	1867700	2541900	706190	212720	669210	4346500	3417200	436410	419100	631780	546100	747520	3342400	NA	NA	425260	NA	NA	454210	245160	NA	772120	585350	251950	1525900
O43299	NA	NA	NA	NA	NA	138580	1420200	1022100	2532200	1845600	703270	611590	997240	NA	NA	NA	NA	NA	NA	NA	NA	NA	NA	NA	NA	NA	NA	NA	NA	NA	23636	NA	NA	NA	NA	NA	NA	NA	NA	234440	NA	NA	NA	NA	NA	NA	NA	NA	NA
O43301	NA	NA	NA	NA	NA	71063	NA	1991200	84218	178050	1861100	NA	NA	NA	NA	NA	340060	1241000	NA	104410	80943	NA	NA	NA	NA	NA	NA	NA	66782	37743	NA	NA	1722600	NA	84333	NA	123400	NA	NA	NA	NA	NA	NA	53365	12589	39488	NA	NA	66145
O43306	NA	NA	NA	NA	NA	NA	NA	NA	NA	NA	NA	NA	NA	NA	NA	NA	82984	NA	NA	NA	NA	NA	NA	NA	NA	NA	NA	NA	NA	NA	NA	NA	NA	NA	NA	NA	NA	NA	NA	NA	NA	NA	NA	NA	NA	NA	NA	NA	NA
O43310	NA	170460	NA	NA	52561	NA	NA	NA	NA	NA	NA	NA	NA	NA	50886	53312	270890	427360	67825	NA	NA	43750	NA	221580	123270	18911	NA	72750	NA	198070	124040	78173	25164	57668	8728300	NA	53167	120990	128410	148360	NA	4322.3	NA	NA	NA	176290	NA	NA	129750
O43312	624760	214930	429190	323340	293380	442000	2240200	331060	2111600	201260	108360	205680	1146900	346240	759850	601990	782600	NA	1064600	NA	961990	124720	NA	NA	247610	123460	67611	NA	383740	108610	NA	NA	149510	251970	NA	61505	169310	934400	801010	185510	NA	482690	NA	429680	262570	NA	356060	152700	643160
O43314	24966	131520	NA	98532	85020	95826	222800	153500	103710	43408	190140	NA	232510	136100	59935	68782	220340	NA	134540	48091	47677	76925	87962	46939	NA	NA	37785	NA	NA	75011	67184	NA	72756	NA	NA	342130	118200	NA	169970	134190	NA	234430	31957	NA	104520	NA	29326	22307	NA
O43315	NA	NA	NA	NA	NA	NA	3184500	NA	NA	NA	2168500	NA	NA	NA	NA	NA	NA	NA	NA	1611100	NA	NA	NA	NA	NA	NA	NA	NA	NA	NA	NA	NA	NA	NA	NA	NA	NA	NA	NA	NA	NA	NA	NA	NA	NA	NA	NA	NA	NA
O43318	NA	309930	174550	NA	196350	NA	291880	NA	202250	250740	NA	NA	NA	72438	NA	227730	426060	170420	NA	212930	41117	170830	134350	76665	NA	90411	NA	NA	NA	NA	57649	NA	155550	NA	NA	169210	221330	580750	NA	NA	NA	NA	NA	NA	83687	NA	NA	NA	158380
O43324	9208400	18942000	8282500	8165200	14585000	8009600	9371200	9680500	17192000	21249000	16126000	15052000	16123000	12228000	6309800	11397000	28334000	15017000	15375000	15217000	10980000	16412000	8690300	12765000	9638000	9313600	6154400	12672000	10909000	12938000	14088000	4777000	9675100	6397800	6693200	10791000	14217000	11836000	12629000	12909000	5974800	12369000	7334000	6391200	8717900	12429000	4474400	9135100	22828000
O43325	914140	3748500	NA	2221500	991830	452420	1789200	3045000	2820700	2271000	NA	NA	NA	713160	1441600	NA	1038500	NA	3477900	NA	NA	824460	NA	NA	1528600	NA	NA	NA	NA	506220	NA	NA	NA	NA	NA	236110	NA	1281300	6956200	NA	523750	NA	NA	2386900	309030	NA	759080	460730	5149100
O43347	NA	NA	NA	NA	NA	166460	NA	480380	176960	NA	447010	NA	105310	NA	NA	NA	NA	NA	NA	NA	NA	NA	NA	NA	NA	NA	NA	NA	NA	944450	NA	NA	473990	1031800	NA	NA	NA	NA	NA	358060	NA	496480	NA	579070	NA	NA	NA	NA	NA
O43353	NA	NA	NA	NA	NA	NA	NA	NA	NA	NA	141440	NA	NA	NA	NA	NA	NA	NA	77138	NA	NA	NA	NA	NA	NA	NA	NA	NA	NA	NA	NA	NA	NA	NA	NA	NA	NA	NA	NA	NA	NA	NA	NA	NA	NA	NA	NA	NA	NA
O43379	NA	NA	NA	NA	NA	NA	NA	NA	791460	NA	NA	NA	NA	NA	50977	NA	NA	NA	8938700	NA	NA	NA	NA	NA	NA	NA	NA	NA	NA	NA	NA	444050	10796000	NA	NA	248220	NA	NA	NA	NA	NA	NA	NA	135610	NA	NA	NA	NA	NA
O43390	25275000	37987000	38448000	28980000	27192000	28702000	41894000	53336000	54646000	46186000	29586000	28849000	24068000	44234000	25826000	29791000	47311000	41233000	43940000	27364000	31163000	22959000	26779000	24154000	21830000	20727000	13156000	20578000	16681000	19446000	26156000	11459000	21768000	16532000	11534000	21117000	29466000	16031000	33135000	33957000	17130000	31279000	10436000	37998000	13932000	21272000	7590000	17778000	22876000
O43395	233060	NA	NA	NA	NA	198070	139260	501260	1568100	NA	NA	NA	215560	380060	NA	NA	736790	NA	157620	NA	NA	NA	NA	NA	NA	NA	NA	141070	95301	NA	401500	NA	NA	NA	99814	338940	NA	NA	NA	NA	NA	NA	NA	NA	NA	NA	NA	NA	NA
O43396	24156000	48519000	39925000	40412000	39219000	13708000	37462000	49127000	48948000	27729000	28455000	30201000	27822000	33533000	24331000	30575000	29221000	43495000	31709000	35343000	40084000	32781000	35415000	32623000	22246000	28211000	13853000	31571000	18063000	26436000	30967000	18314000	33672000	15553000	12426000	39334000	62237000	61776000	41217000	49888000	24043000	29461000	15316000	46277000	28512000	35776000	12696000	29598000	33862000
O43399	15480000	31335000	30582000	29856000	19010000	9117900	19559000	35585000	28046000	21845000	27672000	21195000	23771000	22646000	15482000	19434000	34149000	34946000	17275000	31131000	20416000	26161000	34724000	23933000	20801000	14202000	6199100	26095000	27666000	24961000	32602000	38160000	21008000	11147000	14960000	20235000	28903000	21503000	18755000	16294000	9937600	8961200	12700000	11706000	7883500	19062000	42160000	12743000	30637000
O43402	409190	2295600	NA	1122400	1158200	2207500	3718800	6399100	3425500	2699000	1557400	2099800	2988600	NA	NA	NA	NA	210940	NA	446860	NA	NA	NA	818250	NA	NA	733230	NA	408410	NA	1376300	NA	1321300	NA	490410	431770	252220	2387500	543810	912870	522720	694170	609810	654630	NA	351790	NA	355490	802270
O43414	368570	1191500	2603900	1607400	3139500	1362400	3763400	2024900	5904800	3295500	2682800	1592500	NA	2282400	3158500	2474200	7841900	3946500	2137100	3280300	2050700	1251300	2660200	1033300	733150	1356700	664530	1812300	1003400	1188600	1456200	2190200	2184200	1017300	NA	1151700	1350100	1790900	4273900	2369100	1300800	2142600	1225100	3502200	2559700	3697900	2154500	2454900	1780300
O43422	NA	NA	NA	NA	NA	NA	NA	NA	156420	NA	NA	NA	NA	NA	NA	NA	NA	NA	NA	NA	NA	NA	NA	215120	NA	NA	NA	NA	NA	NA	NA	NA	NA	NA	NA	NA	NA	NA	NA	NA	NA	NA	NA	NA	NA	NA	NA	NA	NA
O43426	NA	428420	16413	76391	47438	92103	NA	85293	NA	38717	NA	NA	119130	NA	120410	105690	NA	76981	304180	NA	NA	145740	NA	38800	NA	NA	NA	363270	NA	9909	80530	57664	20847	NA	587800	NA	NA	NA	58165	NA	NA	NA	NA	31607	591860	NA	NA	31482	21791
O43427	154530	NA	448270	249690	275790	915260	NA	NA	1020500	NA	NA	274550	NA	NA	295490	324220	NA	729810	NA	NA	NA	NA	NA	NA	338430	341800	NA	NA	NA	NA	227960	NA	NA	NA	NA	NA	NA	NA	NA	NA	NA	NA	NA	NA	101000	337800	NA	1283100	NA
O43432	1296100	1541100	1363300	908400	1576800	161570	219250	205760	256550	181450	66148	187510	NA	1017700	1275400	1096500	1052300	1085000	1799800	2255300	1791800	718830	5277600	1717200	700210	708420	712440	895440	1108600	1005600	390410	1620200	895820	1780000	366740	670390	1479700	3784300	1592900	2935300	2417800	2234400	1512600	1557400	1517600	1439900	1531700	1635900	2602600
O43447	NA	NA	644960	280180	NA	1931000	254170	552480	1845400	1172200	1094700	291250	2824800	NA	390260	324430	NA	790930	NA	NA	390230	NA	305670	NA	NA	NA	203960	NA	NA	618940	737560	NA	552560	NA	NA	310280	87339	NA	401700	639280	44673	384880	NA	806010	294040	296850	NA	441530	676610
O43451	NA	87677	146640	NA	NA	NA	NA	NA	NA	NA	NA	NA	49427	63256	46675	114940	NA	NA	74055	NA	NA	NA	NA	98814	NA	NA	NA	NA	NA	NA	104290	NA	101160	88208	NA	NA	NA	NA	NA	108550	54072	59693	NA	NA	NA	NA	NA	NA	NA
O43464	4046800	1985700	3515500	8671000	8063500	1140300	3757000	3106200	2007000	1325200	747290	2104000	1530400	4126100	8423000	2662900	4124500	5312500	7975600	2641200	1171800	6773700	3404900	1433700	808600	2256400	42627000	1804400	1709100	86830000	797130	97960000	1420900	1794800	1471200	1968300	1279000	41711000	3963300	4173100	1766500	3234500	910820	10581000	1588500	2433700	1485000	1455400	3026400
O43488	116440000	159010000	171400000	114390000	160870000	63175000	166200000	102300000	264130000	107500000	94289000	48122000	12478000	162310000	155310000	111810000	194260000	138220000	98677000	185270000	78270000	119060000	171620000	87846000	104240000	83940000	56588000	149020000	111330000	105530000	80283000	130130000	123690000	81871000	66707000	100870000	170210000	130830000	139070000	169870000	98668000	121360000	75153000	118780000	84117000	150270000	67568000	92977000	112490000
O43490	NA	NA	NA	NA	NA	NA	NA	NA	NA	NA	NA	NA	NA	NA	NA	NA	NA	NA	NA	NA	NA	NA	NA	NA	235150	NA	NA	NA	NA	NA	NA	NA	NA	NA	NA	NA	NA	NA	NA	NA	NA	NA	NA	NA	NA	NA	NA	NA	NA
O43491	4959500	8231900	9551900	11169000	7493900	12568000	10007000	22462000	7865000	9650700	8393600	5127300	9981800	6222300	4207700	7100300	2673600	16236000	4142100	6083100	9813000	9399600	7402700	8866600	4296300	4208700	2854300	5822500	4092300	9440300	10417000	3210500	7023100	3330000	1735600	4681300	6490800	360550	6526400	4953300	4864300	3341400	1301200	4172200	2391500	5621900	4917400	3522900	9621700
O43493	1421800	2063900	1538900	3831700	1007000	375720	NA	NA	790340	655580	NA	322210	78584	3306900	214200	346870	NA	1919300	1557200	3955800	1310600	868580	2724000	1206100	6548100	3259000	854550	4010200	2890800	2226300	3133400	3084100	2143500	926270	2998400	2773300	2267100	5702800	237960	1556100	1237500	1520200	1726300	NA	556500	3249100	1361500	1536000	1357800
O43504	14130000	14150000	17178000	15581000	15031000	17663000	51489000	34502000	27781000	17824000	18150000	2306800	12779000	14946000	3651200	7471300	24761000	6314400	10927000	11801000	10061000	16734000	12440000	8157300	3776300	5516900	10243000	5202200	11537000	8860100	7192800	13429000	NA	1991000	5410400	15815000	10340000	10521000	21353000	13033000	3642500	13102000	11886000	16628000	7109100	9360100	41531000	18344000	11583000
O43505	NA	NA	NA	NA	NA	NA	NA	NA	NA	NA	NA	NA	NA	NA	NA	NA	6133100	NA	NA	NA	NA	NA	NA	NA	NA	NA	NA	NA	NA	NA	NA	NA	NA	NA	NA	NA	NA	NA	NA	NA	NA	NA	NA	NA	NA	NA	NA	NA	NA
O43513	NA	NA	NA	NA	NA	NA	NA	NA	NA	NA	NA	NA	NA	NA	NA	207880	NA	NA	NA	NA	NA	NA	NA	NA	NA	NA	NA	NA	NA	NA	NA	NA	NA	NA	NA	NA	NA	NA	NA	NA	NA	NA	NA	NA	NA	NA	NA	NA	NA
O43516	143740	NA	211470	365360	NA	68590	NA	398190	NA	NA	NA	NA	135540	NA	NA	291270	NA	534910	NA	NA	NA	NA	NA	NA	NA	NA	NA	NA	NA	NA	1009900	NA	NA	NA	NA	NA	NA	NA	NA	NA	NA	NA	NA	NA	NA	NA	81580	NA	NA
O43520	NA	42944	22988	23476	NA	1994300	28806	NA	NA	NA	NA	NA	68045	21012	10580	NA	NA	24030	NA	NA	NA	26241	NA	22060	NA	23524	8839.7	NA	NA	NA	NA	NA	NA	NA	NA	30469	NA	NA	NA	52046	NA	NA	NA	NA	NA	NA	NA	21383	NA
O43521	NA	NA	NA	NA	NA	NA	NA	NA	NA	NA	NA	NA	NA	NA	NA	NA	NA	NA	NA	NA	NA	NA	NA	NA	NA	NA	NA	463560	NA	342690	NA	NA	NA	NA	NA	NA	NA	NA	NA	NA	NA	NA	NA	NA	NA	NA	NA	NA	NA
O43524	NA	NA	NA	NA	NA	NA	NA	NA	NA	NA	NA	NA	NA	NA	NA	NA	745260	71533	NA	NA	101380	NA	NA	NA	NA	NA	NA	40168	NA	13550	110090	NA	NA	NA	20040	NA	NA	29885	NA	NA	NA	NA	NA	NA	NA	NA	NA	NA	NA
O43556	NA	NA	NA	NA	NA	174600	NA	NA	NA	NA	NA	NA	76096	NA	NA	NA	NA	NA	NA	NA	NA	NA	NA	NA	NA	NA	NA	NA	NA	NA	NA	NA	NA	NA	NA	NA	NA	NA	NA	NA	NA	NA	NA	NA	NA	NA	NA	NA	NA
O43561	NA	NA	NA	NA	NA	NA	NA	NA	NA	NA	NA	NA	NA	NA	NA	NA	NA	NA	NA	NA	NA	NA	NA	NA	NA	NA	NA	NA	NA	NA	NA	NA	NA	NA	NA	NA	NA	NA	NA	NA	NA	NA	NA	NA	NA	NA	NA	NA	NA
O43566	NA	NA	NA	NA	NA	89739	165630	NA	NA	357600	291450	NA	174270	NA	NA	NA	NA	NA	NA	NA	NA	NA	NA	79587	NA	NA	NA	NA	NA	NA	NA	NA	NA	NA	NA	NA	NA	NA	NA	NA	NA	NA	NA	NA	NA	NA	NA	NA	NA
O43567	NA	NA	NA	NA	NA	NA	NA	28125000	NA	NA	NA	33106000	NA	NA	NA	NA	NA	23966	NA	NA	NA	NA	NA	NA	NA	NA	NA	NA	NA	NA	25114	NA	NA	NA	NA	NA	NA	NA	NA	NA	NA	NA	NA	NA	NA	NA	NA	NA	NA
O43570	NA	NA	NA	NA	NA	NA	NA	NA	NA	NA	NA	NA	NA	NA	NA	NA	NA	NA	NA	NA	NA	NA	NA	NA	NA	NA	NA	NA	NA	NA	NA	NA	NA	NA	NA	NA	NA	NA	NA	NA	NA	NA	NA	NA	NA	NA	NA	NA	NA
O43572	NA	NA	NA	NA	NA	NA	NA	79091	NA	NA	728710	NA	NA	NA	NA	NA	1422000	NA	NA	NA	NA	NA	NA	NA	NA	NA	NA	NA	NA	NA	NA	NA	NA	NA	NA	NA	NA	NA	NA	NA	NA	NA	NA	NA	NA	NA	NA	NA	NA
O43581	NA	NA	NA	NA	NA	NA	NA	NA	NA	NA	264010	NA	NA	NA	NA	NA	NA	NA	NA	NA	NA	NA	NA	NA	NA	NA	NA	NA	NA	NA	NA	NA	NA	NA	NA	NA	NA	NA	NA	NA	NA	NA	NA	NA	NA	NA	NA	NA	NA
O43583	1997200	2830200	7309900	5086900	4542700	NA	NA	1852700	NA	NA	5716300	NA	NA	5580400	3606900	NA	15660000	4361400	5394900	7300700	3668100	2214300	504540	1039400	4384800	1027900	2476800	2369800	5161200	4193700	7811500	3130700	4700100	2562000	3960900	2685000	1635000	785090	6973800	1874200	5010700	5061700	319360	1119700	3768200	1236800	2441500	306290	3792500
O43586	NA	NA	NA	NA	NA	NA	NA	439820	NA	NA	NA	NA	NA	NA	NA	NA	NA	NA	NA	NA	NA	94006	NA	NA	NA	NA	NA	NA	105250	NA	NA	NA	NA	NA	798280	NA	NA	NA	NA	NA	NA	NA	NA	NA	NA	NA	NA	NA	NA
O43592	470000	548280	2190100	755240	1371000	936490	1550800	1576700	1751800	1725300	1130400	514820	1309900	1414200	625850	474900	1558900	1458700	519560	1152800	973170	878030	1052100	1020400	267900	869660	220810	650080	602030	815580	1179600	396850	1249700	119000	276070	721580	793540	2354500	1559800	1879300	884320	1433700	208910	1209600	918330	1611400	266380	1088000	1263300
O43598	54382000	51882000	72512000	46346000	61982000	47868000	182360000	121120000	192580000	131440000	89429000	85239000	73570000	99639000	56432000	60940000	80254000	44899000	60058000	51743000	27492000	49405000	57985000	33224000	49325000	51117000	29816000	69378000	32184000	42639000	45420000	62714000	56458000	31187000	45145000	44566000	56119000	160790000	67997000	74875000	56944000	65578000	25743000	51982000	65108000	41996000	44342000	26641000	54700000
O43615	8095200	10590000	10544000	12541000	8717900	6674400	21100000	14982000	17473000	20525000	10197000	6585800	12022000	13548000	11580000	5296500	20849000	7794100	34244000	15524000	8057400	14854000	14307000	9556900	9665900	5187200	5900000	10451000	10179000	11575000	10419000	7002300	13649000	8758500	5311900	8243500	9234500	15607000	9060300	9330500	8532200	11133000	2363600	10139000	6186100	8162900	2234300	6071200	12196000
O43617	3258400	4192600	2561200	1974400	NA	1372900	2249200	1711700	NA	2768600	2909300	NA	1796500	810590	1367300	1610200	NA	2307500	2773300	NA	2562600	1606200	NA	NA	1166600	1863200	1000500	1501300	717400	3113400	3917600	NA	3073300	NA	NA	3845700	NA	968320	3704500	2652500	3563700	3157400	NA	767860	1804000	797610	643860	3104100	2772400
O43633	4774500	10522000	7756900	8296400	5721900	3611900	13338000	19813000	16252000	1922500	NA	2143000	7850100	3684900	8927900	5601100	2431700	10304000	6381200	6268900	2548100	4698700	4293000	5179800	6601700	566740	NA	5585100	2012900	2270300	2229200	3645600	1834400	2629000	1943200	3481400	8017800	6668700	3178100	2980300	2175600	1782000	190280	1030500	1899000	7647400	505240	312310	3505000
O43639	NA	NA	NA	NA	NA	792270	261390	481340	380830	NA	736350	NA	NA	NA	128720	NA	NA	NA	NA	NA	NA	NA	NA	92068	NA	NA	102790	NA	NA	NA	71540	NA	NA	202050	NA	NA	53997	NA	NA	NA	NA	NA	NA	NA	NA	NA	NA	197340	NA
O43657	3475700	7081800	9470000	6594500	9890400	2947900	10755000	7858100	15812000	10312000	NA	4268700	NA	9844800	6963000	4100800	5349400	7905100	7257500	1551300	956880	12297000	6539300	7538800	1999200	4247800	2083100	1849800	8002400	6213400	6783700	8942700	7602100	5403300	4173300	6497800	13387000	1605500	12204000	12043000	5077700	7409900	6396700	9722200	7678200	12076000	16824000	11835000	9179500
O43660	1011700	1236500	1557700	1204800	692850	239650	1071200	1365700	1207600	NA	NA	205970	NA	1393700	635600	1409200	3103200	1255200	1821500	1655600	889430	955740	655870	660880	788070	692690	508530	664130	681440	834550	1740100	823420	988000	340600	351070	138790	832650	1625100	780040	534680	311810	266960	286850	590010	324410	765450	1139400	661930	1195900
O43663	188950	337700	197850	NA	125450	NA	NA	NA	NA	NA	NA	NA	NA	NA	180730	NA	NA	233090	213880	NA	NA	NA	NA	NA	NA	NA	NA	NA	NA	NA	NA	NA	NA	325140	NA	NA	NA	NA	NA	NA	NA	NA	NA	NA	NA	NA	NA	NA	NA
O43665	NA	NA	NA	NA	NA	NA	NA	NA	NA	NA	NA	NA	NA	NA	NA	NA	NA	NA	NA	NA	1058000	NA	NA	NA	NA	NA	NA	NA	NA	NA	921980	NA	NA	NA	NA	NA	NA	NA	NA	NA	NA	NA	NA	NA	NA	NA	NA	NA	NA
O43670	4527300	9568400	7146600	7022400	5453200	5499100	4631900	2406200	6111700	14215000	5380400	5247700	455110	7294600	3626600	3503100	9290500	10214000	7155600	6614400	4910400	3864800	5274500	5089900	5374100	5142400	1745400	3234500	7031900	6504100	6891200	4202400	6275700	3426900	9577500	7526600	7932600	8111000	2703300	5978100	1190700	5017400	2517200	4575000	1967500	1223700	8467000	2905600	5477500
O43674	18303000	29421000	15403000	11253000	9730600	4430200	5438000	32747000	32302000	30141000	14619000	21865000	1342400	9345100	14321000	11769000	5960900	13947000	17348000	30936000	10908000	20834000	21923000	17680000	19072000	18871000	10127000	24463000	20307000	9389000	8418900	3966000	13098000	17498000	16524000	15278000	20216000	14866000	16016000	24646000	9631100	19775000	20937000	18163000	13045000	17510000	17773000	20363000	22747000
O43676	29997000	23964000	24180000	13468000	23352000	14728000	17298000	40572000	55122000	42860000	18417000	26831000	18624000	23854000	30483000	11854000	22083000	31398000	28452000	31369000	13060000	20605000	29684000	12942000	31279000	20975000	15372000	26640000	18327000	5230400	5384100	13050000	6427200	2e+07	9039400	8474000	23219000	8051400	16995000	9524100	18835000	16356000	26198000	14149000	23447000	12871000	21881000	18965000	16353000
O43678	20705000	5812400	5121300	12197000	2284400	2192900	27192000	36763000	25166000	22550000	10522000	4251400	19281000	17437000	330050	6418400	14216000	17610000	15364000	11260000	9454500	4037200	10516000	5193900	2393900	1668800	1842800	11288000	3638600	996560	1223900	2995800	1953400	5177300	NA	2708900	9138600	1800500	3053000	7703700	3211900	5242100	1872900	5084500	3815000	NA	8638100	1439400	2266300
O43681	15263000	12069000	14753000	13852000	10996000	12455000	17540000	31928000	16742000	12054000	20311000	9747700	15755000	20698000	5985200	8221600	11697000	22048000	19075000	13391000	15518000	14873000	8955100	16867000	10015000	7110200	10442000	11146000	9427900	11182000	23426000	12140000	19851000	5574900	7304300	13153000	14907000	37813000	16752000	10615000	6478000	15354000	7577300	15278000	10079000	8820500	15496000	16015000	15481000
O43684	10141000	19023000	19332000	12795000	13209000	7996200	16619000	20732000	16029000	12943000	6992800	10866000	15282000	14627000	13734000	12373000	21852000	17453000	17261000	5223400	13448000	14545000	5101100	14918000	6633300	12275000	1514700	8093700	3820700	10293000	12776000	4398000	9121600	5054100	6737100	5737400	15024000	15535000	6778400	5288700	2390200	4955100	2012500	4987300	3466700	7635600	6495500	1461200	15138000
O43687	NA	NA	NA	NA	NA	NA	NA	NA	NA	NA	NA	NA	NA	NA	NA	NA	NA	NA	NA	NA	NA	NA	NA	NA	NA	NA	NA	NA	NA	NA	NA	NA	NA	NA	NA	NA	NA	NA	NA	NA	NA	NA	NA	NA	NA	NA	NA	NA	NA
O43704	20167000	27914000	28409000	44619000	28245000	1627100	32067000	16380000	42364000	28889000	2394700	13327000	14055000	36896000	14468000	24005000	14841000	11303000	18749000	38237000	7828300	22131000	17478000	20398000	15285000	8609000	5042900	16119000	17317000	13022000	15149000	16433000	20897000	9724800	7730500	15082000	17330000	3508600	26592000	16238000	8431500	12633000	6760500	17717000	10190000	14768000	4075800	14671000	22055000
O43707	294400000	331690000	369650000	3.54e+08	314880000	228770000	476480000	488330000	594640000	380160000	344400000	221500000	209470000	302400000	298700000	312660000	3.08e+08	464130000	385300000	337100000	400860000	326230000	386540000	272360000	268880000	245920000	178620000	325880000	300320000	239220000	282300000	304190000	242100000	227810000	178320000	233460000	310360000	210480000	375180000	392270000	289400000	349420000	294290000	348920000	214830000	325930000	307400000	300070000	329500000
O43708	246750000	365410000	468330000	255480000	281750000	51790000	304060000	298260000	318040000	131810000	82978000	110960000	116930000	286400000	243440000	302960000	296490000	160340000	155030000	227330000	1.36e+08	238250000	247140000	141820000	198500000	173980000	105280000	165250000	138180000	124690000	127590000	384930000	175470000	128540000	334460000	169250000	179920000	88902000	379560000	383800000	180070000	317270000	122490000	197440000	188090000	120360000	148400000	139500000	211960000
O43709	NA	NA	NA	NA	NA	NA	NA	NA	NA	938110	NA	NA	NA	NA	NA	NA	NA	NA	NA	NA	NA	NA	NA	NA	NA	NA	NA	NA	NA	NA	NA	NA	NA	NA	NA	NA	NA	NA	NA	NA	NA	NA	NA	NA	NA	NA	NA	NA	NA
O43715	NA	4995100	3678100	3947700	618800	2339300	1670000	2472600	NA	NA	746940	NA	761810	NA	NA	NA	780730	NA	NA	NA	NA	NA	1299800	NA	NA	NA	591780	NA	1227700	769380	NA	996960	1317600	716890	NA	NA	NA	NA	1320400	NA	NA	822930	NA	NA	NA	NA	NA	1057400	2189900
O43716	700730	607150	NA	492490	NA	264430	NA	NA	NA	2465000	NA	NA	569590	227280	NA	594530	333140	1170900	NA	1380100	788130	NA	1345800	247780	1335400	NA	134000	1371400	1782700	1374400	793120	NA	971970	1369800	NA	720230	NA	NA	364900	NA	1681300	377990	NA	635570	1651900	682680	NA	1782200	1105900
O43719	718180	250590	738890	1054700	NA	111870	1015700	143620	548180	947920	95106	NA	118450	1076200	255790	419300	2011700	2606000	1489600	352990	514410	78659	121840	257740	252390	733260	40805	513740	76435	381500	472330	NA	434540	NA	98933	117360	885610	250390	161450	454280	NA	139060	NA	807490	99969	609040	NA	NA	107650
O43731	NA	NA	NA	NA	NA	NA	NA	NA	NA	NA	NA	NA	NA	NA	NA	NA	NA	NA	NA	NA	NA	NA	NA	NA	NA	NA	NA	NA	NA	NA	300770	NA	NA	NA	NA	NA	NA	NA	NA	NA	NA	NA	NA	NA	NA	NA	NA	NA	NA
O43741	22926000	23688000	32630000	39245000	26657000	11174000	44351000	14581000	42933000	16934000	8453400	17158000	29581000	17291000	26053000	24285000	8541800	18886000	16019000	19341000	21936000	33540000	23276000	25102000	26327000	22073000	7902000	31934000	15140000	24831000	10287000	12528000	27996000	17912000	23631000	34206000	30533000	7098200	22547000	9968200	5610000	24220000	14823000	22243000	20954000	17047000	2538400	13668000	56531000
O43747	6139400	12163000	12098000	8671800	10909000	4347100	6168400	6693300	8121500	13128000	6496400	4339900	2830000	9133700	8476900	8212100	10964000	13823000	10982000	11711000	8911100	11402000	11536000	13910000	6264100	8421000	2388500	12067000	6479400	10558000	13441000	4766700	15201000	5846500	3402100	9641200	10875000	13127000	13493000	14795000	11511000	8350100	5786900	12469000	7316400	12102000	10580000	9267100	12364000
O43752	NA	213270	151200	279480	NA	494460	820240	NA	827290	303350	404220	NA	NA	862910	NA	339940	NA	534400	614030	NA	NA	NA	NA	NA	NA	328650	NA	666920	NA	NA	233200	NA	NA	NA	NA	NA	156540	NA	340400	377440	NA	141170	NA	NA	NA	140800	NA	NA	131800
O43759	NA	NA	NA	NA	NA	NA	NA	NA	NA	NA	NA	NA	NA	NA	NA	NA	NA	1578600	NA	NA	NA	NA	NA	NA	NA	NA	NA	NA	NA	NA	NA	NA	NA	NA	NA	NA	NA	NA	NA	1429200	NA	NA	NA	1004500	NA	NA	3223700	NA	NA
O43760	5864000	8757000	10551000	13155000	6485300	11199000	7034500	NA	17697000	NA	5157900	4188400	4591400	7312100	NA	13670000	24620000	22030000	11330000	2207400	1559300	7750500	8239900	7246300	3285200	5263200	892530	6476000	6649900	1267500	16074000	2922400	3654700	NA	7810000	12943000	8857500	4807200	NA	NA	3418200	2604900	2139700	2679200	5217800	4894900	11091000	NA	NA
O43765	4240000	10411000	7141500	9736300	7304800	2570200	2951800	4780000	7940600	1755100	4040900	1273200	1481400	4435000	4806800	6458900	8625300	8453300	7656200	10062000	8338300	5218900	7923700	4344800	3975800	3628000	4973200	4844000	6101700	7090000	5588900	3091500	6582200	1242400	1826500	2888300	9039500	6593800	9899200	8130400	3820700	8323100	1557400	7826000	11725000	8812000	1721100	14867000	8317000
O43766	NA	252990	173480	NA	NA	398950	NA	NA	NA	231340	836120	288220	316700	NA	NA	137630	615320	239890	249080	239510	175620	NA	137070	NA	NA	NA	230140	193690	501890	NA	67343	125800	NA	120520	72816	122900	NA	305950	164630	66762	NA	241920	NA	216970	NA	183620	186540	NA	222710
O43768	NA	NA	1297000	NA	1592200	NA	NA	NA	3020900	NA	NA	NA	1440300	NA	NA	NA	1529700	NA	NA	NA	499190	1311100	NA	NA	NA	NA	601080	NA	NA	NA	965180	1138400	NA	549850	NA	NA	885080	1349300	NA	NA	NA	NA	NA	NA	NA	NA	NA	NA	NA
O43772	92116000	164770000	205640000	172950000	216720000	48832000	2.6e+08	175390000	320220000	207260000	105900000	70104000	57266000	100660000	182420000	153460000	169270000	126640000	101520000	208170000	86576000	191140000	192560000	122780000	110710000	135250000	69367000	130260000	137930000	83120000	44277000	144200000	93843000	124530000	40470000	110630000	122260000	40454000	221160000	208670000	114370000	203040000	103970000	151260000	145880000	125240000	116310000	98224000	131420000
O43776	12051000	33244000	32246000	19646000	21803000	12860000	14008000	13616000	31491000	11170000	11489000	12261000	9003300	19108000	16307000	15256000	73231000	38082000	22280000	20555000	15926000	23748000	16744000	20074000	10140000	13115000	8027800	15786000	14516000	22001000	29003000	18121000	30663000	9994500	8019800	17284000	18286000	28830000	33169000	23069000	13524000	15789000	12039000	21735000	14276000	22729000	25439000	26252000	27044000
O43790	NA	NA	NA	NA	NA	NA	NA	NA	NA	NA	NA	NA	NA	NA	NA	NA	NA	NA	2409300	NA	NA	NA	NA	NA	NA	NA	NA	6586700	NA	NA	NA	NA	NA	NA	NA	175190000	1436000	NA	NA	NA	NA	NA	NA	NA	NA	NA	NA	NA	NA
O43795	23096000	27342000	31964000	24235000	19415000	10565000	35945000	18281000	20994000	29724000	14782000	13626000	9522100	23142000	19500000	14149000	29310000	22023000	25957000	8816800	13702000	16252000	9521600	17223000	12469000	18380000	1718300	17829000	7749100	9545000	12470000	8897100	15608000	7665600	5444000	11260000	10923000	14438000	8984100	11233000	6090100	15724000	4049600	8354500	6740800	7913700	9620800	8245200	8298800
O43805	NA	NA	NA	NA	NA	NA	NA	NA	686940	NA	NA	NA	NA	NA	NA	NA	NA	NA	NA	NA	NA	NA	NA	NA	NA	NA	NA	NA	NA	NA	NA	NA	NA	NA	NA	NA	NA	NA	NA	NA	NA	NA	NA	NA	NA	NA	NA	NA	NA
O43808	696040	1677300	1785000	710750	1354700	942730	1807300	416770	2893800	NA	158260	1187000	722580	471730	766410	343230	2376100	755890	737140	703740	639160	1846300	1332700	730100	276130	401320	NA	997560	478700	374570	NA	297150	818770	604680	620090	1410100	2602700	8131100	NA	933580	745200	569930	NA	NA	1224900	1113700	484400	NA	453930
O43809	7553900	8764600	8364500	6455900	5860400	4307400	6238300	8118600	7355400	1969300	5744700	1264200	NA	9132000	3821400	5303700	12375000	7589300	8296600	5392800	3149700	3570000	3796800	3397600	3893600	1909400	2386000	6644400	4239800	3851900	6328700	2889000	4710200	2748000	2013900	3803500	2189800	2491500	4117300	3728100	157650	1575300	1920900	2874600	1867300	2937000	1620800	4420700	6349100
O43813	6424000	18842000	14372000	17305000	6723000	13832000	4917900	27529000	10929000	6572300	9112300	3212000	8635900	16598000	12193000	14999000	19356000	30125000	19567000	20585000	14390000	16057000	14834000	13921000	13264000	13509000	4830300	14364000	12578000	12503000	11202000	15634000	14999000	6943600	7248600	18616000	23495000	33613000	24519000	23782000	15902000	19595000	8151500	19192000	10173000	16817000	20446000	22860000	28330000
O43815	109880	345920	268860	605150	166820	1654400	2157300	1998300	894220	1359700	1148100	289390	1133700	230450	544540	431080	683290	567750	564580	127850	1076500	371660	160090	451090	79373	304050	24666	514630	750050	326900	361840	129820	910810	141700	235350	152220	101590	297410	363410	410560	416620	333950	105870	592450	267200	475260	207820	689930	274910
O43818	NA	NA	NA	NA	NA	203530	NA	NA	NA	77787	75108	NA	NA	NA	NA	NA	NA	NA	412800	NA	NA	NA	NA	NA	NA	NA	NA	NA	NA	NA	45339	NA	NA	NA	56519	NA	NA	NA	NA	NA	NA	46459	NA	NA	NA	NA	56158	NA	NA
O43819	4896700	7143400	1667600	8509100	3343000	1594100	6133700	5381500	8792600	5858700	4262500	5512100	2034200	3346900	2273100	2676700	6556100	3883400	5779100	5789500	1136700	1925000	5891000	838350	2864800	1361300	2517900	6746600	4345200	1634800	3234800	1650300	5435700	8811300	801460	1197000	3970900	540190	5309900	5288900	1706400	4587800	2001900	5273400	4089400	10614000	1055200	1665200	3682600
O43823	146970	133920	152240	136120	86729	214270	NA	NA	NA	NA	NA	NA	NA	66960	118440	97117	NA	234360	148510	NA	211770	912430	218220	1133000	552050	484700	69207	99825	263930	108440	216500	167490	NA	147180	NA	160390	394480	89253	73408	139080	NA	95613	127170	NA	NA	NA	NA	NA	96675
O43824	NA	NA	NA	NA	NA	NA	708580	NA	NA	NA	NA	NA	NA	NA	NA	NA	637210	NA	418270	NA	NA	NA	NA	NA	NA	355350	NA	NA	NA	NA	NA	NA	NA	NA	NA	NA	NA	NA	125020	NA	NA	164520	NA	132780	NA	NA	NA	NA	498330
O43826	30601000	42821000	39661000	51027000	32489000	10633000	36758000	29663000	56917000	68043000	37576000	15035000	13390000	39185000	30038000	36609000	42002000	29936000	32261000	37905000	29273000	38140000	48663000	31722000	25410000	37609000	21064000	50913000	21026000	13253000	22481000	41774000	19688000	40311000	15608000	21790000	36843000	7028100	42837000	63152000	37580000	42811000	24058000	45779000	33985000	30165000	23671000	24987000	46193000
O43837	7923400	15506000	7007300	8330800	5503500	6584600	13483000	8276000	11695000	23434000	12430000	7448000	8382400	13324000	9808300	3653800	14468000	10706000	25546000	3779800	9872000	8649300	6196300	5468900	4926100	6793500	5938100	11355000	7370300	10299000	12057000	8960800	10980000	4774300	5579700	6966600	7804800	6992400	5332300	5462900	7491000	15407000	510960	11236000	1942100	6984900	4041500	4761600	8095300
O43847	1021800	2461300	3408100	1314400	1630200	878210	1986200	1351200	2207600	315210	219190	430140	1131700	1350800	1073100	793230	2133800	2436200	2035200	2632200	1160300	1473700	1769900	1268400	286680	663450	405680	1110100	2398000	1512800	1268200	747180	2187600	995120	179490	1004800	1300700	1871800	3518200	1900800	1999000	3139800	439390	2581100	2155700	2606700	1250500	3575000	4295500
O43852	31817000	67775000	64354000	67546000	43202000	19511000	33352000	18330000	11863000	104830000	75592000	29364000	23356000	48575000	43804000	39119000	76888000	83211000	60039000	57099000	55884000	69730000	38928000	41476000	44191000	33789000	30541000	58399000	46850000	40875000	79491000	58783000	38627000	30985000	33088000	31067000	75696000	47816000	66707000	59063000	40471000	49818000	30493000	50791000	36843000	47789000	82223000	32862000	51888000
O43854	NA	NA	NA	NA	NA	588750	NA	NA	887530	NA	NA	NA	NA	NA	NA	NA	NA	NA	555580	NA	NA	NA	NA	NA	NA	NA	NA	NA	NA	NA	NA	NA	NA	NA	NA	NA	NA	NA	NA	NA	NA	NA	NA	2643900	NA	NA	NA	NA	NA
O43861	NA	NA	27255	192750	NA	NA	NA	NA	NA	NA	NA	NA	NA	NA	36840	NA	NA	NA	39883	1538200	23733	NA	NA	NA	NA	72686	14700	NA	NA	NA	NA	NA	NA	NA	NA	NA	NA	NA	NA	NA	NA	33867	NA	NA	NA	NA	57024	NA	39847
O43865	7339300	14364000	10437000	11045000	12447000	9518900	40135000	24449000	31805000	14016000	34707000	6436200	7981900	6629300	10212000	8723000	17704000	18957000	5273800	8792400	7068100	10465000	12729000	8380000	15555000	4404200	1752100	7418000	5501400	5884400	7618500	12269000	6995700	5888500	1645200	5434100	12081000	5618000	9479300	6626800	7903200	6607700	4737800	7790000	5369400	9064400	13077000	6713900	12636000
O43866	4812800	8490200	15744000	6679100	6041700	2837300	2502700	16436000	2410500	1577800	4976100	NA	1634800	10802000	4915700	19643000	5095100	7776400	5601200	4642300	4494200	2878200	5110300	3031700	10171000	5194800	4965600	5581300	5636600	9190400	6239200	3112700	5843200	11229000	4944200	4182400	3343600	331890	10236000	2833200	12225000	2442100	12354000	5539900	4281300	4702400	6079800	6283600	7431400
O43895	NA	1157500	2492600	3466300	NA	269510	NA	383180	375570	918310	NA	270000	1015800	385700	NA	NA	1973700	NA	214560	812510	NA	NA	NA	2158800	NA	NA	708860	NA	NA	NA	NA	629610	163240	NA	NA	NA	232590	NA	NA	156700	NA	378500	319800	262950	428070	NA	1369800	5368300	2654500
O43896	51663	74870	222030	158550	213660	254920	366470	276350	227910	577360	10082000	NA	118670	144530	89622	74239	200890	228960	309650	162850	71078	108150	107510	NA	72232	130290	NA	75437	44249	NA	212620	56370	102630	73206	18475	84661	123960	NA	372330	77582	18934	332720	NA	102520	NA	301110	221110	32686	310320
O43903	6760200	6970000	6440800	5230800	7423800	2628700	4100000	3422700	12013000	7983400	2487800	5192800	2815100	5629100	8774300	8955600	5670500	5000900	11077000	8402800	2612000	4907600	2721900	2035000	4656900	5908500	1730900	4245800	2948800	2956400	1156700	3099600	3687100	3426600	4645400	2714700	5435900	3865600	2584400	2275100	942520	1194800	577290	3046600	3808300	5152500	76930	2194100	2255200
O43913	NA	NA	NA	NA	NA	NA	NA	NA	NA	NA	NA	159480	NA	NA	NA	NA	192250	NA	NA	NA	NA	NA	NA	NA	NA	NA	NA	NA	NA	NA	NA	NA	NA	NA	NA	NA	NA	NA	NA	NA	NA	NA	NA	NA	NA	NA	NA	NA	NA
O43914	NA	NA	NA	NA	NA	1134000	NA	5284700	798640	3371300	1220600	840590	2338600	NA	NA	804030	1535000	NA	NA	NA	NA	NA	NA	NA	NA	NA	653860	NA	NA	NA	NA	NA	NA	NA	NA	NA	NA	NA	NA	NA	NA	NA	NA	NA	NA	NA	NA	NA	3783800
O43920	46853000	56010000	38006000	14795000	39613000	2458600	15735000	9849000	56487000	3968700	12190000	NA	1655000	51103000	45162000	35188000	53213000	36180000	46118000	28422000	30376000	30880000	35743000	9822300	45327000	29561000	22810000	56751000	32761000	3392300	2326800	20987000	9865400	24099000	9197700	23582000	27653000	6504800	23796000	57194000	26988000	16646000	2282600	27282000	5582000	15661000	19527000	5510700	8238300
O43924	NA	NA	NA	NA	NA	NA	NA	NA	NA	5752400	5266000	1298100	992690	NA	NA	NA	NA	NA	NA	NA	NA	NA	NA	NA	NA	NA	NA	NA	NA	NA	1911300	NA	NA	NA	NA	NA	1295000	1853300	NA	NA	NA	NA	NA	NA	NA	NA	NA	NA	NA
O43929	NA	NA	NA	NA	NA	104380	134300	140310	129970	150260	NA	47409	147270	NA	NA	NA	NA	NA	NA	NA	95846	NA	NA	NA	NA	NA	NA	NA	NA	NA	562260	NA	48946	NA	NA	NA	NA	42087	NA	NA	NA	NA	NA	NA	NA	NA	NA	NA	NA
O43933	90952	347900	317820	191290	129350	NA	683060	NA	1134300	299190	121310	132570	144890	153950	89298	138500	401680	177930	215180	947460	272910	NA	NA	235240	71927	NA	NA	40752	124630	123470	238530	87438	220420	87618	NA	117470	136300	2228800	NA	NA	197200	94095	63758	89993	NA	45837	192090	NA	134110
O60216	69292	NA	445840	116590	94180	216310	NA	387350	278550	709880	184740	NA	292030	478480	422780	NA	3544400	814030	NA	718360	819820	89507	NA	NA	712180	256420	179270	186220	NA	32568	254290	8271500	NA	NA	NA	131570	214750	NA	120940	449000	NA	NA	297860	314270	611430	405220	NA	NA	NA
O60218	7511300	52680000	41170000	23638000	6573400	64640000	21723000	166520000	101120000	14045000	218110000	6384900	5393200	13037000	9080200	4044200	8615300	1.14e+08	18556000	193640000	28023000	13059000	9161200	20100000	4285800	7061900	3330100	7591400	7935000	22149000	102140000	7618500	129080000	11416000	8578000	38374000	31427000	3208800000	87328000	9415500	12332000	11349000	10115000	22119000	1831600	23908000	15226000	71890000	131510000
O60220	18842000	81405000	94738000	37426000	46114000	22508000	89336000	68862000	70742000	37810000	12010000	30992000	974130	45357000	7400900	37764000	67473000	60811000	77479000	32946000	23378000	42684000	32558000	29689000	19012000	4377200	36577000	25453000	39266000	31562000	36671000	68741000	9592500	32475000	31377000	37373000	83719000	44707000	81304000	87211000	5390900	39496000	8901900	41866000	39826000	41232000	51803000	17106000	66719000
O60229	3626500	4691600	3865600	4648100	943690	NA	NA	1996600	1285300	1025200	1032400	NA	3132100	6044300	3925800	4089700	9500000	4090400	3966200	NA	2618800	5974600	3551600	3667200	NA	4310300	1542300	3393500	277100	4897100	3863900	NA	3824900	NA	5431100	1549300	4903500	4417200	7696800	6068800	2617300	3437400	NA	2267200	4192800	498070	3610900	3386100	4198700
O60231	112150	21257	82615	91434	NA	123240	NA	281770	223150	156560	263580	216850	NA	NA	88516	112620	NA	NA	NA	NA	NA	NA	62621	NA	61113	65635	25000	NA	32043	NA	72995	NA	NA	43519	NA	NA	54757	130320	NA	NA	NA	NA	NA	NA	NA	68321	NA	60563	NA
O60232	4755900	6697800	3529600	4785700	2573800	4210100	11366000	3468500	9187700	2934700	5864300	4065100	7491300	6721900	1942200	5153700	2332900	2692500	7328500	1846700	902800	2984300	1003600	1481800	4890900	883560	496160	1975900	877860	2083300	2612600	1620700	1780900	507020	1594700	1042600	2655300	5857600	1829500	1711600	1112900	1900000	1455500	4565200	1044500	1446200	964030	2267900	3428200
O60234	4442500	7581300	7311200	10459000	2469300	5088500	10001000	13732000	3732600	15774000	9747800	1746500	25425000	5752400	3306100	4198600	6512700	11647000	3863700	3414700	4782100	12430000	850690	5936100	5680300	4321700	2990200	5707300	683530	5327900	12275000	2138500	3152100	2974300	1244700	7405400	9588300	623950	7426800	NA	5414300	741350	3347900	1481700	661680	6501000	414460	635750	8017700
O60237	NA	NA	NA	NA	NA	NA	NA	NA	NA	NA	NA	NA	NA	NA	NA	NA	NA	NA	NA	NA	NA	NA	NA	NA	NA	NA	NA	NA	NA	NA	59797	NA	NA	NA	NA	NA	NA	NA	NA	NA	NA	NA	NA	NA	NA	NA	NA	NA	NA
O60238	NA	NA	NA	NA	NA	NA	261460	NA	NA	NA	NA	NA	NA	NA	NA	NA	NA	NA	NA	646260	NA	NA	415110	NA	NA	NA	NA	NA	321460	185400	NA	NA	104820	NA	293840	NA	NA	NA	342060	NA	NA	253320	NA	250730	NA	NA	764640	189000	256000
O60240	NA	1932700	3780300	700820	2653900	63668	2940200	6644000	18971000	23159000	NA	3237900	440940	32158	NA	NA	19936	NA	NA	6198200	NA	3555700	1384100	1594700	517260	43842	644460	NA	3604500	381240	NA	4107200	951840	NA	NA	7220600	NA	NA	247450	123670	679850	NA	299930	64986	215300	61181	NA	763410	1210700
O60244	NA	NA	NA	NA	NA	52372	NA	NA	NA	NA	NA	NA	NA	NA	NA	NA	NA	NA	NA	NA	NA	NA	NA	NA	111330	NA	NA	NA	NA	NA	NA	NA	NA	NA	NA	NA	NA	NA	NA	NA	NA	NA	163570	NA	NA	NA	NA	NA	NA
O60256	12546000	12712000	24776000	11232000	15957000	8300400	24156000	17267000	23932000	16376000	6118800	13601000	6994700	28923000	13274000	18264000	15107000	15935000	16622000	18736000	6769400	10375000	18885000	11605000	15589000	14740000	9262600	12864000	20031000	10504000	11316000	14682000	11392000	6071800	10496000	10123000	13665000	7131700	15837000	19209000	18856000	15432000	7239800	16617000	9037900	13458000	20322000	21677000	13355000
O60262	493060	7860500	6212400	16503000	5850100	11120000	31492000	37581000	13899000	26571000	18190000	12811000	5552200	7954600	NA	1842200	6388800	13652000	17941000	1683000	11638000	NA	NA	5062600	6068200	974780	847270	2371200	7979000	NA	8751200	1202900	1408200	7458500	NA	20059000	9019500	12020000	13253000	14533000	2698100	15822000	2617700	NA	NA	NA	2299500	26874000	1184400
O60264	105760	238710	118770	342450	176720	166680	NA	272190	NA	NA	366330	200990	NA	514650	NA	354350	200160	668370	109150	183300	250340	269680	142450	247960	184370	239720	114010	181140	42329	20068	217220	52165	21519	45987	41377	354820	149240	NA	NA	NA	157720	NA	NA	97146	194810	250900	NA	NA	6015.1
O60271	3119700	3146600	3371000	3389500	3879800	2554900	6503400	4337100	4045300	3666100	3973500	2582700	5062400	4114000	2678200	2991800	6630000	3442600	4027100	2715000	2305900	3939900	3385600	3332400	2301200	2233700	787080	3402200	2473600	2622500	2909800	1173100	2070900	1443600	1419200	1490200	3855700	3441000	879660	2026200	757900	1113800	876150	478500	2114500	2004500	402020	1966200	2358300
O60282	NA	NA	NA	NA	NA	NA	NA	NA	NA	122600	NA	NA	NA	NA	NA	NA	NA	NA	NA	191870	NA	NA	NA	NA	NA	NA	NA	NA	NA	NA	NA	197170	NA	NA	NA	NA	NA	NA	NA	NA	NA	NA	NA	NA	NA	NA	NA	NA	NA
O60287	NA	NA	NA	NA	NA	NA	NA	NA	NA	30126	NA	NA	NA	NA	NA	NA	NA	NA	NA	NA	NA	NA	NA	NA	NA	NA	NA	NA	NA	NA	NA	NA	NA	NA	NA	NA	33737	NA	NA	NA	19896	NA	NA	NA	NA	NA	NA	NA	NA
O60291	NA	NA	199590	NA	NA	NA	NA	NA	NA	NA	209130	NA	739590	335140	1364600	8537.7	162610	1290800	1308500	324770	NA	NA	127350	240770	188260	NA	406990	NA	NA	NA	194880	1193300	446840	NA	NA	NA	89373	150120	188180	2077100	174320	321580	NA	234610	NA	1289600	NA	NA	NA
O60292	7021000	6680200	6240600	952160	6975200	376420	782550	NA	462470	32763	32838	NA	NA	6695800	6145800	NA	2323600	1076100	9984700	NA	3298900	11925000	NA	2235100	11447000	5072900	953190	5891100	3493000	NA	3158800	140980	4648900	195960	NA	16038	NA	20200	NA	5426700	421250	3233400	151160	NA	2300000	427440	NA	NA	9847.9
O60293	NA	NA	NA	NA	NA	NA	NA	NA	NA	NA	NA	NA	NA	NA	NA	NA	NA	NA	NA	NA	313320	NA	174740	NA	NA	NA	NA	NA	NA	NA	NA	NA	NA	NA	NA	NA	NA	NA	NA	NA	NA	NA	NA	NA	NA	NA	NA	NA	NA
O60306	NA	80683	68092	63267	406620	15812	279980	NA	NA	NA	NA	NA	189190	NA	NA	99059	NA	50217	NA	54987	174870	NA	NA	NA	NA	NA	NA	NA	52644	53531	20370	NA	NA	NA	NA	43645	NA	68612	NA	NA	NA	NA	114610	NA	NA	NA	NA	NA	NA
O60307	NA	303180	NA	NA	24485	NA	58908	NA	65722	NA	38188	NA	NA	NA	147950	108320	NA	168940	348940	NA	NA	NA	NA	31776	NA	141500	NA	NA	NA	27439	NA	NA	17989	NA	NA	30427	412380	NA	NA	NA	NA	244100	982050	NA	NA	163870	NA	NA	NA
O60313	11279000	14393000	12373000	18226000	9943600	7078500	22336000	21881000	14240000	15212000	9109800	8370900	9824000	14932000	10604000	9472800	40887000	13405000	15332000	13977000	8215500	11458000	9215300	9145200	7750100	7945100	6738800	10205000	7260400	7868400	8409400	5979400	11993000	6228300	4159200	6187200	9197400	9116100	15735000	12535000	8331600	12050000	4873600	11962000	6441800	8422700	3879800	9774100	11326000
O60318	70359	234490	NA	368390	NA	NA	131920	NA	NA	134470	121980	NA	NA	NA	NA	NA	56993	NA	NA	NA	NA	NA	NA	NA	NA	NA	26525	NA	NA	NA	NA	NA	NA	NA	NA	NA	NA	NA	NA	NA	NA	NA	NA	NA	NA	NA	NA	214950	NA
O60331	NA	NA	NA	NA	NA	NA	NA	197230	NA	NA	NA	NA	NA	74019	NA	NA	NA	NA	NA	NA	NA	NA	NA	NA	NA	NA	NA	NA	NA	NA	NA	NA	NA	NA	NA	NA	NA	NA	NA	NA	NA	NA	NA	NA	NA	NA	NA	NA	NA
O60333	130990	29382	98665	104390	91404	1602700	287520	108810	448590	598660	563220	55525	276110	NA	35625	66360	107200	502900	80802	30455	497560	NA	NA	NA	54253	38363	NA	47799	13177	NA	86255	NA	37020	NA	26826	54921	NA	85432	22516	101730	27470	311080	NA	52629	68037	164960	81352	38597	62412
O60337	NA	NA	NA	169830	NA	NA	NA	166910	NA	NA	NA	187050	376560	NA	170830	NA	198790	NA	NA	NA	NA	179410	NA	NA	NA	NA	NA	NA	NA	NA	NA	NA	NA	NA	NA	NA	NA	102840	NA	NA	NA	NA	NA	NA	NA	NA	NA	NA	NA
O60341	NA	NA	134850	107400	181230	227220	7715400	4467000	684920	179060	150370	NA	249830	38849	162350	99596	260290	287700	94784	508000	159450	155470	129940	176580	260090	NA	26384	NA	80197	167440	485490	NA	216520	69466	43002	83260	673260	NA	409200	201980	36317	691180	58585	428520	275060	359950	30263	224180	258870
O60343	201550	4907.4	123760	233250	71228	298130	471160	238160	558330	310700	904470	152160	47578	161900	181150	87930	66930	384280	220130	378150	269520	NA	93406	70395	53822	124050	NA	NA	93791	320070	418470	8283.3	227190	185870	105140	520780	793250	NA	129940	150910	506260	133010	46034	81567	197400	NA	325970	101250	745810
O60344	NA	NA	NA	NA	NA	227970	NA	280350	223720	NA	NA	NA	NA	NA	NA	NA	NA	NA	NA	NA	NA	NA	NA	NA	NA	NA	NA	NA	236540	NA	NA	NA	NA	NA	NA	NA	NA	NA	137880	NA	NA	NA	NA	NA	NA	NA	NA	NA	NA
O60346	NA	NA	NA	NA	NA	NA	NA	NA	NA	NA	NA	NA	NA	NA	6902.6	5740.4	NA	72971	NA	NA	NA	NA	NA	337920	NA	NA	NA	NA	NA	NA	NA	NA	NA	NA	NA	NA	4065.8	NA	NA	NA	NA	NA	NA	NA	NA	NA	NA	NA	NA
O60353	NA	NA	NA	NA	NA	NA	NA	NA	NA	NA	NA	NA	NA	NA	NA	NA	NA	NA	NA	NA	NA	NA	NA	NA	NA	NA	NA	NA	NA	NA	NA	NA	NA	NA	NA	NA	NA	NA	NA	NA	NA	NA	NA	NA	NA	NA	NA	NA	NA
O60361	2035000	2032900	2052900	1354300	2151400	9701400	12231000	18184000	16485000	737100	6894500	8672100	NA	3748400	1288400	577140	NA	1059800	1773900	3863900	NA	NA	5722600	2041400	1750700	NA	573180	1665800	777160	1710800	NA	897300	863250	6849500	NA	NA	4751100	5488800	8124700	761250	551410	1022000	1622300	NA	1886600	596720	9284400	4946500	1784200
O60381	NA	NA	NA	NA	NA	NA	NA	NA	NA	69987	27112	NA	NA	NA	NA	NA	NA	NA	NA	NA	NA	NA	NA	1587600	NA	NA	NA	NA	NA	NA	NA	NA	NA	NA	NA	NA	NA	27315	NA	NA	NA	NA	NA	NA	NA	NA	NA	NA	NA
O60427	NA	NA	NA	NA	164460	NA	NA	NA	NA	NA	145880	NA	NA	NA	NA	NA	513750	NA	NA	NA	16703	359300	NA	NA	NA	NA	156920	330600	NA	NA	NA	NA	415610	NA	NA	NA	277460	NA	NA	NA	641650	NA	NA	170320	37977	NA	NA	NA	112020
O60437	4284100	6625500	10671000	9534300	5217400	2313600	12932000	2524800	6284800	5363300	2670300	3735600	1467000	4688800	3860000	4548000	5365300	5584600	4200500	6014400	4885900	3940100	1968100	4401200	2522000	2783200	101420	5561300	2233500	1446000	2215300	117350	2430900	683890	480150	2947100	2597000	3663400	3602400	3548200	987920	4139900	1831300	1988800	5316500	3822300	671410	5445700	3468200
O60443	135110	NA	213040	123280	386620	578360	NA	NA	NA	384760	1433100	176570	NA	NA	340600	119150	345970	158100	3776100	298220	260400	NA	289310	418680	196650	58073	NA	NA	226910	191050	208800	134720	NA	133560	NA	310990	335020	NA	NA	NA	NA	NA	NA	NA	NA	NA	44556	NA	NA
O60447	NA	NA	NA	NA	NA	NA	204130	102070	131370	316410	68078	NA	NA	NA	NA	NA	NA	NA	NA	NA	NA	NA	NA	62307	NA	NA	NA	NA	NA	NA	NA	6182500	NA	NA	113580	NA	NA	NA	NA	NA	NA	NA	NA	NA	28315	107470	NA	NA	NA
O60449	NA	NA	NA	NA	NA	20126	NA	193370	NA	NA	37357	3112000	33000	NA	NA	NA	NA	NA	NA	NA	61949	NA	NA	NA	NA	NA	NA	NA	1078600	NA	32684	NA	NA	NA	NA	NA	NA	NA	NA	NA	NA	NA	75822	16333	253480	NA	NA	NA	18906
O60462	NA	NA	NA	NA	49106	84926	NA	80538	140080	NA	NA	NA	NA	NA	NA	NA	51145	NA	NA	NA	44769	NA	61554	NA	74795	NA	NA	NA	NA	NA	NA	NA	NA	NA	NA	NA	NA	774120	NA	NA	187970	NA	NA	NA	39260	66915	50878	NA	43693
O60476	245080	NA	NA	396410	223310	NA	NA	800550	694640	896000	868270	213290	NA	NA	199320	127710	97928	NA	968770	204750	274650	NA	NA	671070	184290	NA	NA	207180	146510	NA	NA	NA	222090	NA	NA	167790	NA	671760	NA	NA	104390	80373	NA	NA	NA	NA	73723	87571	NA
O60486	NA	NA	NA	NA	NA	NA	NA	NA	NA	NA	NA	NA	NA	NA	NA	NA	NA	NA	NA	NA	NA	NA	NA	NA	NA	NA	NA	NA	NA	NA	NA	NA	NA	NA	NA	NA	NA	NA	NA	NA	NA	NA	NA	NA	NA	NA	NA	NA	NA
O60487	NA	NA	NA	NA	NA	969980	NA	NA	NA	NA	NA	NA	NA	NA	NA	NA	NA	NA	NA	NA	NA	NA	NA	NA	NA	NA	NA	NA	NA	NA	NA	NA	NA	NA	NA	219320	NA	NA	257380	212400	NA	NA	NA	106030	NA	133770	627350	NA	NA
O60488	3358100	3490500	1060000	6125700	2314200	12892000	5039000	3725400	3946800	3293200	5631000	2372200	3165600	3626000	2390600	1713400	21684000	4786400	3886100	8987400	2170800	4472300	2235300	7538800	2190200	2084800	1047400	3577800	1153700	4167500	11259000	255090	6556300	947580	NA	2786700	3703300	25479000	2398600	2959900	3346900	2579300	1440400	3272100	1596500	2553700	3127200	859230	3347100
O60493	12288000	23062000	21665000	22059000	10560000	6868100	7963800	22452000	23547000	7466100	1022400	8746400	10272000	16848000	7077400	12579000	2969400	13900000	12434000	20869000	8546700	12765000	10694000	13162000	14232000	8351400	1026000	8707300	14792000	16836000	25822000	5774800	16423000	4391400	7888200	18146000	24589000	3271000	6957500	25010000	8046500	18697000	2474800	19528000	13250000	21331000	8477400	16281000	30514000
O60496	130470	240250	NA	304840	NA	490450	NA	NA	NA	1049300	NA	NA	517960	NA	NA	NA	NA	NA	NA	NA	186030	NA	NA	89594	NA	159710	56239	NA	NA	84453	457130	NA	NA	NA	NA	NA	NA	NA	NA	NA	NA	NA	NA	NA	NA	NA	NA	NA	NA
O60499	NA	NA	605580	900250	388370	289780	652030	730450	989810	1143000	875350	1172500	723320	231150	883490	513630	NA	1462100	NA	NA	378350	NA	NA	1042300	NA	372830	320040	459840	NA	916450	1381400	NA	770440	NA	NA	386850	576730	NA	914380	252470	NA	759870	NA	1326500	NA	NA	450120	NA	NA
O60502	1056100	2720500	1778100	1268300	2018300	888800	503510	1623900	513360	2446500	1094000	1312500	963670	960840	1581500	1648400	1319000	3349700	1990200	1314000	1466300	1835000	1442800	1141200	744650	1411700	125360	2482400	954010	1344300	1409000	1668000	2797400	666200	1010100	1908400	2041800	2758200	1311500	3158600	486980	1166600	398440	925070	672840	1271100	640330	364460	3421600
O60503	NA	NA	NA	NA	NA	NA	NA	NA	NA	NA	NA	NA	NA	NA	NA	NA	NA	NA	NA	NA	NA	NA	NA	NA	NA	NA	NA	NA	NA	NA	NA	NA	NA	NA	NA	NA	NA	NA	NA	NA	NA	103910	NA	NA	NA	NA	NA	NA	NA
O60504	1257400	1970300	1231300	1866200	1203000	3188800	1052600	1868700	1443300	1325600	2504400	784000	2155900	1644300	1003300	374260	1231600	2177100	997570	1062000	697760	418120	417860	548400	290560	901410	278060	862350	715840	583680	901940	763440	1080600	542830	435090	655100	893640	484030	428670	272780	514850	306850	NA	868090	17605	357950	422750	NA	513570
O60506	32422000	53736000	45496000	37446000	36178000	34744000	64055000	68642000	80666000	57152000	38481000	26556000	39276000	50289000	33763000	36162000	65544000	47615000	45922000	41402000	22052000	41125000	29499000	35475000	34219000	34320000	14447000	43518000	28922000	34831000	45960000	22455000	31280000	26404000	23080000	27024000	44072000	16186000	36280000	37499000	29229000	39926000	11671000	31820000	19003000	33219000	17821000	17912000	34020000
O60507	NA	NA	NA	NA	NA	NA	NA	NA	NA	NA	NA	NA	NA	NA	NA	NA	NA	NA	NA	NA	NA	NA	NA	NA	NA	NA	NA	NA	NA	NA	799750	NA	NA	NA	NA	NA	NA	NA	NA	NA	NA	NA	NA	NA	NA	NA	NA	NA	NA
O60508	NA	NA	NA	NA	NA	239650	236600	NA	NA	151650	NA	NA	NA	NA	NA	75609	NA	NA	NA	139940	NA	NA	NA	NA	70893	NA	NA	NA	NA	NA	228030	NA	120870	NA	NA	NA	93119	NA	NA	NA	NA	138480	NA	NA	NA	NA	NA	160630	NA
O60513	NA	NA	NA	27633	NA	NA	NA	NA	NA	679080	NA	NA	NA	NA	NA	NA	NA	NA	NA	NA	NA	NA	NA	NA	NA	NA	NA	NA	NA	NA	NA	NA	NA	NA	NA	NA	NA	NA	NA	NA	NA	NA	NA	NA	NA	NA	NA	NA	NA
O60516	NA	NA	NA	NA	NA	NA	NA	NA	NA	NA	NA	NA	NA	NA	NA	NA	NA	NA	NA	NA	NA	NA	NA	NA	NA	NA	NA	NA	NA	NA	NA	NA	NA	NA	NA	NA	NA	NA	NA	NA	NA	NA	NA	NA	NA	NA	NA	NA	NA
O60518	NA	116980	363060	274000	212700	119010	747750	249680	425960	782710	NA	409170	195470	NA	169550	NA	39281	143710	111400	NA	NA	NA	418790	NA	NA	73807	NA	NA	234270	NA	157450	308670	NA	325540	NA	NA	NA	NA	509650	365970	NA	49789	NA	1753200	NA	53458	154330	406280	418030
O60524	185630	379960	NA	253770	265340	137290	663400	759660	1435900	151480	112350	334120	649670	NA	NA	179200	744080	272370	266200	NA	278550	341930	NA	NA	NA	115300	NA	270830	302340	169210	333990	114770	187370	1941300	NA	NA	NA	41552	NA	469240	117950	101770	60381	148080	130210	326970	NA	144310	19991
O60547	4957400	8875000	10720000	8822300	8182300	6047700	6644600	8565700	9330200	1007600	2836800	3468000	3037800	10062000	4375000	6400000	5357100	15171000	4946800	5016400	7309600	5931300	9148600	5332300	3738600	4151900	1305600	5778900	6954300	4212500	12154000	11407000	11619000	2452800	3916400	6034900	6606600	5639200	10297000	9821000	8176200	5456800	3802400	10024000	3570600	6493500	9967700	5575100	7943000
O60551	730290	894570	513620	NA	488880	444320	2520600	581130	2508100	818490	1166900	152610	327330	NA	721850	315990	656760	847110	551540	284320	592210	462390	125590	NA	NA	NA	176780	533740	108310	NA	369160	422160	345890	308420	NA	61822	NA	809700	531980	666740	NA	709420	353560	NA	494500	333950	509820	741590	305240
O60563	NA	NA	NA	NA	NA	NA	NA	NA	NA	NA	NA	NA	NA	NA	NA	NA	NA	NA	NA	NA	NA	NA	NA	NA	NA	NA	NA	NA	NA	NA	NA	NA	NA	NA	NA	NA	NA	137210	NA	NA	NA	NA	NA	NA	NA	NA	NA	NA	30381
O60565	NA	NA	NA	NA	NA	NA	NA	NA	NA	NA	NA	NA	NA	NA	NA	NA	NA	NA	NA	NA	NA	NA	NA	NA	NA	NA	NA	NA	NA	NA	NA	NA	NA	NA	NA	NA	NA	NA	NA	NA	NA	NA	NA	NA	NA	NA	NA	NA	NA
O60566	NA	NA	NA	NA	NA	NA	NA	NA	NA	NA	NA	NA	NA	NA	161730	NA	NA	390130	NA	NA	NA	NA	NA	759350	344630	NA	NA	NA	NA	NA	NA	NA	NA	NA	NA	284870	NA	NA	NA	NA	NA	967260	NA	NA	NA	858330	658550	NA	NA
O60568	1174800	842950	2242700	1922500	1012900	1067500	2117000	2064500	2771900	816890	1495200	146700	1069300	1938000	1634700	1085200	927190	1854900	2414000	1710600	1644700	1989100	1116400	1246900	1032200	1509900	1265400	1396100	170550	680560	3909100	877290	2359200	1194900	1005200	1555300	6601600	1659200	2363300	4146000	1885300	1854200	1034800	1450600	928150	1382000	860950	1614200	1524300
O60573	NA	NA	NA	NA	NA	366260	1094800	1850200	306210	NA	1518000	NA	NA	NA	1535600	NA	NA	1255600	NA	301630	320160	NA	NA	NA	NA	550550	100610	71650	903490	398700	950190	NA	667200	338970	NA	557220	NA	586520	860880	681820	NA	467910	NA	838720	NA	155030	294580	923080	631240
O60583	NA	NA	NA	NA	NA	NA	NA	NA	NA	58588	NA	NA	NA	NA	NA	NA	NA	NA	NA	NA	NA	NA	NA	22276	NA	NA	NA	NA	NA	NA	NA	NA	NA	NA	101970	NA	NA	NA	NA	NA	NA	NA	NA	NA	NA	NA	NA	NA	NA
O60603	NA	NA	NA	NA	NA	88499	NA	391080	NA	NA	NA	NA	NA	NA	NA	NA	NA	NA	NA	NA	NA	NA	NA	NA	NA	NA	NA	NA	NA	72431	149390	NA	56339	NA	NA	NA	NA	NA	NA	NA	17718	NA	NA	NA	NA	NA	NA	NA	57669
O60610	13906000	20415000	20843000	15912000	13353000	5797500	18503000	10376000	19058000	13903000	7522800	7189700	10934000	15634000	14500000	12990000	26590000	22685000	23477000	13422000	12764000	19107000	11363000	14133000	12421000	9595600	5615700	13591000	7889100	11981000	14444000	4660500	18388000	8710000	5109500	12720000	22029000	14150000	13142000	26983000	9761500	15073000	4843800	20351000	13930000	14952000	4263300	15474000	26297000
O60613	9306900	8480300	NA	10266000	NA	8990000	17072000	31452000	30848000	21913000	10048000	8762800	14196000	11952000	389630	6599400	NA	NA	NA	9565600	7836100	2643200	5846700	4673700	5978700	6452900	5106400	7429200	6590000	6249600	7489100	5934500	7813000	4423700	1566800	1572900	5089500	938310	6798700	21390000	9551600	2196600	3612200	6597300	6164400	4871400	6435800	6258600	12426000
O60635	NA	NA	NA	NA	NA	NA	NA	NA	NA	NA	NA	NA	NA	NA	NA	NA	NA	NA	NA	NA	NA	NA	NA	NA	NA	NA	NA	NA	NA	NA	NA	NA	NA	NA	NA	NA	NA	NA	NA	NA	NA	NA	NA	NA	NA	NA	NA	NA	NA
O60645	1520000	1492200	NA	1412600	488930	1409000	2038000	4158100	971390	1826100	2016900	324160	1013900	179370	298870	NA	773400	682890	339640	517220	709280	903140	424620	866720	140650	NA	123530	352580	144900	440110	2213300	250670	449880	92646	900640	176940	413170	766970	368380	NA	464440	273510	39744	NA	282900	211890	105020	212010	1301100
O60656	34899000	62975000	59646000	34802000	75850000	23315000	91656000	36808000	113990000	26302000	6941100	20008000	20810000	63976000	83485000	40734000	60524000	88887000	121730000	101340000	30424000	50084000	69766000	32947000	39440000	58214000	19889000	46359000	51580000	35150000	21255000	78048000	89541000	51052000	38245000	81875000	66904000	87973000	85689000	89594000	88438000	71178000	75376000	92328000	63339000	140430000	42092000	101200000	86719000
O60658	5455700	NA	2180900	NA	NA	NA	107520	38183	175110	249850	NA	NA	191630	NA	NA	NA	NA	53001	6490800	74966	NA	NA	NA	75320	3038300	NA	NA	480510	NA	NA	NA	3363000	NA	NA	2968500	4027000	NA	4086500	NA	44501	NA	NA	NA	NA	NA	NA	NA	NA	NA
O60664	15814000	37870000	31047000	38148000	20611000	33817000	36262000	46614000	40686000	20125000	26849000	13164000	18786000	21594000	19787000	20150000	23076000	46702000	18598000	30537000	17510000	29813000	39818000	27451000	18128000	16080000	8082000	23261000	21652000	28649000	32657000	38782000	24350000	13987000	18495000	28886000	32313000	17667000	28931000	31722000	14402000	17607000	9231600	23995000	8174700	18529000	29245000	15617000	27819000
O60669	NA	NA	NA	NA	NA	295420	NA	NA	436530	187340	969760	NA	NA	385960	NA	NA	275680	NA	NA	NA	NA	NA	269060	NA	NA	NA	NA	NA	NA	NA	NA	NA	NA	NA	NA	NA	268760	454310	NA	212370	NA	206280	NA	NA	NA	NA	232330	NA	163010
O60671	NA	NA	NA	854200	NA	NA	609510	610580	NA	NA	NA	NA	NA	NA	NA	NA	NA	NA	418800	NA	NA	NA	NA	NA	NA	332250	NA	NA	NA	NA	NA	NA	NA	NA	NA	NA	NA	NA	NA	NA	NA	NA	NA	NA	NA	NA	NA	NA	NA
O60674	NA	NA	1813300	NA	NA	NA	NA	NA	NA	183320	NA	NA	104380	NA	NA	NA	NA	1919000	NA	NA	NA	NA	NA	NA	NA	NA	NA	NA	NA	NA	NA	NA	NA	1574000	NA	NA	NA	NA	NA	NA	NA	NA	NA	NA	152920	2526600	NA	NA	NA
O60678	NA	NA	NA	NA	NA	NA	NA	565200	NA	NA	NA	NA	NA	NA	NA	NA	NA	NA	162150	NA	NA	NA	NA	NA	NA	NA	NA	NA	NA	NA	NA	NA	NA	NA	NA	NA	NA	NA	NA	NA	NA	NA	NA	NA	NA	86303	NA	NA	NA
O60683	NA	1506500	930680	171680	134270	NA	96313	36786	NA	923730	643210	316050	167460	NA	513530	NA	NA	NA	1956100	929650	163990	692090	646470	698620	286170	485760	NA	443380	642960	103000	NA	788480	NA	320410	331320	142420	714990	4189000	NA	NA	167240	NA	491490	NA	1594700	406750	NA	NA	626150
O60684	321500	674670	1303300	1252000	1086900	261200	810180	771650	1638200	1046500	205220	1134500	1174600	656250	631370	855410	1294500	1655700	650170	849530	240320	712780	355640	487220	371050	NA	60140	242450	454380	560050	711660	125260	572140	278950	NA	185240	559260	635870	528570	NA	374730	291850	188800	837710	661280	652510	NA	512820	471730
O60701	340870000	291840000	336180000	325580000	4.21e+08	128410000	369550000	220420000	545630000	247060000	221690000	115850000	250690000	303470000	322310000	290720000	284910000	349770000	419380000	266960000	165260000	252420000	349030000	179610000	289920000	149520000	87967000	357120000	218430000	169610000	191780000	330770000	266590000	123600000	214310000	267200000	263280000	371920000	511020000	539020000	176520000	411190000	178060000	383890000	94974000	385530000	222510000	155910000	314230000
O60704	NA	NA	NA	NA	NA	219120	1511400	NA	1404800	NA	NA	NA	974240	NA	NA	NA	NA	NA	141060	212980	NA	NA	NA	NA	NA	NA	NA	NA	NA	NA	140340	NA	NA	NA	NA	NA	NA	NA	NA	NA	NA	NA	NA	NA	NA	NA	NA	425500	487370
O60711	106420	2001700	1757300	836050	332460	4408200	2152200	4003100	886150	4960200	NA	613780	1853700	289710	133080	1012100	879240	3228300	228450	NA	3116200	1712400	391550	1939700	504800	1061500	215850	759290	264420	1692900	2801200	224150	1175300	501470	NA	1149400	NA	NA	NA	NA	100220	NA	NA	NA	NA	198740	NA	NA	2123400
O60716	20478000	26499000	33643000	35728000	23444000	24418000	38764000	25084000	47807000	26657000	20680000	21414000	18500000	20095000	17330000	24295000	32072000	31633000	31852000	26781000	21524000	21755000	18539000	20404000	21482000	20004000	3060000	21824000	15815000	18451000	26337000	17332000	23559000	20316000	9368700	25332000	28012000	16464000	13866000	21071000	10155000	17060000	4765900	18753000	7702900	15096000	5714500	13218000	32566000
O60725	NA	NA	NA	NA	NA	NA	NA	NA	NA	NA	NA	NA	NA	NA	NA	NA	NA	NA	NA	NA	NA	NA	NA	NA	NA	NA	NA	NA	NA	NA	NA	NA	NA	NA	NA	NA	NA	NA	NA	297740	NA	172210	NA	NA	NA	NA	301350	NA	NA
O60732	NA	NA	NA	NA	NA	NA	NA	NA	NA	NA	NA	NA	NA	NA	NA	NA	NA	NA	NA	NA	NA	NA	NA	NA	NA	NA	NA	NA	NA	NA	NA	NA	NA	NA	NA	NA	NA	NA	NA	NA	NA	NA	NA	NA	NA	NA	396760	NA	NA
O60733	NA	NA	NA	NA	NA	NA	NA	NA	NA	NA	NA	NA	NA	NA	NA	NA	NA	NA	NA	NA	NA	NA	NA	NA	NA	NA	NA	NA	NA	NA	NA	NA	NA	NA	NA	NA	NA	NA	NA	NA	NA	NA	NA	NA	NA	NA	NA	NA	737580
O60739	1213000	NA	NA	NA	NA	NA	4409800	NA	NA	NA	NA	NA	NA	NA	NA	NA	NA	NA	NA	NA	NA	NA	NA	1309200	1293700	NA	NA	NA	NA	NA	NA	NA	NA	NA	NA	NA	NA	NA	NA	NA	NA	NA	NA	NA	NA	NA	NA	NA	NA
O60749	20196000	27266000	31870000	27097000	23222000	15384000	34301000	33867000	37987000	26374000	22691000	17171000	16756000	26071000	41239000	23276000	37326000	33518000	26986000	64033000	26306000	44238000	58427000	28007000	49370000	39041000	9774500	28984000	33750000	38624000	21911000	34235000	43510000	33927000	27593000	25024000	37422000	20341000	20702000	28651000	18325000	40094000	11315000	37863000	18911000	25274000	13738000	18427000	52057000
O60762	8500800	4104900	5475200	11615000	4550400	6786000	4966300	12151000	2450600	12130000	5890100	2021800	4214200	13092000	7175700	2387800	11088000	6972700	7839700	3784700	13202000	5197800	3718800	4459400	5989700	7469700	1671500	5819600	1989900	4232200	5448600	2698800	4376500	864790	4580700	4706100	7202400	17307000	6768300	8893000	2170700	10325000	5334100	6713700	9958900	10830000	10021000	6108400	6056900
O60763	37994000	53447000	62024000	52867000	37465000	26534000	67119000	60418000	70056000	56826000	38809000	40003000	53770000	58988000	31702000	38196000	46282000	46173000	48766000	54593000	33876000	47125000	47948000	35674000	29139000	20164000	17449000	43339000	33569000	36361000	41073000	34771000	29910000	21747000	21267000	32652000	59424000	33445000	44902000	58654000	30163000	45184000	25004000	51927000	36423000	45682000	23954000	46445000	50139000
O60783	NA	664090	1715900	NA	3930600	1436100	1536800	1631300	3104400	2596000	NA	1128800	2827400	2583000	462090	NA	1175600	991010	582710	1055400	274570	454390	658120	391630	NA	2405000	876900	NA	500950	NA	390550	511410	730270	535360	537030	895710	1088900	5601100	13480000	1047400	2238100	1095800	NA	790650	NA	3194500	NA	NA	1287900
O60784	7524200	12753000	15601000	16611000	7356200	12040000	40468000	9134100	32998000	21187000	10199000	9490500	12518000	8395600	6115500	13583000	30050000	7795300	12782000	11900000	5197100	11521000	8657300	8282500	8904300	6369300	1860200	9142300	7730900	8678600	10232000	7129700	9485700	3724900	9312300	13527000	12494000	17640000	2469800	3324300	3684200	3055000	4801700	4480800	4750800	3183200	573190	8056100	10257000
O60812	NA	NA	NA	NA	NA	NA	NA	NA	NA	NA	NA	NA	NA	NA	NA	NA	NA	NA	NA	NA	NA	NA	NA	NA	NA	NA	NA	NA	NA	NA	NA	NA	NA	NA	NA	NA	NA	NA	NA	NA	NA	NA	NA	NA	NA	NA	NA	NA	NA
O60825	920570	578200	NA	NA	574150	188280	1180000	NA	1332200	NA	278800	357260	NA	661140	NA	272260	2407100	NA	NA	NA	356720	NA	NA	406720	70510	348880	NA	NA	343380	242000	141310	NA	47053	1258800	NA	NA	1343100	158560	823240	555720	458750	73564	612090	502960	247130	NA	681400	585960	150000
O60826	4010400	3896800	5432300	5131000	4640800	6685700	9234000	9575500	11878000	4046400	4475800	1194300	3340100	6123700	2896200	3047600	3159400	4236100	4876900	2253400	4223100	4521200	2650000	2637200	2768700	2122300	1253900	3738000	2481300	2369500	3623600	1032100	4577400	1851500	1691600	4170700	5665100	1399300	4161300	9259200	2763500	4411700	1563300	4876100	2611600	5068200	2340700	3837800	5911500
O60828	NA	NA	1220900	NA	NA	NA	NA	1331600	NA	NA	NA	NA	NA	763300	450730	NA	819400	NA	574400	NA	452530	569800	NA	NA	373820	717090	NA	NA	NA	309930	NA	NA	NA	NA	NA	NA	NA	596910	286120	NA	NA	NA	NA	NA	157280	327750	NA	NA	NA
O60829	NA	NA	NA	NA	NA	NA	NA	NA	NA	NA	NA	NA	NA	NA	NA	NA	NA	NA	NA	NA	11316000	NA	NA	NA	NA	NA	NA	NA	NA	NA	NA	NA	NA	NA	NA	NA	NA	173280000	NA	NA	NA	NA	NA	NA	NA	NA	NA	NA	NA
O60830	402700	NA	NA	1322800	NA	334700	1295100	NA	1008600	2376700	485980	NA	540260	NA	NA	1239500	1830400	1727300	1777900	NA	NA	1438700	NA	NA	NA	NA	NA	NA	NA	NA	NA	NA	NA	NA	NA	NA	NA	1382500	3618500	NA	NA	NA	NA	3945300	2857500	1276800	NA	NA	NA
O60831	NA	NA	NA	NA	NA	NA	NA	NA	NA	NA	NA	NA	NA	NA	NA	NA	NA	NA	NA	NA	NA	NA	NA	NA	NA	NA	NA	NA	NA	NA	NA	NA	NA	NA	NA	NA	NA	NA	NA	NA	NA	1055200	1062300	NA	NA	1185900	NA	NA	NA
O60832	268700	873950	2335900	1773700	1332300	1405300	2186200	1628400	5103900	3870600	1991200	1243000	1588900	2224500	1657600	884960	1597000	4747100	3024500	832850	780000	1272800	1624300	1293100	1256700	805910	1194300	2598900	1439900	549360	2679600	1450900	384210	1131400	1721600	1684500	809440	74160	4463500	2932900	1095600	2597100	770090	3032700	1578300	1113500	4936800	809880	1628500
O60841	2549600	5746600	5099100	3463700	2883500	1582900	4556500	4582400	7587700	5524200	1815500	4148700	3275500	4004400	3144600	2234100	5106800	4893800	4378000	3547900	2415500	3772400	1560900	4510500	2729300	2024200	753340	4000300	1902400	2834500	4923800	2410900	4082400	2191800	2233400	2482300	3810200	5677800	4053600	1944000	1871200	2284600	1119300	3795300	1806400	2645400	1399400	2336600	4401300
O60869	4220800	5576500	3336800	2060700	4724100	9974400	31899000	13465000	52965000	28640000	13833000	12377000	23089000	14455000	2507600	1200600	11047000	2587700	8856300	6629700	4929100	1737700	2488600	3845100	4300200	1042700	2395600	1790600	1622800	3265800	5133800	6958100	5377900	774340	4884900	3943500	2761100	7132400	7961800	4109500	5349600	2528300	1138100	2478200	651910	8069500	8539600	499830	6091200
O60870	NA	NA	NA	NA	NA	NA	NA	NA	NA	NA	NA	NA	NA	NA	NA	NA	NA	NA	NA	NA	NA	NA	NA	NA	NA	NA	NA	NA	NA	NA	NA	NA	NA	NA	NA	NA	NA	NA	NA	NA	NA	NA	NA	NA	NA	NA	NA	NA	NA
O60879	1596800	2134000	2654700	2257500	2033400	1224300	2911300	1602200	2469300	2994500	1572300	1658900	2806200	1257500	1472200	2001500	1791100	2337600	1971800	2079100	2046100	1336900	658590	1645800	1354100	1025500	424930	1440600	660880	1539800	1616900	131550	1628300	860600	238710	989230	1434100	2475100	1243300	2338200	853400	1797100	415250	16902000	1128800	1530700	405750	1346800	1836400
O60880	NA	NA	NA	NA	NA	NA	NA	8985900	NA	508580	381320	2718300	NA	NA	NA	NA	NA	NA	NA	NA	NA	443920	NA	615500	NA	NA	NA	NA	NA	NA	696120	NA	NA	NA	NA	NA	529880	NA	NA	NA	548720	NA	NA	NA	NA	NA	NA	NA	NA
O60884	7706000	25187000	21864000	19908000	18182000	16935000	44079000	27934000	38212000	29064000	13449000	13708000	23526000	17407000	14693000	10777000	19276000	26954000	19537000	15590000	15639000	19652000	10626000	16509000	8012400	16283000	7900100	15777000	7169500	9677000	12510000	10050000	11258000	8337200	12605000	21497000	10182000	17333000	18805000	9769500	4175900	10411000	7722100	17924000	10365000	21884000	2178700	5181000	9573900
O60885	NA	NA	86879	124070	NA	85369	NA	NA	NA	NA	135250	NA	159300	50984	98927	72967	83070	63240	42323	80608	52786	56038	55729	50780	16781	18762	NA	NA	42557	NA	82718	NA	59707	89486	NA	40186	25257	NA	NA	32842	56076	NA	NA	32667	17946	NA	33529	NA	113580
O60888	26155000	34275000	25769000	14856000	7160000	85951000	147410000	69613000	82039000	43485000	25169000	33609000	78869000	42154000	3647200	13603000	46835000	10469000	6400800	65887000	15050000	5049300	3350200	51004000	52241000	48216000	24180000	59905000	38630000	53533000	18567000	88287000	36396000	23403000	25312000	2669100	15280000	102380000	106880000	55825000	NA	34631000	9025600	80262000	53722000	88453000	70416000	37866000	58977000
O60895	NA	NA	NA	NA	NA	NA	NA	NA	NA	NA	NA	NA	NA	NA	NA	NA	NA	NA	NA	NA	NA	NA	NA	NA	NA	NA	NA	NA	NA	NA	NA	NA	NA	NA	NA	NA	NA	NA	NA	NA	NA	NA	NA	NA	NA	NA	NA	NA	NA
O60906	NA	NA	NA	NA	NA	NA	NA	NA	NA	NA	NA	NA	NA	NA	NA	NA	NA	NA	NA	NA	NA	NA	NA	NA	2238900	NA	NA	NA	NA	NA	NA	NA	NA	NA	NA	NA	NA	NA	NA	NA	NA	NA	NA	NA	NA	NA	NA	NA	NA
O60907	NA	NA	NA	NA	NA	NA	NA	NA	NA	NA	NA	NA	NA	NA	NA	NA	NA	NA	NA	NA	NA	NA	NA	NA	NA	NA	NA	NA	NA	NA	NA	NA	NA	NA	NA	NA	NA	NA	NA	33373	NA	NA	NA	NA	NA	NA	NA	NA	NA
O60921	NA	NA	NA	153730	NA	140230	NA	NA	NA	NA	NA	NA	NA	NA	NA	NA	492360	NA	NA	NA	NA	NA	NA	NA	NA	NA	NA	NA	NA	NA	NA	NA	NA	NA	NA	NA	NA	139950	NA	NA	NA	NA	NA	NA	NA	NA	NA	NA	NA
O60925	NA	NA	2268600	NA	980380	1623100	5478400	3006800	11056000	981730	2486300	810740	3161200	503360	NA	NA	2520600	871350	NA	938530	1100700	876800	NA	550600	860660	288830	612840	NA	NA	786650	710150	NA	NA	NA	701390	NA	937900	419460	1338400	NA	NA	1354300	951670	572370	293120	NA	794340	NA	821580
O60927	4308600	4434000	7089100	6164300	4456300	1327600	2040500	2567800	5334100	NA	1381400	2362600	NA	5591700	2965800	3064900	8034500	5332100	4711700	1980100	2181500	2045300	7606900	3168200	3494800	1431100	NA	3683900	2300000	3384800	4272000	4581000	3837700	1743900	633450	604660	1106400	8413600	1709800	2232700	NA	NA	NA	NA	1735600	2309200	NA	NA	3923600
O60934	NA	113100	NA	NA	82286	125300	511970	85656	344040	208470	272080	119210	123670	171000	66999	53230	185620	205180	163300	271160	NA	NA	NA	113300	115840	NA	NA	110590	90634	115580	158660	NA	218370	NA	NA	NA	NA	169920	NA	NA	NA	149300	NA	NA	61994	NA	NA	75971	410750
O60936	NA	1412600	4093000	2680500	2242500	NA	1957200	1379700	3734600	3485900	4795200	4257000	2913100	2108900	2912700	NA	4373500	3625600	2444300	2531500	1106400	1445400	2107400	3080800	944680	1639700	762740	2321900	474230	1416300	2204200	2082000	1224100	1199900	3732000	4028000	3680400	NA	2498100	1294000	1082600	395290	1523800	865710	2377700	2473200	3741700	1397200	934840
O60941	204530	307330	NA	272820	NA	NA	NA	NA	337760	NA	NA	279410	NA	336450	273630	NA	420500	460780	168490	276470	166480	NA	104300	NA	NA	291650	166580	111440	43539	NA	NA	NA	165910	568460	91672	117180	103510	NA	NA	NA	NA	NA	NA	NA	198830	79271	NA	NA	NA
O60942	NA	NA	NA	37987	NA	25632	NA	NA	NA	NA	92204	153610	NA	NA	NA	NA	NA	NA	40635	NA	NA	NA	NA	NA	NA	NA	NA	NA	NA	NA	NA	NA	NA	NA	NA	NA	NA	NA	NA	NA	NA	NA	NA	NA	NA	NA	NA	NA	NA
O75015	NA	NA	NA	NA	NA	NA	NA	NA	NA	NA	NA	NA	NA	NA	NA	NA	NA	NA	NA	NA	NA	NA	NA	NA	NA	NA	NA	NA	NA	NA	NA	NA	NA	NA	NA	NA	NA	NA	NA	NA	NA	NA	NA	NA	NA	NA	NA	NA	NA
O75022	102000	98204	342910	425490	NA	NA	NA	NA	NA	98924	NA	144610	NA	204430	NA	171080	202870	96919	159530	131570	137430	NA	NA	NA	NA	NA	NA	NA	166700	NA	NA	172750	NA	NA	NA	194540	NA	NA	222210	NA	95248	NA	NA	NA	NA	169880	NA	NA	NA
O75023	175730	1179800	970970	1075800	490790	783500	823370	1268300	1143600	1089200	2176300	2560700	742810	434200	242870	348100	626340	198360	NA	1200000	102890	556670	496080	247010	NA	362670	205780	458370	NA	935200	1694800	793620	142580	564560	NA	427210	316890	NA	1256500	157080	1313900	500960	393930	216520	426400	1258400	442520	445180	NA
O75027	1715900	1658200	2065400	4235600	1665200	590130	741160	1615000	NA	1693600	1943500	128800	2551100	2523000	1212900	1802300	3794900	1821600	2647900	3063700	1579000	3079400	1293100	1241900	1214100	1379300	832390	1904900	1498100	1295100	1234600	595280	2064800	1113100	1302900	1752300	1376600	3182400	5279700	3257500	1444600	4106200	1067200	3129000	2880300	2913300	1564800	2752800	2346400
O75044	NA	NA	NA	61162	NA	161910	308640	NA	NA	210370	188650	NA	44386	NA	NA	67084	55228	NA	NA	NA	NA	NA	NA	NA	NA	NA	19632	NA	NA	NA	NA	257110	196220	NA	NA	NA	NA	NA	NA	NA	17615	NA	NA	NA	NA	NA	NA	NA	NA
O75051	NA	361550	NA	NA	876830	1698800	36591	19286000	NA	29551000	25750	NA	NA	745100	NA	869130	8005.8	NA	NA	NA	NA	NA	NA	NA	NA	NA	NA	NA	NA	NA	NA	NA	NA	NA	NA	NA	NA	NA	NA	NA	NA	NA	NA	NA	NA	NA	NA	NA	NA
O75052	124930	64653	396890	758980	510890	NA	NA	NA	NA	297060	NA	NA	NA	58610	80729	282560	172610	124820	211370	137210	97152	108700	76790	108650	300450	317710	24319	266600	59533	250710	232700	NA	108350	78258	60378	29545	62065	1389600	22967	134380	NA	53357	43136	92361	NA	95894	NA	49169	95303
O75054	NA	NA	NA	NA	NA	NA	NA	NA	NA	50141	NA	NA	NA	NA	NA	NA	105480	NA	NA	NA	NA	NA	NA	NA	NA	NA	NA	NA	NA	NA	NA	NA	NA	NA	NA	NA	NA	NA	NA	NA	NA	NA	NA	NA	NA	NA	NA	NA	NA
O75056	NA	NA	NA	NA	NA	NA	NA	NA	NA	NA	145210	NA	NA	NA	NA	NA	NA	NA	NA	NA	223750	NA	NA	NA	NA	NA	NA	NA	NA	NA	NA	NA	NA	NA	NA	NA	NA	NA	NA	NA	NA	NA	NA	NA	NA	NA	444820	NA	NA
O75061	NA	NA	NA	NA	NA	NA	NA	NA	NA	NA	NA	NA	NA	NA	NA	NA	NA	NA	NA	NA	NA	NA	NA	NA	29668	NA	NA	NA	NA	NA	NA	NA	NA	NA	NA	NA	NA	NA	NA	NA	NA	NA	NA	NA	NA	NA	NA	NA	NA
O75063	NA	NA	NA	155140	138490	NA	NA	NA	NA	NA	NA	NA	NA	NA	202860	NA	442450	691090	348850	NA	109790	260490	475250	167880	NA	NA	NA	NA	125770	NA	158770	NA	190910	84675	NA	237790	349980	1726800	110420	142190	108600	278020	NA	NA	101310	NA	25514	76931	272470
O75064	NA	NA	NA	NA	NA	NA	NA	93852	NA	NA	NA	NA	NA	NA	NA	15329	NA	NA	NA	NA	NA	NA	NA	NA	NA	NA	NA	NA	NA	471080	73470	NA	NA	NA	NA	NA	NA	NA	NA	15589	NA	NA	NA	NA	NA	NA	NA	NA	NA
O75071	NA	NA	NA	NA	200920	NA	NA	NA	NA	NA	851470	1757200	NA	NA	NA	NA	NA	NA	NA	NA	NA	NA	NA	NA	NA	NA	NA	NA	NA	NA	NA	NA	595930	NA	NA	NA	NA	NA	NA	NA	NA	NA	NA	NA	NA	NA	NA	NA	NA
O75081	266960	173650	212260	NA	230510	NA	NA	NA	NA	NA	NA	NA	NA	NA	NA	140730	NA	NA	NA	141160	NA	116990	390460	NA	96703	70638	NA	NA	180330	NA	NA	127140	NA	NA	116720	117480	NA	NA	NA	39997	NA	49133	NA	NA	NA	NA	NA	NA	142960
O75083	96756000	163530000	156060000	161200000	152570000	95827000	122350000	214850000	179160000	120430000	113060000	58058000	82839000	158230000	111450000	123150000	144650000	216140000	139880000	131310000	136340000	124460000	129140000	107610000	114580000	71335000	74567000	120030000	104100000	113720000	176850000	90470000	144990000	84726000	60101000	101080000	130450000	71854000	1.16e+08	1.18e+08	118670000	115130000	89559000	156350000	83611000	131070000	85433000	117120000	127080000
O75095	NA	NA	NA	NA	NA	NA	NA	636610	NA	695330	342320	NA	NA	NA	NA	NA	NA	NA	NA	NA	5887800	NA	NA	NA	1180700	NA	NA	NA	NA	NA	NA	NA	NA	NA	NA	NA	NA	NA	NA	NA	NA	NA	NA	NA	NA	NA	NA	NA	6551200
O75110	86593	39242	NA	NA	NA	NA	NA	NA	NA	NA	NA	NA	NA	NA	NA	NA	NA	NA	NA	NA	NA	NA	NA	NA	NA	NA	NA	NA	NA	NA	NA	NA	NA	NA	NA	NA	NA	NA	NA	42116	NA	NA	NA	NA	NA	NA	NA	NA	NA
O75112	NA	NA	NA	NA	NA	NA	NA	553990	NA	NA	NA	NA	NA	NA	NA	NA	NA	NA	NA	NA	NA	NA	NA	NA	NA	NA	NA	NA	NA	NA	NA	NA	NA	NA	NA	NA	NA	NA	NA	NA	NA	NA	NA	NA	NA	NA	NA	NA	NA
O75113	NA	103670	NA	70106	81435	45698	118510	52960	57911	133090	130070	46742	32555	NA	NA	NA	NA	NA	NA	69080	36566	22618	NA	46623	NA	10395	NA	NA	51725	NA	96172	NA	NA	NA	NA	41551	67028	15457	31076	NA	NA	27420	NA	NA	29409	NA	51559	NA	621870
O75116	1645000	2676800	2902500	2533600	2256100	1862000	3180000	3297400	4726100	1364800	2497000	1196200	3258400	2553600	1691300	1587700	2356600	3301000	2220500	2315000	3682000	2155000	1303600	1832900	1182800	1199900	1075800	2632300	1224900	2299800	2542000	333420	2211600	1007000	499640	1471700	2428100	5065200	2919700	2771400	2272400	2307000	298360	4450500	1371100	2574400	794530	2422100	6812000
O75122	128660	179950	162700	224560	117930	83406	NA	373750	346420	240350	181230	NA	180730	165820	132440	185250	144220	291160	342750	206500	169250	211880	146200	146670	62832	17238	29295	87699	99377	84308	202950	26097	148380	29101	NA	NA	158730	337580	NA	70147	33457	49796	NA	NA	103820	84952	NA	200220	290650
O75127	NA	NA	NA	NA	NA	NA	NA	NA	NA	NA	NA	NA	NA	NA	NA	NA	NA	NA	NA	NA	NA	NA	NA	NA	NA	NA	NA	NA	NA	NA	NA	NA	NA	NA	NA	NA	NA	48284	NA	NA	NA	NA	NA	NA	NA	NA	NA	NA	NA
O75128	225780	208150	NA	204240	78660	NA	201570	NA	NA	197290	42208	332080	83305	265560	51698	119870	242460	28905	106180	74138	135340	30684	94279	NA	85735	31466	11524	29728	106670	21765	NA	NA	57925	60923	21141	74124	117450	541510	NA	24532	48659	18728	NA	18483	NA	97462	10963	NA	66884
O75131	20148000	32108000	43513000	38356000	28924000	16449000	59274000	23716000	51153000	28603000	20121000	20258000	20386000	26626000	25580000	25679000	35271000	41680000	33774000	32247000	16076000	31732000	26731000	22502000	16942000	18787000	10465000	22691000	18292000	12541000	25566000	17198000	28441000	17640000	7710000	22764000	24467000	26452000	38618000	55337000	22056000	39190000	7441700	15256000	27907000	32449000	10545000	22637000	33286000
O75140	367590	31216	NA	NA	NA	NA	NA	NA	471940	144560	NA	NA	104220	NA	NA	NA	54206	NA	39960	NA	NA	NA	NA	NA	NA	NA	NA	NA	NA	24650	NA	NA	NA	41570	NA	NA	21404	74750	NA	NA	NA	NA	NA	NA	NA	NA	NA	NA	NA
O75143	NA	94660	NA	200540	NA	138970	467100	107320	326720	309360	NA	274530	NA	NA	NA	NA	288410	NA	NA	NA	NA	NA	NA	NA	NA	NA	NA	NA	NA	NA	NA	NA	NA	NA	NA	1376600	NA	NA	NA	NA	NA	NA	NA	NA	NA	767620	NA	NA	NA
O75144	NA	NA	NA	NA	NA	NA	NA	NA	NA	447870	NA	NA	NA	NA	NA	NA	NA	NA	NA	NA	NA	NA	NA	NA	NA	NA	NA	NA	NA	NA	NA	NA	NA	NA	NA	NA	NA	NA	NA	NA	NA	271990	NA	NA	NA	NA	NA	NA	NA
O75145	NA	NA	NA	NA	NA	NA	197980	NA	NA	NA	NA	NA	NA	NA	NA	NA	NA	NA	NA	NA	NA	NA	NA	NA	NA	NA	NA	NA	NA	NA	NA	NA	NA	NA	NA	NA	NA	NA	NA	NA	NA	NA	NA	NA	NA	NA	NA	NA	NA
O75146	701610	1424200	1099200	1804300	718910	991670	1699500	1385300	2071200	2899700	2317900	1556500	1608900	1163400	320740	324470	1174500	1545100	1067000	937690	437250	1207700	1125400	1317700	217690	262690	345080	663780	817720	422680	1176400	423880	1362300	99188	178440	760890	1725600	1171100	1298300	2483900	859210	916460	355470	1260500	863650	1236100	265740	1335700	1526100
O75147	NA	NA	NA	NA	NA	NA	231450	NA	NA	NA	NA	NA	NA	NA	NA	NA	NA	NA	NA	NA	NA	NA	NA	NA	NA	NA	NA	NA	NA	NA	52221	NA	NA	NA	NA	19463	NA	NA	NA	NA	NA	NA	NA	NA	NA	NA	NA	167870	NA
O75150	105130	175830	NA	117190	2243700	89037	215460	370830	398130	113740	220660	117600	156280	NA	NA	NA	712810	194080	NA	NA	275980	NA	NA	1893600	NA	NA	26545	970420	NA	2131200	NA	NA	NA	NA	NA	149620	NA	215570	NA	703310	NA	1247200	NA	52292	145280	NA	NA	NA	84058
O75152	139260	149240	71815	91086	NA	70590	NA	163200	564990	977780	174950	NA	141360	NA	149030	NA	275940	7382.3	113690	123950	NA	NA	10329	NA	74502	NA	NA	NA	12299	NA	84395	NA	109490	NA	NA	23855	12264	NA	8540	15660	NA	16449	NA	40332	NA	33745	NA	NA	143310
O75153	2293200	4238100	5566800	6092700	5464600	2194700	5083300	5760800	11928000	6335300	2499900	2624900	4246100	4292800	3861500	3465100	3263700	3130900	5453900	4757900	5392300	3125000	6202100	2410300	2700100	2979300	2769000	2767900	3917500	2537400	4394200	3921400	4258900	1876400	2198100	3019700	3702100	6158700	5209000	4221700	4972900	6675500	1572000	7456100	6906100	7307000	1641600	6370100	7211300
O75154	63327	NA	NA	NA	NA	NA	NA	NA	NA	NA	NA	NA	NA	NA	NA	NA	NA	NA	NA	NA	NA	NA	NA	NA	6666400	NA	NA	NA	NA	743180	NA	NA	NA	NA	NA	NA	NA	NA	NA	NA	NA	NA	NA	NA	NA	NA	NA	NA	NA
O75155	NA	NA	NA	NA	NA	NA	214040	NA	NA	NA	20157	63811	NA	NA	NA	NA	NA	NA	NA	NA	NA	NA	NA	NA	NA	34532	NA	50914	NA	NA	NA	NA	124780	NA	NA	NA	NA	NA	NA	NA	NA	239270	39878	2923600	NA	NA	NA	NA	NA
O75157	2576800	6396000	4469500	NA	7237200	NA	NA	NA	1803900	634900	NA	612110	NA	8534200	3106500	236820	NA	509780	1757800	507180	2092600	3790700	8819400	521800	NA	NA	166900	NA	6973000	NA	789060	667540	563320	NA	2009100	359350	764060	8900200	NA	4718300	NA	2286600	NA	3683200	5042100	NA	732580	2695800	3188900
O75165	434380	947020	1308600	1293000	594020	1141500	2104200	2640000	1260900	1655700	1186500	1049800	1139100	942000	462370	710910	2011800	1507100	917630	680090	794480	1228400	359600	459880	405250	306810	488340	438100	483370	708620	1676900	51045	752640	1171700	322270	674450	1413100	282390	1065000	1048600	1053200	1107700	264530	969740	627860	1020400	238790	1652100	1187000
O75167	NA	47336	NA	77382	76211	NA	NA	NA	NA	NA	NA	NA	NA	NA	NA	40119	37024	65077	NA	23418	44977	NA	21194	57156	NA	26020	NA	NA	NA	NA	NA	14831	NA	NA	NA	NA	NA	NA	NA	NA	NA	NA	NA	NA	NA	NA	NA	NA	NA
O75170	3578700	5205200	5327400	3138100	3495800	3225500	6283400	2306500	12298000	7166600	2991900	3121500	4036800	6253100	4415700	3356100	8935000	2694000	5449600	4211700	1902500	3687100	5301500	2518400	2553200	4492800	837830	3520400	1783600	3810800	2433900	3455800	4293100	3352300	2424200	2429400	3358500	2572900	3079300	2650900	2793900	3169200	1764600	3509600	3607600	5584800	2138000	2960500	5897700
O75175	246350	NA	694470	278360	426570	131800	581080	NA	584860	1021100	301080	NA	277340	NA	384060	NA	888240	624330	552230	303230	205260	528790	NA	535420	127910	493410	101080	134570	350770	397510	778580	NA	390690	NA	156420	221470	1056100	163400	172740	NA	NA	188390	NA	NA	65058	NA	NA	231480	781160
O75177	NA	NA	NA	NA	NA	NA	NA	NA	NA	NA	NA	NA	NA	NA	NA	NA	NA	NA	NA	NA	NA	NA	427510	NA	NA	NA	NA	NA	NA	NA	NA	NA	NA	NA	NA	NA	380130	NA	NA	NA	NA	254620	NA	NA	NA	NA	NA	NA	NA
O75179	NA	NA	NA	28373	NA	NA	83352	NA	NA	30328	55587	39711	72597	NA	NA	NA	33273	NA	NA	35634	NA	NA	NA	NA	NA	NA	NA	NA	NA	11932	NA	NA	NA	NA	NA	6621.2	29385	227470	NA	NA	NA	NA	NA	NA	NA	NA	8586.5	108360	3026.3
O75182	NA	NA	NA	NA	NA	NA	3249900	131510000	46913000	NA	NA	NA	NA	NA	NA	NA	NA	NA	NA	1485800	NA	NA	NA	256770	NA	NA	NA	NA	NA	NA	NA	NA	NA	3982700	NA	NA	NA	NA	NA	NA	NA	NA	NA	NA	NA	NA	NA	NA	NA
O75190	NA	NA	NA	NA	NA	NA	NA	NA	NA	2290400	NA	1346300	NA	NA	NA	NA	NA	NA	NA	NA	NA	NA	NA	NA	NA	NA	NA	NA	NA	NA	NA	NA	NA	NA	368260	NA	NA	NA	NA	NA	NA	NA	NA	NA	NA	NA	NA	NA	NA
O75191	32623000	24218000	30857000	27783000	51503000	5366600	39448000	15961000	49594000	19772000	16219000	6392200	14557000	54725000	30759000	39890000	41749000	12825000	27237000	58406000	36324000	9698300	45173000	17702000	27399000	34281000	21844000	16655000	18553000	40537000	14410000	12773000	31650000	30749000	16134000	11472000	13859000	38013000	32347000	50513000	18333000	37952000	22138000	15172000	29440000	29891000	11218000	49190000	22575000
O75192	2469300	12263000	4083100	2874000	5097100	1057700	9911500	9274900	22083000	1329200	749290	501600	1301500	1437600	4189600	3881900	5749600	2957600	5181500	3879900	2585300	535600	7349200	763890	383810	1965700	2142300	2105200	3564000	1345700	NA	2595300	530470	255400	934450	3253700	3252700	10863000	5527300	28463000	1425900	4351300	1579600	2701700	10379000	2280600	1870000	5967200	4634400
O75197	NA	NA	NA	NA	NA	NA	NA	NA	NA	NA	NA	NA	NA	510070	5298900	914910	NA	NA	NA	NA	NA	NA	NA	NA	NA	NA	NA	NA	NA	NA	NA	NA	NA	NA	NA	NA	NA	NA	NA	NA	NA	NA	NA	NA	NA	NA	NA	NA	NA
O75204	NA	NA	NA	NA	NA	NA	NA	NA	NA	NA	NA	NA	NA	NA	NA	NA	NA	NA	NA	NA	NA	NA	NA	NA	NA	NA	NA	NA	NA	NA	NA	NA	NA	NA	NA	NA	NA	NA	NA	NA	NA	NA	NA	NA	NA	NA	NA	NA	NA
O75208	31470000	75074000	52516000	54541000	45873000	17384000	23025000	28892000	40737000	63129000	37698000	27863000	29795000	34846000	22180000	34394000	47960000	37388000	46162000	41093000	31758000	40318000	38702000	31871000	36911000	31868000	22153000	59528000	44403000	38596000	26895000	26499000	55757000	28334000	31091000	43837000	45197000	46888000	38738000	53757000	39811000	55611000	21924000	61493000	36665000	32466000	25405000	30904000	38918000
O75223	12933000	27316000	16938000	21207000	17502000	4360500	16808000	4495100	19263000	38267000	21208000	13391000	8862800	9395100	10365000	15804000	41215000	16012000	19330000	21245000	14729000	18203000	18410000	15341000	10287000	10086000	7678500	15573000	20460000	18765000	16343000	14897000	27440000	9278400	6844600	18202000	21475000	22305000	20459000	22722000	24330000	18621000	15341000	20064000	15280000	19664000	19389000	15636000	25694000
O75251	12847000	19339000	15041000	4828800	12274000	5645400	3271000	15788000	29891000	11929000	8708300	14908000	4095000	19990000	14857000	10873000	11151000	15745000	10687000	18464000	8869400	10014000	18045000	8688900	12581000	6606100	4989600	12795000	12698000	1239000	7135500	7331400	6995600	15310000	3979900	5643900	9580200	7435000	12643000	13212000	8513700	12502000	3913900	11287000	5095800	9634600	7529900	8814600	14829000
O75298	NA	NA	89214	335000	175440	NA	NA	NA	NA	NA	NA	NA	NA	829670	NA	NA	235570	382490	4763500	180700	393840	325730	199360	274670	NA	179810	129440	308930	NA	355410	501400	NA	617090	NA	142070	185620	279720	474560	435520	NA	NA	NA	123330	NA	708450	229500	249070	172240	890690
O75306	38277000	33694000	20168000	22757000	25868000	17656000	20113000	26194000	47804000	11693000	8835100	19054000	10989000	27114000	30415000	21902000	21114000	33707000	33491000	29647000	20293000	22941000	28629000	23446000	21625000	20076000	11217000	23545000	16587000	8580400	10995000	11236000	15168000	21659000	12088000	14468000	15339000	16499000	25007000	24769000	14982000	20341000	22068000	13829000	16834000	16710000	11007000	15879000	18381000
O75310	NA	NA	NA	NA	NA	NA	NA	NA	NA	NA	NA	NA	NA	NA	NA	NA	NA	NA	NA	NA	NA	NA	NA	NA	NA	NA	NA	NA	NA	NA	NA	NA	NA	NA	NA	NA	NA	NA	NA	NA	NA	NA	NA	NA	NA	NA	NA	NA	NA
O75312	NA	209350	270510	306040	NA	626830	403070	488490	919390	1123700	1527300	356710	540980	141430	482910	279410	1360800	675940	1385500	1101000	205090	480430	633510	144560	118740	251880	NA	160360	266050	365430	718040	382030	329800	287470	190770	233410	634860	1214100	169160	839040	489280	881180	370140	224270	436620	1078200	338670	352390	325100
O75317	NA	NA	279320	123570	196030	258980	NA	NA	887920	NA	251880	NA	NA	433190	97332	NA	NA	156150	219990	NA	NA	NA	96131	NA	NA	NA	64128	NA	NA	264110	NA	NA	NA	NA	77819	NA	NA	317570	318720	NA	96673	NA	82576	120700	131370	NA	247730	NA	NA
O75319	NA	NA	NA	NA	NA	NA	NA	NA	NA	NA	NA	NA	NA	NA	NA	NA	NA	NA	58176	NA	NA	NA	NA	NA	NA	NA	NA	NA	NA	NA	NA	NA	NA	NA	NA	NA	NA	NA	NA	NA	NA	NA	NA	NA	NA	NA	NA	NA	NA
O75323	455750	2399500	192500	1455100	1519700	1278600	NA	1408200	NA	1370300	3486200	1133900	564100	1345500	1470400	1199500	4345900	5617100	736190	945650	1953000	2334100	2356000	2286200	590810	466600	1533900	1323700	1472600	2007500	3107100	383840	2208000	401680	301500	384370	1982000	NA	2700600	2370100	4814500	2722500	309390	1023100	545390	1900500	3844900	1569500	4267900
O75326	NA	NA	NA	NA	121920	NA	NA	NA	NA	NA	NA	NA	NA	NA	NA	NA	NA	NA	NA	NA	NA	NA	NA	NA	NA	NA	NA	NA	NA	NA	NA	NA	NA	NA	NA	NA	NA	NA	NA	NA	NA	NA	NA	NA	NA	NA	NA	NA	NA
O75330	384960	2290400	3617800	3538000	2409300	920290	2199300	NA	2575000	NA	NA	NA	NA	6834200	833210	3214100	1440100	5137800	4003200	1992000	1577700	6216100	3763400	3598800	2633400	733590	1624900	2385000	3707100	401770	767080	2992900	863110	954050	2388400	1401700	1317000	2229500	3233700	1706800	3095200	698700	2914400	2270300	652860	3083200	1305200	1239400	1265900
O75340	10470000	11284000	18312000	14281000	17477000	19091000	26746000	30338000	31972000	3632000	1095400	NA	188740	28237000	14422000	12357000	15689000	39851000	23483000	30864000	12293000	11502000	16010000	10126000	13054000	10053000	8947200	9862800	7080000	8806600	17746000	9524600	18502000	5298600	5690900	14766000	32074000	16289000	10613000	15916000	10768000	13266000	8303700	7507600	7196300	16353000	13791000	19593000	18085000
O75347	61649000	58170000	107360000	60703000	72661000	NA	NA	1270700	9400300	3721400	2113400	7267900	NA	97955000	50674000	62574000	76272000	69650000	56169000	67229000	52931000	88297000	84677000	28785000	60029000	30820000	32652000	46478000	101310000	27685000	24930000	107110000	55902000	24330000	44248000	48813000	78982000	61097000	73571000	84456000	77313000	55251000	59732000	112320000	55767000	77718000	32744000	19048000	68882000
O75348	14131000	24066000	24517000	22409000	13159000	8942300	16958000	21180000	20535000	29871000	16190000	16398000	24190000	16006000	6262000	13935000	10820000	29819000	12433000	23465000	5022100	13451000	19997000	16203000	10295000	7019200	4636300	12871000	24080000	21217000	24275000	31332000	24750000	10104000	9843100	18997000	20678000	13174000	20975000	9577800	12787000	7893600	6995100	18381000	10754000	18419000	20392000	22637000	36153000
O75351	8283500	11592000	16020000	10956000	12692000	14755000	14152000	24093000	23835000	5047300	8708900	9790000	7100800	10618000	7980000	8829100	9568600	13880000	9882000	7460600	8987400	10532000	8920900	7705900	4993900	3243400	3522000	6524900	7426400	4776100	9515900	4233100	6590100	4145900	2985600	5573500	10447000	7231500	2885900	4487400	3910000	5243200	549330	6854700	2868100	6323600	1772100	2907500	7746500
O75352	70347000	111870000	103270000	91850000	83552000	31145000	109230000	86061000	136310000	150850000	55069000	36829000	90338000	56465000	71735000	49941000	12533000	102560000	103430000	104510000	47673000	106300000	87438000	79579000	60610000	72969000	18255000	123050000	68868000	93108000	88615000	38109000	76396000	66390000	77091000	77099000	124730000	52098000	76281000	100700000	99686000	1.31e+08	23215000	124890000	69393000	77789000	48704000	87039000	95527000
O75354	NA	NA	NA	NA	NA	NA	NA	NA	NA	NA	NA	NA	NA	NA	NA	NA	NA	NA	NA	NA	NA	NA	NA	NA	NA	NA	NA	NA	NA	NA	558420	NA	NA	NA	NA	NA	NA	NA	NA	NA	NA	NA	NA	NA	NA	NA	NA	NA	NA
O75356	74361000	131650000	104110000	81789000	89942000	50073000	142770000	110430000	225750000	67791000	83157000	77553000	43641000	98022000	83616000	94209000	43974000	71676000	72316000	75586000	38333000	112300000	87642000	53264000	86513000	52447000	15915000	97359000	57853000	41183000	35172000	77363000	106810000	81324000	69167000	83730000	106990000	109580000	117920000	196990000	100250000	81148000	58069000	90609000	70821000	75875000	60776000	55274000	157510000
O75362	NA	NA	61387	NA	NA	NA	NA	NA	NA	NA	NA	NA	NA	NA	NA	NA	NA	NA	NA	NA	106900	NA	NA	NA	NA	NA	NA	NA	NA	NA	NA	NA	NA	NA	NA	NA	NA	NA	NA	NA	NA	NA	NA	NA	NA	NA	NA	NA	NA
O75363	NA	NA	NA	NA	NA	NA	NA	NA	NA	NA	NA	NA	NA	NA	NA	NA	NA	NA	NA	NA	NA	NA	NA	NA	NA	NA	NA	NA	NA	NA	NA	NA	NA	NA	NA	NA	NA	NA	NA	NA	NA	NA	NA	NA	NA	NA	NA	NA	NA
O75366	NA	NA	NA	NA	NA	NA	4091700	5218600	14436000	4730900	1935200	1693200	5455800	NA	NA	NA	NA	NA	NA	NA	NA	NA	NA	NA	NA	NA	NA	NA	NA	NA	NA	NA	NA	NA	NA	NA	NA	NA	NA	NA	NA	NA	NA	NA	NA	NA	NA	NA	NA
O75367	2664400	2341400	2461000	3901300	1717900	7459900	2849700	11978000	13278000	2386000	5786900	1692800	413820	4397700	1988500	3374100	2763800	7008700	5072900	646130	1441200	2634400	625100	2761900	2542000	3205700	4290200	2769600	593800	252950	907600	504330	148070	847790	NA	621300	NA	NA	33915000	33652000	33585000	27332000	8422300	32522000	6514700	19490000	19801000	10473000	411780
O75368	2682400	16360000	11469000	14260000	6723000	18652000	1456200	39290000	41563000	554360	20123000	2517100	5194500	13787000	607430	9197600	1632900	11809000	2700200	9132400	21575000	7689900	9807900	8125500	5758600	2483800	8063600	7847900	5540300	15314000	19667000	4143300	7230500	9405400	NA	5196000	9038000	NA	17961000	11621000	4524600	7391300	3960300	19814000	9124400	11496000	20399000	10730000	14773000
O75369	87022000	114490000	104830000	104150000	85184000	46751000	88813000	71517000	127260000	89698000	64651000	42527000	48032000	86184000	88425000	84037000	89570000	123410000	112100000	83548000	75129000	78397000	85498000	58244000	74554000	79627000	40837000	76816000	73865000	69988000	61397000	58735000	68905000	51264000	43634000	60437000	109860000	66740000	114190000	116660000	67990000	100560000	51700000	103250000	73410000	80292000	70368000	98187000	90106000
O75376	283550	359540	2021100	681420	343580	NA	NA	NA	69393	880710	NA	NA	NA	246370	891020	159380	1295300	392580	9140.5	NA	188940	1064100	219010	218190	74750	89824	NA	135720	922660	709680	NA	413860	259810	861330	113240	171790	1354400	343560	NA	987940	NA	300760	113670	215400	223320	167710	360240	NA	734420
O75379	NA	NA	NA	NA	NA	481890	404190	578860	1032200	NA	833280	NA	NA	NA	NA	297800	NA	NA	NA	NA	351290	472390	NA	NA	309210	NA	NA	NA	NA	NA	572390	265720	NA	NA	205160	NA	NA	1004700	NA	753040	NA	NA	NA	NA	315990	NA	NA	NA	482830
O75380	2048000	6558100	4416000	583390	7040400	3827300	6462000	5390300	23977000	11117000	2150500	6071600	4477200	1164800	746690	1899800	748650	1829400	662590	2444000	2976700	2315500	7016300	837260	1148800	1195700	2360100	1483100	2573900	1038600	NA	2937400	1034000	2383200	717200	1708800	1460600	744970	778560	4588900	1533800	1633300	1294500	2867100	1306500	1884700	3949000	1097100	4340400
O75381	7284300	12080000	6699300	9878400	6176800	3606600	27339000	24476000	28025000	15250000	16490000	3902400	8059100	6449000	3654800	5101200	11522000	6422000	9490200	7425300	2537900	7433800	5522000	5361900	5598800	3724300	1983900	5154700	4493200	6044800	3009000	3301500	3911300	3534300	4237300	5067800	8161000	14063000	488740	3155100	2623400	3255000	2085000	2447100	4320100	4061500	1916900	4056800	3728700
O75382	41449	NA	52668	49035	NA	107290	NA	202480	NA	NA	NA	55027	186450	NA	NA	36330	25242	65312	NA	NA	NA	NA	NA	NA	NA	NA	8841.6	NA	NA	37095	NA	NA	166570	NA	NA	NA	NA	NA	NA	773150	NA	NA	NA	NA	NA	NA	NA	NA	13718
O75387	1598000	4426300	2342900	4975500	3034600	594810	16263000	6725600	8198300	10031000	2819700	5337200	8722000	3107900	2956200	1486100	4362800	2929900	963700	2039000	1357500	1048500	3914600	1235300	607580	1385300	822910	926300	1021200	772740	694600	3542100	NA	629170	NA	550920	2284400	989540	3059200	2979800	611470	447460	621000	816700	1326700	2224100	NA	1992000	895520
O75390	60816000	108690000	99404000	93653000	82686000	54517000	105370000	129040000	153540000	82704000	65082000	37216000	39624000	87991000	62389000	71701000	181750000	107030000	88940000	99591000	78965000	72896000	93122000	69405000	44040000	66961000	37836000	88556000	77128000	59422000	72825000	82413000	97948000	44718000	43585000	70409000	55747000	161350000	134200000	118100000	89082000	127050000	49584000	90377000	72794000	88734000	65643000	88631000	110100000
O75391	NA	472350	453190	586930	278220	NA	2094200	NA	1431700	NA	NA	NA	NA	254400	456430	457200	NA	429930	289880	494410	383850	NA	520020	NA	311400	302040	NA	353870	388960	357180	NA	360070	NA	NA	741760	427010	705420	323470	501580	847230	NA	1582200	NA	1055100	NA	1055900	462620	597420	1001100
O75394	NA	3758600	NA	NA	1063700	NA	NA	NA	NA	NA	NA	NA	NA	3357500	NA	NA	1322800	NA	2252500	1319100	NA	NA	NA	NA	NA	NA	NA	NA	NA	1055800	NA	NA	NA	NA	NA	NA	NA	2405200	NA	NA	NA	NA	NA	1399300	NA	NA	NA	NA	NA
O75396	69181000	97968000	87906000	82599000	75943000	54832000	127880000	123860000	160170000	126230000	66243000	57934000	121210000	75631000	65293000	63262000	63629000	62433000	83952000	48856000	63996000	70869000	56040000	56587000	59087000	54137000	31425000	69153000	44766000	47600000	48110000	40221000	47203000	69179000	23428000	45177000	96752000	51402000	44656000	50767000	35483000	58178000	10948000	66933000	53614000	52164000	31938000	31275000	75794000
O75400	503060	477020	638830	1428500	630680	926020	142110	1681000	1628700	858630	1494400	387060	1606300	636750	441740	930990	2126200	1618800	404860	695580	969680	650150	186730	226240	232550	227820	139220	367890	332270	672810	1458800	NA	388390	136960	113780	214070	1098400	319420	NA	236810	NA	440910	NA	NA	184390	191400	97721	376600	1250800
O75410	NA	NA	59228	259220	74454	218340	NA	974810	NA	95939	117530	44224	220070	43964	1148000	1471900	1562200	280260	NA	NA	33457	113320	NA	NA	NA	54650	NA	NA	NA	NA	NA	NA	NA	NA	NA	3393000	222410	NA	NA	116290	NA	NA	NA	NA	NA	NA	NA	82395	49398
O75414	NA	NA	NA	NA	NA	NA	437870	NA	NA	788700	526490	243740	925390	NA	NA	NA	NA	NA	NA	NA	NA	NA	NA	NA	NA	NA	NA	NA	9027700	228290	384580	NA	318740	330790	NA	200340	356990	514770	NA	160920	NA	154950	NA	236830	NA	NA	NA	88875	NA
O75420	30509	NA	NA	19401	54169	107750	NA	NA	NA	NA	NA	9720900	NA	86463	46735	NA	NA	NA	NA	NA	42294	18102	NA	28996	53706	NA	NA	NA	NA	30382	NA	NA	NA	NA	NA	NA	NA	197520	NA	NA	NA	NA	NA	NA	NA	NA	NA	43414	NA
O75427	NA	NA	NA	NA	NA	258070	4225800	830000	3853600	400280	431830	187680	537260	62122	NA	71109	NA	313080	NA	NA	80725	NA	NA	277650	NA	NA	487870	NA	63074	NA	381450	NA	93115	NA	NA	NA	373550	NA	94183	92709	1351000	100990	303130	NA	27695	NA	NA	71708	NA
O75431	4760600	8910500	8085600	7701900	6975400	515430	18337000	13793000	14656000	22394000	6405500	6607800	2194000	3430900	4208000	4095900	11403000	7912800	8449300	4585200	2565500	10742000	1869900	7522100	6827000	3280900	2942100	11178000	3394500	4046100	3074000	728590	6012500	804520	2114300	6522500	9996700	8261500	4870000	25777000	1164100	2716600	1931400	13503000	4027800	2293300	8821000	2416300	5413000
O75436	7769200	12742000	8455100	12030000	7350300	12595000	13783000	20390000	19868000	16553000	12381000	6694600	16314000	14473000	9365600	8698700	18229000	16555000	10832000	10488000	9314500	13515000	8943500	11117000	7499400	7416800	3017000	9420300	5483000	9200100	9528600	7311000	7732600	4440400	3690900	4098700	14279000	12071000	13421000	7516100	10364000	7151400	8563000	9301600	8066300	6922000	8491400	11821000	10969000
O75438	6971900	8208400	8974400	6417000	6235400	12773000	20866000	36139000	50526000	94102000	22665000	56752000	NA	4780500	6290500	5352900	NA	7556600	10882000	29645000	27680000	5798700	26360000	4955000	5116300	22048000	25630000	7332200	8786500	1844200	2742600	2968800	2738800	NA	4249400	5026200	10359000	3961400	27461000	NA	NA	NA	14859000	25630000	27989000	20531000	19308000	22205000	32855000
O75439	9722100	13057000	16760000	19283000	13209000	10598000	26371000	28097000	28439000	15266000	8710200	7081300	7387700	13815000	13691000	8320000	20078000	8765200	29355000	9168300	8269500	10910000	7860900	7504500	6278200	7497100	4464200	7850300	8102900	10688000	13217000	5355200	16432000	11848000	8330500	7558800	14060000	16062000	16550000	12345000	8579300	14085000	5420700	34549000	14655000	5521400	4158500	10837000	20781000
O75446	NA	NA	NA	NA	NA	NA	NA	NA	NA	NA	NA	NA	NA	NA	NA	NA	NA	NA	NA	NA	NA	NA	NA	NA	NA	NA	NA	NA	NA	NA	NA	NA	NA	NA	NA	NA	NA	NA	NA	NA	NA	NA	NA	NA	NA	NA	NA	NA	NA
O75448	NA	NA	NA	NA	56213	107000	128840	NA	NA	47864	NA	NA	NA	45081	141400	NA	31771	77683	140140	NA	NA	NA	NA	NA	79916	NA	NA	NA	NA	NA	57939	NA	NA	NA	NA	NA	NA	24429	NA	NA	NA	NA	NA	NA	NA	NA	NA	NA	NA
O75452	633310000	962120000	746910000	726550000	961670000	118550000	797150000	475160000	1172200000	430040000	231090000	172540000	354360000	783360000	210260000	807460000	741310000	645180000	504730000	737790000	262190000	854330000	686030000	516190000	652670000	597930000	164520000	821760000	440430000	428690000	305990000	814850000	483170000	546720000	369210000	416190000	454650000	137220000	670380000	980830000	513640000	879340000	394040000	831750000	440530000	805870000	491170000	352500000	610830000
O75459	NA	NA	NA	NA	NA	NA	NA	NA	NA	NA	NA	NA	NA	NA	NA	NA	NA	NA	NA	NA	NA	NA	NA	NA	NA	NA	NA	NA	NA	NA	NA	NA	NA	NA	NA	NA	NA	NA	NA	NA	NA	NA	NA	NA	NA	NA	NA	NA	NA
O75460	NA	NA	NA	NA	NA	NA	NA	NA	NA	146980	NA	NA	NA	NA	NA	NA	NA	NA	NA	NA	NA	475830	NA	NA	NA	NA	NA	NA	NA	NA	NA	NA	NA	NA	NA	NA	NA	NA	NA	124890	NA	NA	NA	NA	NA	NA	NA	NA	NA
O75473	NA	NA	NA	NA	NA	NA	NA	NA	NA	NA	NA	NA	NA	NA	NA	511070	NA	NA	NA	NA	NA	NA	NA	NA	254260	NA	NA	NA	NA	NA	NA	NA	NA	NA	NA	NA	NA	NA	NA	NA	NA	NA	NA	NA	NA	NA	NA	NA	NA
O75475	939070	1888500	1212000	1401600	898960	3421200	209780	5002500	3970200	4102100	3005600	138280	160880	822100	844860	580570	255900	1822700	1207000	163250	191880	1133500	1161700	798620	186530	518230	387270	1499800	51867	1006900	1706400	84517	775750	726630	679080	1040300	2359400	1847300	414460	1706700	1502400	382080	NA	151760	NA	978160	164960	1320100	NA
O75477	35635000	32585000	24599000	33396000	30822000	4332700	6060500	2307100	6544100	5954600	3364700	619760	2632200	21036000	25510000	21900000	24832000	31039000	44530000	26424000	24047000	40884000	27911000	28627000	27367000	29547000	8701300	38271000	17437000	18297000	19032000	21774000	20094000	26410000	18966000	22789000	52890000	11264000	24844000	79006000	28275000	36034000	9823400	36015000	13006000	34983000	21025000	9216100	35213000
O75487	3083000	47251	2355300	291570	58505	2085500	NA	2389800	1025900	873810	2168700	433610	NA	58907	NA	NA	NA	1952600	136660	14131	671670	NA	NA	291910	665950	387990	99518	53187	NA	326170	510910	NA	233890	31563	NA	137410	379080	NA	NA	NA	NA	218320	NA	NA	NA	NA	380640	NA	141240
O75489	49640000	39528000	22800000	20358000	36003000	22642000	45762000	52870000	88133000	27328000	21706000	22635000	18538000	40588000	36634000	23507000	28283000	38386000	26076000	40712000	21417000	20889000	50206000	27089000	28390000	15565000	17676000	26467000	30591000	10407000	12630000	14019000	15242000	29192000	15308000	20753000	31193000	18305000	30157000	32350000	22609000	28744000	26596000	24859000	17014000	17488000	26185000	30527000	31629000
O75494	2753900	3898300	2366600	2947300	865160	NA	NA	NA	2880500	NA	1622200	NA	NA	3950200	5868000	2331600	2957400	1646400	2621800	2294900	2412000	1898200	639550	2884600	3085700	1272000	2050000	1536800	2079200	262640	2739900	492380	1221900	1386300	NA	1940900	2839400	NA	444300	2559400	NA	3041000	1129100	2268700	1562200	3529000	NA	165200	1229500
O75496	NA	NA	NA	NA	NA	NA	NA	NA	NA	NA	NA	NA	NA	NA	NA	NA	NA	NA	NA	NA	NA	NA	NA	NA	NA	NA	NA	1642200	NA	NA	NA	NA	NA	NA	NA	NA	NA	NA	NA	NA	NA	NA	NA	NA	NA	NA	NA	NA	NA
O75503	NA	NA	338620	NA	NA	483090	NA	1142900	566150	428010	612700	164700	213590	NA	NA	191510	NA	NA	NA	NA	NA	278610	362970	NA	NA	NA	95295	NA	NA	655640	NA	NA	321580	NA	NA	NA	NA	1198800	337160	NA	NA	212130	406320	759290	423940	341240	408050	1424900	NA
O75506	6410100	9488800	8426200	10196000	6522200	5196000	9937300	7263800	6672900	2782700	4927200	2550400	NA	5789700	4920800	6564700	9153100	6963000	4989900	2841900	3171100	6363200	4295600	5724400	5302400	2000500	931560	5474700	3263100	5046700	5889100	NA	774940	NA	NA	818020	5133000	5097700	681690	759870	NA	NA	1248800	NA	2732900	NA	793150	NA	608130
O75521	259690000	286880000	343920000	244410000	259550000	136830000	556570000	459030000	694360000	417070000	3.06e+08	147740000	233440000	287500000	239080000	242610000	225830000	244130000	245800000	272260000	179420000	256890000	360430000	164270000	199790000	241050000	135460000	217360000	206850000	207990000	127840000	301610000	245770000	214780000	161440000	210250000	239700000	723840000	376380000	377590000	258150000	287870000	68435000	385400000	112860000	282640000	279130000	157990000	341110000
O75525	NA	397800	NA	NA	573570	NA	NA	NA	NA	NA	NA	282340	NA	NA	NA	NA	458370	NA	NA	589120	311720	NA	NA	NA	NA	NA	123680	NA	NA	NA	520460	NA	NA	NA	NA	NA	NA	NA	NA	NA	NA	NA	NA	450370	NA	NA	NA	NA	286860
O75528	NA	NA	NA	NA	NA	NA	NA	NA	NA	NA	NA	144780	NA	NA	NA	NA	219230	NA	NA	240890	NA	NA	NA	NA	NA	NA	NA	NA	NA	128170	NA	NA	NA	NA	NA	NA	NA	NA	NA	NA	NA	NA	NA	NA	NA	NA	NA	NA	NA
O75529	NA	NA	NA	NA	NA	NA	NA	NA	NA	NA	NA	NA	NA	NA	NA	NA	NA	NA	NA	NA	NA	NA	NA	NA	NA	NA	NA	NA	NA	NA	NA	NA	NA	NA	NA	NA	NA	NA	NA	NA	NA	NA	NA	NA	NA	NA	NA	NA	NA
O75530	NA	NA	NA	NA	NA	NA	NA	NA	NA	NA	NA	NA	NA	NA	NA	NA	NA	NA	NA	NA	NA	NA	NA	NA	NA	NA	NA	NA	NA	NA	NA	NA	NA	NA	NA	NA	NA	NA	NA	NA	NA	NA	NA	NA	NA	NA	NA	NA	NA
O75531	14443000	10748000	2479400	12914000	9389100	27926000	65098000	64162000	24085000	41221000	40989000	14197000	22388000	23019000	10889000	8350900	9771700	21940000	9198200	5064800	11885000	10306000	6905800	6636000	6986500	7463700	6193400	8480300	NA	3589700	4907700	10271000	4672900	5065400	3895600	NA	4657700	12207000	16386000	12382000	6262400	11186000	3894800	9516600	4888900	11599000	30334000	11718000	5479900
O75533	4565600	6954300	7402100	7631900	5409000	3513800	8764000	5592100	7016000	12781000	6598100	5522900	6465800	7235600	5959700	4564800	9590000	8938300	8377000	6709600	4495200	5240500	7952900	6109700	4019400	4878500	2140500	4542300	4446400	5000900	9545000	2284700	4246600	4050700	2531600	5103200	7131000	3580900	2064200	2772400	970130	2249200	1580700	1874300	3268200	3955800	1001100	3205900	6817700
O75534	5085800	8066000	8895800	8847800	6698900	3221300	10277000	5303900	16183000	4447800	3121600	2532500	4608100	6546400	4294700	4987200	12104000	5501600	8013500	5560200	2296100	4718100	4624600	5455600	3318800	4672700	1646300	6574900	4010600	3866500	7937300	918630	5276600	2244000	2221900	2960500	8059400	6121300	3723800	4141100	3482300	4518200	628470	4555500	2377100	3978900	590520	3366100	7878100
O75553	NA	NA	NA	NA	NA	NA	NA	NA	NA	NA	NA	NA	NA	NA	NA	NA	NA	NA	NA	NA	NA	NA	NA	NA	NA	NA	NA	NA	NA	NA	NA	NA	NA	NA	NA	NA	NA	NA	NA	NA	NA	NA	NA	NA	NA	NA	NA	NA	NA
O75554	NA	NA	NA	NA	NA	NA	NA	NA	NA	NA	NA	NA	NA	NA	NA	NA	NA	NA	NA	213690	NA	NA	NA	NA	NA	NA	NA	NA	NA	NA	NA	NA	NA	NA	NA	NA	NA	NA	NA	NA	NA	NA	NA	NA	NA	NA	NA	NA	NA
O75558	NA	583970	493120	289070	762550	NA	NA	617850	NA	1213600	1007700	381610	100990	NA	148930	404880	NA	354610	467230	179480	483870	461710	165340	216060	266460	182780	91552	NA	NA	957080	881530	NA	565250	NA	NA	613880	878580	NA	402250	NA	200720	520180	NA	250230	NA	NA	NA	123980	574690
O75563	172200	683430	350890	842660	166850	699740	560430	865100	292500	858290	NA	NA	517240	485500	NA	168270	NA	580500	696000	583540	374340	1286000	580780	822730	581580	169240	251420	229750	597660	328430	904240	NA	270530	347220	NA	98923	222640	NA	NA	NA	NA	NA	316990	NA	182570	209180	NA	559680	381250
O75569	1108300	2688000	546370	1577100	389270	1699900	2139900	1699000	2230600	1189600	1810900	844950	974070	991440	487380	479690	5393600	2822300	662360	1964200	470250	459110	607470	985290	NA	183380	NA	NA	563620	NA	NA	NA	455020	814600	NA	884760	2132200	1086700	NA	302760	608140	289480	NA	543570	NA	621250	117970	155810	471700
O75570	NA	210990	NA	NA	NA	NA	NA	NA	NA	642600	NA	NA	NA	243920	NA	NA	NA	NA	544780	NA	NA	NA	NA	181830	NA	NA	64488	112940	83938	NA	NA	NA	NA	NA	NA	NA	NA	NA	NA	NA	NA	33408	NA	NA	49604	NA	NA	NA	NA
O75575	NA	NA	NA	NA	NA	NA	NA	NA	NA	NA	NA	NA	NA	NA	NA	NA	NA	NA	NA	NA	NA	NA	NA	NA	NA	NA	NA	NA	NA	NA	NA	NA	NA	NA	NA	NA	NA	NA	NA	NA	NA	NA	NA	NA	NA	NA	NA	NA	NA
O75581	NA	NA	NA	NA	NA	NA	NA	NA	324560	NA	352290	883560	NA	NA	NA	NA	NA	NA	NA	NA	NA	NA	NA	NA	NA	NA	571670	NA	NA	NA	NA	NA	NA	NA	NA	NA	NA	NA	NA	NA	NA	NA	NA	NA	NA	NA	NA	NA	NA
O75582	NA	NA	NA	NA	NA	79000	NA	95298	NA	NA	NA	NA	NA	NA	NA	NA	NA	NA	NA	NA	NA	NA	NA	NA	NA	NA	NA	NA	NA	NA	NA	NA	NA	NA	NA	NA	NA	NA	NA	NA	NA	NA	NA	NA	NA	NA	NA	NA	NA
O75586	NA	NA	NA	NA	NA	NA	NA	NA	NA	NA	NA	NA	NA	NA	NA	NA	NA	NA	NA	NA	NA	NA	NA	NA	NA	NA	NA	NA	NA	NA	NA	NA	NA	NA	NA	NA	NA	NA	NA	NA	NA	NA	NA	NA	NA	NA	NA	NA	NA
O75592	NA	119130	96540	36189	202340	21848	598520	1817000	63272	19703	NA	139090	9908.4	7604.3	9107.6	52383	44790	52816	NA	58275	4881.2	20973	15227	12221	4032.8	6854.6	2671.5	179120	3460.5	7952.7	33637	NA	2952.8	NA	NA	3431.1	32065	NA	3041.5	NA	10337	3487.6	NA	NA	5701.4	NA	NA	NA	28003
O75594	215640	509380	1297300	497480	962280	NA	NA	3245700	NA	NA	323570	NA	NA	506410	1026100	745080	1318100	678480	NA	NA	NA	1530000	2500000	248880	248400	176190	753870	352980	2077900	165790	2278500	250440	NA	693910	NA	613450	NA	NA	933530	517310	403420	450330	3496300	974180	3536400	1333700	NA	1920100	244260
O75600	22338000	13479000	10507000	20838000	22162000	9610100	26123000	10050000	21649000	16128000	4504500	7320100	9222100	10332000	13269000	17335000	27441000	8375200	15191000	22732000	11156000	9066600	8144300	21557000	13631000	30419000	9328000	28136000	5691200	4438200	7315200	59335000	10169000	25417000	15230000	11740000	21848000	2531100	17617000	21596000	12688000	18272000	1065200	26069000	7204200	12374000	2982200	1249900	15446000
O75607	NA	NA	NA	NA	NA	NA	NA	NA	NA	NA	402110	NA	NA	NA	NA	NA	NA	NA	NA	NA	112500	NA	NA	NA	NA	NA	NA	NA	NA	NA	NA	NA	NA	NA	NA	NA	NA	2292900	NA	NA	NA	NA	NA	NA	NA	NA	320170	NA	NA
O75608	24628000	38796000	43341000	43717000	45050000	29506000	29580000	50263000	49731000	23974000	12372000	32148000	31910000	32967000	33216000	30114000	36220000	24157000	63556000	56754000	28647000	25426000	30816000	22615000	22579000	20864000	13814000	37587000	51562000	11226000	20721000	44801000	45176000	20673000	30830000	25184000	42298000	34339000	65445000	66766000	28549000	41401000	21985000	102190000	34342000	35790000	24154000	24488000	26687000
O75616	NA	NA	NA	NA	NA	NA	NA	NA	NA	384300	NA	NA	NA	NA	NA	NA	NA	NA	NA	NA	NA	NA	NA	NA	NA	NA	NA	NA	NA	NA	NA	NA	NA	NA	NA	NA	NA	NA	NA	NA	NA	NA	NA	NA	NA	NA	NA	NA	NA
O75628	NA	NA	NA	NA	NA	NA	NA	NA	NA	NA	NA	NA	NA	NA	NA	NA	NA	NA	NA	NA	NA	NA	NA	NA	NA	NA	NA	NA	NA	NA	NA	NA	NA	NA	NA	NA	NA	NA	NA	NA	136110	NA	NA	NA	NA	NA	NA	NA	NA
O75629	9636300	18718000	27391000	12677000	14383000	1433200	14137000	NA	27029000	NA	NA	NA	4102400	7211900	2450700	9435700	9700900	10776000	6215500	13032000	4113200	18843000	19004000	11727000	9645600	7238700	10221000	13101000	12748000	8173500	9664100	29699000	7875400	19268000	12079000	22419000	18800000	113100000	48321000	63388000	6341100	25821000	11263000	7623500	13678000	725750	7277800	30632000	33300000
O75636	262890	216380	317530	NA	811850	200930	1418100	3470400	2643200	NA	536840	NA	NA	2027000	NA	345320	896050	534700	NA	480930	1604300	NA	NA	288960	207040	2565100	3645400	1117200	508560	5318500	2816700	294980	912620	NA	NA	780440	918920	NA	5540100	2029900	NA	2265700	1881900	644410	434050	3234900	517240	17924000	1321600
O75643	2492200	2064800	3809700	2885000	2379700	3726400	4807300	6392200	5141500	5373900	2134300	2161100	2058600	3372000	2879600	3102900	4416100	4784300	4137500	2036300	2415300	2951900	1262400	2970100	1934100	1955000	1011000	2805000	2092500	1431500	4571200	294160	2163600	1613600	585530	2685700	3169800	1893700	1741800	2766600	1017400	2072700	1149400	2060200	2148200	1868200	729710	2606500	2054100
O75648	282990	151730	NA	65571	NA	NA	NA	191220	NA	NA	NA	NA	386720	NA	215970	NA	1119200	140070	128220	174820	78469	158620	NA	114890	NA	57848	144550	NA	NA	263210	113980	NA	96968	NA	77384	346100	448150	244520	93607	NA	NA	107110	195880	NA	239200	113520	NA	NA	71398
O75663	3905200	10427000	10416000	9754100	8061000	4729700	16993000	7702700	9386500	7695100	6821400	6594500	5434800	6317000	4630800	6501400	9679900	13330000	10181000	9726600	4209900	6488300	10525000	7168800	4150500	4055800	1569100	3422300	8761100	9303700	10517000	4114800	11178000	5142400	3112200	5203000	6882100	20666000	7446600	8993500	3484600	7210900	2133800	8279200	5307100	9815900	3951100	14067000	8728100
O75665	NA	NA	NA	NA	NA	NA	342690	326300	NA	NA	NA	NA	NA	NA	NA	NA	NA	NA	NA	NA	NA	NA	183930	NA	NA	NA	568750	NA	NA	1187000	NA	NA	NA	NA	NA	NA	NA	NA	NA	NA	NA	NA	NA	NA	NA	NA	NA	NA	1932500
O75674	3333100	5925300	4261000	3933000	2877500	1174600	7375700	5250400	19145000	6665600	4117200	5123300	4131000	4555000	3199200	2507600	8399000	2268200	8356800	2401700	2060000	6428900	3030600	4307600	1627200	1715800	206440	2356900	1935100	1079700	2261600	694700	2501700	1028000	2831700	3143400	3826600	8583300	1903300	1319500	1414800	2110100	1715700	382280	2089200	3093300	NA	5206500	2958100
O75676	NA	NA	NA	NA	NA	205320	NA	NA	179210	335340	NA	NA	283020	NA	NA	33271	NA	99842	NA	NA	NA	NA	NA	NA	NA	NA	NA	NA	NA	NA	74629	NA	NA	NA	NA	NA	NA	NA	NA	NA	NA	NA	NA	NA	NA	NA	NA	NA	315370
O75683	NA	NA	NA	NA	NA	NA	NA	NA	NA	NA	NA	NA	NA	NA	NA	NA	181720	NA	NA	NA	NA	324700	299940	412110	NA	392690	NA	NA	367690	190980	NA	NA	183790	NA	199150	190260	390380	150280	NA	NA	NA	NA	NA	NA	NA	NA	NA	NA	NA
O75688	1947900	1369800	3430400	3270000	2186800	3326800	4205800	2419700	3409800	3342800	1622300	1097800	9207200	1510000	1990600	1295700	3480700	3550800	2975200	3525200	2416900	160880	2213300	553750	1270600	3338200	2363500	4918800	2596700	3617100	4327500	1445900	5091100	1245200	1794800	3674100	2821000	2930700	4035900	4959400	1725600	4114900	1267100	3861900	3199500	5479400	1678000	2711100	5162100
O75689	NA	NA	NA	NA	NA	NA	NA	151970	NA	NA	NA	NA	NA	NA	NA	NA	NA	NA	NA	NA	NA	130120	NA	NA	NA	NA	219800	NA	NA	NA	NA	NA	NA	NA	NA	NA	NA	NA	NA	NA	958970	NA	NA	NA	624450	NA	NA	NA	NA
O75691	NA	NA	NA	NA	NA	NA	NA	NA	42563	25125	NA	NA	NA	NA	NA	NA	NA	NA	NA	151730	5437.9	NA	219970	NA	NA	NA	NA	NA	45839	64891	50021	NA	NA	NA	NA	NA	147170	71384	NA	98778	NA	NA	NA	NA	NA	NA	114080	NA	NA
O75694	883530	676170	1032100	1098600	615020	1494600	2035700	4509600	1274100	1938300	1717600	245640	1574900	1908800	1007900	999370	1421700	1842100	1002100	1191500	870690	895170	529500	878910	394630	445750	169780	403560	473530	1117100	906360	103570	418840	852700	93299	453830	285830	31708000	951060	307080	27057	1007900	677180	784680	588640	384670	500340	1098300	1574500
O75695	NA	2282000	1355900	848630	2019600	1655700	652370	631790	NA	NA	585030	NA	NA	756210	676530	1367700	708700	3171400	1521000	1127800	623020	1218000	2679200	1028900	855190	1636800	1478500	1815900	935670	582260	916210	635950	2256500	587330	133720	1290200	999860	306580	739000	2336500	1552400	1492700	597000	958440	1361300	1472400	277600	2664000	747170
O75716	NA	NA	NA	NA	NA	NA	NA	NA	437670	NA	NA	NA	NA	NA	NA	NA	NA	NA	NA	NA	NA	NA	NA	NA	NA	NA	NA	124620	NA	NA	NA	NA	NA	NA	NA	NA	NA	NA	NA	NA	145720	NA	NA	NA	NA	NA	NA	NA	272820
O75717	NA	NA	816080	NA	NA	NA	NA	NA	NA	NA	NA	NA	NA	NA	838990	2687600	69643	NA	NA	NA	NA	875510	NA	NA	NA	NA	NA	NA	1004300	NA	1032900	1010800	NA	NA	NA	NA	NA	NA	NA	NA	NA	NA	NA	NA	NA	NA	NA	NA	NA
O75718	130040	948420	NA	2694900	NA	670590	739420	1340900	768590	571950	527700	224550	1293400	NA	183490	NA	2452300	218770	NA	489710	895670	270930	476510	1571100	NA	165860	191040	NA	169700	189020	825970	154730	190690	142610	NA	NA	344470	454670	238470	667590	181130	198040	172780	390060	408210	464010	NA	269050	702650
O75746	NA	NA	NA	NA	NA	NA	NA	NA	NA	NA	413920	NA	98239	NA	646290	NA	NA	187970	910480	NA	163270	NA	NA	NA	NA	NA	NA	NA	NA	48633	50639	NA	12764	NA	325780	NA	NA	NA	81012	115510	NA	67675	NA	NA	NA	NA	953470	645810	478290
O75751	919970	NA	1251900	953830	908510	NA	NA	NA	NA	868910	5606300	739850	871260	406480	755200	10319000	NA	NA	885350	NA	712640	289990	NA	384110	NA	481470	487630	NA	980140	NA	NA	NA	NA	396100	NA	NA	1809400	NA	NA	1656600	604800	2445000	NA	NA	1149600	NA	NA	NA	NA
O75762	351730	897700	1047900	432850	311740	NA	NA	NA	NA	NA	NA	NA	NA	NA	394180	362660	NA	648340	900120	953740	NA	365360	1265700	565870	437010	341790	288620	123990	843290	464120	747640	1334800	513490	263550	420820	300960	282160	NA	852450	NA	NA	994230	496990	NA	551070	938660	NA	705640	379920
O75764	3286900	1473200	2098300	2733100	1894800	745970	2061600	697040	5991000	3014600	834710	NA	1275900	2477600	1808400	1698200	1534300	1700800	1928500	3362700	1981000	1773600	1470500	811510	2077000	2055800	354930	2105900	1851800	1089900	657800	1448600	1165700	1174100	1463400	1933100	1765300	5500500	1278500	1234700	426390	1294400	NA	680600	222720	190280	382280	636150	1285000
O75781	295120	3229900	286310	5201200	154920	NA	227420	583440	NA	NA	1096800	NA	NA	NA	262050	277940	858700	383970	3321100	404510	484580	193420	453000	241670	165500	281290	197700	190380	NA	239020	98456	NA	NA	NA	74645	344270	113290	NA	610360	NA	127530	151480	NA	325210	62937	NA	763400	NA	374720
O75787	NA	NA	NA	NA	NA	NA	NA	NA	NA	NA	NA	NA	NA	NA	NA	NA	466650	129130	NA	NA	NA	183280	NA	118700	NA	NA	NA	NA	NA	NA	NA	NA	NA	NA	NA	NA	NA	NA	163640	NA	NA	NA	NA	322010	NA	NA	448850	NA	NA
O75791	NA	NA	NA	NA	NA	NA	NA	NA	NA	NA	NA	NA	388330	NA	NA	NA	NA	NA	NA	NA	NA	NA	NA	NA	NA	NA	NA	NA	NA	NA	NA	NA	NA	NA	NA	NA	NA	NA	NA	NA	NA	NA	NA	NA	NA	NA	NA	NA	NA
O75792	NA	NA	NA	NA	NA	NA	NA	252380	NA	347730	303190	NA	280400	NA	NA	NA	378320	116740	NA	NA	NA	NA	NA	NA	NA	NA	NA	NA	NA	NA	NA	NA	NA	NA	NA	182470	NA	NA	NA	NA	NA	NA	NA	NA	NA	NA	NA	NA	NA
O75794	NA	NA	NA	NA	NA	NA	NA	NA	312450	NA	NA	220440	NA	NA	NA	NA	NA	NA	NA	NA	NA	NA	NA	NA	NA	NA	NA	NA	NA	NA	74512	NA	NA	NA	NA	NA	111640	NA	NA	NA	NA	NA	NA	NA	NA	NA	NA	NA	NA
O75795	219210000	435680000	520940000	246970000	392780000	101250000	487190000	233110000	950760000	238610000	153490000	125920000	145560000	389220000	255190000	174900000	346550000	252970000	389970000	296810000	147860000	290190000	370440000	166730000	171250000	321010000	72839000	247060000	275970000	117950000	100770000	241390000	286720000	230860000	213530000	189800000	324760000	388010000	417410000	394790000	273870000	238350000	246790000	271380000	184360000	344150000	200010000	350340000	380440000
O75808	NA	NA	NA	NA	NA	NA	NA	NA	NA	NA	NA	NA	NA	NA	NA	NA	NA	NA	NA	NA	NA	NA	NA	NA	NA	NA	NA	NA	NA	NA	NA	NA	NA	NA	NA	NA	NA	NA	NA	NA	NA	NA	NA	NA	NA	NA	NA	NA	NA
O75815	NA	NA	NA	NA	NA	NA	NA	NA	NA	36426	NA	NA	NA	NA	NA	NA	43664	NA	NA	NA	NA	NA	NA	NA	NA	NA	NA	NA	NA	NA	NA	NA	NA	NA	NA	NA	147280	NA	NA	104020	NA	NA	NA	NA	NA	NA	NA	NA	NA
O75817	NA	1634800	1357400	880420	908690	NA	NA	1486400	NA	NA	NA	1161400	NA	NA	854820	591820	3487900	NA	1093300	1549700	515110	1074500	NA	889220	719820	NA	415560	1085000	865530	531800	NA	NA	614820	638690	466350	NA	1521200	808520	848140	786350	NA	931320	NA	NA	NA	805810	NA	NA	NA
O75818	NA	NA	643580	2559500	NA	NA	203300	NA	172070	265270	NA	NA	72418	NA	NA	262480	566580	NA	NA	97066	123460	174700	55520	NA	162870	NA	NA	NA	161620	NA	1542000	NA	NA	NA	NA	NA	NA	73628	149980	NA	NA	104790	130580	91849	181650	144440	NA	74644	175970
O75821	8057200	13627000	12678000	9524500	5159400	6734500	16374000	11791000	22972000	15465000	3184500	4465400	6703900	10582000	6163100	7093700	15018000	7547200	9631100	8656900	8022800	11637000	7061100	4843500	6786500	6225800	4010600	10798000	4328700	5849100	7744000	4466400	8891800	3583800	4071700	10432000	14845000	9831400	8186500	7921300	7296800	10637000	1983300	9379200	1325400	8213200	2921500	737180	12298000
O75822	9783300	14793000	13317000	12216000	10773000	4346900	5032000	5756900	8397900	15830000	7760600	17347000	2552300	11100000	7777200	12268000	8891800	11223000	20238000	13501000	10418000	15554000	10312000	8412000	1920700	8528800	3140000	6585400	11406000	10386000	15715000	10914000	10670000	5726900	3882700	10865000	10457000	11890000	19154000	19185000	12054000	19474000	6211200	12245000	4934700	13486000	5817200	11511000	9985900
O75828	57136000	42073000	76842000	55073000	95809000	29505000	47263000	25260000	60152000	5703700	NA	8005000	NA	100910000	60370000	61944000	59239000	95830000	79164000	79071000	26344000	37061000	88793000	34079000	52324000	54946000	15099000	51730000	56150000	43257000	38118000	75459000	62050000	75034000	25072000	36384000	43219000	148790000	21888000	28513000	38313000	23871000	45780000	31663000	22453000	64484000	13517000	15843000	27326000
O75832	5896400	10649000	13525000	14797000	8210000	5393300	13639000	12242000	19989000	16890000	11211000	9630300	4709100	8221400	4307800	9819300	5023700	10838000	6031200	10948000	3384800	10467000	9294100	8532200	6972200	4344700	4391400	8453200	6111700	7906600	4968800	4100200	9190100	4031700	3006300	7691700	14125000	6184700	12311000	15760000	5992700	11910000	3667100	5926900	7582500	8243200	340230	8208200	11365000
O75843	NA	NA	NA	328200	NA	143210	175710	NA	NA	25093	NA	NA	NA	343190	88122	NA	56478	NA	NA	NA	NA	NA	210790	619730	NA	217710	NA	NA	NA	14886	33468	75084	227560	NA	NA	NA	43967	126780	27754	15362	110730	10147	NA	100060	NA	109090	NA	NA	NA
O75844	8344500	4173400	6745500	7459300	9024400	5001800	13085000	8047100	14903000	2553800	939610	2288900	1979700	10675000	5363500	3979400	4309800	9501000	8654200	6089200	2797300	6409400	4418500	2887600	2346300	5442900	3904600	8037200	3254100	3171500	4053200	4062300	5625900	4364400	4184000	6226700	7394300	9583900	9725000	6603700	12142000	8147800	662870	7256700	6679200	6225700	8428000	15744000	8755400
O75864	NA	NA	NA	1066800	NA	NA	NA	NA	NA	NA	NA	NA	NA	NA	140170	NA	NA	546560	NA	NA	NA	NA	NA	NA	NA	NA	NA	NA	NA	809350	NA	2376400	NA	NA	NA	NA	NA	NA	NA	NA	NA	NA	NA	NA	1829900	NA	NA	2950000	NA
O75874	773750000	886560000	1131900000	928200000	1.073e+09	324530000	1370700000	731310000	1324700000	713340000	502540000	293930000	502530000	1082500000	764590000	913090000	775210000	684050000	906840000	800570000	561360000	770770000	988360000	548930000	744900000	648580000	265480000	907250000	709890000	656370000	420500000	898810000	698350000	467410000	549530000	715190000	783910000	866050000	1005100000	1255900000	776790000	871020000	547910000	955420000	627810000	731690000	686040000	671230000	819750000
O75879	NA	923960	713720	692270	139200	NA	707320	656580	623560	821150	191710	288370	171330	NA	75414	211480	302480	660160	2829300	NA	147800	155620	NA	514730	138200	46230	NA	186340	55031	381150	493000	NA	791090	NA	NA	NA	NA	NA	328860	191930	525140	461430	160390	NA	284480	NA	NA	560070	156930
O75880	9030900	11505000	18278000	19705000	12037000	394980	683910	NA	3324400	378100	231340	NA	NA	18840000	18609000	9835700	14881000	18143000	20225000	14341000	10566000	13737000	14188000	9492200	12515000	10023000	5577000	10995000	8259900	12313000	7845300	1550500	12790000	7055700	169790	11602000	12639000	7289900	27695000	21597000	5496100	27869000	5640700	21569000	7613600	20146000	9543200	11995000	23105000
O75881	273120	2083800	3721000	2516000	2460600	1665300	2884200	2535900	3361800	3025700	1895900	830700	2600800	4955100	2582800	3670100	2387100	4838900	3430400	1770300	4199700	2852600	1593500	2577000	2151900	5863800	2886100	3705400	1563800	819960	3462700	1228800	3527100	4800200	1203000	3458500	3291800	6884100	3021800	3868300	1927600	4114800	1611000	3795600	2017800	3517300	1441300	1668200	3941500
O75882	88918	229140	353940	222180	107710	179580	493750	1989300	721530	437660	932280	396860	274530	454720	96311	581960	703490	63784	366370	132080	632180	217090	123780	393700	445320	382690	346010	190140	238220	163300	573290	86020	234080	628380	521390	486490	115620	455560	633360	531910	632900	471310	1168200	323720	151730	305370	455430	642480	632370
O75884	21935000	57084000	51555000	49965000	49145000	31046000	93551000	52078000	65984000	21656000	2467800	29955000	33871000	42894000	28893000	39560000	39130000	55199000	28166000	38122000	20535000	25943000	67786000	30593000	17656000	24092000	12904000	30802000	30008000	29991000	12171000	21353000	64341000	14692000	12118000	28835000	31662000	47690000	44926000	27108000	50599000	36207000	18454000	41783000	42920000	44615000	12020000	28428000	41069000
O75886	1052000	1938500	1952100	1547500	738040	1685100	982740	2775300	3807000	2789500	2121500	1239000	1809600	611470	836350	832180	2046600	2427600	557990	1871100	842700	685880	1705400	932200	2414700	1579900	NA	1954500	2215500	743730	412400	153530	854360	920680	1716500	815870	703960	1492200	1262400	459480	NA	838600	NA	1615100	899890	1374800	537880	1308600	1839600
O75891	578960000	606030000	621940000	424550000	554230000	155010000	757530000	330380000	923120000	405920000	441930000	229520000	361360000	604820000	708190000	622390000	801790000	468210000	499080000	819360000	4.08e+08	757960000	511430000	357090000	827590000	393510000	237710000	741360000	289430000	299320000	290490000	548500000	339180000	546380000	246250000	426380000	409280000	1.254e+09	634090000	1224700000	484620000	586740000	524150000	813630000	544440000	521890000	226430000	223070000	535520000
O75897	NA	NA	NA	NA	NA	NA	NA	NA	NA	NA	NA	NA	NA	NA	NA	NA	NA	NA	NA	NA	NA	NA	NA	NA	NA	NA	NA	NA	NA	NA	NA	NA	NA	NA	NA	NA	NA	NA	NA	NA	NA	NA	NA	NA	NA	NA	NA	NA	NA
O75907	14537000	7115600	7162600	10822000	7849900	2132500	13318000	5530500	15845000	9522100	4861700	6991400	4370400	3685500	1774100	1643000	2266700	5296400	5439800	15744000	4024100	7738800	4385200	2778900	8262900	2684700	3649000	1788600	4566600	2616600	1884100	5907600	5915700	3807300	5051000	8772300	5426700	885810	10721000	6866600	5554000	6800500	7150900	9043600	9591500	13118000	2267600	8097900	12809000
O75908	NA	NA	NA	NA	NA	NA	NA	NA	NA	NA	NA	NA	NA	NA	NA	NA	NA	NA	NA	NA	NA	NA	NA	NA	NA	NA	NA	NA	NA	NA	NA	NA	NA	NA	NA	NA	NA	NA	NA	NA	NA	NA	NA	NA	NA	NA	NA	NA	NA
O75909	474030	733420	220340	349760	434780	289820	809560	NA	877510	NA	524590	NA	896680	688310	274940	NA	1128500	681550	328930	448460	153600	NA	213800	NA	369920	NA	NA	549980	NA	NA	394010	NA	NA	NA	NA	176320	NA	341730	NA	71667	NA	104050	NA	NA	59017	NA	NA	135310	433410
O75911	6807200	8154300	14315000	8169400	4692900	6316300	21581000	10467000	27741000	12399000	6551200	8428300	2933500	4610000	7400400	6221100	7847700	9867500	6953200	11530000	10424000	9501900	10068000	6601500	5405900	3922000	2380600	5860800	7221900	4576600	5266200	8273700	4870800	5688100	4126200	7024100	5847800	5136400	1784000	12480000	4596900	5156300	4446000	8329200	11101000	4857600	1795000	8158500	12563000
O75915	92237000	114630000	68094000	59446000	135270000	78054000	117130000	90304000	219440000	111690000	41097000	54245000	64484000	97590000	61529000	73466000	78623000	133380000	53261000	50307000	57057000	86388000	84852000	50945000	47070000	11868000	24406000	48633000	44805000	67685000	98583000	37532000	66452000	31838000	40143000	53735000	50482000	55316000	46603000	136450000	65988000	87292000	39914000	76087000	46071000	54151000	30309000	30699000	48063000
O75923	2232400	2283000	2676900	2009100	2297800	569910	6140800	833460	4768100	3410300	2072100	419410	1371900	2692600	2204400	2188100	3660200	2116400	2729900	2954200	1727300	2596300	1718500	2579700	2599100	1940700	914390	2879000	374760	1937800	3235500	1491100	1972200	1737400	4013900	1965300	1552500	503760	1701900	4171300	4136800	3906700	1014600	1747300	2740700	2531400	922520	2570300	2471500
O75925	137260	120410	NA	97751	59380	135780	1258100	NA	NA	NA	104800	NA	137960	NA	126210	78851	211290	NA	132700	NA	NA	NA	NA	124580	NA	NA	NA	NA	77090	52945	84287	NA	60940	NA	NA	NA	121030	NA	NA	NA	NA	NA	NA	NA	NA	NA	NA	77635	NA
O75934	NA	230560	207570	603460	NA	2741500	7365400	1110600	9848700	1747600	1942600	124650	935830	NA	NA	1237000	NA	NA	763880	653820	78610	NA	NA	923080	NA	NA	564170	NA	NA	NA	NA	NA	203380	NA	NA	807270	NA	NA	1046900	417710	NA	1292200	369610	NA	NA	606500	NA	622580	2113900
O75935	3021400	4829400	3297500	3573600	3491300	1330100	1179800	3957300	NA	3214700	3152800	1646100	4187100	1821700	2054100	3468700	3332100	4381200	2913600	2266800	4334800	1089200	4443600	3182700	2059900	2724600	976400	2688200	1128400	2649100	4242000	1003700	3123100	2674300	1253600	2750700	2417300	NA	5373700	1257900	4261200	3707300	542420	6411100	1936900	3817200	NA	700210	1779700
O75936	34012000	35380000	23890000	20024000	65094000	2588600	51985000	33781000	61124000	46067000	7362800	14509000	25339000	22016000	24242000	25704000	8712500	4833600	23273000	55830000	7217200	21082000	30677000	14225000	23903000	20484000	7258400	18607000	31394000	7484400	1932400	19538000	31624000	13604000	8026400	29657000	58039000	NA	100010000	30259000	20197000	27711000	26426000	44054000	22124000	32782000	5529000	39101000	35582000
O75937	1793500	10550000	12575000	2785900	7372400	806550	1408800	863160	3520500	1415300	2775300	NA	1038600	10411000	8404600	1249800	1544900	4066500	2129000	5369800	1519000	6363200	4221400	3675000	6318100	2002300	2140000	1405600	1312800	3189400	5673000	1308800	5816200	690080	1167500	890430	3191800	6762000	962940	9552300	3693300	1580900	NA	2542000	1856000	741480	502120	544910	1209600
O75940	1666400	1210100	1249900	1379900	1543600	1413300	2153800	2448600	1305700	1289500	NA	415660	6179200	1371900	931830	890310	988930	1113200	1933900	1167600	789190	967750	NA	724680	681870	368790	289660	NA	654590	400190	1941900	NA	NA	NA	NA	NA	752840	502070	723790	NA	NA	NA	800660	454610	432450	639680	NA	925960	NA
O75947	141700000	171120000	166640000	193010000	164210000	100530000	342090000	161900000	332310000	211530000	82987000	87208000	169240000	152340000	139580000	153040000	102310000	197250000	166540000	197180000	92939000	142560000	145330000	75199000	125380000	104340000	51397000	161680000	148090000	83053000	88498000	132750000	108810000	126190000	91092000	107680000	154820000	56840000	131290000	255890000	147590000	216230000	89699000	195730000	85655000	80853000	176500000	69079000	193140000
O75954	11083000	11071000	24426000	16121000	10416000	5037100	12381000	4596400	15436000	22212000	7389400	6183700	3292900	10725000	11179000	12775000	21365000	18339000	5496100	11350000	8080300	14295000	16046000	14774000	7904900	9726200	3710000	14423000	16435000	10556000	12124000	16928000	18578000	12773000	7555600	12752000	19399000	6678500	23737000	24343000	14506000	12708000	10758000	19702000	7386700	18657000	30940000	13287000	15847000
O75955	17861000	12398000	9702700	33727000	10657000	7899000	11116000	14817000	6498200	15379000	11676000	8249100	6628400	23154000	7960700	9144900	19330000	12013000	17618000	12079000	16042000	25564000	10227000	11171000	6679900	4487100	6208900	11725000	6792900	6319500	13418000	7842800	2119500	13898000	2085900	4600300	2496100	3735400	11658000	12673000	13344000	20249000	6998700	10527000	7381500	6892500	10772000	8510900	16477000
O75962	NA	NA	19713	37727	NA	NA	NA	NA	NA	NA	NA	NA	NA	NA	47756	NA	NA	61244	44634	NA	4165.6	NA	NA	NA	NA	NA	NA	NA	NA	NA	7239.6	NA	10479	NA	NA	NA	4554.5	7978.3	NA	NA	NA	NA	NA	NA	NA	NA	NA	10794	NA
O75964	137600000	182620000	161570000	134990000	135440000	79107000	167540000	61386000	257050000	168070000	113090000	107210000	91605000	232400000	168780000	124360000	149770000	171250000	149640000	1.28e+08	87361000	126430000	173700000	103780000	113140000	35793000	85959000	135250000	160530000	96364000	87086000	133460000	102980000	140430000	93934000	95899000	107200000	89745000	170180000	183870000	87338000	178600000	93844000	194320000	99053000	152160000	199990000	137070000	129470000
O75970	1805300	2043600	1222100	2277000	1305700	504600	4116100	932040	3199900	2332200	1346600	1225900	1506000	944670	1118800	1429700	1696700	745900	1404100	1645800	1191000	1052100	1105600	505770	1014900	646550	317050	670060	684840	453980	285220	175130	749490	570000	286750	661540	1198200	1405900	793980	989920	464710	619970	583900	999260	1315900	882960	104860	797540	825430
O75976	135820	199800	270080	328400	267180	193320	105550	482160	241530	55738	148350	413570	328470	299170	152720	168420	1104700	452220	304890	368370	322690	136680	241620	161250	254250	212660	89063	275180	873660	216130	977520	130250	238490	123680	244950	56360	317610	1411200	660690	925580	281970	804900	270420	617820	131800	567030	492960	240480	NA
O75995	NA	841720	627290	1424600	573590	1824800	3026900	5301700	809470	847130	1401400	363660	1879800	NA	NA	450040	NA	1724100	NA	NA	1408400	820310	1112900	1240800	372400	533490	220760	425900	601050	1536900	3607400	390560	712900	NA	NA	337160	NA	NA	386920	NA	479250	NA	NA	651650	NA	NA	321680	123290	1606200
O76003	8253900	17785000	17339000	14335000	11877000	2803100	7633300	4398100	10953000	3827100	2604000	4850200	650760	7895000	10643000	9964000	24156000	15057000	15538000	11764000	9977100	13055000	5845100	11993000	8021700	6797300	2582800	8763400	8199500	11653000	14129000	1936700	14618000	6465000	3520400	10787000	15863000	11895000	9471500	14086000	6826900	16144000	3847000	11907000	7758900	7602600	2925600	7005300	16743000
O76009	NA	NA	NA	NA	NA	NA	NA	NA	NA	NA	NA	NA	NA	NA	NA	NA	NA	NA	1615200	NA	NA	NA	NA	NA	NA	NA	NA	321540	NA	NA	NA	NA	NA	NA	NA	14964000	275030	NA	NA	NA	NA	NA	NA	NA	NA	NA	NA	NA	NA
O76011	NA	NA	NA	NA	NA	NA	NA	NA	NA	NA	NA	NA	NA	NA	NA	NA	NA	NA	NA	NA	NA	NA	NA	NA	NA	NA	NA	NA	NA	NA	NA	NA	NA	NA	NA	123120	628490	NA	NA	NA	NA	NA	NA	NA	NA	NA	NA	NA	NA
O76013	NA	NA	NA	NA	NA	NA	NA	NA	NA	NA	NA	NA	NA	NA	NA	NA	NA	NA	1645500	NA	NA	NA	NA	NA	NA	NA	NA	644450	NA	NA	NA	NA	NA	NA	NA	16077000	229390	NA	NA	NA	NA	NA	NA	NA	NA	NA	NA	NA	NA
O76021	866560	1164700	3095700	2188700	1785000	637450	1836100	554920	5427800	2750400	1602400	443630	217180	2100200	1761100	1059500	3413000	3242700	4119500	1225600	1030100	1533400	398740	838880	1847500	470610	1285800	2837100	662270	322870	1764600	319690	237180	1573300	111520	1011100	558430	NA	1673600	1716100	1111400	1611600	121950	1362700	570610	1220700	100250	1148500	147570
O76024	NA	99403	101620	166240	NA	246100	614410	1013200	349710	619330	576280	407190	700310	115550	NA	65411	389550	186370	NA	NA	269990	NA	NA	106120	126140	NA	NA	NA	NA	283080	198940	87187	271270	70688	NA	NA	113600	NA	NA	NA	NA	NA	48217	NA	97141	153460	NA	NA	144670
O76027	1046700	1518300	2710100	4406500	1940500	233850	4662700	891070	951770	1518200	1800300	644680	NA	2455500	2015200	686020	2554300	2336700	814510	1538800	1617600	622510	105020	845630	719500	949380	92003	1605700	1166800	668240	157950	NA	2117700	426730	NA	241430	281260	3419700	734170	1672200	148480	4263000	523280	581470	4249500	1943700	73837	630320	1345400
O76031	2662500	3528600	8067600	5233600	4003700	3666700	7053500	3896700	7536300	9458900	1992400	2413700	4122200	5914800	5123400	3502900	7107800	4490100	6867000	5463900	6047500	3738800	3547100	3755600	3159100	3120400	475980	5561900	3871900	3615000	3559700	3477400	3141900	2457700	2497400	3434000	3509100	4232600	1735700	2252700	1911600	3958600	NA	2945400	1645300	2476400	297590	1605800	6232100
O76038	320370	261720	198190	610640	NA	978350	NA	478470	NA	NA	307950	1398400	752970	NA	NA	NA	NA	1390200	491380	NA	63422	NA	NA	NA	NA	NA	133300	4536800	NA	NA	NA	NA	NA	NA	186620	492700	NA	NA	308400	215840	483780	NA	NA	NA	NA	NA	NA	NA	NA
O76041	NA	NA	NA	NA	NA	NA	NA	NA	NA	NA	NA	NA	NA	NA	NA	NA	NA	NA	NA	NA	NA	NA	NA	NA	NA	NA	NA	NA	NA	NA	NA	NA	NA	NA	NA	NA	NA	NA	NA	NA	NA	NA	NA	NA	NA	NA	NA	NA	NA
O76054	280080000	397660000	450760000	255430000	432580000	113200000	468120000	207830000	559290000	279200000	138270000	125380000	188150000	204540000	386280000	281670000	343390000	228350000	227020000	326780000	159180000	284760000	240220000	213580000	171510000	226980000	96282000	271930000	200850000	154770000	64010000	135080000	252280000	2.04e+08	111120000	246590000	340670000	340780000	406650000	446890000	349670000	296590000	210030000	390570000	261480000	413640000	70247000	282260000	377950000
O76062	531310	NA	500040	1006100	997880	NA	NA	1756300	NA	NA	NA	NA	NA	322480	1105400	2439200	NA	NA	NA	2677700	2084000	139280	4192800	232900	139410	2045200	176150	233220	919130	1250500	NA	NA	3171800	1999300	150070	225180	2513900	6930500	4087500	10657000	7011300	3889300	1952600	4162800	2398300	3914300	2071900	1721600	3961000
O76070	1308500	NA	762290	631580	NA	NA	NA	23199000	NA	3097100	5922300	NA	993990	NA	650080	592050	5299600	1548700	318650	NA	2579200	NA	1385200	NA	NA	NA	707360	NA	NA	255600	NA	294910	NA	485010	479100	NA	NA	NA	NA	NA	638150	NA	238610	301100	NA	621510	3581900	NA	524740
O76071	8155000	10890000	15821000	11754000	15352000	3308200	9995800	8911900	16305000	7455500	3505000	5407500	7687000	10420000	9245800	12953000	11974000	6184900	10366000	15828000	9849100	10873000	18890000	5878700	7828400	14483000	2662000	11323000	9704200	8242200	12348000	9775600	13904000	5777600	4869800	7410400	7782300	8717600	10445000	14339000	9482300	13312000	7025700	12394000	11267000	8727300	4873300	9018600	12824000
O76074	NA	NA	NA	NA	NA	NA	NA	NA	NA	NA	41023	NA	NA	NA	NA	NA	NA	NA	NA	NA	NA	NA	NA	NA	NA	NA	NA	NA	NA	NA	NA	NA	NA	NA	NA	NA	NA	NA	NA	NA	NA	NA	558410	NA	NA	NA	NA	NA	NA
O76075	NA	NA	NA	NA	NA	NA	NA	NA	NA	NA	NA	NA	NA	NA	NA	NA	NA	NA	NA	NA	NA	NA	NA	NA	NA	NA	NA	NA	NA	NA	NA	NA	NA	NA	NA	NA	165610	NA	NA	NA	NA	NA	NA	NA	NA	NA	NA	NA	NA
O76080	NA	NA	NA	NA	NA	NA	NA	NA	NA	NA	NA	NA	NA	NA	NA	NA	NA	NA	NA	NA	NA	NA	NA	NA	NA	NA	NA	NA	NA	NA	NA	NA	NA	NA	NA	NA	NA	704090	NA	NA	NA	NA	NA	NA	NA	NA	NA	NA	NA
O76094	5048100	16569000	9077500	11843000	6044200	3513600	7340700	8204000	4963400	12749000	4559800	3789500	8686300	5186100	4856200	3109300	9680800	8724200	6499200	8020600	5938000	6692800	5135700	7743900	5307600	3909600	4944800	9309700	4706100	4833800	13069000	5118000	6163900	2672500	2750200	4860500	5752000	8105700	2840500	2848500	4052900	4257600	1020900	4482000	2960600	5199600	1133300	3675800	10232000
O76095	NA	NA	NA	NA	NA	NA	NA	NA	NA	NA	NA	NA	NA	553680	NA	NA	NA	NA	NA	NA	NA	NA	NA	NA	NA	NA	NA	NA	NA	NA	NA	NA	NA	NA	NA	NA	1414600	2803400	NA	NA	NA	NA	NA	NA	NA	NA	NA	NA	NA
O77932	NA	NA	NA	NA	NA	NA	NA	NA	NA	NA	NA	NA	NA	NA	NA	NA	NA	NA	NA	NA	NA	NA	NA	NA	NA	NA	NA	NA	NA	NA	NA	NA	NA	NA	NA	NA	NA	NA	NA	NA	NA	NA	NA	NA	NA	NA	NA	NA	NA
O94760	144050000	109290000	224070000	264270000	177680000	116060000	175370000	166130000	243980000	181310000	113100000	63833000	1.53e+08	87026000	159180000	177170000	212020000	159590000	130840000	164940000	33986000	75231000	112610000	99508000	124260000	85621000	47310000	144780000	112470000	77128000	82237000	101340000	1.73e+08	54820000	67703000	106980000	112860000	60980000	143920000	240310000	82196000	125650000	65558000	113400000	79201000	104910000	110480000	116590000	191330000
O94762	NA	NA	NA	NA	NA	NA	NA	NA	458410	NA	NA	NA	NA	29366	NA	NA	NA	NA	NA	NA	NA	12347	NA	NA	NA	NA	19223	NA	NA	NA	NA	NA	NA	NA	NA	NA	NA	29782	NA	NA	NA	10081	NA	NA	NA	NA	NA	NA	NA
O94763	NA	185440	980000	NA	410200	NA	NA	NA	744530	144410	424520	132150	NA	NA	NA	839990	NA	NA	1276900	NA	723570	1151400	NA	646840	NA	NA	NA	NA	1789400	NA	569840	804890	NA	2637900	403400	NA	NA	858130	855210	548780	520720	285420	34420000	382630	57867000	358990	NA	68808000	75884
O94766	NA	484960	404320	1077300	1376200	945480	NA	NA	NA	286520	389950	NA	529080	879530	328600	456180	4719300	468730	284310	582000	137670	1086600	NA	696980	NA	295140	NA	313070	NA	154490	1347900	NA	246320	NA	103410	374300	NA	2455200	NA	389260	NA	153200	NA	NA	NA	NA	NA	NA	NA
O94768	NA	NA	NA	NA	NA	397890	NA	779770	NA	NA	NA	NA	NA	NA	NA	NA	NA	NA	NA	NA	NA	NA	NA	NA	NA	NA	NA	NA	NA	NA	NA	NA	NA	NA	NA	NA	NA	NA	NA	NA	NA	NA	NA	NA	NA	NA	NA	NA	NA
O94769	138830	NA	NA	NA	NA	NA	NA	NA	NA	NA	NA	NA	NA	NA	NA	NA	NA	NA	NA	NA	NA	NA	NA	NA	NA	NA	NA	NA	NA	NA	NA	NA	NA	NA	NA	NA	NA	NA	NA	NA	NA	NA	NA	NA	NA	NA	NA	NA	NA
O94776	360970	6936200	8637200	5392300	NA	792470	126270	154050	NA	492380	701370	6883100	1112100	429920	7515600	138890	9016300	582120	493160	816220	598150	457530	313230	4305900	5276500	6851700	54600	150860	NA	518410	1463500	4707700	450410	3548300	108710	3905500	510280	779570	6052100	161980	3262400	5404400	190260	290920	112870	642010	75769	335130	749260
O94788	2957600	7157200	1962900	4130300	7426400	NA	NA	351430	NA	134260	NA	NA	NA	1203300	596990	887780	NA	3943100	3443900	914360	1012800	NA	2898900	3253000	1366200	1277800	3502800	NA	3136400	1452100	539770	NA	2400100	4358800	2414500	1810500	NA	1296100	1002600	2838300	NA	1026200	6999900	2128000	2756400	NA	NA	936370	4238300
O94804	273410	918500	612660	1192400	30979000	2782600	1165500	3054200	277670	1395800	796140	273910	807890	255040	219570	300720	NA	1469600	300510	1624700	889130	3342000	421640	1286300	469550	448590	301600	847890	350080	604920	2217600	NA	797640	116410	NA	677760	1097100	202820	NA	NA	355700	6116400	NA	167320	NA	201900	20042	75411	1189500
O94806	NA	NA	NA	NA	NA	NA	NA	NA	NA	NA	1073700	NA	NA	NA	NA	NA	NA	NA	NA	NA	NA	NA	NA	75535	NA	NA	NA	NA	NA	109410	212720	NA	176950	NA	NA	178930	NA	NA	NA	NA	NA	97026	NA	115860	NA	NA	NA	76807	132460
O94808	NA	NA	NA	NA	NA	285150	NA	NA	NA	NA	NA	NA	NA	NA	NA	NA	NA	NA	NA	NA	NA	NA	NA	NA	NA	NA	NA	NA	NA	NA	NA	NA	NA	NA	NA	NA	NA	NA	NA	NA	NA	NA	NA	294300	NA	NA	NA	NA	NA
O94811	NA	NA	NA	NA	NA	NA	NA	NA	NA	NA	NA	NA	323780	NA	NA	NA	NA	NA	NA	NA	NA	NA	NA	NA	NA	NA	NA	NA	NA	NA	NA	NA	NA	NA	NA	NA	NA	NA	NA	NA	NA	NA	NA	NA	NA	NA	NA	NA	NA
O94819	568240	299410	112480	NA	NA	176460	492370	693500	549100	1091100	245940	237990	114630	224060	835490	655980	262800	83532	729160	838640	295430	434790	1076200	NA	252010	650050	43763	313500	NA	49195	232570	191290	NA	64564	59219	247420	114800	NA	107430	616620	188920	300590	NA	NA	438040	939830	NA	453630	249380
O94822	NA	120780	337390	49289	NA	250420	343790	298920	4432200	209850	291760	163220	445910	NA	597000	94573	31685	154790	42855	160350	NA	153620	185700	64474	67562	88415	NA	47180	86829	191790	77024	2117200	47850	13531	42476	91108	197050	241480	974610	7099100	65963	5021800	52863	175360	45048	95491	8381.2	253920	7980300
O94826	25288000	24877000	32054000	27871000	24109000	14794000	30455000	42129000	51821000	25500000	12751000	16884000	16110000	27507000	23337000	18395000	30478000	25372000	40426000	27482000	17880000	25322000	16412000	17963000	21780000	19116000	10315000	24254000	16276000	16160000	12401000	4898600	19442000	15861000	7904300	16176000	16702000	33245000	21590000	43883000	16708000	31456000	10494000	23651000	11842000	24750000	8939600	21988000	20940000
O94829	NA	NA	NA	42890	NA	69062	NA	NA	201000	NA	NA	103950	NA	36432	NA	NA	421780	51699	NA	NA	NA	35835	NA	NA	NA	NA	NA	39865	NA	140030	88158	NA	NA	NA	NA	NA	84937	NA	NA	NA	30908	NA	NA	NA	NA	NA	NA	52035	NA
O94830	NA	NA	NA	NA	NA	NA	NA	NA	NA	NA	82074	NA	NA	NA	NA	NA	NA	NA	NA	NA	NA	NA	NA	NA	NA	NA	NA	NA	NA	NA	NA	NA	NA	NA	NA	NA	NA	NA	NA	NA	NA	NA	NA	NA	NA	NA	NA	NA	NA
O94832	1809900	1957700	2710400	2530400	1815400	2277500	4485200	6273300	6686100	3566300	4768900	2061700	1112300	1680000	2128300	1515400	1604000	3655500	2653700	1617000	2811100	1350400	676170	1072700	1446800	2293300	183690	1428100	607060	1287800	684030	638280	1291500	403600	272980	892520	609790	NA	761340	6512300	398610	930440	218880	413190	396220	828660	504270	546790	594960
O94842	NA	243840	172840	NA	140490	174020	480330	NA	NA	363410	454250	NA	NA	NA	NA	137390	NA	NA	NA	98177	NA	NA	161030	NA	NA	NA	NA	NA	149930	NA	1706500	NA	NA	NA	NA	NA	NA	NA	NA	NA	NA	NA	NA	142020	NA	NA	95358	NA	NA
O94851	NA	141230	NA	773990	NA	NA	107090	109200	NA	NA	NA	NA	NA	NA	NA	NA	NA	NA	NA	NA	18923	NA	NA	NA	NA	NA	NA	NA	NA	NA	NA	NA	NA	NA	NA	NA	NA	NA	NA	NA	48000	NA	NA	NA	NA	NA	NA	NA	NA
O94855	7453400	18916000	23011000	16323000	19997000	7087100	16402000	7560500	32810000	16570000	6301000	7140700	7351100	64554000	9657700	11042000	13847000	15351000	69009000	10057000	8247900	14724000	9353600	11376000	7889200	9446000	2711900	12969000	5999700	11696000	14682000	5687200	13991000	4762300	2932300	10048000	13824000	8117500	10620000	53305000	6570100	12846000	4263600	16839000	11352000	12478000	2683000	9953500	15784000
O94856	NA	NA	NA	47368	NA	83581	NA	NA	NA	62927	559230	NA	NA	NA	NA	NA	NA	250210	NA	NA	103540	NA	357520	NA	NA	NA	NA	67268	NA	NA	43845	NA	NA	NA	NA	NA	NA	NA	12472	6225	NA	6210.1	NA	NA	NA	9508.2	NA	NA	NA
O94864	NA	NA	NA	NA	NA	NA	NA	NA	NA	490230	316280	NA	NA	NA	NA	NA	NA	NA	NA	NA	NA	NA	NA	NA	NA	NA	NA	NA	NA	NA	NA	NA	NA	NA	NA	NA	NA	NA	NA	NA	NA	NA	NA	NA	NA	NA	NA	NA	NA
O94868	NA	NA	91037	NA	NA	49877	NA	NA	NA	112280	NA	NA	133370	NA	NA	NA	NA	120180	NA	131660	NA	NA	NA	88492	NA	NA	NA	NA	NA	122140	41105	NA	NA	NA	NA	NA	NA	NA	NA	NA	NA	NA	NA	NA	NA	NA	NA	NA	NA
O94874	8900500	16774000	17604000	13610000	12095000	7641600	24854000	18973000	18122000	13541000	6672100	8061200	7140900	14614000	8239400	9185300	14747000	10728000	12831000	10383000	11715000	13322000	7993500	13267000	8402600	9872900	5322900	12545000	4654200	10273000	11890000	3495300	8708900	9906300	4738800	7105100	13856000	5339700	10811000	11986000	7449500	12827000	2730500	13794000	6073200	8680300	4382700	14064000	12645000
O94875	6278100	4530600	8220900	3866000	5117800	1989700	13527000	2361000	5855900	5809800	5479800	3616400	2194000	7478200	3698700	6494800	4743300	5979100	6376400	5491900	3675400	4872500	1660300	3610200	6607400	3290100	18592	2812500	3008500	1534500	1148000	2234000	1717300	1324400	1442500	2726900	2066700	4729000	2085600	2052000	811030	2009700	144470	1252600	465950	1326300	1633700	313460	1645600
O94876	NA	38725	NA	NA	NA	183170	214170	150340	NA	224070	NA	NA	NA	NA	81999	NA	NA	NA	NA	NA	NA	196600	NA	NA	NA	NA	NA	NA	NA	130830	NA	NA	NA	NA	NA	NA	NA	884750	NA	NA	NA	NA	NA	NA	NA	NA	NA	NA	NA
O94880	NA	NA	300060	NA	NA	NA	NA	NA	NA	NA	NA	NA	NA	NA	NA	NA	NA	NA	NA	NA	NA	NA	NA	NA	NA	NA	NA	NA	NA	NA	NA	NA	NA	NA	NA	NA	NA	44048	NA	NA	NA	NA	NA	NA	NA	NA	NA	NA	NA
O94885	NA	NA	NA	NA	NA	60298	NA	72429	NA	115660	36652	NA	131380	NA	NA	NA	NA	868830	16933	NA	NA	NA	204090	NA	NA	NA	468560	NA	NA	NA	NA	NA	NA	245920	NA	NA	NA	89753	NA	NA	NA	NA	NA	NA	NA	NA	NA	NA	79617
O94886	192460	163310	869490	473720	107640	NA	NA	459180	564080	NA	658160	NA	NA	1046400	113110	324790	107220	179050	417070	451120	607090	122070	412140	177890	396360	221120	NA	169810	558480	NA	NA	327940	NA	NA	NA	361760	NA	NA	463340	506410	109760	1088300	901430	140660	702230	460520	477170	400590	256030
O94887	607800	905230	1285000	598680	442560	272400	1200300	665100	2735000	394940	946290	999810	796800	224330	26552	393920	390030	467360	441720	890010	338520	566760	374330	507610	82689	202030	NA	343890	101830	191910	154010	65536	604650	155890	NA	52308	122750	232500	539480	111560	27965	521280	248580	382850	167400	482980	70545	187170	822980
O94888	289870	904840	141330	702690	506600	363220	2766300	1230600	2045500	1654900	1506700	1243100	1685200	680310	380060	776240	2361100	563930	NA	67136	105270	NA	198680	NA	NA	NA	386420	NA	226290	139790	450540	NA	472050	634940	306640	207150	376070	NA	NA	155800	NA	NA	459770	NA	838110	NA	NA	345190	659660
O94901	NA	NA	NA	NA	NA	NA	1432300	1052500	1405100	117990	105060	NA	NA	NA	NA	NA	NA	5294900	NA	NA	NA	NA	NA	NA	NA	NA	NA	NA	NA	NA	NA	NA	NA	NA	NA	NA	NA	NA	78793	NA	NA	NA	NA	NA	153190	NA	NA	102890	NA
O94903	38920000	32458000	32020000	50937000	61935000	21409000	57962000	34521000	107850000	36112000	18312000	7393100	22573000	51151000	40041000	58238000	42285000	16315000	19690000	31184000	18962000	14111000	18538000	12387000	18480000	12187000	11952000	20900000	17661000	14759000	16810000	15521000	16562000	15919000	13207000	18853000	19692000	1537600	37272000	55916000	29231000	43986000	13694000	48966000	18363000	36874000	7248700	10898000	32610000
O94905	75566000	36141000	58997000	68175000	50561000	19692000	139740000	55748000	99752000	56435000	46583000	27425000	50139000	84952000	48958000	58986000	34603000	61656000	64323000	50779000	47632000	72165000	50312000	38633000	73181000	63395000	27791000	62160000	26938000	35745000	35541000	34250000	39760000	58468000	33382000	31137000	84353000	14622000	45423000	114990000	38073000	85973000	28065000	65082000	47898000	49319000	41676000	39819000	70487000
O94906	1056700	440110	294010	463100	309570	1000500	1668500	564430	979670	1367300	754680	469660	217070	413320	51860	715280	543490	612470	354100	481050	412160	863620	171360	422500	297460	414560	104610	253750	257080	283980	815470	NA	277470	121820	NA	491090	914690	1089400	169980	411780	43858	366620	151950	315980	249660	213160	NA	462090	1081300
O94907	NA	NA	NA	NA	NA	NA	NA	NA	NA	NA	NA	NA	NA	NA	NA	NA	NA	NA	NA	NA	NA	NA	NA	NA	NA	NA	NA	NA	NA	NA	NA	NA	NA	NA	NA	NA	NA	NA	NA	NA	NA	NA	NA	NA	NA	NA	NA	NA	NA
O94911	2505200	757950	1717700	1526100	1234300	410130	1327700	876150	644010	345720	618630	157810	588690	2378200	2638500	1263100	2016500	1180300	3236200	781210	1292900	899660	1282000	1305400	522390	1769000	138970	1819900	806050	2372000	652110	1815700	1887600	2523300	1041500	977090	1272100	471240	2122100	1922800	1482100	1808200	734200	1631200	481780	397160	1381500	1022200	2262500
O94913	NA	NA	319390	NA	NA	NA	28899	1286700	3777600	NA	NA	NA	NA	NA	NA	NA	NA	NA	NA	NA	NA	NA	253380	NA	NA	NA	NA	NA	NA	NA	NA	NA	62591	NA	NA	NA	15160	NA	NA	NA	NA	NA	35640	NA	NA	NA	NA	NA	NA
O94915	NA	33520	25712	20454	17003	22390	38073	113200	NA	18168	50198	9213.2	29317	17776	19738	NA	101060	49236	34346	NA	4959.4	NA	393850	16043	NA	12877	NA	10471	NA	209000	167280	NA	NA	NA	NA	317100	NA	NA	31489	NA	268930	NA	NA	NA	15554	NA	136920	NA	586310
O94919	1427100	1454800	819190	3028200	553010	1769700	1049700	3908800	816980	NA	3191000	119320	1392100	847520	1107100	605680	186960	7588400	871710	435000	2343900	1350900	293270	898160	643770	2011300	569840	731840	NA	1062600	1106800	NA	1482200	NA	300490	646370	2168400	NA	139100	110420	264470	119870	1031800	1107300	300430	760430	2102300	264930	321000
O94921	NA	NA	NA	NA	NA	NA	NA	NA	NA	NA	NA	NA	NA	NA	NA	NA	NA	NA	NA	NA	NA	NA	NA	NA	NA	NA	NA	NA	NA	NA	NA	NA	NA	NA	NA	NA	NA	NA	NA	100650	NA	NA	NA	NA	NA	NA	NA	NA	NA
O94923	NA	39103000	NA	NA	NA	NA	NA	NA	NA	85642	156990	NA	NA	2337800	NA	NA	1085400	NA	NA	NA	NA	NA	NA	NA	NA	NA	8986000	NA	4861500	NA	80785	6049900	NA	19100000	NA	NA	NA	111320	7113600	NA	NA	42310	9654300	132150	NA	NA	8152100	NA	2886200
O94925	886740	295420	561960	1101500	400640	1185300	1499500	2737800	186500	NA	326330	224320	1915700	85171	122110	949040	1347000	1457100	647840	1328900	598270	658940	NA	498360	NA	105470	83619	1828900	NA	1004500	1279500	NA	407860	NA	NA	670560	341900	NA	136040	NA	168870	NA	55539	NA	410280	194060	239730	577320	445430
O94927	NA	NA	NA	NA	NA	NA	NA	NA	145350	NA	NA	NA	NA	NA	NA	NA	NA	NA	NA	NA	NA	NA	NA	NA	NA	NA	NA	NA	NA	NA	NA	NA	NA	NA	NA	NA	NA	NA	NA	NA	NA	NA	NA	NA	NA	NA	NA	NA	NA
O94929	130430	NA	238100	100910	NA	81287	128780	220390	345760	779820	148780	NA	446050	151670	NA	480930	697880	59048	207270	NA	162020	182170	NA	148420	127970	106170	NA	75970	8024.5	NA	333450	NA	84229	NA	37832	45470	NA	NA	NA	51047	NA	NA	NA	4402.3	326910	NA	NA	NA	NA
O94952	171690	200540	NA	113860	NA	239740	216710	78729	350060	NA	234190	NA	523910	NA	162770	NA	129940	184060	NA	NA	NA	NA	NA	NA	NA	NA	NA	NA	NA	NA	NA	NA	NA	NA	95217	NA	NA	NA	NA	NA	NA	NA	NA	78132	NA	NA	NA	NA	NA
O94955	NA	NA	NA	NA	NA	NA	NA	NA	NA	NA	NA	NA	NA	NA	NA	NA	NA	NA	NA	NA	NA	NA	NA	NA	NA	NA	NA	NA	NA	NA	NA	NA	NA	NA	NA	NA	NA	NA	NA	NA	NA	NA	NA	NA	NA	NA	NA	NA	NA
O94956	10688000	13392000	16608000	14997000	15706000	1891100	12080000	3601500	9833400	3586600	4375000	4548100	878220	8894200	14620000	10914000	16890000	8098200	14182000	12332000	7639800	15189000	11957000	6997600	7250400	7842500	1674000	7737100	7656200	7749300	3164300	14433000	10092000	6311600	10100000	7403500	11917000	12087000	17828000	13043000	6261400	14865000	9356200	21443000	18848000	14567000	13442000	9553600	11618000
O94964	NA	NA	NA	NA	NA	NA	NA	NA	NA	NA	NA	NA	NA	NA	NA	71133	NA	NA	NA	78911	50561	NA	78044	NA	NA	NA	NA	4526.6	70686	NA	33499	79505	NA	NA	NA	NA	NA	NA	NA	NA	NA	NA	45271	NA	NA	NA	123320	NA	NA
O94966	77199	264220	206450	244100	30650	121310	329180	154540	456230	207290	65002	298940	196550	220050	64229	177130	79781	56556	197460	90517	240180	148570	125210	159530	257210	24846	66999	177660	NA	92712	249610	NA	97396	67316	49559	218190	74608	320470	120780	162870	64305	139320	NA	NA	143850	NA	NA	105740	117040
O94967	NA	NA	728800	NA	NA	NA	NA	NA	NA	NA	NA	NA	NA	NA	NA	NA	NA	NA	NA	NA	NA	NA	NA	NA	NA	97452	NA	664130	NA	NA	NA	NA	NA	NA	NA	NA	NA	NA	NA	1637000	NA	NA	NA	203010	NA	NA	NA	NA	NA
O94973	9580000	16219000	24856000	20324000	12671000	7465500	27207000	19393000	21114000	12159000	7461100	4343800	13764000	12909000	8922200	11346000	13846000	19575000	12374000	27170000	8735700	16864000	13823000	13442000	11435000	13541000	6014100	14411000	11545000	12364000	12345000	11530000	14643000	8545800	6165400	11833000	15174000	8239800	19408000	18373000	13133000	14207000	6784100	13135000	13616000	13504000	6069300	11898000	13212000
O94979	20513000	47883000	47186000	39820000	32763000	15006000	37100000	22669000	46189000	28401000	20603000	21960000	16138000	38218000	26934000	33534000	24872000	38367000	31693000	47361000	23151000	38544000	36424000	30732000	24818000	24118000	5098800	26556000	26071000	25564000	38742000	28273000	38083000	25411000	11255000	25878000	27781000	28278000	20752000	16656000	14772000	14600000	7953500	19571000	13606000	20472000	13023000	19267000	27959000
O94985	NA	NA	NA	NA	NA	NA	NA	NA	NA	NA	NA	NA	NA	NA	NA	NA	NA	NA	NA	NA	NA	NA	NA	NA	NA	NA	NA	NA	NA	NA	NA	NA	NA	NA	NA	NA	NA	NA	NA	NA	517340	NA	NA	NA	NA	NA	NA	NA	NA
O94988	NA	NA	NA	NA	NA	NA	NA	NA	NA	NA	NA	NA	NA	NA	NA	NA	NA	NA	NA	NA	NA	NA	NA	NA	NA	NA	NA	NA	NA	NA	NA	NA	NA	NA	NA	NA	NA	NA	NA	NA	NA	NA	NA	NA	NA	NA	NA	NA	NA
O94992	1958100	2633000	1172200	1863000	1449500	890010	2877400	3609100	3715600	6876800	1059300	2025300	3576100	803920	1778200	NA	5445400	2669800	1684200	2867000	483770	2197400	3494500	1177700	1001500	2167000	197690	1320700	2454500	1946700	1666500	3016500	1018800	2010200	3687300	2313400	2786500	2017500	665520	940980	576060	433370	438510	591950	711940	1123300	1044300	2327000	2773500
O95049	492320	169500	368270	221420	212100	130480	115440	234350	NA	914180	519150	75936	NA	251480	94670	220440	134290	307600	337860	483730	36313	360410	NA	193010	115020	NA	NA	NA	501400	60003	NA	NA	197580	NA	97115	161630	259270	NA	NA	NA	NA	NA	NA	166850	22902	64159	NA	311120	1315300
O95050	NA	NA	1282500	NA	NA	924070	1048000	NA	NA	NA	NA	2233100	NA	NA	NA	NA	2891800	NA	NA	NA	10241000	1033100	NA	NA	NA	NA	NA	2658900	NA	NA	NA	NA	NA	1652700	NA	NA	7308700	NA	2521300	NA	NA	1221200	NA	6500900	NA	3087100	3074400	NA	NA
O95070	4945000	5313800	3111800	9475400	3992400	4671500	7462300	8859500	3060600	19001000	7821200	2851300	7517000	2312800	719650	5868100	12185000	2211500	2856400	9223900	1407700	5112800	7463500	3575500	5781900	2791200	1757400	6206000	6310400	3529700	3964400	2916700	4918000	6053000	2366300	2884800	10272000	6531700	806860	845260	520580	5835900	543910	1862100	NA	1010600	3675600	1070800	6246800
O95071	15496	NA	NA	NA	NA	23191	132280	NA	NA	30211	NA	13839	22737	NA	NA	287130	177400	NA	47116	NA	10098	NA	NA	17917	10158	NA	NA	NA	NA	NA	22702	NA	102350	NA	NA	8933.6	NA	11260	NA	NA	NA	NA	NA	NA	NA	NA	NA	NA	3573.7
O95081	4840600	6572900	6326600	5304200	4143200	3498800	14983000	3017900	6401400	6224100	2792400	6710600	6535500	4119500	2655100	3115400	3483100	5228500	2818700	5237000	3110400	2765900	3398500	4080700	2353000	3647800	385080	4850700	3300400	2081000	1105900	713520	3262700	2199500	389930	3682800	1168900	4956400	1710600	817500	1126600	1161300	343200	722900	2253800	572750	683560	1099800	1331400
O95104	354590	165790	NA	254140	132630	533250	NA	521180	NA	290540	NA	NA	467580	NA	NA	403070	1161900	NA	NA	415240	287740	336610	NA	314860	408950	NA	214750	185320	177990	353060	342280	NA	215690	151130	NA	309180	NA	521220	53616	NA	NA	83743	NA	78443	NA	NA	197720	14932	252740
O95136	NA	NA	NA	NA	NA	NA	NA	NA	NA	NA	NA	NA	NA	NA	NA	NA	NA	NA	NA	NA	NA	NA	NA	NA	NA	NA	NA	NA	NA	26527000	NA	NA	NA	NA	NA	NA	NA	NA	NA	NA	NA	NA	NA	NA	NA	NA	NA	NA	NA
O95139	14441000	1232900	NA	NA	626570	5303200	8392400	22231000	39470000	29571000	15597000	10659000	1968000	548600	7704000	NA	5074100	NA	NA	10030000	4539100	1115000	2100000	1770800	1257300	4068800	2571800	1180100	NA	3032800	1217100	727540	963960	NA	738930	3703200	5608600	4151800	NA	1174800	1392500	1401400	NA	1312900	7452600	1841000	3610100	1257600	6432900
O95140	3586500	3961300	3143600	3304900	2335400	561540	3824600	2627300	2972100	3378600	2721100	1011400	357560	4305100	2667700	1873400	2285500	3665200	3882200	3480900	4184600	2996400	2675500	1917600	2266900	3225400	1344200	3299800	1901700	1191600	871990	564740	1101500	1220800	449380	1846600	4460000	3571100	411920	1314200	786310	3280800	969680	4115800	2335400	1171600	600330	696470	2453900
O95149	NA	NA	NA	NA	NA	NA	NA	NA	NA	NA	88559	NA	NA	NA	NA	NA	NA	NA	NA	NA	NA	NA	NA	NA	NA	NA	NA	NA	NA	NA	NA	NA	NA	NA	NA	NA	NA	NA	NA	NA	NA	NA	NA	NA	NA	NA	NA	NA	NA
O95154	553970000	602690000	562600000	464660000	575630000	166380000	798370000	263110000	677400000	270940000	211970000	143690000	188600000	570640000	586350000	496420000	559340000	583960000	727570000	617480000	410820000	413920000	557110000	343030000	440110000	497780000	241550000	661350000	336880000	332670000	256780000	482940000	547610000	439660000	269250000	500830000	723030000	452490000	521530000	904960000	271340000	735350000	289430000	783920000	527710000	450600000	341800000	393930000	515750000
O95155	97921	NA	108610	201100	NA	72681	111250	299970	204420	779480	NA	NA	383890	134430	NA	NA	202400	142740	269310	65201	121450	NA	NA	NA	NA	NA	NA	NA	NA	17572000	307330	NA	361740	NA	36756	51107	59220	197520	47225	423260	119950	121480	NA	59982	NA	205100	39665	NA	38223
O95159	505810	520890	1736500	2748600	639600	237410	352450	1033900	3234400	1064500	614590	NA	NA	1663800	469210	1048600	1508500	1162400	1612900	3577200	730430	1173900	592490	169240	201800	NA	512890	348640	675940	1643100	3093500	545340	1024600	NA	NA	477560	902860	5033900	739650	1448100	347660	1850600	773840	1221900	682010	560670	NA	1436200	704940
O95163	647390	2381200	2704500	1752900	1733900	1268900	1346900	1970600	1688800	2497500	1659100	1850000	1181600	1998600	1219300	230980	4797300	1363400	1785400	1371600	1000100	1529700	954750	1362400	1207200	498360	325530	686400	1159200	914000	1456000	918940	1547800	388560	507530	719460	1692100	946060	717240	521970	765550	577610	231810	1209000	1285800	1641800	289980	200260	1282200
O95164	NA	NA	NA	NA	NA	NA	NA	414140	NA	NA	NA	NA	NA	NA	NA	NA	NA	NA	NA	NA	NA	NA	NA	NA	NA	NA	NA	NA	NA	NA	NA	NA	NA	NA	NA	NA	NA	NA	NA	NA	NA	NA	NA	NA	NA	NA	NA	NA	NA
O95166	NA	4935900	6724300	4336600	5834500	4660400	5852500	3774800	4832200	NA	1801700	NA	NA	1859100	3070400	4990300	3844000	15608000	3914200	7834100	NA	7677100	6028600	NA	9156600	NA	1946900	893840	5678600	5720100	1917400	5468000	8729200	2528800	NA	2353000	NA	NA	4042600	NA	NA	NA	NA	2397400	1173300	1508700	NA	NA	3949900
O95167	35370000	42867000	2.7e+07	10302000	44039000	29407000	2601500	33982000	89063000	54563000	21486000	52536000	31854000	56219000	30830000	22026000	37720000	22322000	16117000	24494000	14602000	25363000	30444000	15495000	25107000	15683000	9303200	36368000	21149000	3501500	8651800	11731000	8682500	22750000	19826000	17906000	27914000	9603000	22605000	16442000	10889000	19236000	15354000	20042000	15303000	20114000	13794000	16326000	16669000
O95168	59714000	44730000	35303000	27262000	38704000	34026000	57189000	96810000	1.72e+08	43946000	10453000	36062000	14267000	36110000	56748000	37281000	38380000	50329000	31920000	52617000	32150000	28127000	47004000	31861000	42308000	19319000	21780000	47731000	42398000	11309000	11846000	21632000	13122000	28405000	34397000	10818000	25777000	16034000	37577000	33851000	30938000	34893000	15797000	46088000	15426000	24739000	43910000	22726000	36585000
O95169	32137000	26126000	20554000	8304900	18811000	8516900	9386100	3701400	22632000	3891000	NA	8310200	1391000	6662500	15473000	13863000	9244200	27343000	27315000	9834900	11996000	17840000	22225000	10745000	21041000	15799000	10501000	13557000	14471000	4391100	3111400	4784900	6913900	7719200	7447200	12348000	15986000	6756500	11541000	13237000	15292000	7898900	10710000	15676000	15120000	10085000	6468400	11606000	11662000
O95182	30558000	47450000	16439000	6994400	26228000	4397200	5104900	3149300	17153000	23018000	1152900	32977000	2518800	25417000	25954000	10456000	23298000	15970000	30195000	47328000	14044000	5889500	29399000	11742000	19110000	11118000	12490000	22165000	27603000	3537900	4944000	8902200	6392200	29291000	14214000	19384000	43043000	9760400	25596000	28290000	19202000	12115000	4210000	27370000	4464500	11977000	17235000	4902500	21087000
O95183	3230700	2253400	NA	2994700	NA	14625000	16694000	12902000	1313800	5150000	4880000	7225300	4612100	NA	1479200	NA	NA	2701600	3419500	NA	NA	NA	NA	328040	2633800	1109900	1369800	474720	NA	NA	1445400	NA	310750	NA	1489000	NA	NA	NA	NA	NA	NA	NA	NA	NA	NA	423910	9221800	NA	NA
O95197	4058400	6812000	5587800	3504200	6128900	2930900	8332700	7534400	12540000	895720	1871000	1397800	1271500	15072000	4013600	3982100	6155000	7860500	4385400	5500100	3902300	3281900	3807500	5249200	5178600	1221000	1958700	1136200	2528700	NA	7335100	9426000	2250800	5053400	1693600	2024600	4000500	2125600	3789300	4722600	2076000	5553100	7062000	6599200	6623300	6496400	8209400	3797600	5119000
O95199	NA	NA	NA	NA	NA	389590	NA	NA	NA	NA	NA	NA	NA	NA	NA	26899	NA	45070	NA	NA	NA	NA	NA	NA	NA	NA	25573	NA	NA	NA	NA	NA	NA	NA	NA	NA	NA	NA	NA	NA	NA	NA	NA	NA	NA	NA	NA	17785	37366
O95202	6532500	12829000	15486000	16742000	8907600	6874400	18275000	17308000	22696000	14223000	5961000	5384600	10146000	13904000	7844600	6346100	24894000	16589000	27851000	11079000	3797900	9607600	8081100	7542800	6913600	4370400	4134400	9057300	9033700	8772800	8831600	6616200	11481000	7175900	5000100	3107000	9224900	6369800	24209000	11036000	19853000	16493000	4816500	18656000	5697800	8863700	5509000	10051000	18940000
O95208	NA	NA	NA	NA	NA	337390	291590	NA	763280	170700	447270	606720	716860	NA	239990	NA	NA	390640	NA	NA	NA	NA	NA	NA	194060	NA	NA	NA	NA	162800	NA	NA	NA	NA	159180	NA	NA	NA	NA	NA	NA	NA	NA	NA	NA	NA	NA	NA	NA
O95210	45231000	63705000	54841000	41395000	59364000	11840000	31953000	40169000	91693000	63802000	38971000	42395000	11101000	54577000	42173000	47559000	30206000	51031000	52267000	48811000	44265000	58881000	60809000	43371000	43705000	56105000	30191000	45919000	33063000	37493000	27618000	42851000	32996000	35168000	28347000	26252000	54667000	52427000	18189000	48404000	40924000	26567000	21866000	47711000	38920000	46289000	29757000	45848000	73664000
O95214	NA	NA	NA	NA	NA	NA	NA	NA	NA	NA	4038200	NA	1811000	NA	NA	NA	NA	NA	NA	NA	NA	NA	NA	NA	NA	NA	NA	NA	NA	NA	NA	NA	NA	NA	NA	NA	NA	NA	NA	NA	NA	NA	NA	NA	NA	NA	NA	NA	NA
O95218	512490	615020	NA	1189900	133100	NA	NA	724560	NA	NA	NA	NA	NA	743820	NA	355150	1095700	231460	462570	NA	328120	NA	NA	NA	NA	133880	NA	199330	202690	680330	183620	446860	171070	NA	1279100	NA	788450	1702900	NA	NA	NA	NA	NA	125520	NA	NA	NA	NA	1006300
O95219	1101200	2722800	2296300	3129400	974870	1323700	3389400	4016700	6593500	4836000	1783000	2282000	926070	1773900	2204800	851290	2762100	3720300	2631700	930300	1754400	1946900	1055300	2725100	1046200	2314100	163700	2824400	253400	1779600	2662600	435700	1723100	1199900	585440	1366100	2570400	224470	536470	1682900	87923	740450	128870	932990	1406300	853110	NA	1436200	3134200
O95229	NA	NA	NA	NA	NA	NA	NA	NA	NA	NA	NA	NA	NA	NA	NA	NA	NA	NA	NA	NA	NA	NA	NA	NA	NA	NA	NA	NA	NA	NA	NA	NA	NA	NA	NA	NA	NA	NA	NA	NA	NA	NA	NA	NA	NA	NA	NA	NA	NA
O95232	351990	1811300	736130	1245900	1201900	2756200	7247400	2872400	3662500	6195900	4967900	1749100	3903200	3099300	1193200	570310	6816500	2578600	1929300	867730	1160200	3028300	769690	3184100	417160	489620	779630	351430	1287100	856600	2633500	127820	1469600	2556500	580760	623840	689670	2105500	537880	1099400	NA	2313300	NA	669020	632220	409760	337550	3483900	9419400
O95236	1538900	8761500	6573800	16071000	10648000	6902900	11924000	21399000	4147200	7993500	2027500	8878100	18553000	3533300	6701600	7013000	1411100	16002000	6150100	3735700	9314300	9565600	9824600	12529000	5243500	5049300	4562600	6107000	11992000	6434800	6907600	3177300	16683000	5145400	1814000	7255700	8659800	610840	4825900	2589100	11100000	5846100	872210	6581700	1994100	5075700	3144400	6259800	9240300
O95239	NA	NA	NA	132660	215800	NA	NA	NA	NA	NA	NA	NA	NA	155370	NA	NA	93955	NA	NA	NA	NA	227270	NA	NA	NA	143700	30015	NA	NA	NA	NA	NA	NA	NA	NA	NA	NA	NA	NA	NA	NA	NA	NA	NA	NA	NA	NA	NA	NA
O95248	109790	61926	310820	187880	183330	9935500	805470	493090	1101000	565880	71926	111180	374780	89251	250550	49564	268010	343910	221460	190890	166670	132500	74668	67087	113310	266380	NA	368800	235960	139870	547210	94067	711430	105840	129030	176450	262110	298880	56554	251830	113700	91157	NA	53715	NA	115810	NA	209000	186730
O95249	715030	966210	978320	915240	667880	2318000	2788000	2903300	1843000	4868700	2476700	2690900	2990700	1100800	440840	744360	2999600	1311100	1393600	546670	1578700	804030	1501600	1312700	592790	795130	1232300	340120	716940	254100	534620	1078000	350320	1544100	499310	173320	2146600	3665500	1735900	622140	217270	469210	336200	1755900	837840	1353600	1368300	1235300	3197700
O95251	NA	NA	NA	NA	NA	NA	115810	NA	NA	NA	NA	NA	NA	NA	NA	NA	NA	NA	NA	NA	NA	NA	NA	NA	NA	NA	NA	NA	NA	NA	NA	NA	NA	NA	NA	NA	NA	NA	NA	NA	NA	NA	NA	NA	NA	NA	NA	NA	NA
O95255	5763200	5892800	8419200	8120500	5990300	2897000	12284000	5597600	10906000	3002600	1455400	1200600	3004900	9119200	5129800	6995200	5836600	5888400	8143900	4640900	3116700	8169200	5294700	6203700	4991800	5861000	2439900	6319000	5951600	3483100	3732600	2761100	3720900	3971900	2770200	3562300	6635500	3312500	7197200	8993100	3836900	8740800	3689000	6706300	6401900	6781400	2701900	8839800	5419100
O95260	1737700	2601600	3571600	3411500	2161900	1310300	5967300	3448200	746110	3708000	1733400	2976400	2598400	2836100	1189200	1230800	4362800	3027600	3734000	2055400	1286800	2232800	1454700	2355600	874150	1386700	1195900	2151100	1894400	6084600	2058500	435520	1068700	1310500	593370	6288000	3072700	3355900	1488400	928430	1783600	1541000	919840	2077300	807210	1170400	98801	950930	3094400
O95271	NA	505990	NA	2586400	NA	NA	NA	NA	NA	NA	375430	NA	NA	1441700	NA	1605800	NA	NA	NA	NA	NA	200610	NA	NA	NA	NA	NA	NA	NA	NA	NA	NA	31432	NA	NA	NA	1609700	NA	NA	NA	NA	NA	NA	199510	253490	NA	NA	219960	NA
O95273	NA	NA	NA	NA	NA	NA	NA	NA	NA	NA	NA	NA	NA	NA	NA	NA	1830000	NA	NA	NA	NA	NA	NA	NA	NA	NA	NA	NA	NA	NA	NA	NA	NA	NA	NA	NA	NA	NA	NA	NA	NA	NA	NA	NA	NA	NA	NA	NA	NA
O95278	1583400	775560	1074300	1377100	848190	NA	2738100	NA	NA	2570900	669110	2501700	79221	1388100	NA	NA	405120	348330	6163500	1062500	NA	752900	319870	691270	1155200	1862400	595280	1788200	871810	NA	384490	5426000	600600	NA	524450	927100	1328200	NA	1253800	953640	179350	623180	1095700	NA	NA	2926200	399610	458390	644790
O95292	38340000	66934000	46918000	51746000	44101000	23097000	84905000	54724000	73659000	94251000	46223000	56967000	52681000	54868000	36392000	32849000	33400000	43018000	48683000	34550000	27681000	45632000	25271000	36336000	33187000	40195000	24918000	39776000	7967300	14211000	16009000	15822000	17476000	14507000	14813000	21111000	34552000	34376000	25163000	24399000	15715000	30615000	8734700	21841000	36939000	39860000	16673000	16061000	17335000
O95294	NA	NA	NA	NA	NA	NA	NA	NA	NA	NA	NA	NA	NA	NA	NA	NA	NA	NA	NA	NA	NA	NA	NA	NA	NA	NA	NA	NA	NA	NA	NA	NA	NA	NA	NA	NA	NA	NA	NA	NA	NA	NA	NA	NA	NA	144830	NA	NA	NA
O95295	1108300	2802000	2374100	2207600	733560	2154700	5210500	6106500	5168100	4946200	5307900	4250500	5694900	2336000	711440	1815600	3164400	1e+06	1406900	298640	1872200	2465500	2050300	900220	1002500	675280	NA	999570	417500	1378000	2391500	1092900	1250000	1003100	877980	2236800	3255100	2789700	1510100	1765800	746050	1261500	NA	2555700	NA	737610	668690	NA	857610
O95297	NA	279670	NA	795200	NA	529780	NA	NA	NA	1172300	4317300	NA	NA	NA	NA	NA	NA	NA	467790	NA	NA	NA	NA	NA	NA	NA	NA	NA	NA	NA	442430	NA	288530	NA	NA	221640	NA	NA	NA	NA	331460	NA	NA	NA	NA	NA	1636400	650270	NA
O95298	14330000	13480000	8400500	3216400	4235000	4118800	12398000	NA	21942000	13600000	NA	10252000	2570200	2999400	18692000	11303000	120430	20173000	9872400	29933000	22027000	NA	32152000	5002200	8700400	4745400	14074000	25960000	22978000	NA	460180	9401000	3257400	15410000	2361100	8650900	23298000	1377300	33509000	24881000	11013000	20161000	15829000	39951000	18630000	11361000	12159000	9879000	6521700
O95299	30181000	36639000	25616000	17334000	23438000	11321000	16417000	20156000	48560000	7867300	3777700	15300000	11756000	16289000	27185000	21387000	15836000	31669000	24105000	31283000	25608000	23152000	48417000	19524000	23529000	13718000	16128000	17174000	21014000	8056300	9591800	7841500	8397800	23155000	11597000	23338000	32118000	11775000	53289000	52175000	22913000	33152000	22780000	43002000	21934000	25491000	9728800	18607000	26388000
O95302	NA	NA	388300	NA	NA	1061400	675490	168050	747830	99484	NA	NA	NA	NA	NA	NA	504030	436050	NA	NA	NA	NA	186470	NA	NA	NA	68636	NA	NA	NA	963890	NA	243640	107460	129780	NA	NA	204440	NA	NA	NA	208470	NA	285800	112780	NA	NA	NA	NA
O95319	NA	NA	NA	260660	284130	83818	610680	952870	NA	NA	163440	NA	NA	337400	285570	NA	NA	NA	NA	NA	NA	NA	NA	NA	113610	169750	NA	NA	NA	NA	289830	NA	153220	NA	NA	NA	NA	NA	NA	NA	258010	NA	NA	NA	NA	NA	NA	NA	NA
O95336	69845000	75394000	93380000	41820000	79907000	43392000	114710000	73469000	189780000	42781000	47889000	36152000	42961000	118920000	74106000	85613000	68015000	91402000	85872000	76154000	38946000	76453000	85170000	66652000	71495000	28338000	22257000	75426000	78952000	76819000	60275000	79638000	92946000	31074000	64450000	56747000	72013000	46600000	92035000	79468000	56645000	74012000	46261000	75287000	42727000	83932000	73092000	74139000	96404000
O95340	17088000	45713000	40234000	28775000	42745000	19365000	35094000	17739000	36184000	36297000	24486000	18967000	21403000	37825000	17621000	25189000	43863000	20341000	34204000	35037000	23416000	22497000	29669000	38032000	22629000	18355000	6821100	32354000	15440000	23973000	47079000	32534000	28579000	21088000	13976000	24587000	27764000	28460000	5502400	4094900	4737500	13707000	6588200	21467000	13856000	11806000	5021600	6777900	38621000
O95342	7080400	9352800	6880500	6448300	11575000	3479400	16502000	12102000	20813000	15311000	5146300	8932600	10858000	8515300	11719000	6195400	11360000	5284000	9562800	8199600	6619800	8230300	10841000	3674600	6026300	9650400	4378400	10116000	3837400	2114000	2681000	9180500	4637900	7864800	3249800	4045400	9378200	6764000	26407000	22448000	10202000	14296000	7078900	16451000	9368500	9675600	8342400	8368800	10112000
O95347	NA	NA	NA	NA	NA	35337	NA	NA	NA	NA	NA	NA	NA	NA	NA	NA	NA	NA	NA	181290	NA	NA	NA	NA	NA	NA	NA	NA	NA	NA	NA	NA	NA	NA	NA	NA	NA	76044	NA	NA	NA	NA	NA	784330	NA	NA	NA	NA	NA
O95352	276100	1497900	1713500	2071600	2267800	1124800	3308900	4085300	4600400	1399200	1874600	761910	1261300	2206800	1283400	1097400	793280	1362800	1048100	2086200	1184300	2003800	1996700	1205400	511220	594090	638160	646840	1928900	1524000	2225400	1082700	1243800	504960	186810	893820	1706300	1622900	949540	669180	681290	1227800	971600	1433100	2006800	2445500	856580	1939100	1302900
O95359	NA	49389	36635	53309	31961	89344	NA	NA	NA	10313	21455	NA	NA	13031	28885	469430	956480	87228	42063	48814	40807	35835	73351	39378	NA	NA	NA	38620	34687	NA	48624	45951	40335	31230	NA	6078	73108	664260	27405	91657	NA	30015	7309.8	14580	47709	27490	22314	NA	NA
O95361	NA	NA	NA	NA	NA	NA	NA	NA	NA	NA	NA	NA	76018	NA	NA	NA	NA	NA	NA	NA	NA	NA	NA	NA	NA	NA	NA	NA	NA	NA	NA	NA	NA	NA	NA	NA	NA	NA	NA	NA	NA	NA	NA	NA	NA	NA	NA	NA	NA
O95363	NA	648690	415250	632190	642170	483300	437320	731550	1165200	462200	629030	464030	702860	NA	203290	330880	799510	130670	1419700	1172400	1712700	NA	NA	NA	202500	471400	748100	610420	NA	308550	287580	NA	503350	289320	206560	362580	124470	1678300	503890	786850	NA	601900	609290	NA	1060800	399020	NA	NA	NA
O95365	NA	NA	NA	NA	NA	NA	NA	NA	NA	NA	270560	NA	NA	NA	NA	NA	NA	NA	NA	NA	16830	NA	NA	NA	NA	NA	NA	NA	NA	NA	707050	NA	NA	NA	NA	NA	NA	NA	NA	NA	NA	NA	NA	NA	1834800	652220	NA	NA	NA
O95372	23234000	39948000	43663000	39668000	32486000	37302000	30622000	43969000	48597000	18364000	31284000	15052000	19592000	28806000	24805000	20907000	22541000	33797000	22812000	26109000	19377000	24211000	18744000	21775000	17027000	19122000	8104100	30575000	23826000	19233000	21236000	20675000	22710000	13118000	10028000	22342000	28788000	19797000	27501000	32870000	13119000	35708000	8763300	21407000	16925000	13050000	9294700	21617000	24553000
O95373	4300700	3833200	4110500	4305100	4110900	4277300	5425400	6081700	3421400	6177900	7929000	4103000	4294400	5191600	3063700	3118600	1601300	5886100	3785900	3979200	1965800	3100100	3141600	3374200	1687900	3597200	1834100	3339800	2175900	4030500	5783500	3093300	5427500	2391800	1306900	3551400	4500800	4682100	6974700	8178300	4059800	4116500	1812300	2042500	1430300	3584400	2927600	3772400	5097600
O95376	445660	452370	193620	450620	191350	616010	564280	1036700	711730	1541200	1923100	544900	1042800	352590	129310	NA	1049400	286170	148930	253450	634030	182930	138830	NA	289860	35674	66145	191540	61693	375080	402320	70550	310610	182950	123540	174990	232360	191300	67070	118780	358050	161910	190810	781830	373030	NA	NA	252390	255740
O95379	NA	NA	NA	NA	NA	1737600	NA	9802800	813470	4458200	3129500	1346500	1254200	1030700	NA	NA	2511900	3449700	NA	505240	1567300	2119700	3154400	2146000	NA	NA	NA	NA	2013100	1142400	6407600	1085000	1076200	705960	NA	NA	1540500	NA	875210	577300	1828800	311050	NA	238560	NA	2347700	1920500	2008000	1425300
O95382	NA	NA	NA	NA	NA	NA	NA	NA	NA	NA	NA	NA	149930	NA	NA	NA	NA	NA	NA	NA	NA	NA	NA	NA	NA	NA	NA	NA	NA	NA	NA	NA	NA	NA	NA	NA	NA	NA	NA	NA	NA	NA	NA	NA	NA	NA	NA	NA	NA
O95391	NA	84060	252180	533520	386520	NA	NA	NA	NA	NA	NA	NA	NA	NA	NA	392840	NA	458730	138380	NA	NA	NA	1461800	NA	NA	NA	228130	386210	NA	361750	98154	1163200	436830	NA	NA	345510	NA	NA	NA	734480	NA	NA	NA	NA	NA	NA	NA	96296	NA
O95394	18898000	47004000	39832000	19812000	27510000	18464000	48602000	44863000	54024000	20939000	21980000	25435000	17683000	28638000	23892000	24594000	124850000	23141000	31730000	16921000	22749000	22575000	19378000	34300000	18923000	19065000	10996000	26258000	25426000	27661000	23167000	23804000	38026000	11345000	18504000	24103000	31608000	2012000	47268000	51189000	33411000	35808000	15939000	26693000	24225000	57840000	12135000	35683000	53738000
O95396	1070800	526770	1207100	459680	1253800	575040	4623100	1050800	2087200	636510	1101100	1044300	2043900	1111400	812910	553830	1270100	451840	833300	684090	525200	682360	627830	400650	515060	539290	155460	607440	776700	1008800	952350	237560	1382800	634300	251080	1069100	534360	772690	368060	160650	NA	422160	551640	190120	209810	206640	84270	341680	954400
O95400	NA	NA	394740	1326900	NA	722410	NA	NA	NA	NA	NA	NA	NA	913300	260920	NA	975270	1006500	3359300	287090	NA	642730	213200	259160	NA	NA	NA	NA	NA	383550	1347500	NA	547310	NA	NA	221370	217010	1097800	165690	352640	266900	NA	154620	175750	211590	NA	NA	159110	NA
O95405	NA	NA	NA	NA	NA	NA	NA	NA	NA	NA	NA	NA	7409400	NA	NA	NA	NA	336950	NA	NA	NA	NA	NA	473070	22519	NA	NA	NA	NA	NA	NA	NA	NA	NA	NA	NA	NA	NA	NA	NA	NA	NA	NA	NA	NA	NA	NA	NA	NA
O95406	NA	26443000	97983000	33272000	84324000	37718000	NA	NA	130580000	14922000	NA	55048000	82148000	9041500	111990000	37656000	NA	72771000	12333000	21597000	3852500	155880000	27744000	113860000	NA	143850000	NA	71595000	5038200	48408000	2923300	41004000	58128000	7741200	NA	28181000	102890000	81441000	133090000	216930000	64436000	79365000	4944800	43045000	11521000	62597000	71914000	11362000	88019000
O95407	NA	NA	NA	NA	NA	NA	NA	NA	NA	NA	NA	NA	NA	NA	NA	NA	NA	NA	NA	NA	NA	NA	NA	NA	NA	NA	NA	NA	NA	NA	NA	NA	NA	NA	NA	NA	NA	NA	NA	NA	NA	NA	NA	NA	NA	NA	NA	NA	NA
O95425	46063	3642.4	26249	57939	33092	27709	84336	NA	202640	97123	215250	NA	NA	NA	NA	22321	27719	18302	155940	17654	95181	NA	28842	41836	NA	NA	21553	NA	8040	NA	NA	15685	6215.2	5683.3	22163	20643	29039	261890	137970	75578	33984	140700	16167	148520	145950	120140	62784	90417	NA
O95427	NA	NA	NA	NA	NA	NA	NA	NA	NA	NA	NA	NA	NA	NA	NA	NA	NA	NA	NA	NA	54751	NA	NA	NA	NA	NA	NA	NA	NA	NA	NA	NA	NA	NA	NA	NA	NA	NA	NA	NA	NA	NA	NA	NA	80944	NA	NA	NA	NA
O95428	NA	NA	NA	NA	NA	85967	NA	NA	13141	127260	288040	NA	22403	NA	NA	NA	86291	82139	28525	NA	47569	NA	NA	NA	NA	NA	NA	NA	NA	11303	31725	NA	19768	NA	NA	NA	32859	155390	9074.7	NA	95871	NA	NA	NA	NA	NA	NA	NA	16651
O95429	180870	257780	201010	180360	NA	NA	NA	NA	NA	665200	109490	NA	NA	NA	NA	NA	NA	147300	NA	220780	NA	199700	470930	200880	101700	NA	NA	NA	NA	NA	62519	354090	NA	NA	NA	NA	NA	NA	295750	210650	NA	137260	NA	NA	143150	NA	189650	100190	450130
O95433	11233000	14279000	81248000	88763000	12885000	4895400	19771000	18199000	20748000	23328000	9311000	11495000	6257200	16200000	6366700	8120100	8466900	10665000	9905100	10082000	99014000	17866000	8194300	12518000	42509000	44870000	1470100	64166000	6455600	74863000	95964000	8554500	71761000	4287000	20305000	67016000	13023000	38195000	15572000	12653000	11983000	57188000	4150600	11463000	30841000	65302000	5744300	67007000	25460000
O95445	4251400	2017900	7850200	2129700	3906700	NA	3585700	6591600	1990700	579100	NA	NA	NA	6447900	5138100	6194400	10970000	4268200	3733000	5420100	7645100	4511100	8204000	3963200	9422400	6543700	5476300	4103500	8390900	2126500	8004500	5319800	3719700	6663100	3245600	3655800	2011300	6800500	6387600	9347500	4897900	6936900	9666100	4247000	4557600	10074000	6639400	4834200	6710500
O95453	41650	93757	304540	152830	NA	NA	NA	244980	NA	542850	217010	NA	224050	172440	NA	30677	94730	163930	302790	60201	43661	34467	NA	39014	26265	43169	NA	27024	NA	256780	368040	14563	42554	44663	NA	71685	NA	109870	NA	NA	46674	55610	NA	114800	32984	112510	NA	227800	63406
O95456	2094200	2940300	3135400	2989200	2184300	2459100	4140000	2191100	4359300	4039300	1368400	1963000	1516600	2462600	1971200	2407800	5508200	2492700	2726800	2656800	511840	2337400	2251900	2247200	1128900	1622300	1368900	2257500	2386900	2991200	2733600	3530900	3397400	1949700	2307000	430830	3000600	6250700	2007000	3551000	2309100	3206900	1600900	3105900	221990	2893100	1741800	1974200	2703200
O95466	NA	92289	115950	424780	NA	1069400	381610	5217200	NA	671920	466900	NA	834490	263750	189000	62522	NA	807510	73232	111080	435360	318940	NA	677910	59184	71880	332950	33542	25389	117290	2198200	NA	499600	NA	NA	NA	63794	NA	92288	NA	140490	NA	NA	121020	54169	444700	NA	NA	341980
O95470	4617400	10377000	8331500	10207000	6013100	4159000	8079100	10611000	10573000	6301800	4001100	8000400	3644900	8382600	6254800	4113200	9933600	8976300	6281900	8025500	4130400	8251100	4510100	5741200	1792200	6577400	3028500	4640800	4542600	5033100	3247000	4700300	6480300	4088000	3301800	5960000	8607400	9166600	8029700	12773000	7633400	7081500	2735100	10551000	6977400	7633000	3336400	6932800	6277300
O95471	NA	NA	NA	NA	NA	NA	NA	NA	NA	NA	NA	NA	NA	NA	NA	NA	NA	1411500	NA	NA	NA	NA	NA	NA	NA	NA	NA	NA	NA	NA	NA	NA	NA	NA	NA	NA	NA	NA	NA	NA	NA	NA	NA	NA	NA	NA	NA	NA	NA
O95477	60769	38098	63356	38073	16221	2358300	1729700	1127300	NA	27758	50710	54889	105720	173690	20123	23990	NA	22534	60511	NA	102240	28427	28546	46552	27856	26556	NA	67058	15185	18097	102310	NA	20984	NA	27684	41931	26973	NA	NA	120140	NA	124020	31366	27558	NA	25559	15607	118440	26175
O95479	70406000	67833000	75706000	200330000	64942000	29697000	62400000	49486000	58848000	50927000	22591000	25194000	27984000	158700000	77161000	78302000	66887000	70072000	90575000	72964000	66940000	115140000	80424000	67354000	86162000	64749000	42644000	113730000	41831000	71602000	114870000	67090000	64712000	56446000	56130000	45608000	60258000	106630000	67525000	114010000	65700000	118920000	39093000	76756000	80442000	79656000	55151000	53143000	62945000
O95486	4138400	8400700	9773600	10723000	6433100	1732000	6779600	6099900	17177000	11646000	5265900	4667900	5822000	7792200	6019900	6745600	7770600	6640400	5812700	10015000	5142500	6187200	7186200	4241500	4015200	3531500	1333300	3973500	3995300	4915300	6001700	3927700	5779300	2400700	2321800	5509000	6915800	5462500	5523500	3598900	4037800	5101300	3405500	5446300	5292500	4361500	1084000	5220600	9246500
O95487	3296400	6934700	8063200	8377000	7898100	2894400	8961800	2692300	14663000	4206600	3552100	3392500	3422700	7922600	5764400	4858900	8544400	6040000	4310400	8906600	3291200	6643900	6496300	4239400	5556800	3876500	1281900	4045500	4687100	3649400	5586200	2506800	5478300	3547200	1706800	3984400	3639500	6764600	2869100	3697300	3517900	4504200	1577600	3418700	3907500	3210500	769250	3580200	8044900
O95490	NA	910380	NA	93900	NA	433390	296420	520680	169410	102660	408360	NA	NA	NA	98126	NA	69640	174730	NA	144670	NA	NA	NA	NA	NA	NA	25258	NA	NA	NA	81664	NA	123780	NA	36375	NA	133970	72718	NA	50036	68035	NA	NA	94215	118560	NA	213020	216830	NA
O95497	NA	NA	6561500	2623500	5324700	NA	907050	3147600	NA	4785600	451850	585240	2004300	1527300	NA	1024900	16600000	712920	3388100	4193700	2824200	NA	879540	NA	1393200	NA	1690000	653220	4792300	3109500	1065700	NA	NA	NA	NA	NA	NA	NA	3905100	521310	189010	1265100	NA	4970100	324270	3544400	5572900	12263000	1231600
O95498	NA	NA	NA	NA	NA	NA	NA	NA	NA	NA	NA	NA	NA	NA	NA	NA	NA	NA	NA	NA	NA	NA	NA	NA	NA	NA	NA	NA	NA	NA	NA	NA	NA	NA	NA	NA	NA	NA	NA	NA	NA	NA	NA	NA	131300	NA	NA	148260	NA
O95503	NA	NA	NA	NA	NA	NA	NA	NA	NA	NA	NA	NA	NA	NA	NA	NA	NA	NA	NA	NA	NA	NA	NA	NA	NA	NA	NA	NA	NA	NA	NA	NA	NA	NA	NA	NA	NA	NA	NA	NA	NA	NA	NA	NA	NA	NA	NA	NA	NA
O95528	NA	NA	NA	NA	NA	NA	NA	NA	NA	NA	NA	NA	NA	331770	77430	NA	NA	NA	NA	NA	98087	151380	NA	NA	NA	NA	NA	316520	NA	231220	234910	NA	NA	NA	NA	NA	172470	128620	270010	NA	NA	156720	NA	NA	NA	NA	NA	NA	NA
O95544	734570	605140	NA	886030	NA	1557900	1630800	1584900	2193100	NA	757730	368660	NA	270430	185450	NA	267630	433850	332340	NA	NA	643470	374750	480580	NA	NA	NA	NA	280120	340560	398620	297460	NA	NA	169780	353040	534870	256500	516390	456590	NA	343990	NA	488670	228650	NA	481910	819760	672340
O95551	NA	NA	NA	NA	NA	NA	3458900	NA	NA	NA	NA	NA	NA	NA	NA	NA	NA	NA	302020	297080	142950	NA	NA	NA	NA	NA	NA	NA	NA	NA	NA	NA	NA	NA	NA	NA	NA	291260	NA	NA	NA	NA	717560	NA	NA	NA	NA	NA	143420
O95562	1654600	NA	NA	NA	NA	NA	NA	1305100	NA	NA	NA	NA	NA	NA	NA	NA	NA	NA	NA	NA	NA	NA	NA	NA	2589700	NA	NA	NA	NA	2057300	3580500	NA	2317500	NA	1840200	2061500	4674800	4295500	NA	NA	NA	NA	NA	NA	NA	NA	NA	2361200	NA
O95563	59738000	83965000	85942000	80140000	86674000	21163000	80844000	112450000	125590000	28038000	57659000	25903000	15823000	65843000	53887000	55002000	130570000	76588000	68786000	94493000	50927000	86670000	41765000	51043000	77763000	118280000	26440000	105590000	28717000	106480000	28093000	41955000	85359000	29648000	45635000	71376000	55632000	11338000	150340000	162950000	43202000	206390000	58434000	185420000	55995000	116420000	79329000	27706000	72842000
O95568	NA	NA	NA	NA	NA	NA	NA	NA	NA	91808	NA	NA	NA	NA	NA	NA	NA	NA	NA	NA	NA	NA	NA	NA	NA	NA	NA	NA	NA	NA	NA	NA	NA	NA	NA	NA	NA	NA	NA	NA	NA	NA	NA	NA	NA	NA	NA	NA	NA
O95571	70832000	81072000	75584000	76312000	74029000	19955000	70366000	51357000	57398000	90485000	61386000	25759000	31878000	80699000	61657000	70802000	76459000	74446000	75743000	106720000	64962000	53456000	70345000	55371000	59115000	28654000	43350000	81466000	64204000	29460000	33651000	100340000	69838000	70690000	44477000	56026000	68895000	42796000	92096000	138220000	37673000	117400000	37405000	68153000	55507000	61531000	38481000	22950000	70632000
O95573	2243100	8071500	9010600	7722200	4609700	5419800	12718000	7389500	9018400	8435200	5295600	8146900	4405200	8018900	4798400	2806200	11658000	7286700	5318900	5486900	3645300	8458900	3701700	5851100	3190900	4379400	1207900	6682100	3877600	4994400	10047000	2648500	6686000	2174500	3120100	6458600	6748000	3509300	9755400	7747300	7084600	9096700	2831200	5771500	4072300	6489900	3346700	6070200	9604900
O95602	NA	NA	372370	639310	260970	263310	NA	NA	NA	251410	393880	NA	371240	NA	NA	2032100	423590	NA	NA	63716	NA	361280	NA	NA	NA	307350	NA	NA	NA	NA	NA	NA	NA	NA	NA	17630	NA	NA	NA	NA	NA	NA	NA	NA	NA	NA	NA	NA	NA
O95613	200050	1016100	753600	265670	631920	NA	NA	NA	NA	9636.1	NA	NA	NA	789610	7759.1	NA	251250	228850	86046	141730	NA	274130	84106	162180	482840	65183	NA	632360	NA	NA	NA	NA	NA	NA	NA	NA	NA	NA	NA	NA	NA	NA	NA	110020	NA	107030	NA	NA	NA
O95625	NA	NA	377850	NA	NA	NA	NA	NA	NA	NA	NA	NA	NA	NA	NA	NA	NA	NA	NA	NA	NA	NA	NA	NA	NA	NA	NA	NA	NA	NA	NA	NA	NA	NA	NA	NA	NA	NA	NA	NA	NA	NA	NA	NA	NA	NA	NA	NA	NA
O95628	NA	NA	NA	NA	NA	NA	NA	NA	NA	NA	NA	NA	NA	NA	NA	NA	NA	NA	NA	NA	NA	NA	NA	NA	NA	NA	NA	NA	NA	115460	NA	NA	NA	NA	NA	NA	NA	359860	NA	NA	NA	NA	NA	NA	NA	NA	NA	NA	NA
O95630	671180	3593000	2592000	2901900	2596400	1637700	2640000	2132300	4520500	273210	NA	1931700	2087900	1252700	187430	1151000	1849700	1818500	1048400	897290	NA	1468900	210370	1138400	747480	610410	216020	667690	480130	1570300	1240900	60406	586650	135760	145220	371120	783040	422440	719210	864060	144500	966950	791250	1002800	616660	420820	103220	527060	1607300
O95633	NA	NA	NA	NA	NA	NA	NA	NA	NA	NA	NA	NA	NA	NA	NA	NA	NA	NA	NA	NA	NA	NA	NA	NA	NA	NA	NA	NA	NA	NA	NA	NA	NA	NA	NA	NA	NA	NA	NA	NA	NA	NA	NA	NA	NA	NA	NA	NA	NA
O95639	NA	248450	NA	571980	NA	256800	1497800	1412600	NA	306640	626150	NA	NA	NA	NA	157560	406520	NA	1067500	NA	314810	352020	NA	466150	NA	NA	NA	NA	NA	NA	NA	NA	NA	NA	NA	291570	NA	NA	NA	NA	NA	NA	NA	197370	NA	1633900	NA	NA	220850
O95670	NA	NA	NA	NA	NA	NA	NA	NA	NA	327700	NA	NA	NA	NA	NA	NA	NA	NA	NA	NA	NA	NA	NA	NA	NA	NA	NA	NA	NA	NA	NA	NA	NA	NA	NA	NA	NA	NA	NA	NA	NA	NA	NA	NA	NA	NA	NA	NA	NA
O95671	82043000	26510000	38606000	14037000	27349000	4306300	32150000	14525000	39255000	20155000	14504000	6929800	31320000	26564000	35894000	18619000	25374000	9377600	13410000	26403000	13439000	21022000	15705000	21304000	17425000	14427000	11192000	11002000	26253000	18696000	15521000	40391000	12925000	23078000	8388000	15823000	26693000	14222000	35196000	34325000	13152000	17424000	13375000	12541000	33177000	18303000	4831300	48868000	29223000
O95674	5113700	5552400	3112500	4922100	2943200	4234300	11135000	7797400	9282000	11320000	8670700	5059300	6505600	6595300	4622200	3523100	6206100	5313200	6582600	4189400	1563500	3359500	3467000	3783800	4087100	1403900	2101700	3914000	2173100	1681300	1912400	2961600	2223200	4448700	2202200	2948200	5782500	4410800	4498100	9799100	2680800	5363300	1347400	3145700	4062700	4663100	2955100	2997500	5788000
O95678	NA	NA	NA	NA	NA	NA	NA	1181800	NA	NA	NA	NA	NA	NA	NA	NA	NA	NA	245160	NA	NA	NA	NA	NA	NA	NA	NA	325780	NA	NA	NA	NA	NA	NA	NA	11500000	NA	NA	NA	NA	NA	NA	NA	NA	NA	NA	NA	NA	NA
O95684	NA	265390	205180	568890	278150	700090	758520	NA	625360	617440	1112300	694220	749730	155100	NA	224470	1031000	NA	NA	NA	281010	642790	NA	665800	NA	215800	NA	NA	NA	NA	261730	NA	NA	187710	NA	431950	30257	466600	NA	NA	NA	NA	NA	NA	NA	422600	NA	NA	NA
O95707	NA	NA	NA	NA	NA	NA	NA	NA	NA	NA	NA	NA	NA	NA	NA	NA	NA	NA	NA	NA	138890	NA	NA	NA	NA	NA	88199	NA	NA	NA	373410	NA	NA	NA	NA	188310	NA	NA	NA	110020	NA	NA	NA	NA	NA	NA	NA	NA	NA
O95711	NA	NA	NA	NA	NA	NA	NA	NA	NA	NA	NA	NA	NA	NA	NA	NA	NA	NA	NA	NA	NA	NA	NA	NA	5280200	NA	NA	NA	NA	NA	NA	NA	NA	NA	NA	NA	NA	NA	NA	NA	NA	NA	NA	NA	NA	NA	NA	NA	NA
O95714	NA	NA	NA	NA	NA	NA	28901	57729	NA	NA	NA	NA	NA	NA	13189000	26700	16838000	NA	NA	NA	NA	NA	55472	NA	NA	6147	NA	17669000	NA	163410	9652900	NA	NA	56872	15098000	NA	13711000	NA	NA	NA	NA	NA	32574	NA	NA	NA	NA	26156	NA
O95716	NA	NA	NA	NA	NA	NA	538910	NA	502980	676560	782990	NA	NA	256790	358990	NA	NA	NA	NA	NA	NA	NA	NA	NA	NA	NA	NA	NA	NA	NA	394990	NA	NA	NA	NA	NA	NA	NA	NA	NA	NA	NA	NA	NA	NA	NA	NA	NA	NA
O95718	8097100	3190100	4605800	1645400	2647200	1564000	3396400	4301900	3666100	1725800	1578000	3487300	652700	2810600	3865000	2521100	2543000	3113700	5472100	4157300	3310500	1459500	2383700	776530	942910	6239800	4159400	1577000	1784400	2791500	1049300	2304800	3530000	6704100	3729100	3643100	9172100	10190000	6964200	1441800	2974800	3376300	7492900	5322600	3762900	3047000	10117000	5970200	9066300
O95721	1714100	4710200	638930	2888600	567740	2687300	1441200	537260	2312700	2915000	738280	533880	1792100	960010	1215700	2516600	4858300	540200	NA	1100500	233930	NA	NA	797340	1222500	1017200	297580	1123100	391910	1237700	1976300	1085600	657680	NA	236050	808290	827880	1140800	NA	2867700	1172300	583960	NA	772500	582340	571600	43504000	1341900	1489900
O95741	NA	NA	NA	NA	NA	NA	353200	NA	NA	NA	NA	NA	NA	NA	NA	NA	NA	NA	NA	NA	NA	NA	NA	NA	NA	NA	NA	NA	NA	NA	NA	4532600	NA	NA	NA	NA	NA	NA	NA	NA	NA	NA	NA	NA	NA	NA	NA	NA	NA
O95747	3955200	7017100	6771100	8304300	7577200	6438200	11078000	10675000	11517000	7904400	6524900	6101400	5580200	13045000	4466100	5653100	6816900	8352000	9912700	7854000	7389700	7851500	5903000	5888300	5325500	3703600	2421400	4272000	4925500	5878800	7209300	2548000	9438700	5087700	4575000	6808300	12304000	4293600	4252800	2668200	5006400	2401300	2033400	6059100	4335900	3743400	2773800	7908000	11031000
O95749	117400	NA	162180	282070	NA	NA	NA	351030	NA	NA	NA	NA	NA	267690	NA	NA	NA	512550	NA	204290	155680	NA	248650	345550	NA	NA	NA	142470	117220	217430	179390	196290	250020	NA	NA	NA	179280	1565400	217870	234270	NA	NA	163770	255630	142990	328290	334420	201930	236290
O95751	NA	NA	NA	NA	NA	NA	NA	NA	NA	NA	NA	NA	NA	NA	NA	NA	NA	NA	NA	NA	NA	NA	NA	NA	NA	NA	NA	NA	NA	NA	NA	NA	NA	NA	NA	NA	NA	NA	NA	NA	NA	NA	NA	NA	NA	NA	NA	NA	NA
O95757	NA	4562200	2480000	2929100	4195100	1725700	1808000	4347900	1754700	3636700	1176300	2247800	3468200	58251	1160800	571190	2109400	3740200	1783200	3014200	1984200	2930300	2142300	1105800	623720	688840	816190	2186800	3037300	2852300	1857300	1753400	4618600	1166100	221570	4796700	1419100	3034000	3145100	3219700	2030600	3774300	919610	4738300	1455200	3386200	773720	5334700	2701200
O95758	593590	1331600	453780	1390000	NA	2859600	3953100	1582800	1757300	1403000	585900	572560	2301400	NA	290090	NA	NA	2590500	980370	NA	1326300	966080	NA	815980	383990	322330	NA	225000	174970	848960	1772900	NA	1147000	208930	140350	193520	NA	NA	NA	NA	NA	359600	NA	NA	490610	NA	NA	713810	383180
O95759	NA	NA	NA	NA	NA	NA	880660	NA	NA	NA	38357	9737.7	NA	NA	NA	NA	NA	NA	NA	NA	NA	NA	NA	NA	NA	NA	NA	NA	NA	NA	NA	NA	NA	NA	NA	NA	NA	NA	NA	NA	NA	NA	NA	NA	NA	NA	NA	NA	NA
O95760	NA	NA	NA	565580	NA	968940	5100500	445360	7974500	1253000	NA	NA	1719800	NA	NA	404950	NA	NA	NA	NA	NA	NA	NA	NA	NA	359990	NA	NA	NA	NA	NA	853440	NA	NA	420730	756070	NA	NA	NA	NA	NA	NA	NA	NA	82004	830480	NA	NA	NA
O95777	11214000	18805000	19382000	17712000	10153000	4805900	28265000	30723000	21688000	19219000	16638000	1760800	16786000	14663000	8006800	13196000	20443000	11944000	13096000	8574700	12425000	11763000	9093200	9390000	13208000	3771700	5942400	9280900	7911200	12395000	16337000	4449700	12302000	3804800	9746200	8982900	5685400	14105000	21550000	17883000	3345700	12004000	12663000	7071900	9821200	7671500	29759000	10475000	10658000
O95782	8825200	20175000	27413000	17095000	14413000	14138000	14533000	25409000	22221000	14730000	14448000	11989000	9056600	12897000	12218000	9093000	16005000	22979000	16556000	16376000	22738000	20192000	14020000	20291000	8947400	17724000	7520200	18369000	10352000	16557000	22185000	17223000	24532000	9089200	6691800	18368000	21926000	14100000	20771000	17130000	14577000	22033000	11606000	27953000	14489000	14958000	17127000	18043000	20455000
O95785	292700	455840	NA	NA	NA	NA	NA	NA	NA	NA	NA	NA	NA	NA	NA	NA	NA	NA	NA	NA	NA	NA	NA	NA	NA	NA	NA	NA	NA	NA	NA	NA	NA	NA	NA	NA	NA	250510	NA	NA	NA	NA	NA	NA	NA	NA	NA	18884	NA
O95786	137780	4286300	664700	3308600	492700	3679900	1406400	386220	883080	2069400	963670	2836200	1771700	1227100	245570	319760	1322100	4038200	1275300	1134600	2474900	1289300	380270	1552200	519330	1998000	56771	942060	966830	4782300	2170500	334120	3421100	334800	291260	565970	1649200	666860	889730	732140	721110	1553300	75523	3992800	1154400	887230	325330	591270	2324500
O95793	4374000	9861700	3812100	7688800	4493900	5162900	9326100	7513000	13321000	11651000	5668700	4597200	11083000	6340300	2673100	2635700	6716700	3526800	6344100	7270300	4904100	3090500	4830500	2581400	4283500	2191700	2703400	3068900	4511600	6377200	4580100	4333800	5328800	3095400	2985100	4378700	9549500	13322000	6735700	8947700	7233500	11231000	634070	7276500	1471500	8035900	7962400	2396400	11616000
O95801	313110	256510	304890	372510	420430	227990	445870	479740	625590	NA	NA	NA	NA	201800	185290	483150	317430	528660	700570	257010	136450	394450	140140	255160	505380	270240	27128	NA	166570	673010	830700	117160	530940	282940	NA	219960	523590	855730	NA	378140	NA	271000	NA	674050	NA	183390	NA	NA	416730
O95807	NA	NA	NA	NA	NA	1202400	1254300	2348900	2517400	NA	NA	1454400	NA	720940	NA	NA	NA	NA	NA	NA	NA	NA	NA	NA	NA	NA	NA	NA	NA	NA	NA	NA	NA	NA	NA	NA	NA	NA	NA	NA	NA	NA	NA	NA	NA	NA	NA	NA	NA
O95810	19503000	13678000	15672000	23077000	16757000	20424000	37161000	33842000	47955000	40803000	39562000	23986000	18267000	16181000	20394000	16011000	15583000	18977000	20178000	23082000	28619000	10607000	21670000	20052000	23286000	10826000	23195000	18835000	22152000	11152000	18156000	18660000	15228000	24370000	14350000	12680000	15536000	4360400	11244000	16216000	8523100	10408000	5282400	15672000	6671400	10065000	18812000	6159500	20877000
O95816	2413000	2589000	3498600	396630	1466900	4350700	6240500	1297400	7502600	2514800	984200	578450	1383700	2840000	978190	3109900	2065200	1059500	3047000	2490200	NA	1523800	915250	NA	819330	NA	446060	579130	799880	249350	1112900	598790	NA	NA	1125300	2237200	705870	11544000	1165200	8476200	1224700	1318800	327780	4151100	633310	2061700	929980	NA	1592800
O95817	NA	116170	233100	332200	68854	878460	NA	640660	395760	385720	550750	158680	145340	183990	152870	109990	NA	1314300	447120	116750	264010	347780	424400	206520	NA	NA	54885	329220	120620	NA	1325700	167580	144660	NA	58799	157280	399440	32956	76412	NA	NA	126500	NA	112550	144800	100400	369500	NA	NA
O95819	312670	249540	248130	63049	31665	348380	235470	618810	218130	414520	442380	249420	503320	84327	38492	215710	89632	131660	344260	122730	69906	155310	68210	85033	39326	55747	88841	NA	76745	98577	274820	NA	60526	182640	26191	111140	421160	NA	NA	NA	NA	NA	NA	NA	37126	NA	NA	NA	52565
O95822	18679000	22870000	29816000	17720000	25257000	14205000	35381000	29687000	33581000	31554000	17577000	9277100	14132000	27705000	32547000	21958000	22472000	21855000	33832000	28378000	19612000	27624000	21386000	13896000	19903000	17224000	10344000	19378000	17270000	27748000	14311000	19746000	21077000	21327000	12838000	19950000	27060000	32022000	29458000	40058000	21932000	47669000	13737000	29713000	29819000	26394000	27798000	27566000	34739000
O95825	336840	NA	935140	1973300	1464000	1828400	2528500	3706800	1883900	1322400	1841600	858000	436040	3084900	167070	817120	1080600	1293800	235360	260160	1411400	1537400	997140	1321600	676390	1543500	386960	897110	NA	660870	595260	154390	971730	201320	NA	258300	1073200	NA	1929000	3058300	NA	1172900	1218700	1421800	1220100	2292800	607480	773410	1443900
O95831	227130000	265240000	251430000	291270000	258460000	95122000	391560000	292170000	374440000	211500000	157550000	133210000	124960000	278910000	205310000	200040000	146740000	261680000	322700000	270640000	191580000	257890000	262230000	270960000	226740000	166690000	113700000	253740000	174840000	190440000	177910000	174170000	2.64e+08	210200000	173150000	202690000	194740000	117200000	293100000	247530000	181210000	265180000	87573000	283460000	113760000	236300000	232160000	116090000	227020000
O95832	NA	NA	NA	341890	NA	659860	5541600	3725600	NA	676040	4080600	3313600	NA	NA	NA	NA	NA	866380	NA	NA	NA	NA	269670	NA	NA	NA	1036100	NA	NA	NA	NA	NA	NA	NA	NA	NA	NA	NA	NA	NA	NA	NA	NA	NA	377630	NA	NA	NA	NA
O95833	NA	NA	NA	NA	NA	NA	NA	NA	NA	NA	NA	NA	NA	NA	NA	NA	NA	NA	NA	NA	NA	NA	NA	NA	NA	NA	NA	NA	NA	NA	NA	NA	NA	NA	NA	NA	NA	NA	NA	NA	NA	NA	NA	NA	NA	NA	NA	NA	NA
O95834	2818900	4952300	8044900	9556400	6362800	6843000	8302700	10411000	5691500	6116800	8611600	4165600	5844300	9404400	4083100	4156400	4975400	13624000	6735800	6502900	5490900	8705200	5706300	6858400	3672200	5610500	2358000	2615100	3363500	7215600	5552100	4857000	9091000	1918900	2510000	8107600	5146600	8957100	8564700	6867500	6766200	9601400	4437900	5517600	5368200	10102000	5500400	8690200	4848700
O95837	NA	NA	NA	NA	464190	124330	1495300	2876300	1860800	NA	195500	NA	407280	NA	NA	NA	851240	NA	NA	NA	2812100	NA	NA	650850	981350	NA	1273300	NA	NA	484020	136520	NA	NA	NA	NA	NA	NA	413060	402860	862610	1087700	NA	497510	NA	NA	NA	NA	NA	286670
O95848	NA	NA	1883200	NA	NA	NA	NA	NA	NA	658870	1810800	984870	NA	NA	NA	NA	161240	2458700	1012300	453280	NA	NA	160910	124880	NA	NA	NA	NA	NA	708450	266950	166780	511000	206530	NA	185310	505520	NA	376820	330980	192140	110530	NA	226220	NA	260230	NA	NA	1468100
O95857	NA	NA	NA	NA	NA	NA	NA	NA	NA	425710	NA	NA	NA	NA	NA	NA	777960	NA	NA	NA	NA	NA	NA	426260	NA	466480	NA	NA	NA	NA	645850	NA	NA	NA	NA	NA	NA	NA	NA	NA	1086900	NA	NA	NA	NA	814030	511950	NA	NA
O95858	NA	NA	NA	NA	NA	NA	NA	NA	560250	NA	552450	NA	NA	NA	NA	NA	NA	442450	NA	NA	NA	NA	NA	NA	NA	NA	NA	NA	NA	NA	NA	NA	404600	NA	323610	NA	NA	NA	NA	NA	NA	NA	NA	NA	NA	NA	164800	NA	NA
O95861	31523000	51887000	49735000	55703000	42863000	9862900	31856000	27563000	48375000	28234000	23097000	22611000	12242000	51675000	31181000	36906000	40478000	44994000	47735000	49615000	24941000	30877000	38351000	31479000	33520000	36957000	12038000	37169000	22581000	28733000	25573000	34395000	49068000	18566000	30517000	40165000	28659000	77081000	54853000	47176000	44222000	39872000	19597000	42476000	29770000	39130000	24024000	39679000	31301000
O95864	417380	NA	NA	NA	NA	NA	780990	NA	NA	NA	NA	NA	NA	NA	NA	NA	NA	NA	NA	NA	NA	NA	NA	NA	NA	NA	NA	174400	NA	NA	NA	NA	240200	NA	NA	NA	115660	NA	NA	NA	120520	NA	NA	NA	NA	NA	NA	NA	113080
O95865	11967000	84419000	39632000	51321000	12450000	18982000	26557000	47743000	35895000	23705000	23280000	14010000	11880000	19659000	15253000	15579000	9945600	57288000	41089000	10713000	11226000	16530000	84413000	44276000	13415000	10660000	5282600	58467000	40372000	19788000	13222000	8786800	9593500	4707900	4883500	48178000	16793000	13005000	12254000	12486000	70850000	15962000	12948000	10619000	17541000	15025000	6294400	29811000	7772300
O95870	1730500	3638600	3099900	3284100	3230600	2964700	6544200	12104000	5963200	4886600	2684100	1407600	3035700	3415300	957200	1066000	2558900	6788700	3759900	3500700	1752600	3383900	3372400	1943300	3278400	2448100	1984700	3072900	2018900	1220500	2031000	471640	3413500	2362200	364360	2025500	3965300	2870900	4695500	4579100	1417900	2807800	2071300	2200700	2936900	2137700	1969100	2990100	2605100
O95873	NA	NA	NA	NA	NA	NA	565670	297270	776210	525540	704630	NA	237050	NA	NA	NA	NA	NA	NA	NA	415450	NA	NA	NA	NA	NA	NA	NA	NA	NA	NA	NA	NA	NA	NA	NA	1036000	NA	NA	NA	NA	NA	NA	NA	NA	NA	NA	NA	NA
O95881	1743000	3861300	10147000	13061000	4322500	6454400	3844800	12160000	24553000	11934000	4371200	8229800	6403900	5797300	3485200	5664900	23801000	7439300	6529600	6407400	3632700	5322000	4295800	5661800	4139800	6256800	4453900	6007300	4790100	6038900	15351000	5435700	7212800	4025500	4783300	3236800	12683000	2213300	5809900	8858900	6240400	4306900	4205200	7352500	5594400	6955300	6936500	6563100	8375200
O95900	NA	NA	NA	NA	NA	NA	NA	NA	NA	NA	NA	NA	NA	NA	NA	NA	209900	NA	NA	NA	NA	NA	NA	NA	NA	NA	NA	NA	NA	NA	NA	NA	NA	NA	NA	NA	NA	NA	NA	NA	NA	NA	NA	NA	NA	NA	NA	NA	NA
O95954	1138300000	1.26e+09	1463600000	1063300000	1510100000	301130000	1858200000	588820000	1.436e+09	852260000	453440000	318910000	519410000	1356800000	1044500000	1692100000	1115900000	952480000	788570000	1.462e+09	518930000	994370000	1003700000	891870000	1191200000	779520000	508260000	958910000	654670000	686480000	425870000	892140000	1124800000	974390000	372300000	1011200000	1.288e+09	135500000	1588500000	2.135e+09	1164400000	1391400000	904940000	985790000	831240000	1200900000	428170000	1424200000	860240000
O95965	NA	NA	NA	NA	NA	NA	NA	NA	NA	NA	NA	NA	NA	NA	NA	NA	NA	NA	NA	NA	NA	NA	NA	NA	NA	NA	NA	NA	NA	NA	NA	NA	NA	NA	NA	NA	NA	NA	NA	NA	NA	NA	NA	NA	NA	NA	NA	NA	NA
O95967	NA	NA	NA	NA	NA	418730	NA	NA	NA	282680	1041500	NA	NA	NA	NA	NA	NA	233680	NA	NA	106840	NA	NA	NA	NA	72015	NA	NA	NA	NA	116890	NA	73717	NA	NA	NA	212480	5150200	NA	NA	NA	NA	NA	NA	NA	NA	NA	NA	NA
O95976	NA	NA	NA	NA	NA	NA	NA	NA	NA	NA	NA	NA	NA	NA	NA	NA	NA	NA	NA	NA	NA	NA	NA	NA	NA	NA	NA	NA	NA	NA	NA	NA	NA	NA	NA	NA	NA	NA	NA	NA	397200	NA	NA	NA	NA	NA	NA	NA	NA
O95980	NA	NA	122940	249440	76776	332580	96154	1081800	NA	90914	211360	NA	NA	NA	74294	230920	NA	180720	46678	NA	76457	NA	NA	NA	NA	72016	NA	NA	NA	68297	NA	NA	NA	100920	NA	NA	5282900	NA	NA	NA	NA	NA	NA	NA	NA	NA	42654	1002300	161410
O95983	NA	NA	NA	NA	NA	NA	661260	490780	NA	464930	272990	247670	419060	NA	NA	NA	NA	NA	NA	NA	47628	NA	NA	NA	NA	NA	NA	NA	NA	NA	NA	NA	NA	NA	NA	NA	NA	NA	609890	NA	NA	NA	NA	NA	NA	NA	NA	NA	NA
O95985	18831	56879	19328	NA	1367600	NA	NA	NA	NA	NA	NA	NA	NA	345720	NA	NA	NA	NA	94595	NA	53026	NA	59854	NA	NA	NA	NA	NA	NA	NA	NA	NA	NA	NA	NA	NA	NA	NA	NA	42984	217110	19551	NA	98376	78511	NA	81224	NA	75663
O95989	5461200	1891600	2754000	2290600	6004100	1241500	5500100	1685800	2536400	990400	3482000	344130	5850500	1855300	3141500	3239900	1301300	1854600	2654100	2341300	1768700	4924200	4272000	3218500	1714800	2065400	915650	3849600	1992600	2260300	2118300	5626900	3505400	705840	574420	1310300	4427400	785460	5399700	6240200	848650	4872900	2302600	4227500	2097200	1509400	2006300	4325400	5943300
O95994	NA	NA	NA	NA	NA	NA	NA	9224500	NA	NA	NA	NA	NA	NA	NA	NA	NA	NA	NA	NA	17775000	NA	NA	NA	NA	NA	NA	NA	NA	NA	NA	NA	NA	NA	NA	NA	7055800	NA	NA	4353200	NA	NA	NA	NA	NA	NA	NA	NA	NA
O95999	1292700	1515200	1993100	1244000	1181500	NA	NA	NA	NA	NA	NA	NA	443400	1134100	1266400	1429400	288370	NA	1778600	1413000	1375500	1353800	1508700	939450	1524900	1641000	NA	2480200	963440	758430	NA	NA	807750	NA	NA	NA	1144600	NA	NA	NA	NA	1186900	1113000	1559400	13965000	1515000	NA	NA	8489700
O96000	40191000	45970000	33581000	22558000	38267000	27915000	61446000	100990000	133810000	106540000	51124000	43202000	28028000	30461000	45110000	34598000	36642000	35291000	34909000	38189000	41039000	21377000	32930000	18455000	25834000	16067000	30219000	39633000	25692000	6730600	5807800	7598100	8388600	50182000	12870000	16286000	25374000	16688000	55726000	37259000	18608000	35038000	3404600	60003000	12231000	30899000	30473000	5259400	40639000
O96005	3771200	7400500	4623800	5862700	6137400	383720	12323000	1841600	2246900	12845000	5332800	8563100	4790800	5525100	5410600	3926400	2588900	5602600	3453500	4772800	2427700	4845700	4020000	4149900	2951000	2279400	2850200	5711000	2702100	2614900	3383700	3045600	5898800	4704800	1762000	2894000	9166000	5135600	7837000	7196800	5404500	6542700	4143000	5423500	3292100	5931000	3841900	7256300	9542800
O96006	1980000	1150400	73978	NA	714730	42796000	2624300	266050	NA	NA	NA	NA	NA	NA	NA	1522500	990410	1679700	3607800	2839200	NA	NA	4055400	2106700	NA	899930	NA	NA	4180200	2048200	NA	2627400	NA	275000	1489500	NA	3466200	920520	5521600	6766900	2351600	2846700	1889700	NA	2671700	1445500	1894400	4667300	2163500
O96007	504780	1261200	696010	783220	674440	547800	6679200	1878900	5003000	2074000	2039100	1669800	956590	NA	NA	232930	1947500	NA	228980	1238200	232950	NA	480070	1088600	NA	NA	1084400	1670000	792810	141570	NA	760880	983320	NA	1351500	818260	663540	733300	2126500	1994800	NA	2641600	637290	NA	1582500	NA	379770	1538600	NA
O96008	9334000	8889800	5017700	9598400	6078700	3527700	12966000	11338000	27820000	4611200	6008400	1625800	4403400	10027000	6081700	2875000	10385000	6839600	12240000	8386300	8058300	13092000	6281200	10768000	5174500	2344700	1980800	12052000	7674000	3139900	2120700	4357000	2650800	7989500	5095700	8356500	5466100	5334700	5894500	7855200	2452200	9679100	1442300	1195300	4106100	2089400	4508700	3524300	4718600
O96011	1767400	4690600	8419700	4838500	5450300	2057300	2438500	2025700	7264100	3370900	1555300	430760	1641700	3756500	5848000	3427600	6094200	4465000	8298100	9033200	7909000	6309500	12375000	3231200	405620	1132600	1687900	1656500	6269500	2188900	1756900	5797100	2605700	5115100	1619100	3372500	2906100	21993000	5671800	4542500	5799600	3635300	732480	7031800	6920900	4678500	7833800	2570900	1961300
O96013	NA	122290	NA	NA	NA	135770	285620	NA	451500	41410	NA	110420	NA	NA	NA	NA	NA	NA	NA	NA	NA	NA	NA	NA	85357	NA	NA	NA	NA	51053	134890	NA	NA	NA	29232	NA	NA	NA	NA	NA	NA	NA	NA	NA	95674	NA	NA	NA	NA
O96017	4706100	NA	NA	NA	NA	NA	NA	NA	NA	NA	NA	NA	NA	NA	NA	NA	NA	NA	4722900	NA	NA	NA	NA	NA	NA	NA	NA	NA	NA	NA	NA	NA	NA	NA	NA	NA	NA	NA	NA	NA	NA	NA	NA	NA	NA	NA	NA	NA	NA
O96018	NA	NA	NA	NA	NA	NA	NA	NA	NA	NA	NA	NA	NA	NA	NA	NA	179380	NA	NA	NA	NA	190760	NA	NA	NA	NA	NA	NA	NA	NA	NA	NA	NA	NA	NA	NA	NA	180130	NA	NA	NA	NA	NA	NA	NA	NA	NA	NA	NA
O96019	1816900	1984200	2218300	2391200	1887900	7078600	8286800	7866300	9061100	2729900	2227600	1410800	1151100	2610400	1000100	1377600	3094000	3073400	2895400	1568600	1840600	1876600	1319700	1388400	1031400	815950	1329600	267090	828570	890810	4713300	465820	877280	1734600	394400	778540	1055100	340740	NA	360390	883590	NA	619020	650140	630690	757610	348950	1631600	1270700
O96028	578600	220280	NA	325450	43928	NA	NA	674840	NA	NA	550630	966330	611380	NA	250140	NA	124660	368820	296340	648820	194100	465190	763510	71062	333870	NA	138740	NA	496570	NA	NA	741000	931290	267250	607390	1066100	557320	898650	522170	605450	668290	385650	NA	487450	462550	832410	677050	NA	319070
O96033	4587300	6159600	5040400	3962600	5231500	NA	11955000	NA	NA	2362000	NA	2169100	2011100	4562200	4195400	3560700	10007000	NA	3452300	9905400	986070	NA	4941000	3047100	2733000	1764400	2529500	4414800	12207000	2267400	1874600	7122800	3008000	3183000	3467600	3025200	6210700	3249600	6401300	5609200	3402000	3909900	5465200	3342700	NA	4313200	NA	1319000	5554000
P00156	9932500	5474100	NA	NA	13256000	9402600	18614000	NA	28539000	20177000	5519600	10289000	4438100	12476000	NA	6837500	NA	7600300	NA	11133000	4316000	13846000	14855000	12073000	10251000	10904000	3209600	16010000	8951700	5306400	5163300	8275200	5706600	9237400	5425400	6138200	9047600	6651800	1030400	NA	NA	11484000	NA	4847800	5692100	9895200	7862100	8791500	10939000
P00167	1802600000	2428600000	2183900000	1856700000	2319500000	758320000	2961400000	2734400000	4513600000	2835800000	1998600000	602240000	2081300000	2638800000	2460800000	1889600000	2679200000	2307400000	2525800000	2.404e+09	2828500000	2148600000	2624300000	1887500000	1913800000	1048500000	1364900000	1854100000	2089900000	1509800000	1486600000	2702800000	1635300000	1961500000	1633700000	1539400000	2743800000	1737400000	2438700000	2.854e+09	1911600000	2561800000	1554200000	2646100000	3461900000	2461700000	3855600000	2469100000	3479800000
P00325	3007800000	4725700000	3821200000	3380800000	2.778e+09	451110000	4044400000	2.543e+09	4824200000	1212900000	812740000	175540000	1.488e+09	4055400000	3271600000	5384700000	3303100000	3.552e+09	3.694e+09	5046200000	2774800000	3.108e+09	4036100000	1683700000	3521500000	3623100000	1586100000	5719500000	3150700000	2658900000	1951500000	1.0665e+10	3823600000	7977800000	2994900000	2923700000	3539500000	1894500000	7454100000	1.3234e+10	2822300000	6586800000	3360100000	5184800000	3262300000	8362600000	3716200000	2333200000	5250700000
P00326	1613200000	2385300000	1989600000	1782800000	2796900000	474660000	1.708e+09	1716900000	2168900000	864900000	1005300000	255860000	602690000	2434900000	1712600000	2606300000	1658900000	2896200000	1928400000	3262500000	4936400000	1123100000	3912400000	2548500000	1475700000	1971900000	2234100000	2255900000	2689200000	1452700000	1728800000	5434500000	1776200000	2586100000	1.184e+09	1823900000	1221200000	708500000	3053400000	4509400000	2984800000	3.434e+09	2420700000	3525400000	4637500000	3016400000	5375500000	3423100000	4912700000
P00338	817760000	817730000	1362800000	1199800000	1259500000	396480000	692500000	890860000	1.22e+09	521690000	782790000	227130000	282130000	1485200000	826450000	765220000	1186800000	950810000	1067600000	1143400000	724470000	1067600000	1.013e+09	967520000	979610000	795850000	262400000	1289800000	1013100000	913230000	1327800000	1.122e+09	8.36e+08	557870000	650410000	968730000	862420000	345750000	1.394e+09	1033900000	693710000	1786400000	654270000	969710000	626080000	897060000	954250000	949910000	897200000
P00352	2.675e+09	4212600000	3367300000	2521700000	3.795e+09	1071500000	3656100000	2.552e+09	3878800000	1925500000	1584900000	797750000	1623800000	2.904e+09	2775700000	2969400000	3300300000	4.397e+09	3656700000	2742300000	2.016e+09	2473200000	3239500000	2551300000	2397500000	2676800000	1425700000	3414100000	2327500000	2089400000	1584400000	3105500000	3538100000	1931400000	1820300000	2.445e+09	2822100000	4490100000	3.737e+09	4682800000	2469800000	3133900000	2167900000	3504500000	2169100000	2861700000	3324500000	3239200000	3524800000
P00367	1397300000	1874400000	2.372e+09	1993900000	1572700000	364150000	2241100000	1464300000	2417800000	1533300000	1160200000	502180000	954420000	1866600000	1919900000	1618500000	1586600000	1.16e+09	1527400000	2056500000	1259500000	1278300000	1782400000	1207500000	1236700000	1086800000	764590000	1461500000	1.309e+09	1518700000	1195700000	2075300000	1269400000	1318700000	1378300000	1225800000	1.276e+09	362330000	1397300000	1474600000	1.448e+09	1948900000	918340000	1816400000	1805800000	1398200000	1270100000	1363100000	1801800000
P00374	1435900	1615500	3857300	3269400	5090200	1577000	12934000	6474500	12279000	7664000	5310200	4410800	4482700	1976300	932380	567420	21001000	1090200	1225900	3103500	445210	4150100	2472300	1288300	2750300	212870	237140	1711600	454220	430280	441630	NA	1958100	NA	NA	3904700	NA	NA	1373300	5858700	1050000	2773800	NA	3522900	409270	297680	367010	604580	2498500
P00387	211280000	251120000	221990000	287050000	236780000	181550000	202490000	275360000	336670000	195060000	150950000	194040000	149580000	268250000	189970000	208460000	179490000	194160000	203470000	203810000	164330000	244430000	188200000	144800000	150330000	158380000	86262000	190890000	138920000	149520000	198800000	173960000	155990000	130150000	101420000	1.06e+08	119030000	147100000	188090000	184600000	145290000	153950000	72962000	151170000	108630000	164500000	149880000	114390000	141820000
P00390	59250000	101840000	99258000	97535000	65123000	22814000	31165000	50016000	31358000	1870800	6405800	3903000	1780400	88587000	62908000	60270000	65051000	119060000	76656000	9.4e+07	62854000	85180000	81456000	62804000	66434000	63106000	31217000	69914000	56972000	60007000	68048000	68180000	80227000	32390000	52786000	63006000	62529000	101450000	99765000	94326000	52391000	81609000	44785000	89755000	65415000	76463000	107340000	85574000	86075000
P00395	155850000	104960000	135520000	64542000	83539000	29404000	43616000	27764000	187200000	23078000	NA	3206300	25497000	82360000	85711000	70556000	113980000	130380000	143940000	77732000	38624000	135120000	86308000	138490000	96506000	81899000	9950300	106130000	52431000	34535000	32267000	45773000	80589000	67442000	54064000	101300000	106870000	88266000	197630000	44083000	77747000	151790000	41725000	90951000	68732000	46281000	42854000	58810000	72669000
P00403	292500000	293210000	353620000	205820000	396840000	21131000	372100000	324490000	304130000	114990000	76629000	47863000	73023000	405630000	294830000	210200000	365690000	366490000	457690000	274460000	213930000	224910000	388360000	231110000	241680000	205760000	251280000	365490000	318360000	123130000	55694000	258480000	168430000	204290000	169910000	2.29e+08	338130000	244310000	263490000	457470000	156840000	252400000	123180000	306610000	219610000	180600000	1.2e+08	210270000	319890000
P00414	195160000	340430000	187020000	77789000	356180000	245320000	517500000	556940000	600700000	205260000	526910000	200590000	424380000	234270000	146400000	144230000	21265000	185550000	272270000	358500000	111180000	357300000	258630000	321110000	290620000	118070000	251510000	302850000	230060000	86925000	78603000	124440000	93372000	227600000	115520000	222180000	300990000	189440000	216440000	245620000	179960000	260010000	216090000	164450000	110140000	206860000	84412000	119460000	141250000
P00439	156450000	229040000	225710000	120310000	189330000	88736000	515810000	190580000	548380000	149200000	95891000	140290000	219040000	110160000	285860000	178020000	165910000	198090000	266090000	246240000	134190000	258140000	206170000	186760000	169650000	94628000	84071000	122140000	108540000	29668000	67645000	94775000	120300000	118570000	145760000	240370000	232500000	53757000	223740000	216890000	158010000	200500000	127050000	272480000	164680000	210300000	111620000	160210000	319560000
P00441	2378200000	2738700000	2458400000	2317900000	2472200000	692180000	2382300000	1829300000	3158200000	1265200000	586580000	1076600000	758270000	2832600000	2252400000	3046900000	3129500000	2174500000	1.678e+09	2680200000	1764700000	2013100000	3280400000	1230900000	1911100000	1420100000	1.571e+09	2060300000	2082800000	1465700000	1332400000	3100200000	2010300000	1967600000	1976600000	1609400000	1793200000	1835300000	2537100000	3671700000	2543700000	2990900000	1999200000	3239200000	2.217e+09	1941800000	2666900000	2158800000	2173600000
P00450	44121000	32467000	47119000	87777000	48924000	32674000	32087000	57949000	24221000	26104000	25287000	20926000	24406000	113750000	34694000	51262000	31344000	50896000	48238000	37651000	65848000	44421000	21755000	35332000	73104000	51594000	35742000	75818000	38340000	52356000	101310000	42267000	39161000	43280000	32361000	30697000	44560000	17001000	70870000	69328000	35203000	80571000	49341000	65776000	21843000	49109000	43827000	40698000	52630000
P00480	649570000	963490000	807690000	795620000	689640000	185630000	397300000	545160000	830280000	360180000	103340000	160570000	298060000	652710000	597440000	685760000	625610000	1111800000	1023500000	506920000	453020000	533180000	424510000	496940000	416590000	661370000	253700000	750480000	414990000	497390000	382710000	512270000	820910000	455320000	608390000	479410000	638010000	370380000	755640000	777330000	435950000	627720000	446620000	870880000	527380000	703620000	853520000	582620000	758550000
P00488	250160	46177	659990	30402000	397620	1902500	1795200	19326000	517130	1417500	5764300	552060	3783600	975270	775260	336070	7467800	1304300	587010	959870	5076800	638710	1193300	701040	863070	187510	1035800	516780	447110	14058000	11367000	59720	818220	3291100	327840	1078600	NA	NA	1796400	873080	1477900	155200	771580	142520	200850	840660	2367500	830000	243470
P00491	167500000	112720000	159970000	67456000	121280000	71122000	455620000	172320000	226980000	132210000	80613000	77827000	137750000	131110000	84234000	108570000	146200000	101100000	114160000	130070000	77290000	72090000	159900000	77741000	100280000	110160000	89096000	105850000	118760000	62596000	62197000	235980000	109630000	105520000	95481000	80224000	103870000	9239700	227020000	254810000	70502000	135950000	146230000	108350000	140020000	132720000	118450000	134910000	101370000
P00492	43101000	24948000	42974000	27962000	33544000	28322000	39114000	51911000	39257000	53692000	64343000	21335000	25451000	32500000	73696000	46111000	80168000	49349000	50151000	20096000	51530000	25145000	32509000	25804000	62776000	44538000	25947000	74245000	32010000	39250000	43796000	43035000	30660000	59496000	33239000	29520000	46212000	26255000	52002000	52170000	27021000	69186000	33250000	56871000	34985000	32384000	50472000	27646000	38859000
P00505	465720000	870970000	754590000	879100000	1077100000	162920000	818920000	453190000	785250000	346770000	322470000	161720000	245860000	969010000	731870000	806420000	791060000	584480000	726010000	800020000	585880000	760190000	1034100000	518710000	641280000	568030000	405940000	561010000	954340000	473990000	548780000	1010400000	760750000	1013800000	501790000	716390000	464420000	290670000	1031700000	781390000	777600000	1108300000	565510000	950090000	775530000	947780000	986920000	463360000	893960000
P00519	NA	NA	NA	NA	NA	NA	NA	NA	NA	NA	1949400	NA	48321	276480	NA	NA	NA	NA	NA	NA	NA	NA	NA	NA	NA	NA	NA	NA	NA	NA	NA	NA	NA	NA	25141	22556	NA	NA	NA	NA	NA	NA	NA	NA	NA	NA	NA	687190	NA
P00533	3535500	4641200	6352900	6401800	3909000	1140500	5401200	3016600	6140300	2005600	1503200	2095800	1869600	5645000	3558900	4074600	5938300	4877700	3912900	6916500	2040300	4291200	4541700	3654800	2921500	2842900	1352600	2843600	4690500	3512300	3967400	4515900	3054600	1876300	2466500	3049800	3807300	110610	4641900	2934700	2484500	5549300	2470100	4457800	3054000	4647800	3273100	4510000	5203800
P00558	495750000	642920000	671310000	686190000	648320000	474530000	849300000	1010900000	1035800000	520700000	595210000	341510000	426080000	738380000	435910000	530550000	551990000	640990000	476180000	456800000	409100000	480640000	481200000	445470000	422310000	359770000	185390000	558150000	511520000	402270000	472070000	449440000	527690000	289360000	242220000	435590000	445120000	340540000	545470000	658600000	402110000	519930000	244660000	575160000	333410000	518160000	330220000	342150000	415710000
P00568	49663000	58432000	58841000	54867000	58736000	48519000	96725000	113280000	83501000	19989000	17404000	12086000	22736000	45453000	23769000	41073000	63140000	61125000	48437000	58748000	29794000	36826000	41341000	39158000	44692000	44441000	28691000	51194000	29244000	38210000	41047000	16307000	55815000	42499000	22851000	53035000	40794000	40271000	72418000	95315000	34093000	64097000	13505000	101530000	19491000	37829000	25643000	43080000	75356000
P00734	28506000	18517000	31625000	29372000	19101000	18181000	52878000	54099000	42310000	23097000	44748000	10532000	19573000	43199000	26527000	49605000	15195000	15333000	23241000	26576000	24589000	43937000	40861000	20295000	37891000	16952000	36746000	18388000	34830000	16981000	56287000	27181000	12024000	66501000	16620000	19124000	18361000	34309000	24887000	23896000	15706000	31425000	31586000	22311000	18267000	21328000	10055000	21985000	18651000
P00736	5224600	8449600	12147000	8986700	10087000	6594300	9217700	8373400	9665300	5651200	3626300	2384700	6224100	19036000	9332900	8613200	8776900	8980600	10189000	7534100	10336000	5999700	7577700	8334100	6177600	11230000	5274200	13689000	7477400	6089400	19088000	4865900	7055600	4925900	4359800	3969200	7068700	5386400	13475000	5080400	2604300	10403000	6708200	12790000	5576400	11641000	4613100	5974200	9823500
P00738	518940000	519960000	760770000	1401800000	494810000	31906000	298120000	45282000	245130000	80489000	35634000	67369000	214110000	1.487e+09	171580000	726420000	169060000	359090000	704580000	701830000	643730000	649800000	492940000	602590000	620700000	501420000	461520000	842310000	594780000	478350000	1396900000	596330000	111320000	354730000	411970000	336880000	338040000	100680000	774270000	529240000	455630000	765480000	523580000	544920000	605180000	757930000	220510000	326230000	440130000
P00739	3739400	2839500	2118200	1862700	NA	892760	1088400	4054200	883170	NA	NA	NA	628140	2975000	NA	1054300	502600	229730	1436600	5117100	576640	1736400	1665900	303240	1604500	1432600	3199300	2838400	543760	541500	1806700	603480	276490	2163000	1419200	602300	730940	1982400	4092100	2050500	1842100	1850500	1513700	2384400	2126900	2115400	NA	341810	935320
P00740	18735000	26250000	19525000	22006000	16337000	12706000	14864000	11245000	25530000	12332000	12317000	12345000	4486400	19655000	15808000	20271000	13940000	25917000	15496000	15418000	15092000	22984000	16390000	19277000	8469700	18830000	6992300	21168000	10844000	18915000	29384000	12968000	19190000	11415000	10091000	21516000	18426000	17591000	13664000	8619500	14558000	12568000	6615100	9730300	7971500	19455000	3296900	9007500	20173000
P00742	175890	364610	NA	NA	NA	353560	1422000	1444500	673720	308290	387370	NA	222180	1223800	397800	441480	NA	212650	535600	136950	972040	731720	NA	NA	498580	491390	293460	NA	NA	236550	843340	NA	NA	108740	NA	73671	NA	1969500	64663	NA	NA	89745	85454	NA	NA	NA	NA	95580	239190
P00746	NA	1562900	2271800	807450	NA	3665300	858270	2677100	3175900	434790	241700	NA	NA	783350	698680	NA	522150	4128300	159420	NA	1690100	NA	NA	549930	NA	NA	155650	590780	NA	NA	NA	295450	NA	NA	NA	NA	512370	904850	NA	NA	NA	117210	NA	292290	NA	NA	NA	NA	115530
P00747	24582000	28958000	29724000	53199000	27225000	15340000	48931000	52147000	38222000	25119000	26950000	17293000	19748000	45072000	26552000	44031000	31995000	27090000	30346000	21910000	25872000	37409000	30525000	22263000	37181000	12389000	26511000	22690000	20396000	17014000	40264000	16627000	22219000	46109000	15184000	24230000	28949000	10999000	18013000	21504000	22332000	25986000	19319000	24777000	13334000	26265000	8571700	15172000	29626000
P00748	1825600	2904100	2779500	3244200	4639700	1178000	12619000	3460800	13289000	2342800	3729200	1871300	977980	2215700	4189800	6063500	6839500	2531500	1997700	2725200	1653700	3319300	2184800	1941100	5069600	1144000	4336200	594260	947960	1675600	1456700	2927100	6135700	3026600	2574200	1822200	3380300	8263400	1546800	4045000	1677100	2277800	1400200	1675900	1622300	4162500	2709200	2014400	3819000
P00750	NA	NA	NA	NA	NA	21949	919140	3581100	17310000	17853000	28369000	1096700	NA	NA	NA	NA	NA	NA	NA	NA	294260	NA	NA	NA	NA	NA	NA	NA	NA	NA	NA	NA	NA	NA	NA	NA	NA	NA	NA	NA	NA	NA	NA	NA	NA	NA	NA	NA	NA
P00751	33826000	28381000	48945000	61401000	29727000	23778000	54252000	91983000	51619000	23045000	31686000	24190000	29110000	93841000	27514000	36228000	24681000	34631000	39381000	45934000	44961000	28936000	23204000	37325000	32804000	50054000	23578000	55003000	35837000	36680000	96331000	19268000	28292000	31765000	20101000	13288000	23918000	27157000	53705000	24615000	34900000	51592000	19861000	34953000	9279400	46782000	18707000	13040000	45010000
P00813	136500	NA	NA	626950	NA	1152200	1027000	2618600	1300200	1197200	1769800	454190	1037100	1317700	NA	NA	464980	368910	NA	128880	1305800	550080	1759200	1414700	2612200	NA	124270	448810	181320	174780	412850	288260	455710	NA	NA	993960	719610	NA	671450	1629800	179070	274950	NA	182860	474690	NA	1391900	204080	NA
P00846	157130000	180110000	179550000	156870000	187870000	3142000	99091000	65915000	76202000	NA	NA	5267800	4093500	86899000	179970000	131250000	25617000	348630000	329980000	268800000	166380000	160550000	172280000	98086000	131910000	103860000	140400000	180390000	232220000	74966000	100560000	152980000	32174000	175070000	94728000	107170000	202310000	84208000	190480000	168380000	155720000	224770000	136660000	150880000	235120000	194690000	292560000	213830000	182660000
P00915	163540000	127670000	229250000	163010000	157180000	362440000	339340000	1906700000	450180000	188820000	478730000	108730000	105990000	367760000	314250000	482400000	108830000	336950000	202660000	401330000	1073100000	147840000	609660000	127110000	920090000	171040000	1540200000	180270000	415610000	167610000	452590000	512470000	245450000	1101600000	484800000	104840000	250860000	50479000	573920000	312220000	315380000	693530000	910460000	625870000	451830000	207310000	281410000	458210000	444700000
P00918	363100000	442500000	437830000	380100000	584290000	195680000	1064800000	884620000	1.09e+09	545470000	391600000	221070000	303220000	571670000	455360000	596340000	558300000	532600000	587610000	689130000	396710000	246690000	872370000	422110000	473470000	352280000	741780000	518320000	452110000	257440000	226510000	507310000	422960000	561200000	292740000	418420000	486980000	37307000	659700000	814200000	479060000	479850000	513980000	642770000	579660000	449300000	238290000	476850000	623560000
P00966	2899400000	3448600000	2212300000	2145200000	3214200000	743230000	2976100000	1753400000	3686200000	1462900000	488420000	520590000	1277700000	1240500000	2415800000	2824700000	2861100000	3.872e+09	3832100000	2597500000	1286500000	1800400000	2.275e+09	2248200000	2110300000	1861100000	1259800000	3639200000	1267300000	1128500000	1109900000	2438800000	1536800000	2019200000	1296900000	2.055e+09	2721100000	571860000	4139200000	4078500000	1964600000	3057800000	1867300000	3674500000	2346200000	2756400000	3505500000	1850800000	2763200000
P00973	NA	NA	2995500	7604900	2924200	712340	505890	787900	664240	565990	2957100	2453400	1437000	220580	NA	NA	268730	11844000	5354100	750360	NA	2482700	4432800	4375900	NA	893510	NA	6319500	1606700	8039400	232260	2017700	6536200	629650	152940	996520	NA	7264500	965030	11755000	5819700	8422000	NA	18596000	NA	457150	1282000	NA	2687000
P01008	38001000	25266000	20536000	36966000	30723000	17844000	61684000	45148000	56168000	49423000	31380000	15721000	31067000	31027000	35628000	56160000	17708000	35727000	44242000	40277000	42053000	30554000	48433000	20245000	48779000	40425000	40959000	31416000	28747000	18347000	21613000	38510000	25663000	45674000	33282000	17504000	49108000	83353000	27120000	40216000	30485000	43304000	23272000	46677000	27397000	37185000	24533000	18763000	56709000
P01009	196290000	333980000	210340000	414600000	168660000	143060000	122380000	327260000	168620000	147980000	132170000	92072000	66505000	417470000	182440000	266400000	115080000	337740000	331220000	186470000	340630000	174290000	82942000	171430000	392060000	192040000	346250000	309730000	240530000	176270000	513100000	191460000	175650000	294190000	219480000	111280000	270130000	106260000	254200000	234050000	224170000	200790000	16169000	267280000	5046600	291120000	350520000	31224000	222670000
P01011	49353000	28540000	34913000	69039000	28648000	9105400	31927000	16358000	40668000	20985000	2582300	12479000	5343800	165770000	25457000	38783000	23963000	24683000	47756000	20550000	44327000	28755000	18573000	31593000	93267000	28467000	23790000	66289000	21231000	52762000	51092000	29836000	20434000	35812000	22840000	12645000	32346000	31108000	30526000	6039500	10529000	34683000	3151300	16626000	NA	25063000	23761000	145160	31690000
P01019	19206000	16073000	25106000	30438000	22866000	5658000	30962000	15543000	24727000	8623100	14491000	3763300	9101200	25257000	17101000	25646000	27973000	20787000	21221000	20553000	15986000	24067000	14776000	15686000	26593000	19385000	15852000	20502000	19845000	15530000	28378000	19962000	15858000	19963000	11249000	15136000	23668000	21610000	26968000	39029000	13037000	25494000	17380000	38220000	16963000	23538000	16312000	24642000	24891000
P01023	74382000	71002000	96805000	112500000	158670000	122300000	241170000	395780000	173870000	117410000	1.54e+08	35013000	103700000	94219000	146590000	183830000	57068000	261480000	202530000	53830000	203430000	78719000	166910000	120370000	262510000	179010000	207610000	1.52e+08	210130000	138370000	233160000	139090000	115610000	355850000	92304000	99256000	125800000	63983000	164430000	141220000	69942000	209760000	149830000	180880000	106730000	178590000	178380000	103460000	81237000
P01024	98057000	120050000	165730000	238790000	127290000	65326000	1.25e+08	167900000	147270000	67335000	111400000	49257000	55999000	245900000	101880000	155740000	67379000	123380000	136290000	114100000	122180000	124980000	98527000	98280000	153580000	117050000	68219000	132710000	129160000	114510000	188990000	109990000	93031000	102590000	69880000	77395000	97613000	73905000	185260000	113080000	98104000	198330000	111420000	125390000	79685000	142820000	96751000	109260000	135770000
P01031	12263000	12464000	10717000	16302000	5972700	1853000	2631000	9560900	4812400	2524900	4615600	4096800	1045300	16572000	6365300	13185000	5526100	8391700	10648000	6218800	10676000	4359700	5006400	2650700	5333800	13337000	13055000	5909100	5670700	2171200	11113000	6704000	6249100	4877300	2396500	1992400	4790000	6411200	9427600	5354500	6898800	9794300	5106200	7500800	7763400	5868100	3346000	7013400	3593200
P01033	NA	NA	NA	NA	NA	NA	NA	NA	NA	NA	NA	NA	NA	NA	NA	NA	NA	572740	NA	NA	438280	NA	NA	NA	NA	NA	NA	NA	NA	NA	2235800	NA	NA	NA	NA	NA	NA	NA	NA	NA	NA	NA	NA	NA	NA	NA	NA	NA	NA
P01034	NA	NA	NA	NA	NA	2083600	895180	1802900	NA	6584700	1263100	NA	10804000	NA	NA	NA	NA	NA	NA	NA	701090	NA	NA	NA	NA	NA	NA	NA	NA	NA	795940	NA	NA	NA	738140	NA	562560	NA	NA	NA	993760	NA	NA	NA	557620	NA	NA	516790	NA
P01037	1282400	NA	NA	NA	NA	NA	NA	NA	NA	NA	NA	NA	NA	NA	NA	NA	NA	NA	NA	NA	NA	NA	NA	5628200	NA	NA	NA	NA	NA	NA	NA	NA	NA	NA	NA	NA	NA	NA	NA	NA	NA	NA	NA	NA	NA	NA	NA	NA	NA
P01040	803440	65816000	21393000	9942600	3686500	NA	NA	3061600	4151700	NA	NA	NA	NA	8966600	NA	448590	2722900	2767300	2980500	7345000	NA	19150000	8461500	6457200	577720	395540	NA	NA	NA	1086300	1138700	4973500	397570	NA	750570	3857300	1169400	NA	4210300	6462400	1754500	2996900	NA	1338500	976840	11261000	1978400	4035200	17176000
P01042	23776000	31033000	24823000	28143000	23890000	10534000	20658000	33172000	26267000	14924000	18163000	6504900	10285000	36548000	22518000	31595000	16379000	32096000	19394000	31304000	28877000	26704000	37200000	23804000	34148000	20683000	31415000	26777000	21220000	21295000	39212000	22940000	27236000	33299000	16301000	14968000	18250000	28323000	27405000	18736000	16697000	25498000	26603000	26132000	16513000	37530000	17575000	12696000	28133000
P01111	NA	NA	NA	NA	NA	NA	NA	NA	NA	NA	NA	NA	NA	NA	NA	NA	NA	NA	1828300	NA	NA	NA	NA	NA	NA	NA	619680	NA	NA	2069200	NA	NA	NA	NA	1594600	1456300	NA	NA	NA	NA	NA	1079800	NA	4251700	NA	NA	NA	974810	NA
P01112	3700900	706360	12465000	14143000	8987600	7829000	19768000	12781000	10175000	4808200	3701100	3124100	2111100	24640000	14894000	13991000	9800700	7554600	11441000	13271000	13096000	16989000	4381900	11969000	16081000	14690000	10102000	19263000	5715900	11891000	18852000	5836400	6053800	6897000	10849000	9322800	17213000	1.5e+07	16868000	15078000	6448100	13380000	4756200	20962000	5350700	13655000	19253000	NA	12161000
P01116	1982400	4815900	5904200	4953400	651950	1067000	2076600	3171000	5432700	9166300	3112600	NA	NA	6027300	3248100	2074800	4392200	5608900	5114400	12855000	6267900	2132200	12324000	3529800	3182800	3375200	3817400	NA	13270000	3894900	1040600	10019000	1002600	4066500	5631000	3571300	3198700	1548700	6948900	4167800	7124400	4129500	1951800	6529800	4543300	NA	14157000	8664300	11213000
P01130	NA	NA	NA	NA	116350	NA	82584	NA	216540	216840	114190	NA	89172	NA	NA	65429	NA	NA	72110	NA	39319	59810	NA	NA	NA	NA	NA	NA	51548	43696	39882	76717	88765	71202	NA	NA	56171	562640	56733	99428	NA	104500	NA	103150	87010	62537	71110	74482	NA
P01137	NA	NA	NA	138510	NA	72356	NA	196890	NA	NA	349610	NA	NA	NA	NA	NA	6253400	260110	NA	NA	211950	NA	106300	NA	NA	NA	NA	NA	NA	NA	NA	NA	111500	NA	NA	NA	NA	NA	NA	NA	NA	NA	NA	NA	NA	100510	NA	129940	99494
P01344	NA	NA	NA	NA	NA	NA	NA	NA	NA	NA	NA	NA	NA	NA	NA	NA	NA	NA	NA	NA	NA	NA	NA	NA	NA	NA	NA	NA	NA	NA	NA	NA	NA	NA	NA	NA	NA	1145100	NA	NA	NA	NA	NA	NA	NA	NA	NA	NA	NA
P01591	4749900	11429000	16443000	16015000	8392200	3372100	3413000	21330000	4491700	4429300	5472300	737750	NA	12714000	3031600	22090000	6555500	23715000	3815500	5080000	8744000	7045000	13666000	2554500	8303800	5230300	7970800	6785700	4920900	5141800	6963800	5702500	14551000	17216000	3371900	6861000	10514000	1214900	11826000	NA	6401400	10538000	14792000	10935000	2705500	9824400	25984000	3501900	3811900
P01594	890110	NA	NA	NA	NA	NA	NA	NA	NA	NA	NA	NA	NA	NA	NA	NA	NA	NA	NA	NA	NA	NA	NA	NA	NA	NA	NA	NA	NA	NA	NA	NA	NA	NA	NA	NA	NA	NA	NA	NA	NA	NA	NA	NA	NA	NA	NA	NA	NA
P01596	15521000	54732000	14528000	23202000	20829000	61319000	49702000	244990000	40987000	51681000	58433000	24017000	36373000	57863000	8701800	23376000	5686800	29057000	17742000	18113000	18601000	16077000	5340900	23683000	18775000	20639000	17500000	8305200	28420000	15445000	17296000	29123000	8901000	17908000	7224100	4946500	16264000	4155200	22052000	15579000	18738000	20915000	17563000	36377000	7668200	31741000	59679000	13338000	11752000
P01597	NA	NA	2373600	NA	NA	NA	NA	NA	NA	NA	NA	NA	NA	NA	NA	NA	NA	3857300	1829500	NA	4332400	NA	NA	NA	NA	NA	2089300	NA	NA	NA	NA	NA	NA	NA	NA	NA	NA	NA	NA	NA	NA	NA	NA	NA	1535700	NA	8514900	NA	NA
P01598	NA	NA	NA	NA	NA	NA	NA	13198000	NA	NA	5740500	NA	NA	NA	NA	NA	NA	NA	NA	NA	7111200	NA	NA	4580800	4659400	NA	NA	NA	NA	NA	NA	4035000	NA	NA	5013300	4836400	16238000	NA	NA	NA	NA	NA	NA	NA	NA	NA	NA	NA	NA
P01599	NA	NA	NA	NA	NA	NA	NA	NA	NA	NA	NA	NA	NA	NA	NA	NA	NA	NA	NA	NA	NA	NA	NA	NA	NA	NA	NA	NA	NA	NA	NA	NA	NA	NA	NA	NA	NA	NA	NA	NA	NA	NA	NA	NA	NA	NA	NA	NA	NA
P01601	NA	NA	NA	NA	NA	NA	NA	NA	NA	NA	NA	NA	NA	NA	NA	NA	NA	NA	NA	NA	NA	NA	NA	NA	NA	NA	NA	NA	NA	NA	NA	NA	NA	NA	NA	NA	NA	NA	NA	NA	NA	NA	NA	NA	NA	NA	NA	NA	NA
P01602	NA	NA	NA	NA	NA	NA	NA	NA	NA	NA	NA	NA	NA	NA	NA	NA	NA	NA	NA	NA	NA	NA	NA	694680	6551200	NA	583020	NA	NA	NA	NA	NA	NA	1415200	NA	782570	NA	NA	NA	NA	NA	NA	3764000	685270	374640	NA	1353400	NA	NA
P01604	NA	2461700	2172200	2143600	NA	NA	NA	2241600	NA	NA	2719900	6436800	NA	NA	NA	1901600	NA	NA	NA	NA	NA	2353100	NA	NA	2663500	2144600	2069300	NA	NA	NA	1183700	NA	NA	2924500	NA	NA	2780500	NA	NA	NA	NA	NA	NA	NA	NA	NA	NA	NA	NA
P01605	NA	NA	NA	NA	NA	NA	NA	1696300	NA	NA	680340	NA	NA	NA	NA	NA	NA	NA	NA	NA	NA	NA	NA	NA	NA	NA	NA	NA	NA	NA	NA	NA	NA	NA	NA	NA	NA	NA	NA	NA	NA	NA	NA	NA	NA	NA	403640	NA	NA
P01607	NA	NA	NA	NA	NA	NA	NA	NA	NA	NA	NA	NA	NA	NA	NA	NA	NA	NA	NA	NA	NA	NA	NA	NA	NA	NA	NA	NA	NA	NA	NA	NA	NA	NA	NA	NA	NA	NA	NA	NA	NA	NA	NA	NA	NA	NA	NA	NA	NA
P01608	NA	NA	NA	NA	NA	NA	NA	NA	NA	NA	NA	NA	NA	NA	NA	NA	NA	NA	NA	NA	NA	NA	NA	NA	NA	NA	5700300	NA	NA	NA	NA	NA	NA	NA	NA	NA	NA	NA	NA	NA	NA	NA	NA	NA	NA	NA	NA	NA	NA
P01609	20232000	68687000	25408000	69855000	37592000	59106000	87835000	198340000	71185000	45343000	46663000	35793000	27815000	79207000	26678000	39003000	12438000	94991000	19984000	13199000	43552000	32019000	16420000	27835000	36513000	36843000	29352000	32042000	50129000	26128000	27284000	37047000	16828000	26141000	12563000	14411000	26913000	8306600	38353000	32748000	29844000	43578000	14865000	57490000	14045000	32934000	111840000	19543000	18362000
P01610	1222800	2348000	11644000	2520300	2094000	3378200	NA	8306000	NA	NA	1906600	NA	NA	3769100	NA	2471800	NA	6617500	1365800	24999000	3998100	3557800	4627900	NA	1663300	1649300	280560	1145000	3280700	NA	987790	2926600	1141100	13935000	1531300	1549200	NA	2986100	12306000	4279100	NA	20788000	1097800	1863500	9896200	8929400	4160400	NA	5119100
P01611	8597600	8303800	6988600	7415600	3535700	16668000	9639800	13712000	4444400	4192700	29976000	7252300	4305200	4830500	2236100	3822500	2660900	9506100	7465100	3842800	9752300	1423100	4170400	5984900	3148600	2334900	4586200	2551600	3852500	2046000	2837600	4711500	1674500	9061200	6129800	3838900	7607700	1235100	7505800	4730400	5293900	4586400	4033300	6967400	4386400	6102400	13362000	3843600	2692300
P01612	NA	2404600	NA	NA	1776700	780140	2114800	1318300	NA	NA	NA	NA	1970400	NA	NA	805050	NA	2845900	1112900	NA	NA	NA	NA	699850	NA	741900	1487000	NA	NA	NA	NA	NA	NA	NA	NA	NA	NA	NA	NA	NA	NA	NA	NA	1615900	NA	NA	NA	NA	NA
P01613	5346400	27754000	3613200	7035300	6421100	4044200	47681000	29470000	9675800	45820000	5296200	22798000	NA	8560300	10046000	12640000	NA	5795300	4889700	NA	24337000	8194100	NA	6639700	4492200	NA	6560900	2609600	10183000	4865100	3185300	7299300	9825000	7241500	NA	8330300	7304900	NA	18671000	986280	15365000	10531000	8993800	32669000	1588900	14051000	12838000	NA	NA
P01616	NA	NA	NA	NA	NA	NA	NA	NA	NA	NA	NA	NA	NA	NA	NA	NA	NA	NA	NA	NA	NA	NA	NA	NA	NA	NA	NA	NA	NA	NA	NA	NA	NA	NA	NA	NA	NA	NA	NA	NA	NA	NA	NA	NA	NA	NA	NA	NA	NA
P01617	26742000	31413000	30989000	14994000	23167000	NA	NA	2145900	NA	NA	NA	NA	NA	27775000	4917200	41316000	17913000	61895000	27150000	7342700	15982000	20397000	9273800	26884000	17363000	36215000	12550000	19048000	19558000	19819000	21245000	33372000	18295000	15036000	14381000	11573000	20661000	2939700	11402000	11481000	12274000	20445000	13409000	20994000	3751400	12471000	28547000	12476000	NA
P01619	NA	NA	NA	NA	NA	NA	NA	NA	NA	NA	NA	NA	NA	NA	NA	NA	NA	NA	NA	NA	1597900	NA	NA	NA	NA	NA	1693200	NA	NA	NA	NA	NA	NA	NA	NA	NA	NA	NA	NA	NA	NA	NA	NA	1124400	NA	NA	NA	NA	NA
P01620	33610000	119870000	49266000	47388000	41842000	88022000	86508000	436530000	106330000	50143000	176290000	18712000	33066000	125260000	14270000	79584000	18285000	43343000	45391000	57815000	89129000	57032000	24264000	38981000	40667000	13430000	64243000	24058000	104590000	69750000	131850000	155540000	30893000	96871000	26588000	71289000	34104000	20946000	54125000	56434000	25114000	60778000	50789000	115230000	27373000	97610000	130910000	32313000	36782000
P01621	10142000	24552000	17772000	NA	NA	NA	NA	2518500	NA	NA	NA	NA	NA	17669000	5471900	21057000	8345800	23310000	20409000	11059000	2405400	15776000	9846400	15626000	16914000	14218000	2470700	11102000	21320000	NA	21136000	18103000	15655000	28562000	7393300	10181000	11146000	7744100	1757200	14203000	10680000	1455700	NA	4025500	4072000	NA	32041000	10104000	17570000
P01624	NA	NA	NA	NA	NA	NA	NA	1057200	NA	NA	1440700	NA	NA	NA	NA	NA	NA	NA	NA	NA	NA	NA	NA	NA	NA	NA	NA	NA	NA	NA	NA	NA	NA	NA	NA	NA	NA	NA	NA	NA	NA	NA	NA	NA	NA	NA	NA	NA	NA
P01625	727050	9761500	16213000	1654600	15020000	38258000	22039000	162380000	51999000	10853000	NA	5835900	16593000	43423000	3953900	5171000	4065200	42113000	8455200	8237000	29215000	4582500	8550800	20730000	9931300	4389800	14715000	6767200	5018500	8293000	15305000	18315000	13593000	17105000	6853000	8439700	19325000	2878100	4903900	9301600	8455200	15495000	8641300	13565000	10288000	38870000	46008000	9887400	1592100
P01701	700880	NA	NA	NA	NA	758220	NA	NA	NA	NA	4048100	NA	NA	NA	NA	NA	NA	NA	NA	NA	2314800	NA	NA	NA	NA	NA	1603500	NA	NA	NA	NA	NA	NA	2135700	NA	NA	NA	NA	2656800	NA	NA	NA	NA	1723400	NA	NA	5991700	NA	994490
P01702	NA	8703600	NA	NA	7335600	NA	NA	NA	NA	1075700	NA	NA	NA	11052000	5118200	7321300	3087700	12936000	5513500	NA	4306600	NA	NA	2721700	NA	NA	NA	3893300	NA	NA	6538500	4674600	6013700	NA	NA	NA	6042900	NA	NA	NA	NA	19823000	NA	7359100	12002000	5037000	16445000	4517400	NA
P01703	446220	424470	452730	NA	673740	5603200	NA	12197000	29551000	28662000	4281700	NA	3601700	3643900	284860	1868200	282090	4353700	10118000	NA	2918500	NA	2478200	NA	4771700	NA	2782800	NA	16712000	1999500	3240400	20114000	882810	4470800	1121000	NA	1412000	NA	14433000	20995000	3002200	6146700	1926200	2885300	12042000	13414000	5944900	14452000	1457600
P01708	NA	NA	NA	8886900	16545000	NA	NA	NA	NA	NA	931190	NA	NA	8703400	NA	NA	NA	NA	NA	NA	23665000	NA	NA	3253700	15533000	2885500	13100000	NA	706240	NA	2803400	NA	1225700	15090000	792220	NA	NA	NA	2351800	1775500	2588900	1507000	NA	992780	NA	12471000	NA	NA	NA
P01714	NA	12269000	985900	5675600	1699200	2572000	3566500	29057000	5818200	8162300	13595000	1517200	2649900	1871500	550140	3600500	1985800	15321000	3322400	5252200	4968100	7579500	4000500	NA	11099000	1593600	1056000	864710	3134700	8856800	6430500	7539700	651290	9818100	NA	14287000	8026100	NA	1542400	9041300	6805000	3140000	5068300	8001100	751350	2404200	21194000	768840	854580
P01717	5074800	10667000	4482400	9600900	6363500	13240000	27581000	34550000	5663200	6730900	7932400	7717500	5343800	15787000	2328700	10497000	2932800	1.1e+07	NA	7887100	9176600	7725400	5354000	6473700	8232100	1450400	9243000	7752300	15006000	7124900	9619000	7383600	8000200	13106000	4459000	6551100	3706800	1212500	6238000	6536100	7345400	6311900	3693500	6463300	2493900	7053900	13940000	3033300	2753000
P01719	1761000	1561400	NA	NA	NA	4e+06	1815900	1647800	NA	NA	2959400	NA	NA	NA	NA	3265200	NA	NA	NA	2380900	1855300	NA	NA	NA	NA	NA	3049900	NA	NA	NA	NA	NA	NA	NA	NA	NA	NA	NA	NA	NA	NA	NA	NA	1148000	NA	5881900	1677800	NA	1794800
P01730	130340	NA	375610	554750	53555000	410340	231190	307160	NA	258330	319840	NA	367550	54739000	NA	373360	483670	59125000	450710	NA	510190	NA	658770	NA	NA	NA	260760	NA	337280	NA	301650	NA	NA	238490	243380	327970	291880	NA	435890	NA	375560	348270	NA	NA	NA	NA	252620	712120	NA
P01732	NA	NA	NA	NA	NA	NA	NA	NA	NA	NA	NA	NA	NA	NA	NA	NA	NA	356800	NA	NA	145940	NA	NA	NA	NA	NA	NA	NA	NA	NA	NA	NA	NA	NA	NA	NA	NA	NA	NA	NA	NA	NA	NA	NA	NA	NA	NA	NA	NA
P01742	NA	NA	NA	NA	NA	317230	NA	NA	NA	NA	6830200	NA	NA	NA	NA	NA	NA	NA	NA	NA	1822300	NA	NA	NA	NA	NA	2797500	NA	NA	345010	NA	1497900	NA	NA	NA	NA	NA	NA	2503100	NA	NA	NA	NA	1688800	3162800	NA	2248700	NA	NA
P01743	4049600	12980000	15120000	8336300	3277200	NA	2620000	NA	NA	NA	NA	NA	NA	8800500	2741600	7030700	NA	17778000	8733500	7920800	22042000	5408600	9105300	8915500	5353100	3463600	NA	8050300	9171100	5906200	12311000	19366000	4913500	10587000	2852900	6404200	6794400	2740200	6815900	9672200	6455400	13155000	20927000	21176000	14913000	15211000	41126000	6071500	11039000
P01763	1648800	3886500	696330	NA	NA	5113100	2117400	19766000	7303000	3495600	13781000	NA	1740200	NA	NA	NA	NA	11837000	NA	477860	5474500	NA	457780	1917400	1284700	7466300	3431000	820030	3414900	2453700	5807100	NA	NA	6138700	NA	NA	NA	NA	3995100	729110	5271700	733960	NA	6747700	1206300	3676100	14188000	2309200	403390
P01764	NA	3569200	1148200	2428400	1772100	NA	NA	2074700	NA	NA	1085500	NA	NA	NA	NA	3503600	1502800	4167400	NA	NA	2220700	NA	1758800	1108200	NA	778530	1852800	NA	1524600	1765300	1498100	NA	2303100	NA	NA	1183800	NA	NA	850510	2532400	1879900	1397300	1035100	5127800	751240	NA	702120	925600	NA
P01765	73623000	56518000	29783000	45006000	40171000	58907000	87833000	239540000	139050000	84571000	99294000	29292000	34133000	66308000	23986000	69672000	13843000	52223000	17087000	29662000	74998000	22124000	51928000	46839000	63342000	15618000	83032000	18221000	67263000	33586000	51180000	51380000	29782000	68635000	26555000	33052000	31972000	20027000	59452000	22913000	38169000	57338000	83855000	66764000	34442000	43204000	74044000	40114000	21236000
P01766	66673000	157040000	64805000	50948000	73801000	72808000	80544000	318840000	122750000	51941000	154960000	48418000	70534000	147270000	34443000	114150000	15054000	147490000	50816000	63233000	105750000	58972000	75990000	57477000	68086000	25001000	51796000	45999000	53854000	83336000	129580000	84421000	59124000	140520000	34789000	36605000	34146000	16193000	78532000	54509000	49719000	69005000	137160000	73508000	50978000	65394000	105550000	55411000	44833000
P01767	596880	NA	NA	NA	NA	1296800	1361900	17413000	NA	NA	10191000	NA	1844700	NA	17516000	NA	NA	NA	NA	NA	2325800	933160	1076200	3336100	1892800	NA	1752600	NA	891900	NA	3752400	NA	1281200	1636700	NA	NA	NA	NA	2554000	977970	NA	1851500	2961900	1785000	831670	1146700	1180500	NA	1364600
P01770	NA	2003100	NA	NA	690670	NA	NA	NA	NA	NA	NA	NA	NA	566310	NA	3797500	NA	1406000	735520	NA	NA	NA	1955700	NA	NA	NA	1054500	3719100	NA	522020	1402000	NA	NA	NA	NA	NA	NA	NA	NA	NA	NA	NA	1002000	NA	NA	1132200	1539300	NA	2741500
P01771	2638000	3527400	NA	NA	1492500	NA	NA	NA	NA	NA	NA	NA	NA	NA	NA	2668000	NA	5941800	NA	3255900	5252500	2772600	2337000	NA	NA	1899300	NA	2362700	2544000	NA	NA	2266100	NA	NA	NA	NA	NA	NA	3094300	2722000	3501800	4650700	NA	4118500	NA	2221100	3756200	1867300	1822300
P01772	2562600	996400	NA	818490	NA	842610	NA	18615000	NA	4049400	12885000	1391700	NA	NA	NA	852060	NA	NA	NA	NA	2821100	NA	NA	NA	NA	NA	4063800	NA	2677700	NA	NA	1334300	526230	1965300	420660	580500	NA	NA	2913200	3467000	1289100	2365700	NA	1596200	NA	2108200	3894700	1606900	1377100
P01775	NA	NA	NA	NA	NA	NA	NA	NA	NA	NA	NA	NA	NA	NA	NA	NA	NA	NA	NA	NA	NA	NA	NA	NA	NA	NA	NA	NA	NA	NA	NA	NA	NA	NA	373210	NA	NA	NA	417480	NA	NA	NA	537520	NA	NA	NA	NA	NA	NA
P01778	NA	NA	NA	NA	NA	NA	NA	NA	NA	NA	953700	NA	NA	NA	NA	NA	NA	NA	NA	NA	NA	NA	NA	NA	NA	NA	NA	NA	NA	NA	NA	NA	NA	NA	NA	NA	NA	NA	NA	NA	431260	NA	NA	NA	NA	NA	NA	NA	NA
P01780	NA	NA	NA	NA	NA	NA	1150300	10251000	NA	NA	NA	NA	440830	NA	NA	NA	NA	1230500	NA	NA	102930	NA	NA	874260	NA	NA	783600	NA	933240	NA	591750	NA	NA	NA	NA	NA	NA	NA	NA	NA	NA	NA	NA	NA	NA	NA	NA	NA	NA
P01781	NA	9602900	1499400	NA	1458000	NA	4718000	13311000	2808100	1843600	6817200	1359500	NA	3446100	NA	7267100	NA	12661000	858190	NA	8916400	NA	794100	NA	1327200	1336100	3017300	844910	NA	6219100	9377100	884990	2020100	933440	2832700	1762900	2150400	NA	1255700	3273500	865640	11520000	1065200	7089100	NA	3719900	9970500	2078600	6234800
P01824	NA	NA	NA	NA	NA	1533900	NA	9218500	NA	NA	NA	NA	NA	NA	NA	NA	NA	NA	NA	NA	NA	NA	NA	NA	NA	NA	NA	NA	NA	NA	NA	NA	NA	NA	343590	NA	NA	NA	NA	NA	NA	NA	NA	NA	NA	NA	NA	NA	NA
P01825	279430	7508200	1562000	NA	4058300	NA	NA	NA	NA	NA	1403200	NA	NA	1955800	952730	5931500	357020	4752400	NA	NA	4356600	2900400	NA	890160	3366800	NA	3329100	1150200	585470	1865900	1904600	2195000	NA	3322700	NA	NA	870400	NA	3937500	2851100	196370	4231100	2781500	2023300	1243500	6003800	10878000	1436300	2274000
P01833	NA	NA	NA	87860	NA	346790	268720	1557600	334240	233340	780740	129740	442450	NA	NA	93669	692900	312880	NA	NA	NA	NA	NA	NA	NA	NA	116350	NA	NA	1108000	470970	NA	102130	NA	NA	NA	NA	NA	NA	NA	154220	3855.8	NA	NA	NA	197390	NA	NA	10035
P01834	1703700000	3643700000	1924300000	1454300000	1813600000	670130000	736930000	2817200000	502470000	328380000	631210000	390450000	264250000	1683400000	981720000	2.109e+09	636680000	2663200000	1.152e+09	1101900000	2316200000	1850700000	853100000	1956300000	1.796e+09	1173400000	1150200000	1264200000	2031600000	1623100000	2027900000	2162900000	1429200000	933300000	1060900000	1.584e+09	1353300000	560350000	1476800000	1533500000	1345800000	1937300000	1336300000	2865200000	769610000	1.826e+09	2974100000	1241300000	1.311e+09
P01854	NA	NA	NA	NA	NA	NA	NA	NA	NA	NA	705750	NA	NA	NA	NA	NA	NA	NA	NA	NA	NA	NA	NA	NA	NA	NA	NA	NA	NA	NA	NA	NA	NA	NA	NA	NA	NA	NA	NA	NA	NA	NA	NA	NA	NA	NA	51532	NA	NA
P01857	1039300000	1818100000	1299400000	1461400000	1138400000	464900000	964650000	2477500000	869980000	4.6e+08	1187700000	285570000	345350000	1710500000	1.039e+09	1625600000	1499500000	2178100000	1.07e+09	935770000	1.66e+09	1165300000	935780000	1160400000	1423200000	818600000	1242900000	986330000	1467200000	1300700000	1.38e+09	1371900000	1000100000	1342900000	869640000	865650000	1593800000	563860000	1.407e+09	1712100000	1262400000	1270300000	750070000	1763100000	581270000	1554400000	3250600000	1204100000	1495900000
P01859	384360000	605350000	367030000	256600000	319010000	306110000	504780000	964020000	140250000	119700000	181300000	107100000	175500000	603640000	106170000	454270000	115040000	6.55e+08	231510000	322860000	499100000	260980000	210710000	296190000	345520000	234670000	169630000	220890000	195960000	232780000	463960000	319260000	294080000	211970000	229980000	192530000	273090000	164420000	472440000	324790000	247030000	559340000	281080000	490610000	113330000	352760000	524960000	197500000	265320000
P01860	42697000	76949000	47303000	87231000	30808000	9407900	14362000	55812000	31138000	28132000	55639000	16558000	13027000	42899000	32186000	53121000	7133500	48993000	41372000	11014000	40923000	68650000	13882000	48198000	28088000	60837000	80494000	15520000	32152000	26835000	30789000	26261000	66464000	20917000	47922000	73848000	118550000	9644300	30040000	32402000	49690000	31024000	32186000	62727000	18852000	87166000	41485000	20913000	55909000
P01861	63733000	128670000	120420000	53118000	15254000	14944000	24160000	56777000	27829000	16235000	35229000	4141600	26293000	66112000	86643000	31541000	48462000	65283000	89644000	26805000	71643000	118060000	46836000	227940000	85792000	120680000	91009000	28067000	69054000	63382000	98339000	105680000	45082000	88797000	12085000	273260000	45323000	37261000	30416000	24367000	72127000	60478000	39746000	178960000	41068000	108180000	151420000	11343000	65856000
P01871	45411000	77137000	146320000	55148000	57509000	28853000	39982000	233680000	72405000	37016000	57383000	12618000	21270000	85516000	51305000	187060000	38088000	65464000	16689000	38711000	54711000	34262000	75504000	29042000	81817000	55932000	58465000	65526000	27465000	47860000	45624000	30087000	22692000	125030000	33216000	32092000	19331000	7807800	27418000	26598000	99723000	13667000	73535000	47487000	52937000	60445000	75201000	56031000	36902000
P01876	373950000	629190000	153440000	432550000	357230000	141700000	255580000	553940000	172060000	183910000	199380000	113910000	152320000	980700000	334350000	511010000	155150000	899040000	347910000	307360000	403570000	511650000	481170000	232230000	483950000	315470000	291920000	297610000	371230000	221510000	272180000	318750000	412400000	470960000	304120000	217930000	475820000	120490000	962700000	230090000	246770000	2745700000	453280000	483830000	153630000	292230000	1278500000	346770000	239010000
P01877	697980	9856400	2715400	29919000	1950700	2494500	8913000	32403000	5762100	7176400	9346500	7288300	4979700	1.65e+08	19960000	26957000	37672000	71706000	9304400	10792000	11220000	19403000	29227000	2852000	21952000	9791900	2018300	18212000	6116100	30897000	15160000	24100000	4488200	29238000	3688600	14411000	7234100	6214700	53763000	18685000	9003200	100120000	42588000	20305000	1038800	13564000	57004000	4833000	4286100
P01880	NA	NA	NA	NA	NA	NA	NA	NA	NA	NA	NA	NA	NA	NA	NA	NA	NA	NA	NA	NA	3035300	NA	315870	NA	NA	NA	NA	237160	NA	NA	NA	NA	1319300	NA	NA	NA	NA	NA	NA	208560	NA	NA	1427800	NA	NA	1669100	NA	NA	NA
P01889	NA	NA	NA	NA	NA	NA	NA	NA	NA	NA	NA	NA	NA	NA	NA	NA	NA	NA	NA	NA	NA	NA	NA	NA	NA	NA	NA	NA	NA	NA	NA	NA	NA	NA	NA	NA	NA	NA	NA	NA	NA	NA	NA	NA	NA	NA	NA	NA	NA
P01891	NA	NA	NA	NA	NA	NA	NA	NA	7544600	NA	NA	NA	NA	NA	NA	NA	NA	NA	NA	NA	NA	NA	NA	NA	NA	NA	NA	NA	NA	NA	NA	NA	NA	NA	NA	NA	NA	NA	NA	NA	NA	NA	NA	NA	NA	NA	NA	NA	NA
P01892	2848700	33580000	47013000	28438000	8992400	32014000	7824300	28791000	26945000	23371000	39214000	7319700	37292000	NA	624960	1836000	31280000	75863000	8651700	26076000	5939600	62399000	20109000	41448000	61023000	5957800	10122000	18356000	23283000	26348000	55296000	30254000	60933000	669860	449550	35207000	43630000	26166000	58837000	13218000	42528000	7576200	16972000	17750000	8872100	41039000	18851000	44382000	42070000
P01903	22558000	1.03e+08	56474000	53412000	48125000	62100000	44872000	125160000	62857000	20681000	46478000	10374000	38368000	100740000	49965000	32985000	50102000	93598000	72545000	25361000	48232000	105270000	48759000	86095000	30487000	39892000	34389000	35482000	38245000	70711000	56704000	29022000	67720000	22765000	19956000	39098000	61725000	17557000	73870000	58959000	46083000	51732000	22047000	37826000	17185000	45214000	98914000	99177000	91354000
P01906	NA	NA	NA	NA	NA	NA	NA	NA	NA	NA	NA	NA	NA	NA	NA	NA	NA	NA	NA	NA	1807100	7369200	NA	NA	NA	1659200	NA	NA	NA	NA	1518000	NA	1441500	NA	NA	1404000	NA	NA	2676200	2638900	4198700	NA	NA	NA	NA	3126500	10484000	1122900	NA
P01909	NA	NA	NA	NA	NA	5862000	NA	NA	NA	NA	NA	NA	3930800	NA	NA	654380	NA	1392000	NA	NA	2197700	NA	NA	NA	NA	NA	1078900	NA	NA	NA	506320	NA	552270	NA	NA	NA	NA	NA	NA	NA	NA	NA	NA	470860	NA	1086600	1971300	1392500	1887300
P01911	3738700	2842300	4769500	5706000	6979500	1974100	NA	NA	599600	2072000	NA	NA	NA	11728000	3702300	11166000	NA	19545000	7062600	8820200	15438000	16831000	NA	2528400	1495300	6036900	9647900	3130200	NA	2271400	5588600	5584900	10538000	2173300	2744700	7993800	5088500	2184300	10008000	7997600	3649400	8619200	6323200	8166600	5968000	3618700	29935000	2612300	8780800
P01920	215920	617860	1301300	997010	1649100	807790	1924400	1603800	708090	NA	NA	392980	369680	3116900	961580	1473400	438870	3717000	695500	340670	4449900	2475200	191390	2096700	NA	510890	NA	NA	1851100	1294800	1433400	NA	1498100	NA	486510	1920900	3132400	499130	1534800	3165000	NA	1150100	NA	1283200	NA	NA	1384500	1327100	1719200
P02008	10315000	25085000	17861000	NA	NA	NA	NA	9130000	1016300	NA	1658700	NA	NA	529580	NA	5239900	334480	12164000	2099200	1862300	3619000	5452800	3561600	7278900	4292100	4230800	9085500	NA	983420	NA	370940	351070	NA	2198900	4628400	NA	NA	NA	299830	NA	NA	3278600	2785900	NA	NA	838550	1910300	NA	NA
P02042	272490000	284110000	467740000	264780000	295080000	494570000	472450000	2817900000	1.534e+09	439700000	1355500000	471040000	250650000	650750000	743040000	1089700000	291530000	750170000	344620000	1139600000	1962100000	383180000	1021600000	229740000	1586400000	283510000	3728100000	483320000	1.383e+09	187370000	537280000	698550000	364250000	1907700000	670480000	141230000	492910000	56733000	446180000	629340000	868100000	1176300000	1.488e+09	1023300000	584110000	384840000	330590000	758400000	532250000
P02100	7094300	NA	5516000	1319100	4189600	47349	677520	84088000	19365000	26001000	83321000	11278000	11241000	8432300	4431400	5129500	NA	4832600	2988900	26814000	13904000	9028800	19362000	5874000	33074000	8495100	20817000	7345100	23226000	NA	4239100	20828000	NA	106050000	13600000	NA	NA	NA	NA	NA	4427600	NA	39352000	NA	14364000	5938500	NA	NA	NA
P02144	11098000	444600	293000	111770	528210	NA	219860	30976000	NA	NA	1171100	NA	NA	3985600	236460	NA	582610	235670	256150	204510	122890	NA	NA	142270	NA	156080	NA	2808400	815200	370430	428560	9971600	335620	NA	2138300	272040	626280	NA	2198800	109290	NA	3879400	1866100	NA	116500	1471000	20756000	NA	NA
P02452	867200	821420	114030	146040	708160	331560	NA	100540	572660	482280	883810	NA	166020	NA	385600	80560	NA	695930	962730	125640	NA	93872	48741	293390	NA	122930	NA	88696	124370	158690	330740	142010	117350	NA	137870	NA	373370	NA	407410	163580	16094	NA	128260	66699	NA	NA	5375300	NA	192850
P02458	NA	NA	477230	423100	NA	NA	NA	NA	NA	811820	NA	234940	533350	NA	288540	536950	433880	694660	NA	NA	NA	97280	NA	96905	NA	NA	2936600	NA	NA	NA	NA	NA	304930	280550	1993400	NA	563890	409570	NA	284040	NA	215040	NA	831000	NA	NA	NA	NA	164090
P02461	NA	NA	NA	NA	NA	1411900	NA	NA	NA	NA	215590	NA	NA	NA	NA	NA	NA	NA	NA	NA	NA	NA	NA	NA	NA	NA	NA	NA	NA	291450	1017300	NA	NA	NA	NA	NA	NA	NA	NA	NA	NA	NA	162490	NA	NA	NA	NA	NA	NA
P02462	55722	313770	748050	489230	195230	103570	230070	154430	123930	NA	NA	110550	NA	619420	258380	NA	2979100	3212900	304410	NA	362430	125360	NA	211460	NA	106620	NA	136890	25830	146310	1156000	43870	41554	NA	NA	NA	NA	43008	128420	53559	NA	63015	NA	65515	185580	NA	492850	55518	NA
P02489	NA	NA	NA	NA	NA	NA	NA	NA	NA	NA	NA	NA	NA	NA	NA	NA	NA	NA	NA	NA	NA	NA	NA	NA	NA	NA	NA	NA	NA	NA	NA	NA	NA	NA	NA	NA	NA	NA	NA	NA	NA	NA	NA	NA	NA	NA	NA	NA	NA
P02511	592750	1004300	1626800	NA	2935800	3290100	NA	9228700	1910500	2093400	9585400	NA	NA	NA	1533100	2359700	1736100	3159900	1760200	2361700	3515600	449150	NA	1725700	1611700	3229000	269470	220710	NA	4752800	850940	NA	3721000	NA	1840500	3022800	570550	NA	1937100	1682800	1271300	1947300	NA	1218600	1180000	2963700	NA	NA	1122600
P02533	668880	336940	642580	1196400	1098200	186450	NA	NA	580870	1245700	1428800	261530	2704800	3328900	1647500	77398	622210	147240	1248700	NA	86178	1681500	554900	569180	191690	1021500	198760	318740	NA	NA	212330	337750	2948700	56567	915410	81760	1883900	816910	238490	555370	154150	651840	NA	377150	510930	NA	561780	192280	2453400
P02538	19023000	57605000	955430	39927000	24547000	12658000	50609000	60132000	3612100	7415600	33763000	32165000	3270800	24540000	27010000	28602000	48701000	43549000	39360000	23142000	33949000	33506000	30339000	27736000	21558000	20999000	13478000	17201000	13492000	13690000	24455000	17233000	40252000	26222000	12040000	20996000	34987000	698040	41466000	43174000	26980000	31196000	23157000	34330000	46839000	34036000	20401000	49144000	27937000
P02545	83950000	95286000	90400000	119940000	78720000	62232000	107230000	123330000	143890000	134900000	107580000	66546000	32646000	74692000	106140000	80535000	123870000	179610000	130370000	124930000	119060000	78344000	111260000	75154000	86089000	83631000	53483000	111980000	83813000	61276000	69004000	52710000	61643000	99634000	31836000	73145000	122390000	125240000	61506000	75546000	43849000	98708000	45451000	77684000	86206000	91243000	79788000	41005000	90584000
P02549	1379500	668000	1522200	912930	769160	1778800	1522900	19463000	2623200	1335900	4738300	245220	NA	2300700	2837600	5069700	804530	3014800	1555300	2082100	8861400	629890	1608900	212310	11076000	456300	4632500	978120	1564800	24691	73928	211440	41133	1945500	2318600	193140	426270	18142	473310	503750	9396.3	315110	8557600	175940	789630	59664	193880	275030	NA
P02647	532290000	754780000	561330000	417750000	548460000	365490000	645630000	1938200000	1108400000	543910000	929460000	243460000	238110000	487280000	532530000	972370000	568750000	712860000	902490000	482230000	779630000	414190000	426340000	507910000	646340000	408340000	742740000	382270000	468040000	284490000	537380000	431840000	386420000	852500000	621580000	358450000	713220000	1.91e+08	605020000	537470000	477920000	477960000	739980000	739120000	325590000	790700000	1238600000	387650000	572600000
P02649	89239000	275900000	171540000	143520000	120100000	69948000	200170000	147950000	180900000	87877000	87907000	40074000	59618000	106220000	103260000	180130000	148300000	179660000	178430000	192220000	90677000	209100000	143600000	175570000	113840000	117970000	71405000	83759000	145230000	98176000	107990000	166330000	151740000	80455000	91102000	200200000	199150000	358990000	219180000	200550000	126770000	116910000	91409000	234090000	101390000	160950000	325040000	159090000	266810000
P02652	38669000	47649000	43360000	27339000	33214000	82236000	216980000	397330000	162410000	91983000	136930000	72949000	10796000	76384000	32706000	120580000	23338000	56358000	41701000	23453000	89744000	48463000	20384000	70546000	87245000	52531000	46228000	25050000	63522000	54935000	88326000	32630000	60508000	17900000	127510000	68266000	29707000	70902000	21887000	22253000	10330000	19914000	19104000	29900000	4497700	48848000	118260000	14567000	82839000
P02654	1.05e+08	188380000	86270000	66069000	136490000	52182000	143050000	358970000	173050000	205300000	206550000	253780000	57233000	32609000	41795000	146710000	111450000	63609000	32720000	161680000	78971000	180920000	80389000	1.32e+08	61475000	114640000	82578000	42420000	100720000	43765000	71915000	158570000	56207000	95459000	60248000	87511000	38583000	171870000	258620000	356030000	66965000	171400000	67951000	241200000	34455000	121490000	497170000	170910000	97513000
P02655	48377000	118260000	76193000	67991000	40561000	17450000	23507000	52168000	195090000	55357000	41463000	25136000	32735000	12023000	20226000	64975000	NA	62390000	29937000	49449000	39314000	79359000	58779000	48301000	23203000	27846000	77501000	44086000	25710000	36833000	31326000	34717000	46084000	7754600	29171000	46306000	90044000	69983000	30204000	108420000	37058000	27539000	11988000	89420000	7905600	38164000	69547000	22131000	54498000
P02656	91687000	218260000	160310000	105880000	186450000	67429000	577850000	380060000	489790000	432670000	203910000	126220000	136420000	103820000	61284000	151010000	109650000	192450000	101380000	108720000	63029000	166790000	1.02e+08	136730000	94154000	69408000	85898000	57744000	113950000	86869000	41202000	139750000	84893000	85306000	51253000	104750000	159230000	285150000	92090000	132770000	120340000	81226000	42023000	195800000	32686000	86445000	167670000	66072000	111550000
P02671	59123000	111180000	114360000	185680000	79505000	117850000	76245000	187600000	121770000	69506000	86089000	62153000	70585000	143590000	67337000	120610000	113220000	109480000	99928000	80399000	113450000	98740000	52375000	81239000	94794000	86064000	49097000	129500000	55750000	111130000	301270000	87322000	70586000	139090000	58647000	66336000	98439000	61623000	111810000	51434000	45205000	101240000	58899000	91174000	26763000	98149000	36923000	32719000	105650000
P02675	109080000	182640000	195140000	300910000	153550000	109710000	125620000	345820000	196330000	116910000	133210000	108330000	121890000	270810000	121210000	201750000	176140000	179830000	149570000	130370000	179440000	172530000	106730000	120420000	161640000	130270000	64014000	213790000	101770000	156670000	454990000	52628000	113120000	261600000	89727000	104310000	141150000	109560000	181260000	167580000	84615000	177280000	215540000	163670000	57499000	164530000	78088000	86371000	139970000
P02679	99133000	197530000	266480000	347280000	174140000	88520000	131010000	339240000	222450000	89430000	128740000	108090000	99816000	293850000	149160000	205260000	121940000	209890000	184900000	145180000	235470000	228960000	117550000	136950000	169870000	180290000	62982000	254190000	105130000	219330000	441640000	143640000	131400000	225310000	108360000	103850000	147480000	111090000	202150000	140960000	107080000	200130000	166330000	165770000	62549000	169380000	108850000	81425000	188040000
P02686	491930	NA	262350	310180	348630	NA	NA	NA	NA	NA	411510	NA	209120	259010	NA	449570	1372000	585180	393560	NA	NA	294680	236850	503250	344850	NA	NA	268710	NA	4261500	531660	220010	NA	299160	471300	NA	640000	257400	NA	NA	NA	NA	NA	NA	NA	NA	83677	NA	3662000
P02724	2829300	1280600	NA	1737100	NA	5721200	NA	36454000	1305700	NA	29084000	NA	NA	NA	3637900	NA	NA	4402500	7000100	3779500	7915400	1870700	4915800	1097900	12937000	3621100	18860000	2829100	4102500	1823300	NA	5757300	NA	15876000	9844700	NA	NA	NA	5290400	2368500	2280400	3000800	5854800	NA	1572200	NA	3202200	NA	NA
P02730	17623000	8320500	15834000	10257000	11740000	18033000	17453000	1.91e+08	16345000	7187400	44251000	4502600	1777200	27679000	33586000	47568000	10671000	37784000	25104000	27036000	81843000	9677100	35253000	4599400	91809000	9804200	127490000	16251000	41499000	4412400	10427000	26167000	4776700	75787000	50939000	2960200	18985000	655690	20983000	12471000	5339000	21947000	83546000	16785000	24145000	7772300	22686000	15735000	1841800
P02741	NA	NA	135440000	1087000	NA	11078000	NA	NA	NA	NA	NA	NA	NA	70349000	NA	NA	738270	NA	NA	652570	NA	NA	NA	37015000	NA	NA	NA	41994000	NA	29469000	190550000	NA	NA	NA	NA	NA	NA	NA	12753000	NA	NA	1685300	NA	NA	NA	NA	NA	NA	239040
P02743	4227300	9523600	22774000	54332000	20404000	5478200	35662000	84831000	15139000	11439000	20584000	11669000	NA	6591500	30014000	2908800	24889000	20503000	57053000	13749000	22156000	5574900	12186000	4682800	2560600	13249000	2797300	16268000	6034200	5981700	10794000	10110000	1475700	37882000	3464600	5625000	11257000	3500900	10811000	6606400	27688000	17362000	31299000	9947700	7506200	41502000	15114000	6899100	4209400
P02745	2079500	4738700	3839200	2412300	6061100	657320	1382900	3227200	2999000	1614100	NA	1115600	NA	2935100	3511800	3704100	8572500	4696200	3842100	744080	5282200	7036200	2835000	4990800	NA	3099900	3140900	5242100	2418400	3092000	11831000	NA	7365300	684780	491200	2841400	4308400	3454100	1611800	2490400	5872800	1284400	3916300	NA	2034400	6948300	3824600	2795000	3628400
P02746	3079700	10323000	7331500	6929900	8208200	13767000	13460000	18722000	27071000	12773000	22650000	4574800	23216000	10379000	14331000	8225800	11806000	16896000	3986200	3657200	8115500	13421000	4625500	4610200	5218100	1621800	7411600	5612000	5538800	2063500	21340000	4571200	15980000	12559000	798050	1784800	10600000	4721100	9119900	18227000	7871900	3422500	9162900	3965200	4386400	19665000	11784000	3516000	4530900
P02747	7153500	16174000	11205000	10718000	17314000	22970000	13483000	28886000	28240000	31433000	48106000	16589000	17208000	15470000	9321100	14890000	10336000	26738000	10415000	7631700	19533000	13612000	8357600	8375400	7234700	11451000	21118000	13021000	6915600	12071000	27918000	6767500	23714000	8806300	3864700	4765600	13263000	9507400	9444900	12956000	12828000	8013800	4726000	8349300	7007300	10755000	11186000	7242200	10647000
P02748	6177300	33734000	10406000	22593000	7424500	3536500	748420	20265000	4582600	9091100	4660800	10592000	3727200	34952000	22778000	8296200	3745900	26452000	30103000	3357700	23243000	5255800	5727100	12297000	19628000	25770000	6217300	18846000	6107500	14496000	32671000	5817800	2833900	6003300	4883700	4785800	3623800	2888000	11919000	7473900	6450100	19457000	22377000	11113000	15517000	11035000	7028100	2076200	10773000
P02749	62459000	106020000	75487000	81824000	68474000	25840000	101360000	66864000	77458000	118150000	97614000	145720000	81719000	77515000	84387000	82202000	87484000	109280000	133190000	91848000	64143000	79527000	79349000	45179000	75799000	63132000	69315000	73641000	81886000	56839000	74975000	63156000	54529000	100890000	51303000	75788000	99147000	99900000	106350000	85612000	56065000	92456000	73724000	103120000	40294000	104300000	41907000	48116000	67818000
P02750	2663300	3506400	7370000	6837200	2383700	4512400	3905000	14183000	5876200	839620	736700	2273000	768960	16634000	2382000	3399100	3728900	3113900	2204700	1379600	895430	2699000	705530	3861600	5856000	3523300	4450400	15750000	2662600	8221200	19432000	2966800	2280000	5231900	2772900	900750	2677400	1554700	8875200	2731100	536070	6980900	1502100	6269200	960470	2279600	4810000	1700000	2338300
P02751	7456300	27271000	20770000	22229000	13586000	14039000	26483000	26666000	40024000	30250000	17402000	16271000	11069000	11150000	18154000	14133000	54897000	29204000	26072000	20790000	11424000	30496000	15182000	10242000	11117000	12644000	5165600	16423000	15366000	7115800	13911000	10499000	12527000	6909200	4771700	14254000	13331000	24635000	23926000	22876000	10084000	18454000	21369000	9877100	7912800	19234000	31003000	13618000	19153000
P02753	53684000	176760000	121480000	136530000	83753000	24060000	27088000	32722000	67674000	58309000	48440000	18791000	20859000	87153000	99839000	130740000	86627000	146790000	72539000	96507000	91010000	99974000	85415000	94980000	86284000	48577000	27293000	123350000	137990000	87894000	63926000	72747000	140220000	67332000	32057000	78210000	132950000	394890000	148240000	239630000	105440000	156310000	41666000	291510000	74853000	143860000	90285000	94112000	1.48e+08
P02760	37677000	58736000	57091000	53132000	52978000	18910000	76275000	63606000	68326000	82767000	57493000	31099000	43676000	41522000	52900000	59311000	44939000	81935000	59915000	62187000	40069000	47804000	48258000	35338000	33940000	65500000	35301000	35850000	54285000	21230000	29717000	39460000	32638000	43298000	35917000	38905000	61692000	36943000	44197000	42518000	32329000	54887000	29612000	30255000	14833000	81727000	23725000	41805000	44212000
P02763	308620000	321910000	432540000	625480000	278020000	224730000	368770000	266980000	332580000	175140000	233410000	90335000	162140000	1084400000	188030000	367640000	258220000	251130000	303570000	399840000	270730000	255540000	246670000	260850000	454620000	168330000	147020000	786180000	315280000	496190000	1040700000	536240000	165270000	251210000	245700000	113600000	144850000	135080000	612040000	226650000	130760000	532070000	305450000	311610000	222560000	398540000	315480000	166280000	286190000
P02765	94597000	68718000	76596000	56724000	62181000	42094000	91949000	2423900	44348000	72333000	129910000	31503000	45225000	42305000	64359000	1.56e+08	17842000	132710000	73745000	64124000	82049000	49558000	35384000	66141000	67014000	79017000	116160000	31910000	84913000	48986000	1.05e+08	84100000	51156000	117500000	47011000	31010000	95882000	35824000	59162000	24864000	47616000	22608000	82498000	49021000	9452500	151790000	59020000	51465000	42205000
P02766	36687000	67464000	68255000	30321000	57008000	2648600	36246000	19733000	35361000	13824000	17658000	8827800	5267300	26917000	55012000	71058000	59436000	56910000	59507000	53883000	39552000	89003000	34975000	37794000	71844000	54081000	31147000	39340000	32941000	18470000	24815000	55333000	30974000	43850000	42479000	42005000	115170000	73536000	36142000	35042000	16158000	32846000	40288000	35821000	26224000	64685000	16809000	15840000	29334000
P02768	3764400000	5002800000	4933800000	4040500000	3.745e+09	1021100000	3534300000	4050500000	4953900000	2520800000	3378500000	755550000	1861500000	4200700000	3400100000	5595300000	2850100000	5045600000	4529200000	5189400000	7357700000	3514300000	5478200000	3730800000	5.631e+09	3.986e+09	4919900000	5820900000	6124200000	3698100000	5685200000	6132600000	3935500000	5778400000	3425600000	3.32e+09	3737400000	2617700000	5448400000	5888100000	5754800000	5294500000	5220900000	5740500000	3.745e+09	8268200000	1.3811e+10	5931100000	5.745e+09
P02771	NA	NA	NA	NA	NA	NA	1487500	106760	NA	NA	885820	NA	NA	NA	NA	NA	NA	NA	521680	NA	NA	NA	NA	NA	194660	NA	201100	NA	NA	NA	NA	NA	NA	NA	NA	NA	NA	NA	NA	83253	NA	NA	NA	NA	NA	NA	NA	NA	NA
P02774	54677000	94871000	65613000	106980000	79611000	47967000	53617000	42068000	81297000	36338000	36460000	41107000	52177000	73495000	63160000	104020000	56278000	66054000	120690000	100100000	82581000	65230000	80254000	66005000	61426000	113800000	87780000	56168000	90537000	57841000	88495000	68782000	89133000	82127000	56485000	66863000	110850000	29478000	103690000	113670000	83463000	56560000	74901000	89150000	70065000	135780000	53681000	93491000	126110000
P02775	NA	NA	NA	282630	NA	3067800	NA	1897100	NA	NA	NA	NA	NA	NA	NA	253460	NA	NA	NA	1328800	3351600	NA	NA	NA	912510	NA	4981500	NA	NA	NA	1458000	NA	NA	6461100	471840	NA	NA	NA	NA	NA	NA	NA	847790	NA	NA	NA	NA	NA	NA
P02776	NA	NA	10795000	4194100	NA	1725700	NA	13272000	3097300	2564200	807580	NA	NA	16873000	NA	NA	9107900	NA	2875300	NA	3846700	4700300	NA	NA	NA	1070700	NA	5360600	NA	NA	11971000	NA	NA	28605000	NA	1700000	NA	NA	NA	NA	NA	4806900	NA	NA	NA	NA	NA	NA	639760
P02786	3928000	4340900	340330	224070	1553800	364010	547020	1822000	632400	NA	NA	NA	NA	74813	696900	7126300	3567700	841120	2325700	253230	681930	131250	270510	145160	NA	434170	747530	502720	728310	4903100	732060	449660	671120	242580	252500	NA	398380	1086900	2804400	4185600	486150	904040	99195	740080	152490	35712	9006100	2017800	187060
P02787	466910000	791770000	467890000	698220000	585390000	270110000	732370000	1055200000	748240000	625280000	627070000	294910000	432220000	399440000	465070000	838340000	319800000	769160000	561410000	564860000	730780000	570220000	602020000	329740000	492730000	326700000	407470000	328250000	589600000	378450000	335070000	343050000	537600000	541500000	319700000	338230000	581350000	298990000	669370000	942870000	533080000	753060000	610610000	828600000	437910000	763920000	545700000	510320000	580350000
P02788	10084000	9645300	21205000	18395000	14772000	12407000	4351800	16400000	3974500	4811300	11250000	799570	3423000	15515000	27427000	49070000	18091000	29320000	6691600	12006000	23384000	40278000	50297000	18672000	9004200	10288000	26260000	10089000	33280000	4662900	53533000	9074000	5426000	17154000	5970300	5962300	3861400	649520	15860000	17242000	12283000	15797000	112880000	27155000	76066000	35177000	15555000	66313000	7824100
P02790	131030000	132600000	160150000	209600000	147970000	70544000	161720000	379910000	127750000	142360000	159800000	74973000	63217000	328460000	132120000	150700000	132270000	168390000	217210000	158630000	210620000	136960000	138750000	137030000	213690000	206620000	147860000	190430000	139510000	151620000	273990000	143480000	136350000	153090000	144390000	108390000	87103000	91451000	235030000	155060000	130760000	183790000	168040000	167340000	108770000	223050000	159110000	162180000	128320000
P02792	16403000	9306500	399840000	115890000	93819000	28333000	71245000	85789000	79479000	43278000	97916000	51582000	15164000	223350000	158340000	NA	51071000	159580000	120330000	218660000	316750000	286590000	713990000	209960000	633350000	47991000	414910000	91259000	244200000	1063700	56124000	269120000	72384000	511100000	331340000	558430000	260710000	25242000	316540000	42830000	174640000	166490000	1174600000	268510000	462010000	562820000	7697100	90505000	232680000
P02794	7925000	536240	141970000	44416000	52416000	4305500	31296000	1618300	28878000	20309000	12002000	20363000	6898400	140450000	92194000	NA	23740000	65161000	76103000	85696000	231180000	101340000	295650000	67598000	378430000	38497000	249980000	45387000	195070000	141520	5860400	158410000	23941000	290440000	147190000	208210000	100850000	2708100	171740000	12865000	67164000	137700000	604550000	105790000	278700000	265800000	5009300	75959000	109440000
P02795	225110000	386440000	363620000	1066600000	232500000	184570000	329450000	312560000	402660000	61543000	59705000	90976000	205400000	202350000	107560000	151050000	14932000	368750000	204180000	210890000	130530000	131040000	230480000	69930000	103510000	188050000	72022000	153370000	243800000	58084000	67524000	300510000	65148000	112520000	172580000	412970000	120710000	20236000	46177000	227150000	109840000	282600000	23062000	150650000	147750000	173690000	69288000	66321000	127240000
P02808	NA	NA	NA	NA	NA	NA	NA	NA	NA	NA	NA	NA	NA	NA	NA	NA	NA	NA	NA	NA	NA	NA	NA	NA	11153000	NA	NA	NA	NA	NA	NA	NA	NA	NA	NA	NA	NA	NA	NA	NA	NA	NA	NA	NA	NA	NA	NA	NA	NA
P03886	6358300	8927800	8349400	5584900	7577500	NA	NA	NA	NA	NA	NA	NA	NA	4868500	10290000	NA	17871000	10994000	11456000	9894300	5547100	8130200	9858900	7891000	7272000	4114100	4181000	12331000	8679600	1304000	1725900	2510900	3052300	6606200	4661000	5513300	8392400	4433300	3154600	5494500	4571000	6302200	1781900	4291400	7199500	2086700	1520300	5537300	NA
P03897	21317000	22188000	17423000	NA	27369000	26934000	63567000	75530000	150240000	104370000	43724000	82556000	121570000	49377000	24173000	NA	17142000	15352000	14112000	26511000	18277000	27143000	27827000	19448000	13973000	NA	11404000	25042000	20447000	7429100	6235900	12839000	11239000	22486000	NA	25127000	26439000	10338000	42554000	NA	30898000	29449000	14116000	32729000	16152000	18131000	16362000	13287000	16956000
P03905	8600100	NA	2156500	826450	4572900	NA	1279100	NA	3084900	1616400	1677300	1006200	4121800	6334300	6049200	1389100	2282100	3801900	8352000	NA	3941300	2729500	2010400	7824200	3108500	3165600	3278900	4383000	1749800	NA	531680	NA	NA	422360	5318300	3856300	14971000	6553400	1144500	4630400	3831300	2468500	1270700	3097800	3181400	1838100	4361300	575380	NA
P03915	7511600	2681500	1978600	1089300	2117300	3970600	6539400	9462000	17292000	5215400	3632100	4123800	1397300	3027600	1566700	2029000	1761400	1095900	1437700	3182200	2791500	3815900	3763500	2202900	1082800	2272600	2495200	1944800	2600400	912260	243670	1389400	211620	1945500	NA	1221000	2527000	555690	1652900	888610	2800700	1955400	2351800	914680	1883900	1186000	893820	2421700	2301300
P03923	7678100	7477400	9087800	2735000	6635200	10292000	12627000	21307000	40981000	43768000	17358000	18132000	10365000	5423900	7982300	3804600	9617000	8690600	7680800	7163500	5869000	6982800	9378800	9275000	5616300	6715100	4777600	8774700	NA	2142700	2446600	3810000	2673000	7211500	6257400	6744600	12723000	4835700	6480000	5590400	4492300	4473100	6557500	4612700	7995200	NA	6252000	4764700	7754500
P03928	107310000	175840000	89079000	104250000	127700000	16682000	106500000	140640000	189820000	7518100	6141100	15638000	NA	152350000	131300000	81870000	132850000	104500000	143080000	81992000	36673000	104190000	84712000	41485000	52987000	70667000	53163000	71296000	104450000	57789000	43488000	64754000	76240000	63376000	51976000	54915000	68915000	84059000	98140000	100550000	137380000	120360000	50020000	119260000	66431000	77448000	185470000	89902000	118990000
P03950	1820600	23380000	7510500	5357300	6847400	4245900	26189000	15222000	28524000	7795300	1122800	745310	1109100	10563000	723760	2904600	3491100	4971300	1907700	5243000	8020600	2518100	4939800	2747100	273830	4004700	797900	2337900	2568300	4555200	6646800	10164000	5298400	2479800	6858400	8407600	1847600	15346000	11607000	13424000	6832100	6444500	412090	4439400	1123500	7065200	377700	1527600	5281900
P03951	693150	394360	596710	199220	530850	129350	1180900	1125600	1512100	100750	83772	32225	NA	1989600	730420	381140	218630	NA	71774	356190	690790	311560	837460	272910	560380	142870	62116	534950	401900	443700	264930	332960	NA	659990	NA	NA	NA	934070	683200	316930	212820	1058100	88066	709780	60990	533500	26576	NA	295640
P03952	912520	805870	884350	1206500	1293200	395520	1332600	1929600	1188400	1445000	1845800	622580	1532600	226990	1677200	2210400	603660	1092600	1081400	487460	1288600	586660	3274900	721800	1578700	380180	1563200	311460	741020	591680	2251200	1081600	521870	695860	706910	1248600	1298000	708420	754200	1304000	679070	1968500	1166000	555550	954600	1145100	330680	583270	1188100
P03973	NA	NA	NA	613990	NA	NA	NA	NA	NA	NA	NA	NA	NA	NA	NA	NA	NA	NA	NA	NA	NA	NA	NA	NA	NA	NA	NA	NA	NA	NA	NA	NA	NA	NA	NA	NA	NA	NA	NA	NA	NA	NA	NA	NA	NA	NA	NA	NA	NA
P04003	24931000	32117000	42396000	55204000	34316000	14681000	30233000	57586000	38557000	19056000	21219000	13042000	13558000	80379000	25894000	54898000	36889000	28411000	29272000	32646000	25623000	49385000	35464000	36778000	39746000	31735000	27996000	33098000	33882000	21781000	105250000	29643000	24584000	104340000	19722000	12159000	14114000	50335000	28374000	21306000	19629000	36046000	58284000	23650000	29211000	30547000	11815000	14832000	22609000
P04004	26283000	41358000	47817000	55022000	40136000	25140000	69778000	66560000	56079000	54342000	38705000	42470000	28374000	45458000	39242000	50421000	25138000	37124000	49490000	20782000	26392000	56808000	45611000	38631000	43272000	28375000	30047000	34345000	23870000	27702000	54300000	24907000	48049000	56449000	18729000	23803000	36862000	49282000	35509000	63839000	32920000	44848000	28289000	41480000	21996000	75227000	38188000	30617000	53841000
P04035	NA	210420	NA	NA	135810	NA	NA	NA	223660	120770	50303	3074600	74107	NA	NA	NA	NA	NA	NA	NA	NA	NA	NA	NA	NA	NA	NA	NA	NA	NA	NA	NA	209580	NA	NA	NA	NA	116860	NA	NA	NA	173520	NA	NA	NA	60788	NA	NA	NA
P04040	1063900000	1441100000	1477400000	1177600000	1200500000	428270000	2033200000	1.91e+09	2768300000	1001100000	727690000	331240000	791500000	1271600000	1138500000	1089700000	1098700000	1070800000	1.124e+09	1751700000	1115700000	1248400000	1.671e+09	801970000	832020000	991270000	890530000	1043100000	1111600000	694550000	432600000	1631400000	1127300000	974040000	813400000	1021700000	1148800000	1422700000	1308300000	1234900000	1387400000	1285800000	927930000	1840400000	1350800000	1187700000	1.548e+09	1284400000	1494800000
P04049	NA	NA	51472	NA	NA	NA	NA	NA	NA	70230	NA	NA	159010	NA	NA	46426	NA	NA	NA	NA	NA	NA	NA	41668	NA	NA	NA	35269	NA	NA	NA	NA	NA	NA	NA	NA	NA	NA	NA	NA	NA	NA	NA	NA	NA	NA	NA	NA	NA
P04062	360010	649560	520620	1186200	464210	1130000	NA	613650	NA	948170	802690	641280	NA	475800	512750	228720	2159000	114290	3184200	504870	18060000	NA	208590	207240	NA	403090	95680	532550	488710	187080	784290	495480	713300	155190	NA	250200	207570	3805200	611650	166650	NA	990350	175190	866360	300220	310800	1252300	437120	901970
P04066	18456000	23968000	21501000	32007000	20130000	9357300	34345000	30331000	31336000	9964900	14430000	17252000	15367000	26566000	14141000	13353000	12730000	14223000	13639000	21656000	10906000	19117000	25522000	10887000	14977000	5604300	6885400	15434000	22458000	12214000	11731000	29648000	10770000	9927700	10463000	10280000	15816000	7177800	47667000	21334000	15797000	23709000	19156000	19112000	19970000	28355000	29087000	14209000	21395000
P04070	2489000	2973400	2085300	3389900	1233700	1657600	5484700	1857400	10876000	8273500	3155600	2181300	1305000	NA	1644100	2209900	5311100	1853600	2165500	NA	983200	2821100	1923300	973810	1020800	206550	1426100	NA	802780	591790	1848100	185280	2704700	1696400	440380	1408800	3547700	5996800	457730	597220	1238500	3843800	920310	3131400	NA	2144300	NA	1274800	840830
[truncated: 7,916 more rows]
[truncated: 157 more columns]
