# Supplementary material for: SEAOP: a statistical ensemble approach for outlier detection in quantitative proteomics data
Source: Brief Bioinform. 2024 Mar 31;25(3):bbae129. doi: 10.1093/bib/bbae129 (PMC10982946; doi:10.1093/bib/bbae129)
Supplement: Table_S3_The_quantitative_proteomics_data_of_LUAD_samples_bbae129 [file table_s3_the_quantitative_proteomics_data_of_luad_samples_bbae129.zip]

Archive with 1 entries (1 files):
- Table_S3_The_quantitative_proteomics_data_of_LUAD_samples_bbae129.csv
