# Supplementary material for: SEAOP: a statistical ensemble approach for outlier detection in quantitative proteomics data
Source: Brief Bioinform. 2024 Mar 31;25(3):bbae129. doi: 10.1093/bib/bbae129 (PMC10982946; doi:10.1093/bib/bbae129)
Supplement: Table_S3_The_quantitative_proteomics_data_of_LUAD_samples_bbae129 [file table_s3_the_quantitative_proteomics_data_of_luad_samples_bbae129.zip › Table_S3_The_quantitative_proteomics_data_of_LUAD_samples_bbae129.csv]

	LUAD.01N	LUAD.02N	LUAD.03N	LUAD.04N	LUAD.05N	LUAD.06N	LUAD.07N	LUAD.08N	LUAD.09N	LUAD.100N	LUAD.101N	LUAD.102N	LUAD.103N	LUAD.10N	LUAD.11N	LUAD.12N	LUAD.13N	LUAD.14N	LUAD.15N	LUAD.16N	LUAD.17N	LUAD.18N	LUAD.19N	LUAD.20N	LUAD.21N	LUAD.22N	LUAD.23N	LUAD.24N	LUAD.25N	LUAD.26N	LUAD.27N	LUAD.28N	LUAD.29N	LUAD.30N	LUAD.31N	LUAD.32N	LUAD.33N	LUAD.34N	LUAD.35N	LUAD.36N	LUAD.37N	LUAD.38N	LUAD.39N	LUAD.40N	LUAD.41N	LUAD.42N	LUAD.43N	LUAD.44N	LUAD.45N
A0A075B6H9	21.9465066193338	24.0266933392304	NA	19.338911188695	NA	25.5406255033853	NA	NA	NA	NA	NA	25.8401193422052	NA	NA	22.7828683120586	NA	21.3650803846387	NA	NA	NA	NA	NA	20.8483153333158	NA	NA	NA	NA	23.8241253670762	NA	24.8907163029422	NA	NA	NA	19.8104492168887	NA	NA	NA	NA	NA	NA	NA	24.2667552576114	22.4856375771073	NA	NA	25.4492447892146	NA	NA	19.8836467053199
A0A075B6I0	NA	25.1125211344049	18.781534400732	25.0774832966808	24.0881379682434	26.5966262776851	NA	NA	NA	NA	NA	NA	NA	NA	25.3979587823813	25.2286210122061	22.6613062358443	NA	NA	NA	22.3107720599022	25.1539301013422	NA	20.6869793099151	22.954365674702	NA	22.8131469501811	23.4164789302623	NA	NA	NA	25.5141955700783	NA	22.6617128031036	NA	23.6011629974656	25.4628127072448	24.6130843722192	NA	23.4014720600701	23.814609877564	23.5784372123263	NA	NA	NA	23.6709008967425	25.7303248953866	NA	NA
A0A075B6I1	NA	21.1070240632568	NA	NA	NA	NA	NA	NA	NA	NA	NA	NA	NA	NA	NA	NA	NA	NA	NA	NA	NA	NA	NA	NA	NA	NA	NA	NA	NA	22.6594428823642	NA	NA	NA	NA	NA	NA	NA	NA	NA	NA	NA	NA	NA	NA	NA	NA	NA	NA	NA
A0A075B6I4	NA	NA	NA	NA	NA	NA	NA	NA	NA	NA	NA	NA	NA	NA	NA	NA	NA	NA	NA	NA	NA	NA	NA	NA	NA	NA	NA	NA	NA	NA	NA	NA	NA	NA	NA	NA	NA	NA	NA	NA	NA	NA	NA	NA	NA	NA	NA	NA	NA
A0A075B6I9	NA	NA	NA	NA	NA	25.2653133903613	NA	23.5854026226391	NA	NA	NA	NA	NA	NA	NA	24.5052618231548	NA	NA	NA	NA	NA	24.2565998382564	24.4094038047251	NA	NA	NA	NA	20.8355581743116	NA	NA	23.6391195318696	25.778249821273	NA	NA	NA	NA	NA	NA	NA	NA	NA	NA	NA	NA	NA	NA	NA	NA	NA
A0A075B6J1;A0A0A0MRZ9	NA	NA	NA	NA	NA	NA	NA	NA	NA	NA	NA	NA	NA	NA	NA	NA	NA	NA	NA	NA	NA	NA	NA	NA	NA	NA	NA	NA	NA	NA	NA	NA	NA	NA	NA	NA	NA	NA	NA	NA	NA	NA	NA	NA	NA	NA	NA	NA	NA
A0A075B6J9	NA	NA	NA	NA	NA	24.1043450948598	NA	21.6693259819005	22.5592985265055	NA	NA	NA	NA	NA	NA	NA	NA	NA	NA	NA	NA	NA	NA	NA	NA	NA	NA	NA	NA	NA	NA	NA	NA	NA	NA	NA	NA	NA	NA	NA	NA	NA	21.8963508332331	NA	NA	NA	NA	NA	NA
A0A075B6K2	NA	NA	NA	NA	NA	NA	NA	NA	NA	NA	NA	NA	NA	NA	NA	NA	NA	NA	NA	NA	NA	NA	NA	NA	NA	NA	NA	NA	NA	NA	NA	NA	NA	NA	NA	NA	NA	NA	NA	NA	NA	NA	NA	NA	NA	NA	NA	NA	NA
A0A075B6K4	24.068666481775	20.7061918579343	24.2226573288678	25.6540479689348	25.2150994420456	25.1210386405932	NA	27.166766322816	26.8139887050848	NA	NA	27.2347586475888	25.7609680705244	22.725554161554	24.7253094480157	24.6004377514766	NA	NA	NA	NA	20.9760488953919	NA	26.4648029354336	NA	23.7415046343203	NA	25.1987561227767	23.1109907795131	22.026399946338	27.5909909402853	22.6573473605309	NA	26.9859822410477	24.8657762862575	24.5820622412476	NA	25.1199860038445	23.5889282058196	24.6997109737115	NA	25.2309495289028	NA	NA	22.5510000791819	NA	23.2302409079305	25.596168631984	25.3375204981991	23.7936907228142
A0A075B6K5	23.5054321763471	23.7847739365855	23.7345531032646	25.4269125228276	23.8409924424687	26.0556426036596	23.5581309747201	25.1055613929928	25.4489770779105	21.4736057841245	22.4657677974886	23.6414962071878	22.0999544463475	24.9712399544222	25.5614606482231	22.6497236445032	NA	NA	NA	24.6671530276105	24.0317595998588	17.7755313820397	23.5097898252485	NA	24.3320558230787	22.5467777849896	NA	22.4052519717924	NA	24.9037952062572	22.2944100471436	23.3775174785757	NA	22.3791425714789	21.3698284261706	21.9723390822178	NA	21.0494617861727	21.7112018141376	21.3236198363711	22.619298646818	21.420270611545	20.2892847196774	23.3432733974316	NA	24.8397228370561	23.2614442491606	22.61060668358	17.7379607503905
A0A075B6P5;P01615	NA	NA	NA	NA	NA	NA	NA	NA	NA	NA	NA	NA	NA	NA	NA	NA	NA	NA	NA	20.3348345912833	NA	NA	NA	NA	NA	NA	NA	20.0443946383512	NA	21.6860469662938	NA	NA	NA	NA	NA	NA	NA	NA	NA	NA	NA	NA	NA	NA	NA	NA	NA	NA	NA
A0A075B6Q5	NA	NA	NA	NA	NA	NA	NA	NA	NA	NA	NA	NA	NA	NA	NA	NA	NA	NA	NA	NA	NA	NA	NA	NA	NA	NA	NA	NA	NA	21.4733516516019	NA	NA	NA	NA	NA	NA	NA	NA	NA	NA	NA	NA	NA	NA	NA	NA	NA	NA	NA
A0A075B6R2	NA	NA	21.6679953852477	NA	NA	NA	NA	NA	NA	NA	NA	NA	NA	NA	NA	NA	NA	NA	NA	NA	NA	NA	22.7059666418799	NA	NA	NA	NA	NA	NA	23.7825937994027	NA	NA	NA	NA	NA	NA	NA	NA	NA	NA	NA	21.614199928406	NA	NA	NA	NA	NA	NA	NA
A0A075B6S2;A0A0A0MRZ7	NA	NA	NA	NA	23.7934842285164	25.4947100317115	26.7121231291251	NA	NA	24.3569176423885	24.0852902537744	NA	NA	NA	NA	24.532090339852	NA	22.6957357078312	NA	22.6735424156518	24.2044361330304	21.4259092548364	NA	NA	23.3514595202618	NA	24.085007375146	21.5946549476135	22.9935640573043	26.7353391715842	NA	NA	NA	NA	NA	NA	26.2035480985368	NA	25.6365327956006	NA	24.7519784048288	NA	NA	NA	23.6007427980127	20.8096933904112	NA	NA	NA
A0A075B6S5	22.0689664592844	22.7198361261043	NA	24.2077787185939	NA	NA	23.6932119084458	25.1116522870093	22.6259905899749	21.838638142716	NA	21.7756015273946	19.1350745135688	22.2307080191564	22.7732282009211	23.5266087581818	23.0925761950441	NA	NA	23.850452103951	24.3546945600834	23.1171356518983	24.9054441184269	24.0365159415122	25.3150337711526	NA	20.9505337636084	NA	22.2078313114188	24.637419530028	22.9538220812677	23.0335217110198	22.7313440576936	24.4384236306912	NA	23.4786644721423	23.4044159495104	22.5841577666903	20.7013976602707	22.9637856065291	21.5448425053239	23.3885006797499	23.5517994983846	21.2932910156456	NA	25.1912317078693	25.5507405031203	24.3849359786512	22.6094460054121
P0DN26;A0A075B759;F5H284	23.6853220707035	NA	NA	NA	20.5328291940154	NA	NA	NA	22.8580246905796	21.4084634387027	NA	NA	NA	NA	22.4728637064723	NA	NA	NA	NA	NA	24.0914427520844	NA	NA	NA	NA	NA	24.265185062431	24.7419384588128	NA	NA	NA	NA	NA	NA	NA	NA	NA	NA	NA	NA	NA	NA	24.6178984260358	NA	NA	NA	20.8815069064143	NA	NA
A0A087WSX0	NA	23.0575851225404	NA	NA	NA	NA	NA	NA	NA	NA	NA	NA	NA	NA	NA	NA	NA	NA	NA	NA	NA	NA	20.7048183300958	NA	NA	NA	NA	NA	NA	NA	NA	NA	NA	NA	NA	NA	NA	NA	NA	NA	NA	NA	NA	NA	NA	NA	NA	NA	NA
A0A087WSY6	NA	NA	NA	NA	NA	23.1586139782861	NA	NA	NA	21.3967140499457	NA	22.8310813662239	NA	21.4738351545334	NA	NA	NA	NA	NA	22.8648867054599	23.19921315859	24.0124479968754	21.0891665495411	NA	NA	22.3864590596754	22.1646018453024	23.8117015364972	NA	25.6869054955595	NA	NA	NA	NA	NA	NA	NA	NA	NA	NA	22.9813483401977	NA	NA	NA	NA	22.9004994425053	NA	NA	21.6484602951903
A0A087WSZ0	NA	NA	NA	NA	NA	NA	NA	NA	NA	NA	NA	NA	NA	NA	NA	NA	NA	NA	NA	NA	NA	NA	NA	NA	NA	NA	NA	NA	NA	20.0945703894651	NA	NA	NA	NA	NA	NA	NA	NA	NA	NA	NA	NA	NA	NA	NA	NA	NA	NA	NA
A0A087WTH1	NA	NA	NA	NA	NA	NA	NA	NA	NA	NA	NA	NA	NA	NA	NA	NA	NA	NA	NA	NA	NA	NA	NA	NA	NA	NA	NA	NA	NA	NA	NA	NA	NA	NA	NA	NA	NA	NA	NA	NA	NA	NA	NA	NA	22.0162263488514	NA	NA	NA	NA
A0A087WW87;P01614	26.9545339011713	26.9566277963701	25.0549708097859	27.1992583297535	26.3351858818063	27.1891477174816	27.1354391676896	25.8123266900375	28.4337238780542	25.2675507305111	25.3337734776544	NA	23.8150590597248	27.4638522557869	27.6323883114034	25.3398469287893	25.3133460692654	20.2612644887826	26.0741037516271	26.5636460182242	27.2108185497502	25.3278802925366	25.2876166830865	25.5079069041711	27.3354741138322	24.5597026220021	25.6948612809451	25.5428007287023	24.4879314192782	26.3846235631044	24.8941406893669	25.6708676830236	25.0130011898275	NA	23.5920958556938	NA	NA	25.6020526253127	NA	25.6750905265199	23.0019072998528	26.6191808097251	23.6213776585071	24.7464558120552	23.8062430330489	NA	26.2650505813809	26.1582566059123	25.0674568307735
A0A096LP49	19.2183820370805	NA	NA	NA	NA	NA	NA	NA	NA	NA	NA	NA	19.9487356876948	NA	NA	18.5067611301584	NA	NA	NA	19.5232367502842	NA	NA	15.9415927585722	NA	NA	NA	NA	NA	NA	17.6603490927384	NA	NA	NA	19.9113244030638	NA	NA	NA	NA	21.1594692223911	NA	NA	NA	17.6304218393824	NA	20.2577357477576	NA	NA	NA	NA
A0A096LP55	NA	NA	NA	NA	NA	NA	NA	NA	NA	NA	NA	NA	NA	NA	NA	NA	NA	NA	NA	NA	NA	NA	NA	NA	NA	NA	NA	NA	NA	NA	NA	NA	NA	NA	NA	NA	NA	NA	NA	NA	NA	NA	NA	NA	NA	NA	NA	NA	NA
A0A0A0MS14	NA	21.203605267583	NA	NA	NA	NA	NA	NA	NA	NA	NA	NA	19.590645651816	NA	NA	NA	NA	NA	NA	NA	19.7086160510231	NA	21.3116601409025	NA	NA	NA	NA	NA	NA	22.8424454059754	NA	NA	NA	NA	NA	NA	NA	NA	NA	NA	NA	NA	NA	NA	NA	NA	NA	NA	NA
A0A0A0MS15	22.2881424325646	22.5629100654046	21.8676281795722	23.3800442579977	21.6708960037755	23.0963913433219	21.3863745827593	23.3729982170618	23.5740376590569	21.8760040185523	21.5275224560709	21.9882184551004	19.9237961134379	22.7874154760408	23.2407329491423	21.2704774891558	22.2407385269653	20.1955618163595	20.4032212300813	23.1983497295887	24.6855385048359	NA	22.8345882131888	21.2558644391897	24.1836984038418	20.4563540314942	23.1664939270879	22.4110920169855	19.9113861190759	26.0619174564299	21.1405192790482	21.3370734291549	22.1028041830484	NA	NA	19.8147412088867	21.8368052313231	21.8132868819107	22.6622009918436	21.4180371948576	22.5371112299689	23.6680034259757	22.3344525193155	21.546650528636	20.35650321118	25.5379223967916	NA	NA	21.337814472084
A0A0A0MT36	NA	NA	NA	NA	NA	23.8497431525294	NA	NA	NA	NA	NA	NA	NA	NA	NA	NA	NA	NA	NA	NA	NA	NA	NA	NA	NA	NA	NA	NA	NA	25.8363651471299	NA	NA	21.1281175089351	NA	NA	NA	NA	NA	NA	NA	NA	NA	NA	NA	NA	22.8541318355302	NA	NA	NA
A0A0B4J1U3	21.5602321540911	NA	NA	NA	NA	NA	NA	21.9157724948893	NA	NA	NA	NA	NA	NA	NA	NA	NA	NA	NA	NA	21.0597073265729	21.9369333500019	NA	NA	NA	NA	NA	NA	NA	22.1873783225031	NA	NA	NA	NA	NA	NA	NA	NA	NA	NA	NA	NA	NA	NA	NA	NA	NA	NA	NA
A0A0B4J1U7	NA	25.0526434751699	23.6293724159521	25.0268683303479	24.571930917739	25.2469835164987	24.3854005410135	24.9615566538919	26.1286003324893	23.2880899360171	26.0183050625548	24.5963387020926	22.6731794598934	24.5838302815369	25.8660723023121	22.7431656053603	22.3080786136346	22.6404042356559	24.830283180851	24.621929156006	25.738646808292	24.4651989491492	24.6234913405361	23.2684569706623	23.5955901408894	NA	23.1771580183199	24.9099106691344	23.4154252648693	26.5370672292083	NA	24.9814245754496	NA	NA	NA	NA	22.3264745167361	26.8284967057105	NA	23.679052131395	21.1208816818776	23.656176364408	NA	NA	NA	20.6578664839743	22.1403468610784	22.9461034032837	NA
A0A0B4J1V0	23.5773218199269	NA	NA	NA	21.4334428872009	16.8402015028144	NA	20.3719149157383	23.1809686264022	NA	NA	20.6981033327143	NA	NA	20.8388899333998	NA	NA	NA	NA	NA	NA	22.1674965364862	19.978875887096	NA	22.5608371017375	NA	20.2858558439396	21.0927274733825	NA	24.271836998225	NA	NA	NA	NA	NA	NA	21.963525092134	21.1830086199459	NA	NA	NA	NA	NA	NA	NA	22.6579610842931	21.3585840075086	NA	NA
A0A0B4J1V1	NA	NA	NA	NA	NA	NA	NA	NA	NA	21.8085559487541	NA	NA	NA	NA	NA	NA	NA	NA	NA	NA	NA	NA	NA	NA	25.9394113127304	NA	NA	NA	NA	NA	NA	NA	NA	NA	NA	NA	NA	NA	NA	NA	NA	NA	NA	NA	NA	NA	NA	NA	NA
A0A0B4J1V2	NA	20.6031886114755	NA	NA	NA	20.9558597177936	NA	20.0294151950165	21.1776682510728	NA	NA	NA	NA	NA	NA	NA	18.9796199281287	NA	NA	18.7737613109101	19.4393849303006	NA	21.7461119737546	NA	NA	NA	NA	NA	NA	23.7694618406951	NA	NA	NA	NA	NA	19.0983372890852	21.1798425408498	NA	NA	NA	NA	NA	NA	19.6099935739931	NA	20.4262022640357	18.3350638658781	NA	NA
A0A0B4J1V6	NA	NA	NA	NA	NA	NA	NA	20.7488616934346	21.0700342751604	NA	NA	NA	NA	NA	NA	NA	NA	NA	NA	20.9051090528636	NA	NA	NA	NA	NA	NA	NA	NA	NA	NA	NA	NA	NA	NA	NA	NA	NA	NA	NA	NA	NA	NA	NA	NA	NA	NA	NA	NA	NA
A0A0B4J1X5	23.7047273542095	22.5158016211254	23.2004950150049	23.0305860433231	NA	20.8755448576651	21.3649794372837	23.9225332611802	24.1587322935243	NA	22.0062705768085	NA	NA	23.5090385544736	22.7796122337086	NA	NA	NA	NA	22.0212983183873	NA	22.6327118293673	23.7476689805922	23.1240796048488	NA	NA	NA	23.0647137714407	NA	24.9267103258836	23.1586844303277	24.6396824799374	NA	NA	NA	NA	24.5825595620979	NA	NA	NA	22.0293974676351	24.1437543763831	NA	NA	21.1287084526972	NA	NA	NA	21.1593170677187
A0A0B4J1X8	NA	NA	NA	NA	NA	23.2751134201877	NA	NA	NA	NA	NA	20.2310124036283	NA	NA	NA	22.1111176455664	NA	NA	NA	NA	NA	22.4280472290251	NA	NA	NA	NA	20.6147192953849	NA	NA	NA	NA	NA	NA	NA	NA	NA	21.1065555766903	NA	NA	NA	NA	NA	NA	20.9353872514687	NA	NA	NA	NA	NA
A0A0B4J1Y8	NA	NA	NA	NA	NA	NA	NA	NA	NA	NA	NA	NA	NA	NA	NA	22.1566536314695	NA	NA	NA	NA	23.793130331303	NA	NA	NA	23.6102197833083	NA	NA	NA	NA	24.4538544264193	NA	25.1028956430733	22.5215748148749	24.2806090813311	NA	NA	NA	NA	NA	NA	24.8354578598904	NA	NA	NA	NA	21.6184563047554	NA	NA	NA
A0A0B4J1Y9	19.4715016725701	NA	NA	25.2023295828561	24.4895441802675	25.0080875676839	25.0064945740375	26.1956819473239	25.1835731988757	20.881989233541	24.749025178605	25.0017823667012	22.4613225046458	24.8565906786457	26.0144366257459	25.3539188663174	21.673248707425	NA	25.35791540353	25.324185381244	23.084979364897	20.3703090079713	26.0812641357605	23.826334116806	24.3937578850385	NA	24.1653559649567	NA	23.8537579192305	26.510733552622	NA	26.9407920302007	21.7822268245708	24.1704328504002	NA	25.4262631669699	26.0322463726779	23.3651170023603	25.3670380165664	24.2056785612856	24.2036753448018	26.0477692804303	24.2903100398302	NA	NA	26.443394854867	24.9980492521299	23.9536387246903	22.9537040639145
P0DPI2;A0A0B4J2D5	26.3512646583458	27.3324581546542	27.5960747805915	26.4690594460331	26.1856539928008	26.4048383162372	26.6914727371516	26.0839810154194	26.4576470287212	26.0731321660557	27.0799233660109	26.028308269754	26.5849989738584	26.5135591493104	27.0642776768036	27.0801351435224	27.1225199237589	25.9662715393689	26.1423600731426	27.6427201761009	27.5492955291782	25.6535080313265	26.5626692269463	26.9530771160988	26.9408428159315	27.0457729835735	27.6075255553597	25.7627922804473	26.8174522152991	26.4726553627714	26.6919091171355	27.8367873505967	27.487808933946	27.5122272359972	27.3132411352226	27.4740710996933	27.6754775850338	26.470300734537	27.5275916319319	27.0613176992377	26.7628585615715	27.2962326184043	26.4905256328533	27.0654060058482	26.5437183703261	27.2687372470451	24.1882761570883	26.4587905723143	27.7255162342266
P0DP09;A0A0B4J2D9	NA	NA	NA	NA	NA	NA	NA	NA	NA	NA	NA	NA	NA	NA	NA	NA	24.0659522056267	NA	NA	NA	NA	NA	NA	NA	23.4347578282103	NA	NA	NA	NA	19.8894192521357	NA	NA	NA	NA	NA	NA	NA	NA	NA	NA	23.2786196626526	NA	NA	NA	NA	NA	NA	NA	NA
A0A0B4J2F0	24.8673904608764	25.4557834370596	25.3302623150322	NA	NA	NA	NA	NA	23.2264419828893	24.5929828046855	23.7040129042824	24.1629150358074	24.9388468039111	24.0173531699203	NA	NA	NA	24.9416863569312	24.610108012451	24.7799449033317	24.7790748617114	NA	NA	NA	NA	22.4406318087908	24.1980693150532	22.8322290865051	NA	NA	NA	NA	NA	NA	NA	19.6579709568315	NA	NA	NA	NA	NA	NA	NA	NA	NA	NA	NA	NA	NA
A0A0B4J2H0	NA	NA	NA	NA	NA	NA	NA	NA	NA	NA	NA	NA	NA	NA	NA	NA	NA	NA	NA	NA	NA	NA	NA	NA	NA	NA	NA	NA	NA	NA	NA	NA	NA	NA	NA	NA	NA	NA	NA	NA	NA	NA	NA	NA	NA	21.5023957644193	21.1919005920209	NA	NA
A0A0C4DH24	NA	NA	NA	NA	NA	NA	NA	NA	NA	NA	NA	NA	NA	NA	NA	NA	NA	NA	NA	NA	NA	NA	NA	NA	NA	NA	NA	NA	NA	22.924874572923	NA	NA	NA	NA	NA	NA	NA	NA	NA	NA	NA	NA	NA	NA	NA	NA	NA	NA	NA
A0A0C4DH25	NA	NA	21.5953699860885	NA	NA	25.5087113118259	23.4595037735826	23.8058302782938	24.7545841244401	NA	22.1185220590573	NA	NA	NA	23.3702199514106	22.5798500532897	22.5890351914304	NA	22.2938404601221	NA	22.9728449386729	NA	NA	NA	25.7178643053175	NA	NA	25.2906125284169	22.1961738388843	20.6370578037962	22.1004971780899	NA	NA	NA	NA	NA	NA	NA	NA	NA	NA	23.9369704226616	NA	23.1174168379647	NA	24.6735283796145	NA	23.0147511305556	NA
A0A0C4DH29	22.4051814792461	21.1695167623067	NA	21.0910710675302	NA	21.1103548400788	NA	NA	NA	NA	19.2373127168616	21.4650690560576	NA	NA	NA	NA	22.1059983147444	NA	NA	NA	23.4792610176283	NA	NA	NA	23.1564515289445	NA	NA	NA	NA	21.7412755398646	NA	NA	21.0583680829915	NA	NA	NA	NA	NA	NA	NA	NA	NA	NA	NA	NA	23.6533057703661	23.1739515862641	NA	21.3225846530922
A0A0C4DH31	23.297117019044	NA	21.7661706410753	NA	NA	NA	NA	NA	NA	NA	NA	NA	NA	NA	NA	NA	NA	NA	NA	22.2783693275605	NA	22.6371992587565	22.5910893869835	NA	24.9881085476361	NA	NA	NA	NA	23.8172442202803	NA	21.4349878107154	NA	NA	NA	NA	22.0094375980598	NA	NA	NA	NA	NA	NA	22.7853611645053	NA	25.1711591398462	22.4391828598926	NA	NA
A0A0C4DH32	NA	NA	NA	NA	NA	NA	NA	NA	NA	NA	NA	NA	NA	NA	NA	NA	NA	NA	NA	NA	NA	NA	NA	NA	NA	NA	NA	NA	NA	24.7004827609413	NA	NA	NA	NA	NA	NA	20.2436397806664	NA	NA	NA	NA	NA	NA	NA	NA	NA	NA	NA	NA
A0A0C4DH33	NA	NA	NA	NA	NA	NA	NA	NA	NA	NA	NA	NA	NA	NA	NA	NA	NA	NA	NA	NA	20.393930715044	NA	NA	NA	NA	NA	NA	NA	NA	21.2199129565794	NA	NA	NA	NA	NA	NA	NA	NA	NA	NA	NA	NA	NA	NA	NA	NA	NA	NA	NA
A0A0C4DH34	24.5593522853812	24.0721700557872	25.0797138465732	23.7672328859446	24.8148063200774	24.4420178489361	NA	23.633766718604	24.7468310946582	NA	22.4202944322707	NA	NA	NA	21.6060424740952	23.2698844347309	22.6947436815581	NA	23.6840037805414	22.685350755482	24.1503221299553	22.2281771887493	23.810963597377	NA	23.1532267851561	NA	NA	23.8099589831156	21.773104155909	25.4369144926077	NA	24.4246123243759	23.0404501913357	24.0076430288982	20.9327378049262	NA	23.865243824212	23.6634273587723	23.2277850764075	NA	22.7526226571454	22.2194404882677	20.9005742224895	21.487073837984	21.9866041576821	23.2187890707904	19.6397559235514	20.613076766693	21.4381027531713
A0A0C4DH38	22.2587221807092	23.5274026117757	23.4439443184776	23.8930905334161	23.9761355458675	25.2411110656076	24.6023237719395	25.0725407182584	24.12141688614	22.6491471030872	22.2621960981098	22.2965292966657	NA	23.6058989629172	NA	23.4613950514062	21.7340506366973	19.9856224195698	21.3670998216213	24.4163729930645	24.7759080674938	24.5608198453881	24.2563267278056	22.8678229246175	25.4581025891332	22.9386699649003	23.1102352217601	24.1324538261082	NA	26.9761627390903	22.9977155361531	22.5780095688919	22.9363043494336	22.7157020264089	NA	NA	23.1957700389092	23.7101695528615	20.5686329271305	NA	20.8607446928881	22.383885811211	20.6676824358014	20.5186558989681	NA	23.25259644003	23.8343423726631	22.90832293741	22.4969351574279
A0A0C4DH39	NA	NA	NA	NA	NA	NA	NA	NA	NA	NA	NA	NA	NA	NA	NA	NA	NA	NA	NA	NA	NA	NA	NA	NA	NA	NA	NA	NA	NA	NA	NA	NA	NA	NA	NA	NA	NA	NA	21.290111469396	NA	NA	NA	NA	NA	NA	NA	NA	NA	NA
A0A0C4DH43	NA	19.7269776138424	21.0805335226083	NA	NA	22.833796081593	NA	NA	NA	NA	20.8619568422838	23.058369828056	21.101834980932	NA	NA	NA	NA	NA	NA	23.6404656715391	23.3156794941174	NA	NA	21.6384441431676	22.3195296170553	NA	22.0168518082918	NA	21.0314839620777	24.975395306999	NA	NA	NA	21.4587523568664	NA	NA	22.2155531622889	NA	22.0119326049536	NA	21.4122876060015	23.57603631144	NA	NA	NA	21.313773218778	NA	20.4316147081429	NA
A0A0C4DH67;A0A0C4DH69	NA	NA	NA	NA	NA	NA	NA	NA	NA	NA	NA	NA	21.2422561369932	NA	NA	NA	NA	NA	NA	20.9269892830968	NA	NA	NA	NA	NA	NA	NA	NA	NA	NA	NA	NA	NA	NA	NA	NA	NA	NA	NA	NA	NA	NA	NA	NA	NA	NA	NA	20.2780438529062	NA
A0A0C4DH68	24.8760188887991	24.9469322548658	22.3349538811209	23.9273418866532	22.1465230495352	23.3024574962801	23.7749297844422	25.1690748151846	24.7021659486905	21.6629788138087	NA	NA	20.8931380402368	24.3565142099725	22.2714936559925	NA	24.3861108403536	NA	22.2315716343971	22.3582191307315	22.720921349357	21.2820368940765	23.0829316225732	NA	24.5070979378712	NA	22.3364365165531	NA	22.3270226421848	25.5201729102525	NA	23.4234978432349	22.7951844339791	NA	NA	21.2892517656368	22.6708300479168	NA	22.5887203420902	NA	NA	23.1874606409293	22.0222726353224	NA	NA	NA	24.3041177359533	NA	NA
A0A0C4DH72	21.4680892604968	23.650384622782	NA	23.6543941422662	22.7590470302155	22.4794754762064	22.5729592953658	25.4144983828295	23.736216336738	21.5898862419854	23.3211210191308	22.5745761472071	19.8466253692688	NA	NA	23.7750707995873	21.2985121963443	NA	NA	24.8488999773054	24.5000134828541	24.3797136164279	25.1615343609728	21.8378333883199	26.0322033460317	NA	22.4855302155094	NA	NA	26.1553737787769	24.7180774555993	24.1297656144774	21.476634328574	24.9289525794619	22.2157756584897	24.1930598282838	23.443445973265	21.5437017703032	21.3655219853606	23.2765153979881	22.5434827800629	22.8226165246767	23.2100054831487	22.5671734079999	NA	26.1798083913955	25.4620850888485	24.3574597256625	23.6784962109654
A0A0G2JMI3	NA	NA	NA	NA	NA	NA	NA	NA	NA	NA	NA	NA	NA	NA	NA	NA	NA	NA	NA	NA	NA	NA	NA	NA	NA	NA	NA	NA	NA	NA	NA	NA	NA	NA	NA	NA	NA	NA	NA	NA	NA	NA	NA	NA	NA	NA	NA	NA	NA
A0A0G2JS06	NA	NA	NA	NA	NA	NA	NA	NA	NA	NA	NA	NA	NA	NA	NA	NA	NA	NA	NA	NA	22.4854878392669	NA	NA	NA	NA	NA	NA	NA	NA	NA	NA	NA	NA	NA	NA	NA	NA	NA	NA	NA	NA	NA	NA	NA	NA	NA	NA	NA	NA
A0A0J9YVY3	NA	NA	NA	21.320446655749	NA	NA	21.0028808873357	NA	NA	NA	NA	NA	NA	NA	NA	NA	NA	NA	NA	NA	NA	NA	NA	NA	21.5149969637052	NA	NA	NA	NA	21.1111146101867	NA	NA	NA	NA	NA	NA	NA	NA	NA	NA	NA	NA	NA	NA	NA	NA	21.3834531086572	NA	NA
A0A0J9YX35	21.7633054157489	NA	23.6698606947766	22.5786705734919	21.5403804282462	24.8595088165355	NA	NA	22.4916640361123	NA	NA	NA	NA	NA	22.1853908494565	22.102280921714	NA	NA	NA	NA	21.8391121338792	23.1077961389408	23.8778267475322	NA	21.6286553155018	NA	NA	NA	NA	25.5405296107403	NA	NA	21.5405937440147	NA	NA	21.5795785280526	21.7943277049585	NA	NA	NA	NA	NA	NA	NA	NA	NA	NA	NA	NA
A0A0J9YXQ4	NA	NA	NA	NA	NA	NA	NA	NA	NA	NA	NA	NA	NA	NA	NA	NA	18.0884149884986	NA	NA	NA	24.9933268591925	NA	NA	NA	NA	NA	NA	NA	NA	NA	NA	NA	NA	NA	NA	NA	NA	NA	NA	NA	NA	NA	NA	NA	NA	NA	NA	NA	NA
A0A0J9YXX1	23.0164063452007	22.4725000037154	NA	23.1066064732069	23.2895730917412	NA	23.4065558441031	NA	23.1443390097279	NA	22.5079984382783	NA	21.9273806530989	23.7056651913919	NA	20.1925320420343	NA	23.2127493554346	NA	20.2854180380106	NA	NA	23.0129169576152	NA	23.3702721113665	NA	21.6511546299276	NA	NA	24.7290036439509	NA	NA	23.3108387283037	22.5892788256206	NA	NA	NA	23.2624984993644	NA	NA	NA	NA	NA	NA	NA	NA	23.035251168453	NA	NA
A0A0U1RRL7	23.120272695544	24.068242679362	23.1784649849343	24.3518218610886	NA	NA	NA	NA	NA	21.1671429063911	23.3313558123671	21.5905830699132	22.6820679225476	NA	NA	23.3357994066259	NA	NA	NA	23.2612032879227	23.1841650711862	NA	23.5113710042401	22.8901561825893	23.0363906006876	25.0490794951295	NA	23.7506939366185	22.7707922472906	23.7711733191262	NA	NA	NA	NA	NA	22.9067469881959	21.6008807879822	NA	NA	23.2947253357923	NA	NA	22.4032018221361	22.769524295685	NA	23.6021598399384	NA	22.9006305215799	NA
A0A1B0GTH6	NA	NA	NA	18.7144477270566	19.7359595196692	19.2462341273484	20.0516304252682	19.7537581268168	NA	NA	NA	NA	NA	NA	NA	NA	NA	NA	NA	NA	18.061872618919	NA	19.8664097115737	NA	NA	NA	NA	NA	NA	NA	NA	NA	NA	NA	NA	NA	NA	NA	NA	NA	NA	NA	NA	NA	NA	19.8491386926045	17.9790523250064	18.6404884647208	NA
A0A1B0GWB2	20.3823471455907	NA	NA	NA	20.7628074906414	NA	NA	NA	NA	NA	NA	NA	NA	NA	NA	NA	NA	NA	NA	NA	NA	NA	NA	NA	NA	NA	NA	NA	NA	NA	NA	NA	NA	NA	NA	NA	NA	NA	NA	NA	NA	NA	NA	NA	NA	NA	NA	NA	NA
A0AV02	NA	NA	NA	NA	NA	NA	NA	NA	NA	NA	NA	NA	NA	NA	NA	NA	NA	NA	NA	NA	NA	NA	NA	NA	NA	NA	NA	NA	NA	21.2991177061944	NA	NA	NA	NA	NA	NA	NA	NA	NA	NA	NA	NA	NA	NA	NA	NA	NA	NA	NA
A0AV96	21.7197193981117	20.546969759244	21.7224618959239	21.0309010849099	21.5255381449903	20.3343708083181	20.7843372899969	18.6464125980906	20.8570349029105	20.8540016098985	21.0828077135001	20.2382159752677	22.7039485628135	20.7052026839847	18.701359559191	21.4369486644865	18.7496417082092	17.8481769844893	17.716968470496	23.2938568808987	22.5033991241857	17.7784830148359	18.7237237154014	18.0663789191154	18.3128304223986	18.2049637324242	NA	19.4556145853778	20.5136723037611	20.1212389387044	18.3758958644763	18.9295353271047	17.270413148759	21.1829068011369	18.649249056449	18.9788783051687	19.3883241350404	17.7770864642718	21.0358429135605	20.389484492439	20.937294700392	20.0939008491569	20.6007815868785	18.0367976884405	17.9854797403252	21.0191023334389	18.4889872987711	20.0820121795031	19.5194282086055
A0AVF1	NA	19.2111587696707	NA	19.2887287886031	19.9495694256907	NA	20.6439648684969	21.6018564256644	NA	NA	18.9516234175973	19.5078414102569	NA	NA	NA	NA	NA	NA	NA	18.8599305079306	19.2091864083848	NA	19.7095293174917	NA	NA	17.8498635310952	NA	NA	NA	NA	NA	NA	NA	NA	NA	NA	NA	NA	NA	NA	NA	NA	NA	NA	NA	NA	17.604220389134	NA	NA
A0AVI4	NA	19.4243356147591	19.641396913648	NA	NA	NA	NA	NA	NA	NA	NA	20.2113089900455	NA	NA	NA	NA	NA	NA	NA	18.3504309100785	17.5821800373381	NA	20.1133380221399	NA	NA	21.7548035211451	19.5220402586226	19.6683039125829	NA	18.3521528002254	NA	NA	NA	18.985826783351	NA	NA	NA	NA	19.2208484896266	19.8340784220405	NA	18.2431993938726	19.7893068509175	NA	NA	20.8734502631376	NA	20.6191642133748	NA
A0AVT1	23.449922098727	20.8556884032491	20.3571651399842	21.2032497098708	17.4870937712283	NA	20.6702378026518	19.1965117768493	23.0008743739888	20.6430643173215	20.7624652054972	20.3035480466824	19.9026906706291	21.783090325238	20.3833662728046	17.6548204235151	20.3079829799302	20.0703761917713	19.8243232760449	23.7497555597901	21.5444012369382	17.0655021248229	21.643746959873	19.562308911058	20.8167641277352	18.7709083576187	18.9128218160999	22.2629454543595	20.7268494042096	21.5483967902714	18.5512872754392	21.9491008746635	18.8945125587724	19.5936218839926	17.1284860155976	19.2361991608866	21.5209923076225	19.4351284644655	19.9632649589527	19.2693772057148	20.3631794792638	21.108321308354	20.6290135265441	18.6334629075853	NA	20.3874980464952	21.1530472420085	21.5001214253799	20.3209164931008
A0FGR8	25.57292026265	26.0265417884007	25.2156489717363	25.1522558684074	25.9475300266547	26.3460339965207	26.311125791073	25.7356213273205	25.1710632693577	27.9744857538874	25.6354258850421	25.8607858295914	26.0294852372035	25.1338486257494	25.0094059880824	25.2884215478961	24.9582681879226	25.5012910942809	24.7712012151462	25.5106132608766	25.7054016447201	25.4531560078155	25.4781141149623	25.7273660742575	25.0063117905256	25.9858310449013	25.3683445935831	25.3658287023953	25.5917389062076	25.1564225750955	24.6549679133357	25.8593002567414	25.3144403939881	26.1348569228478	25.2577815435538	25.791685230472	26.5005462357388	24.8948548438495	25.6070073521943	25.4895189394777	26.0049801957093	25.3593982608022	25.0634019275212	24.8230766698665	25.3850160745754	26.5296960345911	24.7331016043192	25.0503356393793	25.4392094576892
A0FGR9	NA	NA	NA	NA	NA	NA	17.2142541313206	NA	NA	NA	19.9435787021169	NA	18.1155949440428	NA	NA	NA	19.2397245652566	NA	NA	19.4077003743408	NA	NA	17.3331864505906	18.5603613597464	NA	20.3416399844428	18.9048888845227	NA	NA	NA	21.8427602279189	NA	NA	19.60096992391	NA	18.5364421961583	19.268079413303	16.7541803506046	NA	17.148717533463	NA	NA	NA	NA	NA	NA	NA	NA	NA
A0JLT2	NA	NA	NA	20.2334013273877	NA	NA	NA	NA	NA	NA	NA	NA	19.0861391295195	NA	NA	20.0137278264074	NA	NA	20.3708473232495	21.4579139506142	21.6496826065259	NA	21.0562336675108	19.8380767210862	21.0099094690342	NA	20.9579070975111	NA	19.6875564472906	20.1733638200136	19.5398471486593	19.3849049051107	20.53450530198	NA	19.3903215597099	NA	20.9945454533055	NA	19.9122342551533	NA	20.6030515740983	NA	NA	20.3453171041413	NA	21.4057002338864	NA	NA	NA
A0JNW5	17.488150249799	18.558849718334	16.3367753181354	NA	NA	NA	NA	NA	14.6149599058634	15.8802837823953	NA	NA	16.6526424880016	17.7598423079702	19.963207211845	NA	NA	NA	NA	15.5037572920335	16.3664475559897	16.3430891581127	15.2498036654883	NA	NA	NA	NA	15.3262639947027	NA	NA	NA	NA	NA	NA	21.4795353192044	NA	16.3737827566955	NA	NA	NA	NA	15.1977392579817	NA	NA	NA	NA	NA	NA	NA
A0M8Q6	NA	NA	19.9623543551242	NA	NA	NA	NA	NA	NA	22.1538902042827	NA	NA	23.6113224311838	NA	22.4977355061215	NA	NA	NA	NA	NA	NA	NA	NA	NA	NA	NA	NA	22.0037778348302	NA	NA	NA	23.6609711765884	NA	NA	NA	NA	23.2772638614434	NA	NA	NA	NA	NA	NA	NA	NA	20.9351725576301	21.3634836061154	NA	20.2305954433505
A0MZ66	21.4124367977129	21.2681855512521	22.1634195766737	21.930587960448	21.7649573720245	17.803923392938	20.8953604249194	19.8946912927755	23.1192738361204	20.7237391879199	22.2540913218378	21.5546853235611	21.8161611236127	22.4168566382455	20.0228636734119	21.795977424385	NA	21.3655466154612	21.0145895667705	22.4527333004551	20.8727029904174	16.0518309563729	19.9389653053799	17.4457553496558	17.8751380634825	20.5902041731949	NA	20.9914186434552	18.8800422393379	19.5070834714743	17.001645136233	19.6317717424081	17.1317174933429	19.3248854785123	16.7891270419428	NA	20.455107399726	17.2548161398451	NA	18.4274335343338	19.10290653349	21.2027546265834	21.102698999108	17.9177851883569	NA	19.1295453995117	20.4520239090686	21.1435651055441	17.838239504863
A0PJW6	NA	20.0152342735099	20.7212616476928	NA	NA	NA	NA	19.8553755633705	NA	NA	NA	18.4237018766419	19.7871718948224	NA	NA	NA	NA	18.9030481995444	NA	18.806567602969	NA	19.045774945437	20.1716768153688	20.7132484814314	NA	21.9741383820786	20.6681813714361	20.210373749519	NA	20.2637132457538	NA	NA	NA	NA	19.4223568937984	NA	NA	20.8204907328254	NA	21.0928289052057	21.4797961374503	NA	NA	NA	NA	NA	NA	NA	19.8104744739497
A0PJZ3	NA	15.4736356694939	NA	NA	NA	NA	NA	NA	NA	NA	NA	20.532277893436	NA	NA	NA	NA	NA	NA	NA	NA	18.6295598304159	NA	NA	20.7645004834636	NA	NA	NA	18.1245739607188	19.2619149352796	18.6024356020232	NA	16.7312119227994	NA	NA	NA	NA	NA	22.7727978951858	17.3846503560383	17.3058495455495	16.7301287893262	NA	NA	NA	NA	NA	NA	NA	NA
A0PK00	NA	18.9095352430798	20.450316449431	20.0763761426945	NA	NA	NA	19.9997878060976	NA	18.5446128917698	NA	20.5297243344292	19.7725138621584	NA	NA	19.7760453288232	NA	NA	NA	22.4183451855353	20.3142082435981	NA	20.3802682382095	NA	NA	19.3067840901012	18.6481299514836	20.793808054148	NA	NA	NA	NA	NA	NA	NA	NA	NA	NA	19.6845410218757	NA	20.4226186382563	NA	19.7755617962163	NA	NA	NA	NA	NA	NA
A1A4S6	17.5349605344591	20.8399439704485	19.1440529938297	20.4587744323767	19.7523880176115	19.3209328444755	19.6521031721662	20.5957308686626	17.4697651864963	22.1908467752196	20.6607109209516	20.6238301251433	20.5449398015493	20.424717756625	19.0017131911844	20.1750306906637	19.8455434619913	19.4058593425487	17.2937260788743	20.9967982079813	22.9305111295296	21.4033678007684	18.831200973287	21.7309138867411	18.846781637288	20.2233936334285	19.4873612827623	20.7021341875999	18.2132803050701	19.7135450866102	20.0152831320081	20.5686740868676	21.1544290648586	20.0490046200919	19.8098067314954	21.1477758427088	20.7254108087983	20.1392945815775	19.6916080183002	21.985091876961	20.1079429556366	19.4250430457556	21.3380861462885	19.0670987210312	16.8644796635531	20.7851602207564	19.6297407862336	19.5801417710937	18.8669891867502
A1A5B4	NA	NA	19.1487049616354	NA	NA	NA	NA	NA	NA	NA	NA	NA	NA	NA	NA	NA	NA	NA	NA	NA	NA	NA	NA	NA	NA	NA	NA	NA	NA	NA	NA	NA	NA	NA	NA	NA	NA	NA	NA	NA	18.0977824180634	18.8307106985148	NA	NA	NA	NA	NA	NA	NA
A1A5C7	NA	18.3153126738531	NA	NA	NA	NA	NA	NA	NA	NA	NA	NA	NA	NA	NA	NA	NA	NA	NA	NA	NA	NA	NA	NA	NA	NA	NA	NA	NA	NA	NA	NA	NA	NA	NA	NA	NA	NA	NA	NA	NA	NA	NA	NA	NA	NA	NA	NA	NA
A1A5D9	16.4437476443897	NA	NA	NA	NA	NA	20.6385276698445	NA	NA	NA	NA	18.9093516115757	20.6155647030979	NA	NA	NA	NA	18.9406638320402	NA	NA	NA	NA	NA	NA	NA	NA	21.5643226317938	NA	NA	NA	NA	NA	19.1801829986439	NA	NA	NA	NA	NA	NA	NA	NA	NA	NA	NA	NA	NA	NA	NA	NA
A1IGU5	18.4619423973702	17.9780535191376	NA	NA	17.2270850309256	NA	18.9988308754285	19.5885497693733	17.4000046770525	20.4242362666166	17.097915478088	19.4997476402273	20.0188668415848	19.0430744115451	NA	15.3241595341276	16.8903593452297	NA	NA	22.6413183226559	18.436524682156	20.6163238913228	19.77974477951	18.3649149150978	18.7713429734615	NA	17.939491043997	18.5904447481966	NA	19.1275821314684	16.330068133004	19.0616550353572	18.2284012556286	17.1993993088687	NA	19.5970043430289	19.7676462773675	NA	NA	18.2622632211868	17.0127069314552	18.81797917655	18.6294081121225	NA	NA	NA	NA	18.4108682028454	19.043101524488
A1L020	NA	NA	NA	NA	NA	NA	NA	NA	NA	NA	NA	NA	NA	NA	NA	NA	NA	NA	NA	NA	NA	NA	NA	NA	NA	NA	NA	NA	NA	NA	NA	NA	NA	NA	NA	NA	NA	NA	NA	NA	NA	NA	NA	NA	NA	NA	NA	NA	NA
A1L0T0	25.3446817216705	25.8496998544877	25.6192374989967	23.9803577456205	24.5862443211821	23.5650981995706	24.682880095482	24.8644673098397	23.3163006629874	24.5045927695311	23.9891878674491	25.2365057649456	25.6326610083321	24.0809451639027	24.3953505306984	24.5015687409565	24.9887433825408	24.049316625666	23.3548118278353	25.0568011304509	25.3813194348732	24.9453362584014	24.9185635732845	24.8303936620764	24.6044069759988	22.953412684446	24.2261050647968	24.6869905311266	23.4640661197475	25.0717619175985	24.4863067103119	24.0479279568907	24.7986882878235	24.6744780528471	24.560134709633	24.7618404917033	25.8959215964204	24.3962302696775	25.1234695950275	24.7818146987936	24.6073176092349	24.0244104427306	24.0523647611945	24.2005349057516	24.3238536862802	25.1075932601007	22.1450875007323	24.4665062721261	24.7949622744584
A1L157	26.1609613221189	26.1576772803266	21.9472992066906	NA	NA	NA	NA	NA	NA	27.1598952956981	27.3062368159826	25.771574882919	24.8059003425796	NA	23.9672635617966	NA	NA	22.2918910360355	NA	NA	NA	NA	NA	NA	22.1924978348828	22.2883710113119	NA	23.8360890324939	NA	NA	23.7975319630829	24.7447595107733	NA	NA	NA	NA	NA	NA	26.2557553697634	21.724273145911	NA	25.3773354138621	NA	NA	NA	NA	NA	22.0841625183637	22.1270426267301
A1L170	NA	NA	NA	NA	NA	NA	NA	NA	NA	NA	NA	NA	18.935525749112	NA	NA	NA	NA	NA	21.8738954372616	NA	NA	NA	NA	NA	NA	NA	NA	NA	NA	NA	NA	NA	NA	NA	NA	NA	NA	NA	NA	NA	NA	NA	NA	NA	NA	NA	NA	NA	NA
A1L188	NA	NA	NA	21.306604838566	NA	NA	NA	NA	NA	NA	NA	NA	NA	NA	NA	NA	NA	NA	NA	NA	NA	NA	19.064868718277	NA	NA	NA	NA	NA	NA	NA	NA	NA	NA	NA	NA	NA	NA	NA	NA	NA	NA	NA	NA	NA	NA	NA	NA	NA	NA
A1L390	NA	NA	NA	NA	NA	NA	NA	19.7370002028244	NA	NA	NA	NA	NA	NA	NA	NA	18.5856377043365	NA	NA	NA	NA	NA	NA	NA	NA	NA	NA	NA	NA	NA	NA	16.4806872804853	NA	NA	NA	NA	NA	NA	NA	NA	NA	NA	NA	NA	NA	NA	NA	15.652177500395	NA
A1L3X0	NA	NA	NA	NA	NA	NA	NA	NA	NA	NA	NA	NA	NA	NA	NA	NA	NA	NA	NA	NA	NA	NA	NA	NA	NA	NA	NA	NA	NA	NA	NA	NA	NA	NA	NA	NA	18.8540909917376	NA	NA	NA	NA	NA	NA	NA	NA	NA	NA	NA	NA
A1L4H1	18.4741341706449	17.7495827311296	19.1861831318839	21.276299376878	19.0440955579104	20.965036782464	20.7383586745625	21.9774046783166	19.7134096779473	19.8755667452178	19.7656366418156	21.5467392166631	20.5370059730478	18.0326853948712	18.8810161466691	20.6559117505915	19.7301400261332	22.1650122778584	17.0845423997684	21.8796577224458	22.8859127987897	22.1382084295029	20.5632702808674	19.254810094359	22.5975316795916	20.6800677755822	22.9510601552899	21.6022921034865	17.7870270689364	19.6980000782174	19.1134573252828	22.3792905719412	20.6722794616314	19.3376928169457	NA	21.4143024774984	20.0948663838074	20.2759703713466	20.9551519770903	21.8144398029183	20.9729863014342	22.028873059837	22.2009121708795	20.3799890848425	18.9011999090381	21.041993784355	23.3309254724102	21.4698610949625	19.2354157915287
A1X283	NA	16.6870783219165	17.473481282411	NA	NA	NA	NA	NA	17.9782729255537	20.6202041455663	NA	17.6649358499986	NA	NA	22.0730324327969	17.9032104468977	NA	18.6184488247457	NA	20.9954878131184	21.4514248819261	NA	NA	NA	NA	17.4808068347641	NA	17.2255891396191	NA	18.0572356597555	NA	17.4675924472424	18.908251124106	NA	NA	16.3818518550812	16.7796760961651	NA	17.6658092467401	NA	17.5140169945881	NA	17.3850983060872	NA	NA	NA	NA	15.3434482256593	NA
A1XBS5	NA	NA	NA	NA	NA	NA	NA	20.2864280441957	NA	NA	17.1239246792523	NA	NA	NA	NA	19.2356172913705	NA	NA	NA	17.5742501577932	18.6829038512121	19.6287999668905	17.9551602638174	18.7309382141542	19.0196833797583	NA	18.6438311036585	NA	NA	NA	NA	NA	NA	NA	NA	NA	NA	NA	NA	NA	NA	NA	NA	NA	NA	NA	NA	NA	NA
A1Z1Q3	NA	NA	NA	NA	NA	NA	NA	NA	NA	NA	NA	NA	NA	NA	NA	NA	NA	NA	NA	NA	NA	NA	NA	NA	NA	NA	NA	NA	NA	NA	NA	NA	NA	NA	NA	NA	NA	NA	NA	NA	NA	NA	NA	NA	NA	NA	NA	NA	NA
A2A288	NA	NA	NA	NA	NA	NA	NA	NA	NA	NA	NA	NA	NA	NA	NA	NA	NA	NA	NA	NA	15.8252017489131	NA	NA	NA	NA	NA	NA	NA	NA	NA	NA	NA	NA	16.9775768163136	NA	NA	NA	NA	NA	NA	NA	NA	NA	NA	NA	NA	NA	NA	NA
A2A2Y4	NA	17.2861086804301	NA	NA	NA	NA	NA	NA	NA	NA	NA	NA	NA	NA	NA	NA	NA	NA	NA	NA	17.7689454485189	NA	NA	NA	17.9782647413477	NA	18.1223998226	NA	NA	NA	NA	NA	NA	NA	NA	NA	18.9942633540387	NA	NA	NA	18.0391591295647	18.3393872107595	16.2359583944897	NA	NA	NA	NA	NA	NA
A2AJT9	19.732370609722	25.1009035562906	NA	20.255627388776	NA	NA	NA	19.2354891330201	NA	NA	19.796107533395	NA	NA	NA	NA	NA	NA	19.1988503834874	NA	NA	NA	NA	16.0222605481963	17.398515418836	16.879342514512	NA	NA	NA	NA	17.5846263713997	NA	NA	NA	NA	21.545489084591	19.4653935367588	NA	NA	NA	19.3097052987501	NA	NA	NA	NA	NA	NA	NA	NA	NA
A2NJV5	NA	20.5627236775933	NA	NA	NA	NA	NA	NA	NA	NA	NA	NA	NA	NA	NA	NA	NA	NA	NA	NA	NA	NA	19.0142394195102	NA	NA	NA	NA	NA	NA	NA	NA	NA	NA	NA	NA	NA	NA	NA	NA	NA	NA	NA	NA	NA	NA	NA	NA	NA	NA
A2RRP1	22.895440863877	22.3828521257509	23.22701629303	21.4082626601052	21.5136026059611	19.1690749006627	21.7318485903278	21.9171510484078	20.434331128448	21.4298928887247	19.9140815581449	21.3678052545693	22.1812749265876	21.640956107198	20.4272026437322	20.9115251592006	20.4474167276179	21.4328231700897	17.2531147499768	21.9785670796506	22.824748864555	22.0463630565936	21.7070763080262	21.4166767292498	21.6641172518673	22.3173861901487	21.499429855222	21.0471130403997	20.5381766510987	21.6167843714208	19.6602338337767	20.5291751777989	21.0237245552333	21.521541890258	20.829209782287	22.0023940404244	21.6500383672414	21.3833629736082	21.4701015205127	21.3106393083728	21.6881119636319	21.1695582748145	21.1473959143195	20.3084518420781	19.3474638060952	22.4151903010572	19.5082600995875	21.0968265578863	21.7739307292352
A2RTX5	19.7010758974743	18.1297542452838	19.4736647678215	19.4286558608555	19.3523029144782	NA	19.3399364603242	18.9334259259937	18.9555528667285	17.8095696119898	21.9220082651482	19.0067826260771	18.5366577795767	19.0825269507881	18.6001014784561	17.5462989124741	18.6265034506565	18.6944812312577	17.1060572466872	20.4088310819462	20.5400267128667	19.5773692560378	19.2332560783349	19.8998899832518	18.7936007137653	20.2157972132354	19.5085580937325	19.8578950923567	NA	NA	NA	20.2442016696954	17.4326752635815	NA	17.6985821621406	20.9897115926147	20.1232586322822	NA	19.5164539310728	18.7854156458324	21.6166709428232	NA	20.0891140720496	NA	18.3669390706608	20.0266945727888	19.0102131491228	20.5101322522635	19.1188438457984
A2RU48	NA	NA	NA	NA	NA	NA	NA	NA	NA	NA	NA	NA	NA	NA	NA	NA	NA	NA	NA	NA	NA	NA	NA	NA	NA	NA	NA	NA	NA	NA	NA	NA	NA	NA	NA	NA	NA	NA	NA	22.5066642484925	NA	NA	NA	NA	NA	NA	NA	NA	NA
A2RU67	NA	NA	NA	NA	NA	NA	NA	NA	NA	NA	NA	NA	18.3859897764987	NA	NA	NA	NA	NA	NA	NA	19.6414939708497	NA	NA	16.6923882384631	NA	NA	NA	NA	NA	NA	NA	NA	NA	NA	NA	NA	NA	NA	NA	NA	NA	NA	NA	NA	NA	NA	NA	NA	NA
A2RUC4	NA	NA	NA	NA	NA	NA	NA	NA	NA	NA	NA	NA	NA	NA	NA	NA	NA	NA	NA	NA	22.8566157808124	NA	NA	NA	NA	NA	NA	NA	NA	NA	NA	NA	NA	NA	NA	NA	NA	NA	NA	NA	NA	NA	NA	NA	NA	NA	NA	NA	NA
A2RUS2	20.9490293422118	20.4573339055584	18.8901413410372	19.0348896343406	20.3929469229691	17.1962120259475	21.9272755256184	19.4487026605525	21.1836544039905	16.8672412996903	21.6380044780812	21.5181931543453	21.677442361755	21.1711755865047	17.4256853515177	17.7948992720236	NA	16.5350287749851	19.0452465698565	20.9188039624003	17.4923123728612	20.2126144456883	19.5636331480373	20.7595454198671	NA	17.6464854828995	20.1452416514572	NA	18.8890452685091	18.0491356217631	18.0468914577334	19.4016437008856	19.0253708517838	18.8244400944952	19.8684593627575	19.5162378752123	20.4164395493626	NA	20.0583270601167	18.2900608411462	18.7894875066175	19.0362537889354	18.789010576775	18.0399839214916	17.9477764564003	17.9820400753886	17.7210560098981	17.8136122683822	18.8225925504808
A2VDF0	NA	NA	NA	NA	NA	NA	NA	NA	NA	NA	NA	NA	NA	NA	NA	NA	NA	NA	NA	NA	NA	NA	NA	NA	NA	NA	NA	NA	NA	NA	NA	NA	NA	NA	NA	NA	NA	NA	NA	NA	NA	NA	NA	NA	NA	NA	NA	NA	NA
A2VDJ0	NA	NA	NA	NA	21.5593840553175	NA	NA	NA	NA	NA	NA	NA	NA	14.7180312719359	NA	NA	NA	NA	NA	NA	NA	NA	NA	NA	NA	NA	NA	17.3699938901329	NA	NA	NA	NA	NA	NA	NA	NA	NA	NA	NA	NA	NA	NA	NA	NA	NA	17.9526909956952	NA	NA	NA
A3KMH1	21.4393610366008	22.1902689926006	21.2907734064824	20.5387870404603	20.082785352598	18.8133916828144	19.5036207174304	20.169993630004	18.7969217364914	18.5322617602264	20.1168365632434	20.9803341194019	22.3873684387245	18.4663220644951	20.3519923515857	21.8228578605075	20.6348418002327	19.6022776907549	18.194901930594	21.697055149378	21.3800914262108	19.7931866583563	19.2930098695199	20.0862773020115	19.1518714897432	20.4284398401803	20.0922354649547	20.2137551971498	19.3070412087396	20.6935312754979	17.4329267096935	19.6584429212376	19.1043655506082	20.1086587024811	19.6287672070344	19.2629037050503	19.5913694124895	17.8436063699735	19.6794317671968	19.6747831089277	20.8622776263216	18.929525598667	18.7503643867615	17.6357258554636	16.9426167204273	21.5322516618404	14.7702481219414	18.5884631889839	20.5552442793199
A3KN83	20.7208225794954	NA	NA	22.7895788949832	20.4250681437955	NA	19.2507354016286	20.7587542907553	NA	22.0214117630563	21.9193316328021	17.4353809316005	22.07681107223	18.67724829159	17.1811414040381	18.4110581703772	21.6093624357775	18.6617102051424	NA	21.9706765826479	23.0281830248706	24.7218600340336	24.7707462629764	23.4081630931215	21.3013265334683	17.2593565370564	22.4223114129777	18.8598607994244	22.2387530633858	20.9665914953159	22.3962592566406	20.17925496606	25.309408098673	NA	15.9084241107661	22.3982050702094	23.6519117106163	NA	21.6194143818945	22.3078075106768	NA	NA	21.5043634330856	21.8944611037684	20.4767099854986	21.2405620349746	NA	NA	19.9418599289989
A4D0S4	NA	NA	NA	NA	NA	NA	NA	NA	NA	20.3336741881879	NA	21.2785004792296	20.5522629476323	NA	NA	NA	NA	18.3280591818334	NA	NA	18.1327056750295	NA	17.6157184665225	NA	NA	NA	NA	NA	NA	20.7492078517016	20.6436366416886	20.1856183713585	NA	NA	NA	NA	NA	NA	20.2396643080741	22.8596106360209	19.0908002432086	NA	NA	NA	NA	NA	NA	NA	19.3243146175987
A4D126	NA	NA	NA	NA	NA	NA	NA	NA	NA	NA	NA	NA	NA	NA	NA	NA	NA	NA	NA	NA	NA	NA	NA	NA	NA	NA	NA	NA	NA	NA	NA	NA	NA	NA	NA	NA	NA	NA	NA	NA	NA	NA	NA	NA	NA	NA	NA	NA	NA
A4D161	NA	NA	NA	NA	NA	NA	NA	NA	NA	NA	NA	NA	NA	NA	NA	NA	NA	NA	NA	NA	NA	NA	NA	NA	NA	NA	NA	NA	NA	NA	NA	NA	NA	NA	NA	NA	NA	NA	NA	23.7912614569617	NA	NA	NA	NA	NA	NA	NA	NA	NA
A4D1B5	NA	NA	NA	NA	NA	NA	20.9261186892274	NA	NA	NA	NA	NA	NA	NA	NA	NA	NA	NA	NA	14.8551019481981	19.5204005660468	NA	NA	NA	NA	NA	NA	NA	NA	NA	NA	NA	NA	NA	NA	NA	NA	NA	NA	NA	NA	NA	NA	NA	NA	NA	NA	NA	NA
A4D1E9	17.6027236857996	18.3045112533489	NA	NA	NA	19.971786574197	20.2967885871752	NA	NA	NA	NA	17.5754769649666	18.2628357263578	NA	NA	18.9043851538355	NA	NA	NA	18.5670849670267	20.1098870641786	NA	NA	NA	17.2486865478102	19.0485973888453	NA	18.4776716969544	NA	NA	NA	NA	NA	NA	NA	NA	NA	NA	NA	NA	NA	NA	NA	NA	NA	18.1620902823579	NA	17.6538231220576	NA
A4D1P6	22.5261156153886	22.0392660493166	22.1821147151265	21.4792119180869	21.9500716229135	20.9741911294512	22.2774255234283	21.5595193149027	21.2856526353041	22.2922078946283	21.1991195079789	23.3150313962215	23.057829259037	21.2134735153771	20.0449147021794	20.53806231099	21.2389035264106	22.7786474229741	21.397419381519	22.8795408751243	23.2808819817261	19.9815371731545	21.3669129355659	20.2084208011493	21.7611319895799	21.0736373723385	20.9045670454864	19.3287747007834	20.0110282533656	20.8633066494324	19.5891593580298	20.5257953115153	21.103809380678	20.8922814983515	19.1414709389494	20.4987588733137	20.0694368715511	20.5803086221967	20.7165623907499	20.7543382042684	20.3714439924469	21.6112194683817	20.9759793024496	20.4997732631769	19.0400047926549	21.8086272706646	19.9788249514583	21.345138685751	21.9689543024727
A4D1S0	22.2187758329218	NA	18.9110612719394	NA	NA	NA	20.4742392460896	NA	21.2680205074781	NA	20.2207295224272	NA	NA	19.5574240027939	NA	NA	NA	21.3926852901847	NA	NA	NA	NA	NA	NA	NA	NA	21.6453575564609	NA	NA	NA	NA	NA	NA	NA	NA	NA	20.0312890193637	NA	NA	NA	NA	NA	NA	NA	NA	18.5170351724704	NA	NA	18.1127927879747
A4D1S5	NA	20.2551880374521	21.1529764536958	NA	NA	NA	NA	NA	NA	NA	NA	NA	NA	NA	NA	NA	NA	NA	NA	23.0081296621503	NA	NA	NA	18.4229107127256	18.4498010002479	NA	NA	NA	NA	NA	NA	NA	NA	NA	NA	NA	NA	NA	NA	NA	NA	18.9879821786716	NA	NA	NA	NA	NA	NA	NA
A4D1U4	NA	19.6153605733595	19.8053700725979	NA	NA	NA	18.6946037757563	18.7323167186205	NA	NA	18.7661610032226	18.3653067666692	17.108843159781	NA	NA	NA	NA	NA	NA	18.403345113897	19.5094393110316	NA	17.5690996174252	NA	17.3911962774201	NA	NA	NA	17.1679811171088	NA	NA	NA	NA	NA	NA	17.5847236103173	19.1144301200331	17.9118140571261	NA	18.4599925856686	NA	NA	NA	NA	NA	18.6672770863646	NA	NA	18.1072446903799
A4D2B0	NA	NA	NA	NA	NA	NA	NA	NA	NA	NA	NA	NA	NA	NA	NA	NA	NA	NA	NA	NA	NA	NA	NA	NA	NA	NA	NA	NA	NA	NA	NA	NA	NA	NA	NA	NA	NA	NA	NA	NA	NA	NA	NA	NA	NA	NA	NA	NA	NA
A4FU49	20.626915427501	NA	NA	NA	NA	NA	NA	NA	NA	NA	NA	NA	NA	NA	NA	NA	NA	NA	NA	NA	NA	NA	NA	NA	NA	NA	NA	NA	NA	NA	NA	NA	NA	NA	NA	NA	NA	NA	NA	NA	NA	NA	NA	NA	NA	NA	NA	NA	NA
A4FU69	NA	NA	NA	NA	NA	NA	NA	NA	NA	NA	18.7984055413172	NA	NA	NA	NA	NA	NA	18.3257076431125	NA	NA	18.5995027792279	NA	NA	NA	NA	NA	NA	NA	NA	NA	16.8440580947891	NA	NA	NA	NA	NA	NA	NA	NA	NA	19.5833067364248	14.5915468780028	NA	NA	NA	NA	NA	NA	NA
A5D8V6	21.8472120184596	NA	22.8332535370839	22.1257143596553	20.9662908590295	NA	22.4230780943617	20.8051195982899	20.9577951640596	20.6809724162978	21.4494069828172	20.9906979596973	20.9815737796483	21.0913449558426	NA	20.4934565058545	21.59510558212	21.3836090140283	22.1663112300635	22.3929975496474	21.3641027667336	NA	20.6156205279352	20.8451403135232	21.3247432001108	21.1344368503029	21.4813599820819	22.0677378375998	NA	NA	20.6347413654358	21.307092239665	20.640431346535	22.2146830461555	NA	19.2648673496641	22.2321332673292	19.9395480749361	20.1333113120063	20.1546992988622	21.9142388389184	21.8221559962483	NA	18.7619632419722	19.4223797629516	21.946713900176	21.8045950826031	NA	20.5413934923198
A5D8V7	NA	NA	NA	NA	NA	NA	18.4924529569045	NA	NA	18.4569551962328	NA	NA	NA	20.40442548797	NA	NA	NA	19.7020591210642	NA	NA	NA	NA	21.7573526191646	20.0831185185211	NA	NA	NA	NA	NA	NA	NA	NA	NA	NA	NA	NA	19.3744806504602	NA	NA	NA	NA	17.8018301443283	NA	NA	NA	NA	NA	NA	NA
A5D8W1	NA	NA	NA	NA	NA	NA	NA	NA	NA	NA	NA	NA	NA	NA	NA	NA	NA	17.570027250343	NA	NA	NA	NA	NA	NA	NA	NA	NA	NA	NA	NA	NA	NA	NA	NA	NA	NA	NA	NA	NA	NA	NA	NA	NA	NA	NA	NA	NA	NA	NA
A5PLL7	21.0462076948724	NA	21.1224964220266	NA	NA	NA	NA	NA	NA	19.2927108741177	19.6498277683571	19.2699568725615	20.0661781896319	NA	NA	NA	NA	NA	NA	19.905530928042	NA	NA	NA	19.7667088755818	NA	20.4734644483142	19.8165056052754	NA	NA	NA	NA	NA	NA	20.2620435815838	19.0924668245844	NA	NA	21.6653151087761	20.0212590826153	NA	NA	NA	NA	NA	NA	NA	NA	NA	NA
A5PLN9	20.4083879300524	22.023479954207	20.9598093759584	18.4749365911193	21.4171267232019	19.9187655917232	21.3612179988404	18.112249055819	NA	21.6604441553363	21.7254803657665	20.8426201453759	22.3346033201686	18.926654622831	20.314517990915	20.8480323464324	20.1524492595669	19.6223684163827	18.6713177677459	21.0417623213298	23.2107726637167	18.5757465901031	20.1274708334119	19.5770932810061	21.5872510184032	NA	21.574077742707	NA	NA	21.0683381892795	NA	20.4306746887351	21.6787532871208	21.3321674381787	NA	21.5084152270169	20.3639838049472	NA	21.0121059093206	19.835828560018	19.3943896838733	20.969147206102	19.9639630956761	17.266379868245	NA	21.0511938037101	19.2885016221626	20.743382874992	20.8913377058749
A5YKK6	22.0308676036106	21.1800043829896	20.7752766240911	20.46017444362	21.0928993815527	19.515379758963	21.5647759932158	21.1021272187098	21.1706469595324	21.7328104690856	21.1762029657599	21.8591695255674	21.8856722123325	21.0825582485233	19.4818523305787	19.313141612549	20.223271926677	20.2004635739641	18.837309501806	22.2550887385259	22.2332477891621	21.5810140906349	19.4551606482969	21.1351469501527	20.6235165155503	20.8359593014668	20.5169473977847	20.3125983786352	18.3470786058329	21.4762761886095	20.7304079211856	19.8707884376437	20.7460759057347	19.6633550780778	18.9072723043863	20.3785064361263	21.2996362636759	19.5991399006409	19.6673178319146	17.6485391780198	20.6386990509542	19.4197756123079	21.0914735526018	17.8763127826495	17.1555000149984	21.0673037460651	18.2646379466239	20.8320216275215	20.595642808771
A5YM69	NA	NA	NA	NA	NA	NA	NA	NA	NA	NA	NA	NA	NA	NA	NA	NA	NA	NA	NA	NA	NA	NA	NA	NA	NA	NA	NA	NA	NA	NA	NA	NA	NA	NA	NA	NA	NA	NA	NA	NA	NA	NA	NA	NA	NA	NA	NA	NA	NA
A6BM72	NA	NA	NA	NA	NA	NA	NA	NA	NA	NA	NA	NA	NA	NA	NA	NA	16.863162599008	NA	NA	NA	NA	NA	NA	NA	NA	NA	NA	NA	NA	NA	NA	NA	NA	NA	NA	NA	NA	NA	NA	NA	NA	NA	NA	NA	NA	NA	NA	NA	NA
A6NC98	14.8033962898638	NA	15.9882644674579	18.7106705182345	NA	NA	NA	17.0431076350768	18.9498570490348	17.7500606274815	15.5659394640969	19.3041582971658	18.4138358150439	19.1061354930066	16.8258846734646	NA	20.7119053893388	NA	NA	17.7675531291755	18.910436384324	15.9500490011865	15.0112360038898	15.3105682090821	17.4642944561237	18.8689784473034	17.6833567777957	NA	NA	15.7280663864954	NA	20.0846254042279	NA	NA	15.7523805396579	NA	15.7594362308787	NA	NA	NA	NA	NA	NA	NA	NA	NA	NA	25.0547122368968	NA
Q9GZQ8;A6NCE7	21.3653216394996	NA	NA	NA	23.8042511390114	20.9595766716193	20.8412622291495	23.4626408928489	NA	23.3657050078221	22.6708331087625	23.9938395076422	19.9513896903171	NA	21.6317469228511	23.6168518422395	22.3057462537482	NA	21.623163786168	23.9953078056021	22.8259530391135	23.0691374719097	22.14938366132	22.8427291080411	22.6427237773423	21.5693381896399	21.7560605452403	NA	22.8601052599767	24.2455326907446	NA	21.8921147382446	23.7558748203007	24.0108594604766	NA	21.8333322874152	22.2836019074725	24.6782646132426	21.9165172072644	23.0861120223398	22.3168154514558	23.4382029936528	NA	22.4940403756541	NA	23.5597859616475	23.1381067967278	NA	NA
A6NCN2	NA	NA	NA	NA	NA	NA	20.8482201706948	NA	NA	NA	NA	NA	NA	NA	NA	NA	NA	NA	NA	NA	NA	NA	NA	NA	NA	NA	NA	NA	NA	NA	NA	NA	NA	NA	NA	NA	NA	NA	NA	NA	NA	NA	20.1766126682872	NA	NA	NA	NA	24.4781446160882	NA
A6ND36	NA	NA	NA	NA	NA	NA	NA	NA	21.3547614036334	NA	NA	NA	NA	NA	NA	NA	NA	NA	NA	NA	NA	NA	NA	NA	NA	NA	NA	NA	NA	NA	NA	NA	NA	NA	NA	NA	NA	NA	NA	NA	NA	NA	NA	NA	NA	NA	NA	NA	NA
A6ND91	20.3955510445187	NA	NA	NA	NA	NA	NA	NA	NA	NA	NA	21.2824991325297	NA	NA	NA	NA	NA	21.7545612107684	NA	NA	NA	NA	NA	NA	NA	NA	NA	NA	NA	NA	24.1526291699304	NA	NA	NA	NA	NA	NA	NA	NA	NA	NA	NA	NA	NA	NA	NA	NA	NA	NA
A6NDB9	22.6513501968489	21.5428173445844	20.966209834635	23.0990812635548	NA	NA	NA	NA	19.8952566194521	16.9681580559918	NA	NA	19.5722354494425	NA	NA	17.9438040039549	18.2322780251135	NA	NA	20.0011471470496	NA	NA	NA	NA	NA	NA	18.2175165893565	NA	18.2411089458165	NA	NA	NA	NA	18.0663475819961	20.3442726295895	20.0612256841619	17.425864700985	NA	17.9284651512037	NA	NA	NA	19.4764271096354	17.6919948577081	NA	18.4360337668839	17.1420411970044	NA	21.3421380670944
A6NDG6	20.2937411978893	NA	20.7069164170416	19.3627369109987	NA	NA	NA	NA	21.7521710810465	20.5246815665335	18.3167126615819	17.6864174137414	17.6247015919111	19.0393779602852	18.4508402713785	NA	NA	NA	NA	19.1819792631508	NA	NA	NA	NA	NA	NA	NA	NA	NA	18.1608631561021	18.1957105461864	19.2541834363451	NA	NA	NA	NA	19.5684888834543	NA	NA	17.9065361384412	NA	NA	NA	NA	NA	NA	19.4953425114063	NA	NA
A6NDU8	21.4418832777011	20.031993366729	20.3752753571648	20.7705961761138	18.0857251829659	NA	20.484051925001	21.4834997437882	17.0806302807462	23.3837324859066	20.7000781064612	20.244563446715	19.69528666784	17.9194825690462	19.7674771721023	18.6170920955769	17.7291154432829	19.5965450143521	17.7209396039637	21.2508968812157	18.6435783889644	NA	NA	NA	18.3035784216767	NA	NA	21.7778413009033	17.9355781573136	21.6750401562786	NA	20.1190916566452	NA	NA	NA	NA	19.8435067865745	19.5898518564076	19.9303361691778	NA	18.2938027936912	21.0549613817131	NA	NA	NA	18.9310736135685	21.3519665680409	20.8244718307821	18.9620776304073
A6NED2	NA	NA	NA	NA	NA	NA	NA	NA	NA	NA	NA	NA	NA	NA	NA	NA	NA	24.8784075041256	NA	NA	NA	NA	NA	NA	NA	NA	NA	NA	NA	NA	NA	NA	NA	NA	NA	NA	NA	NA	NA	NA	NA	NA	NA	NA	NA	23.7166168366023	NA	NA	NA
A6NEE1	16.8086175382496	NA	NA	NA	NA	NA	NA	NA	NA	NA	NA	NA	NA	NA	NA	23.8265496784627	NA	NA	NA	NA	NA	NA	NA	NA	NA	NA	NA	NA	NA	NA	22.4390113148381	25.4677602445383	NA	NA	NA	NA	NA	NA	NA	NA	NA	NA	NA	NA	NA	NA	NA	NA	NA
A6NEL2	NA	NA	NA	NA	NA	NA	NA	NA	NA	NA	NA	NA	NA	NA	NA	NA	NA	NA	NA	NA	NA	NA	NA	NA	NA	NA	NA	NA	NA	NA	NA	NA	NA	NA	NA	NA	NA	NA	NA	NA	21.2652440203618	NA	NA	NA	NA	NA	NA	NA	NA
A6NFI3	15.9275594067249	15.0684659838589	17.5057244567251	19.0295080375211	NA	17.9331257006769	NA	NA	17.7020837614531	NA	NA	NA	NA	NA	NA	NA	NA	NA	NA	17.506544960367	NA	NA	NA	NA	NA	NA	NA	NA	NA	NA	NA	NA	NA	NA	NA	NA	NA	NA	NA	NA	NA	NA	NA	NA	NA	NA	NA	NA	17.7530251511024
A6NFQ2	19.8702677008951	19.626416418109	18.9214249030023	NA	NA	NA	20.5113361987058	17.9802490560867	17.7589898389035	17.9464386542586	NA	18.8799031011355	NA	18.0598052411606	16.4980826041092	17.9411131116617	18.1556607141169	19.9824286303546	NA	NA	17.3472138691051	19.0308838109349	17.9682120647517	19.7888349487443	NA	18.7197834166708	18.523983366299	17.8092222125817	NA	18.2846490502694	17.855649026391	17.6979330072076	19.487271514924	NA	19.6059340895407	21.1925709909153	20.1595494213257	15.8625651473486	NA	19.6536833599075	17.2904516526944	17.3352812770414	19.4942658767491	17.7931415731342	16.831874186582	17.171755772863	NA	17.8904240856265	19.385911635427
A6NFX1	NA	NA	19.1587125480669	NA	NA	NA	NA	NA	NA	NA	NA	NA	NA	NA	NA	NA	NA	NA	NA	NA	NA	NA	NA	NA	NA	NA	NA	NA	NA	NA	NA	NA	NA	NA	NA	NA	NA	NA	NA	NA	NA	NA	NA	NA	NA	NA	NA	NA	NA
A6NGH7	NA	NA	NA	NA	NA	NA	NA	NA	NA	NA	NA	NA	NA	NA	NA	NA	NA	NA	NA	NA	NA	NA	NA	NA	NA	NA	NA	NA	NA	NA	NA	NA	NA	NA	NA	NA	NA	NA	NA	NA	NA	NA	NA	NA	NA	NA	NA	NA	NA
A6NH11	NA	NA	NA	NA	NA	NA	NA	NA	NA	NA	NA	NA	NA	NA	NA	NA	NA	NA	NA	NA	NA	NA	NA	NA	NA	NA	21.2810430163394	NA	NA	NA	19.899823220723	NA	NA	NA	NA	NA	NA	NA	21.0982760931147	NA	NA	NA	21.1849259615728	NA	NA	NA	NA	NA	NA
A6NHC0	NA	NA	NA	NA	NA	NA	NA	17.4313993225487	NA	NA	19.180310242828	NA	NA	NA	NA	NA	NA	NA	NA	20.1471780464333	NA	NA	NA	NA	NA	NA	NA	NA	NA	NA	NA	NA	NA	NA	NA	NA	NA	NA	NA	NA	NA	NA	NA	NA	NA	NA	NA	NA	NA
A6NHL2	24.2193735621456	24.3444262967614	23.6781951157222	19.8835427735363	20.2967513573417	NA	19.7053794054695	NA	22.513551339981	20.4142150499337	20.31348587787	22.0803286165866	20.6916947130024	22.6939873045868	22.198049226929	21.0730056236761	20.6312086819786	21.9205260243996	22.3488659028377	23.154383651806	20.7254479933189	22.1323744846294	20.0113158388131	19.0886013645061	20.0379049660059	20.5958435076351	22.7945934195822	23.0163898190224	20.1931856381044	21.349832533161	22.2552697393501	22.8933707479942	21.524571335444	21.2780391660621	22.0958577486118	21.5328521920032	22.3847718628007	19.7820874599808	22.5870338715602	18.755778843524	22.1612909413258	22.212137678698	23.739938965113	20.5801127977051	22.1341999937725	NA	NA	20.3410653431316	22.1751390340192
A6NHQ2	23.1467614083428	NA	NA	NA	23.3489209868071	NA	NA	24.1385634827505	23.3992711039015	23.3149509215293	23.73985013351	23.6301160623022	23.4085325660132	NA	NA	23.5379511571484	22.887929585361	NA	22.6437923986739	25.8727282740607	25.3914139394706	24.485381836533	25.3125236633481	24.2274164813293	24.3794243655124	24.8396817057203	23.0764134729658	23.7845383156984	NA	NA	24.0047297042976	22.4595512264038	22.5666575883949	22.9574808729597	23.5669710843017	NA	23.4652460589556	NA	23.319599743651	23.389549904772	22.8743795438585	24.1850502356682	23.5680392863406	23.190388465736	23.4939058652838	18.8171100298751	24.2689741973606	23.5796075277713	23.7824320526166
A6NHR9	22.3266314510772	22.2478111061887	22.0666761516092	21.9392246286039	20.5362029089644	19.4377610863532	21.4526019253702	21.9439594923196	20.2697144386376	21.0413138970735	21.9441455737694	21.2532997783332	22.0387323754783	21.2330921662831	20.6990047690688	21.1705616881514	21.2922132426496	19.5170076197627	19.394466798853	22.3414841767204	24.257328050386	20.1357979569094	20.6559794709417	21.048490868851	21.7378297883411	22.0245173535877	20.7869368867181	21.3165162348274	19.3379642891406	20.6116174621324	15.6743051157358	21.0659528348256	20.5911971835442	20.6793947862987	19.0535696595714	21.2993173047297	20.8747932804206	20.0724720958377	19.7924343469135	18.3830912616371	19.9037093550584	21.1128588909892	20.9806519760248	20.6380628171051	20.2943406942147	22.0667726299698	18.0326880039108	20.1759682630745	20.6504885318463
A6NHX0	NA	NA	NA	NA	NA	NA	NA	NA	17.4147547470853	NA	NA	NA	NA	NA	NA	NA	NA	NA	NA	NA	NA	NA	NA	NA	NA	NA	NA	NA	NA	NA	NA	NA	NA	NA	NA	NA	NA	NA	NA	NA	NA	NA	NA	NA	NA	NA	NA	NA	NA
A6NI28	17.7849971622727	16.9521307150455	17.6323071993167	NA	NA	NA	NA	17.5087303009841	NA	17.0737651735302	17.4404778700015	17.9868741440706	NA	NA	NA	NA	NA	NA	16.7190680567331	17.6104492249699	NA	16.9258113020668	NA	16.859252878839	NA	17.120069532889	17.3751824723695	NA	16.4409691941812	NA	NA	NA	NA	NA	NA	NA	NA	NA	NA	NA	NA	NA	16.9823083998766	NA	NA	15.1871628067178	NA	16.8494132117695	NA
A6NI72	NA	NA	NA	NA	NA	NA	NA	NA	NA	NA	NA	17.7733265742501	19.1332570914118	NA	NA	NA	NA	NA	NA	NA	NA	NA	NA	NA	NA	NA	NA	NA	NA	NA	NA	NA	NA	NA	NA	NA	NA	NA	NA	NA	NA	NA	NA	NA	NA	NA	NA	NA	NA
A6NI73	NA	NA	NA	19.8317340554792	NA	NA	NA	NA	NA	NA	NA	NA	NA	NA	NA	NA	NA	NA	NA	NA	NA	NA	NA	NA	NA	NA	NA	NA	NA	NA	NA	NA	NA	NA	NA	NA	NA	NA	NA	NA	NA	NA	NA	NA	NA	NA	NA	NA	NA
A6NI79	NA	NA	21.2958409242622	NA	20.0682853643053	NA	18.7638065172532	20.1412827429902	NA	18.7811180114911	NA	NA	20.0475373601576	NA	18.382426388835	19.2839284040831	NA	NA	21.6703927918269	19.7113788095268	21.6869635282254	21.6891763089332	21.8036977966654	21.1365637240633	19.4232679377027	20.2330715985247	NA	19.7631587200602	19.4374198875111	19.9367795474248	NA	19.8485479803375	NA	17.7514822583696	NA	20.6832405736754	20.4325236007278	19.7707259901114	19.8543387751218	19.2672391444711	NA	19.3674997235617	NA	NA	18.8455934439903	19.0401018724107	NA	NA	NA
A6NIH7	NA	NA	NA	19.680508775624	NA	NA	NA	NA	20.2726709929881	NA	NA	NA	17.1750512251239	19.5172624718352	NA	NA	19.2730207458955	20.3285584982449	NA	21.2856777642478	19.2077450370377	NA	NA	NA	19.4760518933087	18.7534834928892	NA	NA	NA	18.7432389919149	NA	18.9132035203743	NA	NA	NA	NA	NA	NA	19.9872226954494	NA	NA	21.1206598623337	NA	NA	NA	19.572316912938	20.1710198698369	18.8183586135647	NA
A6NIX2	NA	19.0877198642519	NA	NA	NA	NA	NA	17.4773459268344	NA	NA	NA	NA	16.3433735052866	NA	NA	NA	NA	NA	NA	NA	NA	NA	NA	NA	NA	NA	NA	NA	NA	NA	NA	NA	NA	NA	NA	NA	NA	NA	NA	NA	NA	NA	NA	NA	NA	NA	NA	NA	NA
A6NJ78;P0C7V9	NA	NA	NA	19.2296825286306	NA	NA	19.969583596562	NA	19.2258804290391	NA	17.9129522825618	NA	NA	NA	NA	NA	NA	NA	NA	NA	NA	NA	NA	17.506026408173	NA	NA	20.2627344099555	NA	NA	NA	NA	NA	NA	NA	NA	NA	NA	NA	NA	NA	NA	NA	NA	NA	NA	16.9743581582472	NA	NA	NA
A6NJG2	NA	NA	NA	NA	NA	NA	NA	NA	NA	NA	NA	NA	NA	NA	NA	NA	NA	NA	NA	NA	NA	NA	NA	NA	NA	NA	NA	NA	NA	NA	NA	NA	NA	NA	NA	NA	NA	NA	NA	NA	NA	NA	NA	NA	NA	NA	NA	NA	NA
A6NJV1	NA	NA	NA	NA	NA	NA	NA	NA	NA	NA	NA	NA	NA	NA	NA	NA	NA	NA	NA	NA	NA	NA	21.0417178612255	NA	NA	NA	NA	NA	NA	NA	NA	NA	NA	NA	NA	NA	NA	NA	NA	NA	NA	NA	NA	NA	NA	NA	NA	NA	NA
A6NK06	NA	NA	NA	NA	NA	NA	NA	NA	NA	NA	NA	NA	NA	NA	NA	NA	NA	NA	NA	NA	NA	NA	NA	NA	NA	NA	NA	NA	NA	NA	NA	NA	NA	NA	NA	NA	NA	NA	NA	18.883156628721	NA	NA	NA	NA	20.0832542915754	NA	NA	NA	NA
A6NK44	19.9183600916058	NA	NA	NA	NA	NA	NA	NA	NA	NA	NA	18.8387969039536	NA	NA	NA	NA	19.8381815694389	NA	NA	19.4396382472871	NA	NA	NA	NA	NA	NA	20.1160573678152	NA	NA	NA	NA	NA	NA	NA	20.5708736035996	NA	NA	NA	NA	NA	NA	NA	NA	NA	NA	NA	NA	NA	NA
A6NK58	NA	NA	NA	NA	NA	NA	NA	NA	NA	NA	NA	NA	NA	NA	NA	NA	NA	NA	22.659529782885	NA	NA	27.3675902901695	NA	NA	NA	NA	NA	NA	27.9168229129299	26.1387587285202	NA	NA	28.5747207245657	NA	NA	NA	NA	NA	NA	NA	NA	NA	NA	NA	23.8330672910767	NA	NA	NA	NA
A6NK89	NA	NA	NA	NA	NA	NA	NA	NA	NA	NA	NA	NA	NA	NA	NA	NA	NA	NA	NA	NA	NA	NA	NA	NA	NA	NA	NA	NA	NA	NA	NA	19.2693960570411	NA	NA	NA	NA	NA	NA	NA	NA	NA	NA	NA	NA	NA	NA	NA	NA	NA
A6NKD9	21.9280345224661	16.5936783288346	22.1189768046939	18.6107523125952	NA	NA	18.6718766937282	NA	NA	18.8888439945737	18.95518083992	18.3717182199959	20.4438390064346	NA	NA	18.5992473504974	NA	NA	NA	NA	19.5549300983698	NA	NA	NA	NA	NA	NA	NA	NA	18.861140365959	NA	NA	22.1060946613959	NA	NA	19.6528884720278	NA	NA	NA	NA	NA	NA	18.4720558601042	NA	NA	22.4125829036587	NA	NA	NA
A6NKN8	NA	NA	NA	NA	NA	NA	NA	NA	NA	NA	NA	NA	NA	21.0927368639828	NA	NA	NA	NA	NA	NA	NA	NA	NA	NA	NA	NA	NA	NA	NA	NA	NA	NA	NA	NA	NA	NA	NA	NA	NA	NA	NA	NA	NA	NA	NA	NA	NA	NA	NA
A6NKT7	20.1006926972224	19.4438574835852	19.98296905058	18.5536949820429	19.2939448674096	18.7714119343905	19.9870536276621	19.9529920182134	18.9365019433008	19.2750964657675	19.2908511312809	16.2444159358578	19.6634357990573	18.7711538331417	NA	18.6877104802446	18.9523235462671	18.8378655660911	18.1025522532131	19.2617948231185	18.9020496852951	16.3640165850621	16.6446327127052	19.0027907914805	19.1064542339332	20.1636619040638	17.6060953393337	18.181683215657	18.1298371933629	NA	22.9626646122257	NA	18.1288250051617	18.6669894382208	19.055625740971	18.8510360004795	17.6791603301249	17.3037772419837	17.9890818067368	18.7941752072305	NA	18.1564386450523	18.7158043382742	NA	18.3931761418434	18.7007605397842	17.1374637038902	NA	18.3739951176229
A6NLP5	NA	NA	NA	NA	NA	NA	NA	NA	NA	NA	NA	NA	NA	NA	NA	NA	NA	NA	NA	NA	NA	NA	NA	NA	NA	NA	NA	NA	NA	NA	NA	NA	NA	NA	NA	NA	NA	NA	NA	NA	NA	NA	NA	NA	NA	NA	NA	NA	NA
A6NMY6	NA	NA	NA	NA	NA	NA	NA	19.1123675072934	NA	NA	NA	NA	NA	NA	NA	NA	NA	NA	NA	NA	NA	NA	NA	NA	NA	NA	NA	NA	NA	NA	NA	NA	NA	NA	NA	NA	NA	NA	NA	NA	NA	NA	NA	NA	NA	NA	NA	NA	NA
A6NMZ7	27.1213857651553	27.2156985667759	24.4046660520013	26.5018588763441	29.3517862327354	27.5034371159317	28.4801762727714	28.8278123298575	26.6182283583585	27.8107112391234	28.7259450399394	28.3181319808703	28.6172382485636	26.6952827605172	27.2745218555326	27.0872220921646	27.510825244984	27.9653269294148	28.1380998213508	26.5322196767498	29.2629733640121	30.0455948703696	28.9391048953672	29.2622594085563	28.3180509094114	28.4885897161187	28.8979283288494	28.9636749583579	29.0899106127492	28.2687121748154	29.0998589944336	28.3720491385113	29.2993540953966	28.3379426000753	28.2494704533279	29.0312527026338	28.989576961909	29.277136952668	28.5261695046063	29.1899366336448	28.3864807771724	28.6365707261307	29.226373810024	28.0125552117639	28.7314474632687	29.1425947785418	26.9557180975978	28.5722325516509	27.0728936915044
A6NNP5	NA	NA	NA	NA	NA	NA	NA	NA	NA	NA	NA	NA	NA	NA	NA	NA	NA	NA	NA	NA	NA	NA	NA	NA	NA	NA	NA	NA	NA	NA	NA	NA	NA	NA	NA	NA	NA	NA	NA	NA	NA	NA	NA	NA	NA	NA	NA	NA	NA
A6NNZ2	NA	NA	NA	NA	NA	NA	NA	NA	NA	NA	NA	NA	NA	NA	NA	NA	NA	NA	NA	NA	NA	NA	NA	NA	NA	NA	NA	NA	NA	NA	NA	NA	NA	NA	NA	NA	NA	NA	NA	NA	NA	NA	NA	NA	NA	NA	NA	NA	NA
A6QL63	NA	NA	NA	NA	NA	NA	NA	NA	NA	NA	NA	NA	NA	NA	NA	NA	NA	NA	NA	NA	NA	NA	NA	NA	NA	NA	NA	NA	NA	NA	NA	NA	NA	NA	NA	NA	NA	NA	NA	NA	NA	NA	NA	NA	NA	NA	NA	NA	NA
A6QL64	NA	NA	14.2336906973145	NA	NA	NA	NA	NA	NA	NA	NA	17.5586053729484	NA	17.8420467135824	NA	NA	NA	NA	NA	NA	NA	21.4704158738354	20.9210525163497	NA	NA	NA	15.8556078004857	NA	NA	NA	NA	NA	NA	NA	19.2567759688354	NA	NA	NA	18.7090254324057	18.0993618646868	NA	NA	NA	NA	NA	NA	NA	18.3389427237776	18.1776667893134
A7E2V4	15.3785232025276	15.0094150165971	12.8054937439436	NA	NA	NA	NA	15.6696487094172	19.3841406890587	25.4762729295764	15.7102878248332	19.5889675625696	25.3902316156945	NA	NA	22.1008226728979	NA	16.9084262644824	NA	18.7706366497696	18.1892370126111	17.8148247035331	NA	21.4030772900891	15.3598292253336	17.8675064429794	NA	22.668420833522	16.6392074453709	20.8197955135881	NA	15.8566210701664	NA	21.6803954987247	22.8866572555583	NA	14.9064350406273	NA	NA	NA	NA	NA	15.7269374811416	NA	NA	NA	NA	NA	NA
A7KAX9	NA	NA	NA	NA	NA	NA	NA	NA	NA	NA	NA	NA	NA	NA	NA	NA	NA	NA	NA	NA	NA	NA	NA	NA	NA	NA	NA	NA	NA	NA	18.7348885375253	NA	NA	NA	NA	NA	NA	NA	NA	15.3817101143669	NA	NA	NA	NA	NA	NA	NA	NA	NA
A7MCY6	NA	NA	NA	NA	NA	NA	NA	NA	NA	NA	18.3589902086242	NA	NA	17.9016605100378	NA	NA	NA	NA	NA	17.7955221195747	NA	NA	NA	NA	NA	NA	NA	NA	NA	NA	NA	NA	NA	NA	NA	NA	NA	NA	NA	NA	NA	NA	NA	NA	NA	NA	NA	NA	NA
A8CG34	16.0829128074269	20.607258395429	20.2173030128916	20.9928212654207	20.3428022583155	17.9046064470862	20.1749486476736	20.0947550239785	NA	NA	19.633472834869	19.9128120474386	20.582216007056	17.7057368293265	17.2256709157831	14.8973876061869	16.1172599011566	NA	16.6341608732594	20.2356326812651	21.5192370486729	18.1716597773968	17.2853426686587	18.9061635558815	18.5205149155087	21.2634045940845	18.6756707137354	NA	NA	18.377590424871	18.688166416907	NA	NA	NA	18.6942272368935	18.0371496209439	17.8502699534367	NA	17.5864361689419	18.1252091680138	20.0522581714838	NA	19.9364271254826	NA	16.5439063318406	21.5061632062433	NA	20.164664422733	19.644665088515
A8K0Z3	NA	NA	19.4358361721862	19.4614419235629	NA	NA	NA	NA	NA	NA	NA	NA	NA	NA	NA	NA	NA	NA	NA	NA	NA	NA	NA	NA	NA	NA	NA	NA	NA	NA	NA	NA	NA	NA	NA	NA	NA	NA	NA	NA	NA	NA	NA	NA	NA	NA	NA	NA	NA
A8K2U0	15.7154318194487	NA	NA	NA	NA	NA	NA	NA	NA	NA	NA	16.7431244273361	NA	NA	NA	NA	NA	NA	NA	NA	NA	NA	NA	NA	NA	NA	NA	NA	NA	NA	NA	NA	NA	NA	NA	NA	NA	NA	NA	NA	17.1117361099829	NA	NA	NA	NA	NA	NA	NA	NA
A8K7I4	NA	NA	NA	NA	NA	NA	NA	NA	NA	NA	NA	NA	NA	NA	NA	NA	NA	17.245816596422	NA	NA	NA	NA	NA	NA	NA	22.4174953383684	18.4167651500103	NA	NA	NA	NA	NA	NA	NA	NA	NA	NA	NA	NA	NA	NA	NA	NA	NA	NA	NA	NA	NA	18.7069975946506
A8MPS7	22.5749025293454	NA	NA	NA	NA	NA	NA	NA	NA	NA	NA	NA	NA	NA	NA	NA	NA	NA	NA	NA	NA	NA	NA	NA	NA	NA	NA	NA	NA	NA	NA	NA	NA	NA	NA	NA	NA	NA	NA	NA	NA	NA	NA	NA	NA	NA	NA	NA	NA
A8MSI8	NA	NA	NA	22.1630806605007	20.2178993268782	NA	NA	22.6822066568137	22.1474564095161	NA	NA	NA	NA	NA	NA	21.3235970282888	NA	NA	NA	19.8913704389501	NA	NA	NA	NA	NA	NA	NA	28.7485895334303	NA	NA	NA	NA	NA	NA	NA	NA	NA	NA	NA	NA	NA	NA	NA	NA	NA	NA	NA	NA	NA
A8MT19	NA	NA	NA	NA	NA	NA	NA	NA	NA	NA	NA	NA	NA	NA	NA	NA	NA	NA	NA	NA	NA	NA	NA	NA	NA	NA	NA	NA	NA	NA	NA	NA	NA	NA	NA	NA	NA	NA	NA	NA	NA	NA	NA	NA	NA	NA	NA	NA	NA
A8MT69	NA	NA	NA	NA	NA	NA	NA	NA	NA	NA	NA	NA	NA	NA	NA	NA	NA	NA	NA	NA	NA	NA	NA	NA	NA	20.9685037034811	NA	NA	NA	NA	NA	NA	NA	NA	NA	NA	NA	NA	NA	NA	NA	NA	NA	NA	NA	NA	NA	NA	NA
A8MTA8	NA	NA	NA	NA	NA	NA	NA	NA	NA	NA	NA	NA	NA	NA	NA	NA	NA	NA	NA	19.6883026252327	NA	NA	22.1949461121439	19.9139468217377	NA	NA	NA	NA	NA	NA	NA	NA	NA	NA	NA	NA	NA	NA	NA	NA	NA	NA	NA	NA	NA	NA	NA	NA	NA
A8MTJ6	NA	NA	NA	NA	NA	NA	NA	NA	NA	NA	NA	NA	NA	NA	NA	NA	NA	NA	NA	NA	NA	NA	NA	NA	NA	NA	NA	NA	NA	NA	NA	NA	NA	NA	NA	NA	NA	NA	NA	NA	NA	NA	NA	NA	NA	NA	NA	NA	NA
A8MVS5	NA	NA	NA	NA	NA	NA	NA	22.0022746411525	NA	NA	20.9285449158441	NA	19.8025244937889	NA	NA	NA	NA	NA	NA	NA	20.4154700686846	NA	NA	21.5104613234598	NA	NA	NA	NA	NA	NA	20.6757443988114	NA	21.521290216342	NA	NA	NA	NA	NA	NA	NA	NA	NA	NA	20.2505936254858	NA	21.3867299545997	NA	NA	19.9514745590833
A8MVU1	NA	NA	NA	NA	NA	NA	NA	NA	NA	NA	NA	NA	NA	NA	18.669577184892	NA	NA	NA	NA	NA	NA	NA	NA	NA	NA	NA	NA	NA	NA	NA	NA	NA	NA	NA	NA	NA	NA	NA	NA	NA	NA	NA	NA	NA	NA	19.1597464115215	NA	NA	NA
A8MW92	NA	NA	NA	17.3853164095328	NA	NA	NA	NA	17.4181073251206	NA	NA	17.4173394171169	NA	NA	NA	NA	NA	NA	NA	NA	17.3159785965999	17.2916265954037	NA	NA	NA	18.1244752765386	18.3761109822453	NA	NA	NA	16.0799997754039	NA	NA	NA	NA	17.3976890600191	NA	16.6224989326832	NA	NA	NA	NA	NA	16.7886153046861	NA	16.8512155981342	NA	NA	NA
A8MWY0	21.5857530200821	21.1426974654664	23.168778196645	18.532822795769	NA	NA	20.127554272557	NA	NA	21.9061767531372	18.3566712743054	21.712049858005	20.9479631500064	19.8941164378425	18.5832048821112	NA	NA	20.3923441143973	NA	20.3443742077257	19.0256642252916	NA	21.3298273548681	21.3358989314914	19.8869637206568	19.5278657251992	20.4032539737408	17.0450212626398	18.2383105416851	18.4959784481677	NA	NA	NA	17.5572167083607	18.4860834491168	19.7121138889448	18.8686981387409	19.5970854447065	18.2609006973769	20.8359791509084	NA	16.9894973110641	16.8295045616573	18.6492963162429	NA	19.6192617572879	NA	19.1015529990688	20.5798515567705
A8MXV4	23.7154438673141	23.3873535855169	23.058031826185	23.4596147194559	23.939516569909	22.4927471653103	23.2643418155541	23.1868410474476	22.7524538403142	22.7196089973778	22.6859680964816	23.2459162125565	23.8335153112361	22.3176678894976	22.4603528220226	23.1693067651838	22.9027948853681	22.3424302323284	16.5440087799231	23.3622113224245	23.0232014435124	22.7119071497309	23.2732421504995	23.0493283931982	23.6341120017094	23.8274786980235	23.449106159533	20.7530413195754	22.2175896260121	21.9175331887366	19.9723729832197	22.4537904289941	22.0913166804384	22.6689387204034	20.7292193222659	23.2688366676341	23.5129998468769	23.7121511725797	22.3145034651933	23.6007467642454	22.2848684485466	22.2678162538946	20.9743525450965	21.6527358098408	19.5527314774372	23.6370852294765	19.9089619687496	21.981313080122	22.0331470061471
A8MYP8	NA	NA	NA	NA	NA	NA	NA	NA	NA	19.8075060733823	18.570589884881	NA	NA	NA	NA	NA	NA	NA	NA	NA	NA	NA	24.0278009406086	20.9330881057149	18.6621021922365	NA	NA	NA	NA	NA	NA	NA	NA	NA	NA	NA	NA	NA	NA	NA	NA	20.6366588983864	NA	NA	NA	NA	NA	NA	NA
A8MZ36	NA	NA	NA	NA	NA	NA	NA	NA	NA	NA	NA	NA	NA	NA	NA	NA	NA	NA	NA	NA	NA	NA	NA	NA	NA	NA	NA	NA	NA	NA	NA	NA	NA	NA	NA	NA	NA	NA	NA	NA	NA	20.426441087495	NA	NA	NA	NA	NA	NA	NA
A8TX70	24.4717745166572	24.118273890505	21.9265343604292	25.1987122629599	26.2716717117721	23.8187705555345	25.8537465962049	24.933090164962	22.976944802554	25.217695425043	26.4964525921284	26.3522321955633	26.3350715550644	23.7277323354415	21.9378230536355	25.6753002092394	26.8074446570128	24.6741519004432	25.6649428384326	22.6307867097074	25.8283395794102	26.2784247857105	26.5595391126603	26.1425443771638	25.4042293890001	25.2714885520954	25.7125814157226	26.1995348275928	26.1669930855336	24.3665454505075	26.8689123219634	26.9103532301952	27.5110116825077	26.3385524957296	25.2298284794904	25.8339187066344	27.142197121246	26.3517642023103	24.7776691487761	26.2994114101602	24.900436922642	25.8780816536438	27.5688538556018	26.2735565031016	25.2996372668638	26.648493590854	25.5909060458816	24.8390177211185	24.9632051765723
A9UHW6	19.0474202505471	17.8855871835109	18.1957448599948	NA	20.2951210373779	NA	NA	18.77029411707	22.0401123159278	22.0114452223845	20.4151475737065	20.7392259712338	22.4736113276492	21.4592596087291	18.7215955613704	NA	NA	19.7698626991918	NA	20.5945239325102	20.4417451353204	18.6514294798014	NA	19.3686692416251	20.2442360909463	NA	NA	NA	NA	19.6072153143285	NA	16.7594688850821	NA	NA	NA	NA	20.646884781806	NA	20.4536769352196	NA	NA	NA	19.3453210471711	NA	NA	18.888305912229	18.9820153244606	19.7404803938504	NA
A9Z1Z3	19.9097082230035	NA	NA	NA	NA	NA	NA	NA	NA	22.2962167621238	15.1092097165716	NA	NA	NA	NA	NA	NA	16.7708464884696	NA	NA	NA	NA	NA	NA	NA	NA	NA	NA	NA	NA	NA	NA	NA	NA	NA	NA	NA	NA	NA	NA	16.7819690411291	NA	NA	NA	NA	NA	NA	16.4152707818694	NA
E5RIL1;B0FP48	NA	NA	NA	NA	NA	NA	NA	NA	NA	NA	NA	NA	NA	NA	NA	NA	NA	NA	NA	NA	NA	NA	NA	NA	NA	NA	NA	NA	NA	NA	NA	NA	NA	NA	NA	NA	NA	NA	NA	NA	NA	NA	NA	NA	NA	NA	NA	NA	NA
B0I1T2	24.517711486371	24.2779191526866	25.5033121968412	25.6584290818852	23.3886954041175	23.5924973107514	24.1952348620018	24.4671935722763	23.1794583612549	23.6170705200459	24.1638552096925	24.3468129509245	24.7254487749898	23.6713960707584	23.9299210522802	24.6785950639579	23.9326047808507	23.836152173347	22.2921156743735	24.9433435972412	25.5453836661458	24.1320717036648	24.9393684932436	24.1312951816138	24.4514406357261	24.7743055374411	24.0508638149606	25.3295706516193	23.7626725890942	25.8205237716928	24.2051307837461	23.6545065681043	23.7687697331112	25.1473591923057	24.4333623134846	24.2099816580858	24.9707861821765	23.6240789857497	23.895533290478	24.7716591461036	25.0871476017981	23.6594446976146	23.69326996399	23.6805837102996	23.9628392106279	24.5775088310334	23.0118703438761	23.7046270531021	23.7903874928837
B0YJ81	NA	NA	NA	NA	19.3601977644769	NA	NA	16.7058642163783	NA	NA	NA	NA	NA	NA	NA	NA	NA	NA	NA	NA	NA	NA	NA	NA	NA	NA	NA	NA	NA	NA	NA	NA	NA	NA	NA	NA	NA	NA	NA	NA	NA	NA	NA	NA	NA	NA	NA	NA	NA
B1AK53	NA	NA	19.8598283791269	NA	NA	NA	NA	NA	NA	NA	NA	NA	NA	NA	NA	NA	NA	NA	NA	NA	NA	NA	NA	NA	NA	NA	NA	NA	NA	NA	NA	NA	20.5503426527004	NA	NA	NA	NA	NA	NA	NA	NA	NA	NA	NA	NA	NA	NA	NA	NA
B2RTY4	16.5896035252707	16.9133551821029	17.195603145896	NA	15.1044135428157	NA	16.4772115947766	15.182174864584	NA	15.6292159403336	NA	13.9166801815796	17.2271703242975	14.3812973367039	16.9583177875818	NA	NA	15.9591392514222	NA	18.2451287721482	17.5354836820421	16.6674870612771	14.415610924872	15.5072994095046	NA	18.0763894453765	20.5259999395161	NA	NA	NA	15.0362835304623	NA	15.8492478499606	14.6804313080583	15.3388693536273	16.6079107266115	NA	NA	14.8651097027692	15.7340732726135	NA	16.0031429239195	16.814652559919	16.9011584994035	NA	NA	NA	12.8054937439436	15.820229190602
B2RUZ4	24.9065212952277	23.16480670188	23.5803693494359	23.462677926304	25.2391874324127	27.6894004254568	24.9030116523146	26.6573492978012	NA	26.0202100875861	26.0069684315103	23.608417331648	25.179500272421	NA	23.8649637541444	25.4471741376772	NA	24.0172859969738	NA	NA	23.5600196439962	23.7244934323862	22.548741304429	NA	21.5771695888914	NA	NA	NA	24.8948028936906	23.1168072882401	23.1015257231321	24.0025251363917	22.8147272207544	24.8318913230082	NA	NA	25.0445184417407	23.5541135837833	NA	25.8338757587629	22.4528274527142	NA	NA	25.7851694857243	NA	25.2738010865938	NA	23.1661787230485	23.4586142133342
B7ZAP0	25.5603095253256	17.6856280332416	19.9175320847895	NA	NA	NA	NA	NA	NA	NA	24.191782320922	24.3789215200446	24.3156307756405	NA	23.4664796663402	21.7637106896235	NA	NA	NA	24.5683205558427	24.1848263639738	19.2234226471903	20.5983562717662	NA	NA	NA	NA	NA	NA	NA	21.5512847588519	22.9088671491324	22.4917649941123	23.0067938011519	23.7560220017066	18.4361324789078	NA	21.2161091867727	22.0845930650032	NA	NA	NA	NA	NA	NA	18.1694231022854	NA	NA	NA
P0CG08;B7ZAQ6	23.3268372421908	22.9387016208478	23.7345531032646	21.5476690535868	22.2322836309928	19.3910404933094	21.6654097049561	21.4158732637827	18.9711221093986	21.1312322628194	22.4131326500689	21.8994977093518	21.6181845109235	19.6360885724579	21.8857540484447	22.4470300746356	20.3313109822578	22.3137936684933	21.3804634583286	21.9605467328412	23.357038172421	23.7714215806889	21.4543221015513	22.8145484921273	19.8900945603587	22.2786055129197	22.7555216008764	23.5293669875039	22.5717722612343	22.2299640012337	21.6335274816518	22.2887535275557	22.2343835481211	23.0116738379765	19.4138309344505	23.9127462281861	23.6414780345016	22.1192653789505	22.1182797050683	22.9718482053815	21.9439699052153	22.8345426124758	22.7047855389021	22.7521031701687	20.9190149285693	23.7211674685511	21.5156738484054	22.0319167416143	22.1360762043526
B7ZBB8	NA	NA	NA	NA	NA	21.7776412520283	NA	NA	NA	NA	NA	NA	NA	NA	NA	NA	NA	NA	NA	NA	NA	NA	NA	NA	NA	NA	NA	NA	NA	NA	NA	NA	NA	NA	NA	NA	NA	NA	NA	NA	NA	NA	NA	NA	NA	NA	NA	NA	NA
B9A064;P0CG04	25.0314189078095	25.9366882751753	25.1991622519278	25.5785590274514	25.2705268076034	27.6947665844465	26.0884851100928	25.2574030995126	26.8171258348937	24.0291124594694	24.5966801784388	27.1242493282136	27.1668913188164	26.0911184112726	26.1066054523107	26.4114384678811	23.0223890917068	23.2350841993935	24.1481313540828	26.4927654722442	25.4899664698874	24.8647604058901	26.2533030647995	24.3392854926637	26.5205481217105	25.3636656563852	25.0581451656829	27.2104478433803	24.6304764272405	28.4369263150035	26.4912653720595	27.8550821494666	25.3671337168876	26.5068258973127	23.4455197383921	25.0547815506597	27.1715710445488	25.5469352249452	25.7110646800985	24.7863813603536	24.9274067257807	26.2408971268082	24.4881627533649	22.4164678943764	21.9197499274829	25.5915079344533	26.6301096206278	26.5513000906161	25.631421954981
C9J798	20.6752978708418	20.7282656166014	19.9513720123756	21.7274087007931	NA	20.9491953051758	19.2358660843846	19.4062951413893	NA	16.8439159843443	19.5754845832441	20.3938198228651	16.0583622842791	NA	20.9084979995823	22.6561840552743	NA	20.632169037365	18.4202001310144	21.3899280125387	21.7627007197984	22.3157075331404	16.1900135892063	19.5262692684343	20.3269930450131	18.8994671501282	NA	20.3433995568811	NA	15.4624447473565	18.540336242149	NA	19.2715721047692	19.3543235550013	19.0222323171499	19.11889463151	19.7428161294199	18.115685561878	20.2773688304848	NA	NA	19.1557391082198	NA	18.8521379607518	NA	NA	NA	NA	18.4223274532599
C9J7I0	NA	21.318553833957	NA	NA	NA	NA	NA	NA	NA	NA	NA	NA	NA	NA	NA	NA	NA	NA	NA	20.4310316331115	21.9971455547164	NA	NA	NA	NA	21.0751342511938	NA	NA	NA	NA	NA	NA	NA	NA	NA	NA	NA	NA	NA	NA	20.9888325164619	NA	NA	NA	NA	21.9127141057731	NA	NA	NA
C9JI98	NA	NA	NA	NA	NA	NA	NA	NA	NA	NA	NA	NA	NA	NA	NA	NA	NA	NA	NA	NA	NA	NA	NA	NA	NA	NA	NA	NA	NA	NA	NA	NA	NA	NA	NA	NA	NA	NA	NA	NA	NA	NA	NA	NA	NA	NA	NA	NA	NA
C9JLW8	NA	NA	NA	NA	21.1250288481306	NA	21.7629195667768	21.8942376062496	22.3019184104693	20.1396004650551	21.3951062112406	21.209715995984	21.434688065028	21.1767697263425	NA	NA	NA	21.137446416246	22.1823312112335	19.4928443432308	22.8210968671655	22.1937810329508	NA	21.5255426189999	21.8690446891148	21.7283108579876	NA	21.9776419406759	19.0158856486448	22.0028847171411	19.6781067441044	20.3465097205901	20.7739751449401	NA	18.7040991056415	22.9527628365592	21.7287298528513	NA	21.2757119300956	NA	20.8950021459739	NA	22.4933085803065	NA	NA	22.4508505729725	NA	19.6887347182966	NA
C9JRZ8	NA	NA	NA	NA	NA	NA	NA	NA	NA	NA	NA	21.2696539961301	NA	NA	NA	NA	NA	NA	NA	NA	NA	NA	NA	NA	NA	NA	NA	NA	NA	NA	NA	NA	NA	NA	NA	NA	NA	NA	NA	NA	NA	NA	NA	NA	NA	NA	NA	NA	NA
C9JVW0	NA	NA	NA	NA	NA	NA	NA	NA	NA	NA	NA	NA	NA	NA	NA	NA	NA	NA	NA	NA	NA	NA	NA	NA	NA	NA	NA	NA	NA	NA	NA	NA	NA	NA	NA	NA	NA	NA	NA	NA	NA	NA	NA	NA	NA	NA	NA	NA	NA
E5RJM6	NA	NA	NA	NA	NA	NA	NA	NA	NA	NA	NA	NA	NA	NA	NA	NA	NA	NA	NA	15.7331598487043	NA	NA	19.9130851940934	NA	NA	NA	NA	NA	NA	NA	NA	NA	NA	NA	NA	NA	NA	NA	NA	NA	NA	NA	NA	NA	NA	NA	NA	NA	NA
E9PAV3;Q13765	21.1144509078875	20.3719663771974	20.7979483355617	21.5079399653406	21.3420956738739	18.7527609188546	21.6039279648758	21.418417191606	21.1122052112206	21.0778884416523	21.1533372040243	21.4153830293155	23.5826688973556	21.3920609571709	20.748471522442	21.7096086376396	20.4457707282225	21.2304341613923	20.0855188899149	20.3731128192204	22.4247290089219	21.8723104151608	20.8149637262437	21.8543002929331	22.7870100952356	21.5376455005816	20.8431844626444	20.5807414055377	20.9599708783197	21.825250555815	19.0207698917679	20.3992830660569	20.7754326829681	19.8171617805813	17.4543806796064	20.7289610859534	21.2654802908478	18.3845778330162	19.7314914525964	20.8013195412751	20.8655733279237	20.8853261917183	21.2255715170691	20.0540147504939	19.1250253089135	22.2906104431966	22.5565626594081	22.2478078606039	20.5066129223511
E9PRG8	NA	NA	NA	NA	NA	NA	22.01694866552	NA	22.1589314090833	22.1565594420768	21.8313955294569	22.9452834629049	22.5891592119492	22.9955604354649	NA	NA	NA	22.0525688901809	NA	24.3235903196267	21.6345775548478	22.0316949413842	22.7691654819773	22.54193627715	22.2570639146883	NA	21.2707785850608	21.7067479555718	NA	NA	NA	NA	NA	21.2677532016546	22.1916350837658	21.1896754181822	21.6214954806396	NA	NA	NA	NA	21.1920561208485	21.7364070923035	NA	21.9385556015168	23.242630389927	NA	NA	22.6125335921277
G9CGD6;Q8WWN9	NA	NA	NA	NA	NA	NA	NA	NA	NA	NA	NA	NA	NA	NA	NA	NA	NA	NA	NA	16.0526955486003	NA	NA	NA	NA	NA	NA	NA	NA	NA	NA	NA	NA	NA	NA	NA	NA	NA	NA	NA	NA	NA	NA	NA	NA	NA	NA	NA	NA	NA
H3BQB6	NA	NA	NA	NA	NA	NA	NA	NA	NA	NA	NA	NA	NA	NA	NA	NA	NA	NA	NA	NA	NA	NA	NA	NA	NA	NA	NA	NA	NA	NA	NA	NA	NA	NA	NA	NA	NA	NA	NA	NA	NA	NA	NA	NA	NA	NA	NA	NA	NA
H7BZ55	21.5844988575036	19.632726847934	18.5258667615829	20.3195676285371	18.5863036524851	NA	20.2612935770525	20.061560436243	19.9097771718583	23.14441628774	22.5657031483156	21.3252767646491	20.1564993383122	20.8769102853665	20.3745509024156	NA	21.0236634379231	15.4014660244262	18.567800056373	22.6296501611158	NA	19.1072806126203	25.2158915404665	21.6683056106985	20.211984075444	19.4170659105183	19.1628927772367	16.3258353007035	20.4512656105016	NA	18.5141517971202	22.3777625570268	17.7151958021522	14.8546927570574	NA	20.195854352988	15.4111690260046	14.5875096712509	20.0045677394457	20.8568019814453	18.6794165772076	22.7731061149682	23.1080181077291	18.9342910017878	20.4035462349541	22.0904661423341	NA	NA	18.4014003142703
K7EJ46	22.339326821312	22.9786621079985	23.7223149249912	NA	NA	NA	21.3313944440158	NA	20.7304874572128	20.2864799190979	NA	NA	NA	21.0302819795481	NA	20.0763183394764	20.509044683588	19.3209001919278	NA	23.0835829756553	NA	NA	25.677023708498	22.6573616565604	19.7753028342059	21.8261384863724	NA	22.1475032324068	NA	21.8106535293608	NA	23.7263782031096	19.6766553814211	23.8683522886424	NA	21.7367958794068	19.8986515136764	NA	21.9683866310737	21.6064668111459	21.3425760586201	24.1161240633705	NA	21.098215297531	21.9723488435851	21.8640254280332	NA	21.391613291727	NA
L0R6Q1	26.5260408427126	25.4708698425435	26.8238250618833	25.2497555463405	24.5746238735597	25.7535395194004	26.7061674665045	25.5681598232514	23.8693604838741	26.266505068581	25.3967549670117	26.0705065272287	26.550247153071	26.4476880164304	25.2823120506642	26.0119323079184	23.5656066760891	26.100366090225	23.859920334576	24.6566697836909	25.5639224980008	26.3549535900051	23.8556114181053	24.4747228184296	24.4959895490187	26.4640746034698	25.621756624394	24.0553548121389	NA	24.6730658251916	26.1775773917766	25.4956077758797	26.2088604699458	26.1824828268178	26.0989172457326	23.4848855137553	26.4341275824732	NA	25.8214905831259	24.8787844853149	26.3595833313918	26.3585299851521	25.0126579721344	24.9625024351714	25.4071128965496	25.4061947297074	22.537326666835	24.1699179120488	25.2794862071016
L0R819	NA	NA	NA	NA	NA	NA	NA	NA	NA	21.0509045067385	NA	NA	NA	NA	NA	NA	NA	NA	NA	NA	20.8328162124068	NA	NA	NA	NA	NA	NA	NA	NA	NA	NA	NA	NA	NA	NA	NA	NA	NA	NA	NA	NA	NA	NA	NA	NA	NA	NA	NA	NA
L0R8F8	NA	NA	NA	19.5765466825457	NA	NA	NA	20.6988095826058	NA	NA	NA	NA	NA	NA	NA	NA	NA	NA	NA	NA	NA	NA	NA	NA	NA	NA	NA	NA	NA	20.3405013718416	NA	NA	NA	NA	NA	NA	NA	20.7828772964607	NA	NA	NA	NA	NA	NA	NA	NA	NA	NA	NA
O00115	19.781822350192	18.9274298711422	NA	22.6922683352116	NA	21.5901113429639	21.4743002860419	NA	21.8166512499835	NA	21.8611055652567	20.9879740948123	22.3146340148472	21.3898179091699	20.700514058368	21.5058364947823	20.3194578285718	21.7011821285356	NA	22.7592648340006	23.3348144033452	NA	NA	20.8408410617735	NA	20.6362236757822	18.3120941206642	21.1765947710046	19.3503340743558	22.5459526054475	NA	21.5717748808055	19.0612640307584	19.8743376726182	NA	20.9660439094339	NA	NA	19.348387537527	20.2359044692869	18.4172254155571	20.7663757371092	18.3394713547615	NA	NA	20.6483399609253	19.3199380224278	21.5056786701254	20.6834389857348
O00116	24.8811023634016	25.5396826131682	26.1612566667227	24.6630922607778	24.2673610310789	22.4121581770034	23.8542148853747	23.9161956849703	22.2752549125299	23.501645770372	23.5155053612143	23.8118647330553	24.9594791003289	23.1257836022317	23.4924070655095	24.7766824797122	23.907029906712	24.4610581632993	22.678181300449	24.7047129461932	25.4606078807186	23.2811204370528	24.8153341741329	23.9016816479456	23.9852064186898	24.2202883571545	23.4040543390488	24.3316592901054	23.3974890400836	24.0309250751623	23.5451654407858	23.6311408863326	23.3055062646261	24.3520054611522	24.0829931022899	24.0310637761585	24.4389730082073	23.6613933379083	24.0417555313503	24.2566798255113	24.189924824733	23.5511889193247	23.5255982894636	22.615136555167	23.0229658422479	23.9193128292062	20.8747341662136	24.0941434412048	24.3415103180174
O00124	NA	19.4950420521098	NA	NA	NA	NA	NA	NA	NA	NA	NA	NA	NA	NA	NA	NA	NA	NA	NA	NA	NA	NA	NA	NA	NA	NA	NA	NA	NA	NA	NA	23.78666159594	NA	NA	NA	NA	NA	NA	NA	NA	NA	NA	NA	NA	NA	NA	NA	NA	NA
O00139	NA	17.9877980389957	19.4829473402108	20.7280544358346	20.7241164331468	NA	22.0002608998244	21.7403993976715	20.6082159213811	21.109422192109	21.9951237103842	21.7249573033212	21.6847959419951	19.4888780577503	19.7860811438186	20.9040026323235	19.6346567730903	19.8911834814877	NA	21.8928267914022	22.3049271154239	23.2049962045585	21.7213116961175	21.195789261978	18.1327623580376	22.8268251115201	21.0492288631544	20.2415518088557	19.0544055138567	22.0260721996094	20.4874940221236	NA	20.7218911909	21.0533198930573	20.4786944697301	20.8848822577417	21.5741238721329	20.4222661473199	19.8937431414079	18.8894268872347	19.8471533186408	NA	21.0321295661536	18.2863346318633	19.6809911431946	20.083897144894	18.8864939053659	20.3748590017043	19.5212492483935
O00141	NA	NA	NA	NA	NA	NA	NA	NA	NA	NA	NA	NA	NA	NA	NA	NA	NA	NA	NA	NA	NA	NA	NA	NA	NA	NA	NA	NA	NA	NA	NA	NA	NA	NA	NA	NA	NA	NA	NA	NA	NA	NA	NA	NA	NA	NA	NA	23.955414966945	NA
O00142	22.7980690669259	23.5561107303832	23.1839015386603	21.8689167438275	21.7421568605894	21.129617027132	22.5234147507605	22.3568495022845	21.8212062539773	21.9774875687867	23.5408741554275	22.7504431003303	24.6477728235074	23.9031470997673	23.7673630021187	22.7901548230618	20.9269300442745	21.0069999193922	NA	23.4174542469104	24.0131101262728	23.3686791661498	23.2862015441392	23.2066650506237	23.6650150324454	23.0645991933261	22.961530676429	22.3146386044419	21.3865854181349	22.3386419686101	24.8179192757281	21.9690305710403	23.3900134116076	23.7778259863541	23.56115927675	23.1811864038712	22.3025857471254	22.475708314494	21.1791062869576	21.9280138740108	24.7560161981697	22.8730814695016	23.1063863761786	19.2590429161272	19.737341017611	22.1187415429024	20.3691737280054	22.7417697939741	22.3086102732634
O00148	21.1743462579212	20.6181253479373	22.4756732899952	20.8237393036914	19.2663124837202	19.8141479266633	21.4461011825392	21.4713649886483	17.2807909003851	19.8605103702429	21.8177278444968	21.2122348535389	19.4802472218126	18.1198361451487	18.7744020049688	NA	21.3575565725468	21.4421323275034	NA	22.4871825818284	20.777776404826	19.3013873589557	21.1349334322663	NA	22.3763080278474	NA	20.9364031496809	19.5782313335112	20.9951363831462	19.4304828311575	18.3560177393073	NA	NA	NA	20.5620726379274	NA	19.9472643061068	20.6090381580042	20.2463689607926	NA	20.5221112524581	19.032166546863	NA	18.2637259514655	21.9072371991221	NA	19.0197673478823	22.4662967175926	21.7199355576902
O00151	26.523044476788	26.8723666352776	26.0240610605322	28.4278683784074	27.4873791851488	27.1097127798632	27.8645466525259	28.0115162472252	27.5559671233619	27.6419040077139	27.5282902079283	28.1170460699466	27.3910997451381	28.1854046954882	27.8654040501368	27.6712263570643	27.519729939038	28.007970149303	28.2597714284817	28.5318517463838	28.2665288645558	27.301997971063	27.2459377369394	26.9011036252679	27.7877048881135	27.4118672723573	27.4401812095212	28.1499414401408	27.6667789177123	26.8464184708596	25.889610214799	26.7525261448312	26.5372122270294	27.6536736453523	26.9980600309121	27.888545357144	27.4207256803987	27.0721016041954	27.6402461066009	26.9890875164486	26.7490098017274	27.3503787346174	28.3631891985893	26.9347620085305	27.5006632727703	27.4165165714697	28.549815326248	27.3938144398821	28.5611332469775
O00154	21.5374881010969	20.8961738655917	20.1539441972048	22.2974142231673	NA	NA	NA	NA	21.1384992195561	NA	NA	NA	NA	18.4554404371119	NA	NA	NA	NA	NA	20.0795532957297	19.7587150197024	17.7263199594752	19.3729755830304	NA	19.806624111498	19.8669959854681	NA	19.0751451827236	NA	19.5850833029283	NA	NA	NA	17.3132951296127	NA	NA	NA	NA	NA	NA	NA	NA	NA	NA	NA	NA	NA	18.0861963213397	NA
O00159	28.745936920392	28.9964377230034	28.1756682035558	28.0587584970258	29.3650200155807	27.6717399179727	29.2799136396405	29.1591881402543	28.9620591785474	29.4508449801998	29.5065707710887	29.2779502018125	29.096276486641	29.0799129405505	28.3184980515893	28.9169684504094	29.0829325654733	29.4800021652578	28.8275774579498	28.7546761887341	28.596177923744	29.4312194621254	29.4609248878746	29.6772729443875	28.5222078676128	29.3233160171847	29.5779661317521	28.1686433072973	29.5358068112489	28.5143266968971	29.0617992879587	28.9449731066674	29.1100770122778	28.7415265877532	28.6010757533082	29.6808677695248	29.7577274766515	29.125806017198	29.4479067209463	29.285126923863	29.0089030692024	28.7281682338963	29.3844354051316	29.205285858881	29.1073642489321	29.7284825798787	28.0944270997083	28.861892208731	29.556848286121
O00160	22.9365608445424	23.1870003216287	24.5268493337069	24.4490872858351	23.6829901115096	23.5976747255857	22.5055648241259	23.9567874793848	22.8623612439179	23.6277748290525	24.0250157074965	23.3205669363346	23.4479075961496	22.6984899886615	22.9954771956562	24.4100772057256	23.5350159844188	23.1272426620096	22.09307320709	23.5251311963321	25.0434393051949	23.8048544588526	24.1971226841432	24.3114956672144	24.0822531298222	23.6196906226439	24.3619775048204	23.6108133821783	23.4728511396306	23.215986012164	23.4694678886907	24.4115341221459	24.3196713515727	24.5584080895239	23.814167685282	23.538803115119	24.6064847885082	23.439709022445	22.7378246408086	24.0305877714753	23.7593766780752	23.1326538372213	23.881971870608	23.3570352908155	23.4321688001348	25.03696510152	22.753062717358	23.5279102529327	23.4552841807233
O00161	26.9087577530984	26.426542299464	27.1718952576889	26.7522973138394	25.4752738522087	25.168012257659	26.4513996776442	26.660763508707	24.5885279269717	26.904506567043	25.9699378117785	26.7138524204596	26.3515424813949	25.6005529056651	25.6928051477198	25.7988923387049	25.4040694776208	26.2966984964099	25.2314327017331	25.0747023998954	25.9841492748448	26.5392072561157	26.1601305387959	27.2611833249698	26.4957595720085	27.359350844136	26.6094261874832	24.5488815016183	26.1741125070384	25.8922047790276	25.5533722805121	24.9854874038606	26.2417446411266	26.7039628877822	26.7251531121869	25.957661275481	26.3050339797194	25.6259047708324	26.4553042012184	25.6571739388485	26.4481360050071	25.9324953999921	25.7682621721295	25.2151250372466	26.3606576426145	25.5875301306153	23.1923529742151	25.5222546968341	26.0488262402398
O00165	22.2744668031875	21.2235161311068	23.3330526701112	20.8088155481797	NA	NA	20.4968245229025	NA	18.8628274543384	20.5868611406096	21.1086402180992	21.5768027671917	22.0924419268147	20.0380383033554	NA	20.3951739796641	19.2650606391847	NA	17.8587336534417	21.0770469257314	21.3315614060787	17.9715873961182	20.5861152105583	17.9195263963813	19.5553216055658	20.1017808846834	20.2613131795234	20.5664597119794	19.2785225812349	20.5159972253634	NA	20.9366734613035	17.9853108183249	18.510372732956	NA	20.017566228706	20.2827115370861	19.7135695509046	20.2889290025201	21.1216691301316	21.0968844774114	NA	20.6638665504182	21.0671415554777	NA	21.8987604606512	NA	20.4178107674329	20.8794085842558
O00167	NA	NA	NA	NA	NA	NA	NA	NA	NA	NA	NA	NA	NA	NA	NA	NA	NA	NA	NA	NA	NA	NA	NA	NA	NA	NA	NA	NA	NA	NA	NA	NA	NA	NA	NA	NA	NA	NA	NA	NA	NA	NA	NA	NA	NA	NA	NA	NA	NA
O00168	NA	NA	NA	NA	NA	NA	NA	NA	NA	NA	NA	23.5890702214504	22.7001599310207	NA	NA	NA	NA	NA	NA	NA	NA	NA	NA	NA	NA	NA	NA	NA	NA	NA	NA	NA	NA	NA	NA	NA	NA	NA	NA	NA	NA	NA	NA	NA	NA	NA	NA	NA	NA
O00170	22.582606910378	23.8260365167004	21.927824432059	23.7656357234198	22.9814224432737	22.6426315472455	23.8602994070453	22.8286354353509	23.8243431415717	23.6598379438338	23.7580056330459	24.6265607078176	23.9564279659692	23.6939417340648	22.7896897399529	23.0410940812237	23.1530108630842	23.829282332253	22.6900290674222	24.7098685712261	24.1986622587233	23.528218086186	22.8534600890841	22.8759443707296	23.1105975735707	24.0527400263504	23.3770696846241	23.7965196470058	23.5250633710433	23.4150168499102	24.3169739782439	23.806188623528	23.2601004936924	23.2862773938008	22.5745974014182	23.4419881771759	24.689770692549	22.7477988584438	20.9811927923425	23.1143645144217	22.8696314264434	23.3198276373419	23.5534094634034	21.9943310149325	22.1664892108024	23.9430599381718	23.9627532667512	23.3389521987918	23.8888562479388
O00178	21.8618183198247	21.511636451647	20.8235002020542	21.3913305849671	21.6428517876361	21.476107186819	21.7845193817996	21.9559727201252	21.8837926802377	21.852006742063	21.4251907723091	21.8262803802349	22.7766474582454	22.3221954192622	21.3387689995787	20.5142461288601	20.3954323539625	21.6599981142852	20.7943455427838	20.9815256620811	21.6250728437626	21.2412444587075	21.1418230888045	21.8613715405577	21.9110191416321	20.8270490066013	21.1026833872461	21.4814715106544	21.0639912777343	22.4539090741118	21.4717705042389	21.4402001001155	22.0774112318374	19.9632641080212	19.9288244933629	21.2388258628552	22.152228059888	20.1073803867258	19.7263976585565	19.810197056806	21.0432469701779	22.0534269207489	21.7424510976037	20.8772681737466	NA	20.1973987914869	20.7313878204084	19.4114611645789	21.1152766423724
O00180	NA	NA	20.1622726964826	NA	NA	NA	NA	NA	NA	NA	NA	NA	21.8086380065611	NA	NA	NA	NA	NA	NA	NA	NA	NA	NA	NA	NA	NA	NA	NA	NA	NA	NA	NA	NA	NA	NA	NA	NA	NA	NA	NA	NA	NA	NA	NA	NA	NA	NA	NA	NA
O00182	25.3707721455036	24.2942005796234	26.7519332913128	25.5142444109163	24.2322163099438	23.019497117017	24.4886043738833	25.3324890350968	22.529681539038	23.9698220036863	24.7509774482153	24.9125328597314	25.8701353091086	22.4080537579277	24.5318556299679	24.5678998222348	24.8535502470187	24.9646793930503	21.9416953938125	25.3005473944631	26.3898932598049	24.3514836958629	24.3232758970867	24.5066359626554	24.913088747481	23.3315241238702	24.270023829137	23.2162562910265	24.0227064774548	24.7076219217384	22.8790229803859	23.4957403507522	24.6191237775999	25.3603744185643	25.013015239392	22.9783615816264	24.1336256309734	24.2526745020614	23.6185813678745	23.317104379652	25.3750362194983	23.3569248139275	21.8138016210772	24.009049302595	24.3335336705473	24.4816860701944	23.8543921966582	24.1533081148449	23.8112178371487
O00186	24.5042217043413	25.412372767163	24.2353101937712	24.3260070539204	25.0166719805331	24.2795567409686	25.2148140800672	24.9727112740361	24.5426405759368	25.2779350813584	25.6152168667503	24.9042603604497	24.6809103867273	24.3453799166775	24.1831875460032	25.4563742957858	25.1200061224274	25.4080618833646	23.8332138376492	24.1690482519148	25.554683330852	24.4582085231368	25.4678038498444	24.5461534891188	25.3192979757913	25.1054820062987	24.7840076078656	24.9541226458383	25.023667997363	24.024437649744	24.9288617836321	24.6921697964828	25.9243311718425	25.2652881095453	25.0691568030161	25.4580328513376	25.6653296614336	25.072075602217	25.289067908439	24.9716078577416	25.2744130837825	24.8105891026998	25.2144440639654	24.7255414443019	24.4065541820994	26.1260635394976	22.9902414115615	25.0994671637361	25.2064166169601
O00187	18.0613138535095	19.932878834967	NA	20.1264436942384	21.2078325487535	17.4603570822047	18.755653232438	22.0626566130555	19.0208007313045	20.979526348427	19.8463619596174	17.09850519925	18.7721124938631	20.5156186076339	19.2450000013491	20.1787454059468	21.1916286719041	NA	20.9500734003318	NA	21.2655038579914	NA	20.8217582246276	20.1701625453528	19.1650886884754	21.1703090419685	17.8093774119132	NA	NA	NA	19.3952294894378	19.9160119701124	20.7443806117681	19.5355339557685	NA	18.7290005241104	19.0518553055956	19.7175889523302	20.749595872975	19.9715238632737	19.1621894814007	23.0579134063371	21.2765201514112	20.2750351609702	NA	21.0706119094565	18.2511263847467	21.1137486606193	21.149036446082
O00189	NA	16.9816570553548	17.5030189982932	NA	NA	NA	NA	NA	NA	NA	18.5013754807035	16.7288587059038	17.7247789318599	NA	NA	NA	NA	NA	NA	19.1938709507309	NA	NA	NA	16.5781446511439	NA	NA	NA	NA	NA	NA	NA	NA	NA	NA	NA	NA	NA	NA	NA	NA	NA	NA	NA	NA	NA	NA	NA	NA	NA
O00192	17.9671069914235	21.4925213145556	20.3781495499344	18.5063552347595	21.6940177381552	16.5060130928971	21.1995630611186	22.0221325285012	18.1829265544384	20.6501076365641	20.7940775662656	20.3616690074492	20.2065566150343	18.679305774038	19.2088003756654	21.4488674775841	20.5648215407383	20.3011436152436	19.750905541826	21.47396670645	22.6292680227385	22.1591072355779	19.7046738343813	21.1945084183835	21.9481756542394	20.5140834966261	21.6611509196582	20.8029528726126	20.2422285188972	21.1869534479164	21.2976006952553	19.1390555183775	22.403242094588	21.1040868083751	22.1703799113706	21.8788111535976	21.5324620569446	20.3349542300984	20.8082745742791	21.2554933395706	20.4194252746483	20.3304391086089	21.2120129604149	21.459047912351	21.8162688180878	22.2829159941497	20.1396161782158	19.0209439937524	20.7067798913149
O00193	23.8741691738877	NA	20.5833920123531	22.1846504849899	20.9300465393619	NA	22.1173154260256	21.4035068624933	21.4944403666759	22.4881013433306	25.370963454472	24.0732836123589	25.0135454494505	NA	21.202366572574	NA	NA	23.8734071327617	23.0981398979233	22.3964825919411	21.3336123990615	NA	NA	20.9790874534258	22.5023559593874	22.079381085444	NA	NA	NA	NA	NA	NA	NA	NA	21.5874612773574	21.2859992323852	21.8280994459665	NA	20.2534130994584	NA	24.0253070692865	21.7327693781827	NA	NA	NA	19.0978863594237	21.982904602209	NA	21.755029457434
O00194	25.9805405866405	25.7605555299055	25.9000643573536	24.2492906304946	24.0972779957323	23.4003678898468	23.777407114936	24.7064383360935	23.8000168702291	24.9353528131237	23.5350674660922	24.5174049480743	24.1610551367004	24.4252464159714	23.1005634618197	24.8688327149867	24.6052993193276	22.7003559392408	22.8018382017928	24.8832471203226	25.3623219411275	25.4574767173987	24.1093288888103	24.5347181521853	25.0245643088716	22.2969237952283	25.3219093857966	24.511622721612	22.7603342364374	23.329069112637	24.3690494989231	25.0450086293173	23.6265411412687	24.6508902329591	23.7737702495112	24.6551510921219	24.0942215166988	24.4881092950541	23.7905189570323	24.6447511641994	24.3883577412854	23.8876734378129	24.1059569778928	22.9384243814279	21.7546510977147	24.7224051331348	24.0189023593259	24.4629122432283	23.9482151347762
O00203	23.3528048426751	23.2214432667109	22.6105314932533	22.8696839078918	22.8527397834828	21.8884907810038	22.8436242653088	22.6588848478977	23.3313001633546	23.0524701185363	23.2158989901283	23.7290860606852	23.6365777349068	23.6011234594524	21.9486675539663	23.064623565889	21.51287088236	23.2335020423868	22.6322099519055	23.4520883792292	24.1737080028693	23.1741591514128	23.1798803823166	22.8472641532683	22.8685525872448	23.1639230191446	22.4928977599289	23.552772857938	22.0029748436127	23.3636356763852	21.42997937992	22.9011495442135	22.9276739808918	22.8646860086527	22.2191659758505	22.3760427253364	23.1310974118367	22.4494882854346	22.7855830124973	22.6783834231298	23.0172072551685	22.922503892215	22.5940124708437	21.2559987434809	21.6462305849606	22.6096834238945	22.1584914317908	23.1756120893059	23.0557103442755
O00204	19.8953143188288	18.2845808617427	NA	NA	NA	NA	18.9568604611887	NA	17.4940302756416	18.4589725031258	NA	20.008888395148	NA	NA	NA	NA	NA	NA	NA	20.7199690036205	NA	NA	NA	19.4713756296947	NA	17.4844299044476	NA	NA	NA	NA	NA	NA	NA	NA	NA	NA	19.9288556459714	NA	NA	NA	NA	NA	17.7962760310942	NA	NA	NA	NA	NA	20.6966119605859
O00206	NA	NA	18.3205637200919	NA	16.6221899081558	NA	NA	17.6667675901376	NA	NA	NA	NA	NA	NA	NA	NA	NA	NA	NA	NA	23.8307240290052	NA	NA	NA	20.415124711183	NA	NA	NA	NA	NA	NA	NA	NA	15.5288498388917	NA	NA	NA	NA	NA	NA	NA	20.292035529015	NA	NA	NA	NA	NA	NA	18.0034524762164
O00212	NA	NA	NA	NA	NA	NA	NA	NA	NA	NA	NA	NA	NA	NA	NA	NA	NA	NA	NA	NA	NA	NA	NA	NA	NA	NA	NA	NA	NA	NA	NA	NA	NA	NA	NA	NA	NA	NA	NA	NA	NA	NA	NA	NA	NA	NA	NA	NA	NA
O00213	18.6643440883567	17.4079340473808	NA	NA	NA	NA	NA	NA	18.0320428922305	NA	18.2679755068631	NA	NA	18.2273783817619	NA	16.14333370001	NA	NA	NA	17.4266233971444	NA	NA	17.7953955331203	21.1477194539187	NA	NA	16.8078204395816	NA	NA	NA	NA	17.798121544995	17.523688033963	17.8287288657805	NA	19.3569641948587	19.2758366013394	NA	17.9228166432256	NA	19.54982386788	NA	17.284352852785	NA	NA	18.0530045719346	NA	18.2172244328021	NA
O00214	22.9740232588889	23.3668884635876	23.4669249717222	22.7515824860922	22.694791104115	21.4269318825276	23.4873476657541	21.5034187926916	22.375131931843	22.6889533010006	23.8915945724505	22.0625011550653	21.8240557130323	21.9902277139775	21.0581775798151	22.1507397412058	23.0240745062777	22.789876078351	19.5924334793834	22.1429241743423	23.1692282941709	22.7816602843862	23.1239559403615	22.984425138685	22.4587130067194	23.5353041611401	22.7436295770883	22.1946064098383	22.47264694864	21.7644017944753	22.5568058929364	22.4282302187664	22.2310783495058	23.104587382725	22.6276651265391	23.5442728164741	23.5984367952076	22.6335535369084	23.1789430983508	22.4891948291575	22.356548455485	21.414557524338	21.1892752373753	22.3343513534151	20.7241356046447	22.7521328814885	21.040318392097	22.7130711171208	21.601773807458
O00217	24.535525535812	24.7105350432732	26.0691397849239	25.4226019347197	24.9438988252716	24.7576806294132	25.2446521978794	24.8344342278521	22.6419559600806	23.1907079590131	24.3846934880808	25.216166192093	24.7908265116954	23.851874702471	24.6180284768247	24.9022296423082	24.9800576604858	25.1310662055655	24.4974524212531	25.2234478370269	25.1895990276431	24.9943994004741	23.8373662009892	24.2357620392933	23.8412999935978	24.4979368681898	24.1122597854522	25.2537957558505	23.5501463638998	25.6079984509018	23.9449747771891	22.5088536633654	24.8503561161292	24.592175644084	24.4964121355713	25.2597874405869	24.8954773319175	24.7016325332501	24.1518009583147	25.4400939950623	24.4831808992635	24.5317770745429	24.8493583908829	24.4827416396914	23.4599091122571	25.7264719249394	24.3203250748512	25.4611045171419	24.8279471494444
O00219	NA	NA	NA	NA	NA	NA	NA	NA	NA	NA	NA	NA	NA	NA	NA	NA	NA	NA	NA	NA	NA	NA	19.7748826084377	NA	NA	NA	NA	NA	NA	NA	NA	NA	NA	NA	NA	NA	NA	NA	NA	NA	NA	NA	NA	NA	NA	NA	NA	NA	NA
O00220	NA	NA	NA	NA	NA	NA	NA	NA	NA	NA	NA	NA	NA	NA	NA	NA	NA	NA	NA	NA	NA	NA	NA	NA	NA	NA	NA	NA	NA	NA	NA	NA	NA	NA	NA	NA	NA	NA	NA	NA	NA	NA	NA	NA	NA	NA	NA	NA	NA
O00221	NA	NA	17.0366156906475	NA	NA	NA	NA	NA	NA	NA	18.2013291704996	23.8643503849389	18.6473674579333	17.8959871482284	NA	NA	NA	NA	NA	19.1745362072327	NA	17.9528726320642	NA	NA	NA	18.0857384426508	NA	NA	NA	NA	NA	NA	NA	NA	NA	NA	18.7863251092226	NA	NA	NA	NA	NA	NA	NA	NA	19.9854824802698	NA	NA	NA
O00231	26.5529773736115	25.7689609834122	25.3245202152633	25.2820115787038	24.8673443595722	23.6669319774091	24.2312541279885	24.7567317577132	25.2977026491017	25.5758850186866	24.5445560847756	25.2743420349868	25.1973057833948	25.3337376648295	24.4948825709591	24.8033456237326	24.2538394964639	24.8493972567768	24.2250131736713	26.0727583908742	25.497628184366	24.970483522939	24.4716456289505	24.0284378917174	25.4699443091543	24.6519326712644	25.0817327813713	25.1733416372823	24.3845236853504	24.8144700063953	23.8663754998647	24.7427886130925	23.7707438842457	23.763332693728	23.3093991386039	24.2511637668998	24.6793004730229	23.8977747698124	24.1779414369146	21.9547850058692	24.3019342989287	24.5412411279704	24.288389084584	23.5235154351046	22.9958505599124	24.0492567577392	23.6640069620786	25.2748176780957	24.4100736898282
O00232	24.1217425505875	23.8094183394091	23.6081166798463	24.0236230238632	23.4408662664093	22.310880407996	23.6963392901541	24.1172141665018	24.2856431819104	23.9732044064329	23.7088363947174	23.8348587455918	24.7204879707718	24.352715766814	23.2509861323914	22.6842935444325	22.9776587287077	23.9912168829566	22.7131160246623	24.853253046725	24.8370732569599	23.8432761039791	23.2848067969144	22.4440688419852	24.3991310629975	23.6790421075991	24.355172124232	23.8773911712812	22.9107572281865	23.5457375051188	22.6325391226188	24.2432124947025	23.4059362988238	22.9373262384442	21.4207209988467	23.1758873481383	23.779337272938	21.9043835650123	23.7668347168999	22.1237780219464	23.3003114880831	22.7918352479185	22.9592812993956	21.0156195721438	20.8321142779808	23.2273924655727	22.8026213088601	22.8186734387087	23.5686681881806
O00233	21.1794035888438	22.8564837223603	23.7807752027197	24.4100079529327	23.1242913945389	24.6432532147322	24.9895539810655	24.8584567522865	25.1520600363927	25.7760290228909	25.0013765475853	24.8061807161551	24.5454343488586	25.0123046603101	23.1567174720408	22.7585757272229	21.3665134678016	22.5651273289323	23.3207041262744	24.1596855748939	25.5828081209922	23.9232405707077	21.6786563668019	NA	23.8953852099314	24.6383537265292	23.5443549776733	24.0680561233711	23.2033715231567	24.4266830988245	24.8498831399686	24.4228914710613	22.3816207705585	21.2647049213675	NA	19.1690932987624	23.986485823591	22.6557236745245	NA	21.4820443072934	17.4497619800988	22.9607135809533	NA	22.998534730036	21.4077069027504	23.4142649655378	24.0807088266235	22.9020563643543	23.6221844471454
O00241	NA	NA	NA	18.8718478060397	NA	NA	NA	NA	NA	NA	19.2589861890115	NA	18.3436948565467	NA	NA	NA	NA	NA	NA	NA	19.1493703823365	NA	NA	NA	NA	NA	19.146403296372	NA	NA	NA	NA	NA	NA	NA	NA	NA	NA	NA	NA	NA	NA	NA	NA	NA	NA	NA	NA	22.2007189265686	NA
O00244	NA	22.6194654128401	19.5981515648129	25.8036090293014	22.4993348930152	23.6567560033929	24.3151436737326	21.8177709940884	27.4672350340251	22.5074503750682	22.1414141285705	23.9457328845728	21.6631484460169	26.3493804644068	23.7511475752866	23.40614324898	22.0113067642989	23.7233195137295	22.5854316476704	NA	23.7790315080837	22.0189591286812	22.3716918910183	21.6934708865598	21.4042172340109	24.3263115184216	24.3154524141436	25.5306987485487	22.3941237405327	23.9258814757299	NA	25.631800921388	22.0411803504589	23.8402115714446	22.4341217503152	23.2964870960296	24.7849398777859	21.4472780847259	25.3138466250421	NA	21.0997342009307	25.7968124937166	23.9225202934467	23.4552474579812	21.799740488809	23.2068907325913	22.1503269875687	25.0962947190188	24.4613678877682
O00255	19.8910675919522	21.2340433125291	20.4298482975232	NA	18.5952865278339	NA	17.7714070566183	17.0838018297203	NA	19.8957647279052	20.6634076304854	NA	NA	19.7247017998384	NA	18.3990731755546	19.0953936844496	NA	18.3900289767439	21.2736675312966	21.4851515399591	18.1995568020199	18.6154038484184	NA	18.5057484717677	17.8786669957493	18.1986850756936	NA	NA	16.9935384061225	NA	NA	NA	NA	NA	19.7212837605846	NA	NA	NA	20.1159876694059	16.6940031196421	19.9688893131401	20.4201016112108	NA	NA	19.1181730822363	NA	20.245830783824	20.1139986341456
O00257	NA	NA	NA	NA	NA	NA	NA	17.6698208385526	NA	NA	NA	NA	NA	NA	NA	NA	NA	NA	NA	NA	NA	NA	NA	NA	NA	NA	NA	NA	NA	NA	NA	NA	NA	NA	NA	NA	NA	NA	NA	NA	20.9969910014126	NA	NA	NA	NA	NA	NA	NA	NA
O00258	21.1679783118261	NA	21.6478778867345	19.8157710093747	NA	NA	NA	18.2717187475432	18.6280561403191	NA	18.0048240708611	21.6056381752703	NA	NA	21.141393735149	NA	NA	NA	NA	19.247845914744	18.9296584695249	18.6907409117748	NA	19.5606704046049	20.4010980622048	NA	NA	19.7023343481603	NA	NA	NA	NA	18.547120437213	20.5848225133651	NA	NA	20.7487809512563	NA	NA	17.1398592096549	NA	NA	19.3305800255306	NA	21.5753812196267	21.0303676071423	NA	NA	19.4999525016663
O00264	27.6001464195345	27.4250160823872	27.8202577267506	27.2835538843554	28.5659845804366	26.4644202340976	28.1195829105233	27.6905770449673	26.309842549451	27.2612005397383	28.0303842574269	27.0705216488672	26.9483105445254	26.9757271835666	26.9722307121775	27.7181698142864	27.3350731294286	28.068294388952	27.6440372304759	28.630634827215	28.1493470071779	27.0101282266356	28.6319851038774	27.7271599127576	27.3116286810481	23.9645680522103	28.2458390729202	27.064882328571	27.2898436067405	28.1218545621811	27.5316330912786	27.0692752982495	27.3337625964827	27.3464441007844	27.7523991136415	27.3179567024865	27.3402820682532	27.8416509486034	28.1869375589984	27.4607023324167	27.827261568993	26.8729131318359	28.4166928682442	27.9462719614164	27.9118372673821	28.207404915273	25.2752103699654	27.5460268601144	27.6306836717089
O00267	22.388426827437	22.671378466898	21.8815506820188	22.7623214693942	22.3752961944068	21.9848334215246	22.8845202887397	22.7738183816742	21.3644772258975	22.141705537621	21.7565192851266	22.6748571269875	22.406097037155	22.1659926970875	20.2911019986146	22.074735633468	20.0266141170812	22.4348573136407	20.3646028279853	22.2653693903587	22.4550083991248	22.1367745779372	21.0370871462568	21.3911428603753	22.1577209621971	23.2160847997016	21.4356412144198	20.2637633823311	19.9330896780404	19.6963480562061	21.094743765732	21.6629161461876	19.8846161883705	21.2154457557124	20.9119075740749	22.0493366184965	22.3294185343172	19.0896578778956	20.0974897410095	21.4669382119481	22.0575788194785	21.0775147374665	22.2986219868188	19.0905968540006	19.5071888800042	22.2768170781558	21.5242491496653	22.2570233407864	22.44494062857
O00268	16.9962285226438	19.5913300703366	18.6986309496848	20.6840503034504	18.8186070937604	NA	20.3716250370873	20.2801027384461	18.9787383069584	20.3880833340795	20.8551158574668	19.8626929700643	17.5926807835442	19.2284738592479	NA	NA	NA	NA	17.3687665497146	19.8125384687268	20.6211861970731	20.3561112418762	21.154549660341	20.0290930466162	NA	22.1243245786062	19.1688109431002	17.9098024751673	18.2702185782481	20.431775821804	18.189929089387	18.4410068640278	19.2409396577374	19.35631948352	NA	18.4289993668534	20.105143601643	NA	19.4961964722228	20.0018537351142	19.1850885645148	NA	NA	18.229086594451	18.1026868885491	21.0769910345224	19.4416807906914	17.8760264963728	19.2390582456261
O00273	21.7041191922167	20.7168222655763	20.7003324619495	20.3731625208382	NA	NA	22.0358563842195	18.793724069587	23.8356150726076	20.4536540510844	20.5069091870803	21.2956899446626	20.4545066894695	22.4137122650993	NA	19.2980729699636	19.5908574707237	19.5313661595589	NA	21.9371731834854	22.0124991423371	20.2560950404787	19.7877423345549	20.8593420609628	21.4939219321925	21.9303829111403	19.4958357651531	20.2171663088109	21.7467525707364	21.6957106051108	19.0837151192962	21.72998222327	18.9393363143144	17.8553370748402	NA	19.7653816198592	21.0733558373255	NA	18.2083595368131	NA	NA	21.6353064069147	20.9215451676788	NA	18.6110485350846	NA	21.6978396282348	21.8959607666261	20.9413627986682
O00287	19.2489950423873	NA	19.006251993104	18.9032219874251	NA	NA	NA	18.8374665177582	NA	NA	NA	NA	NA	NA	NA	NA	NA	18.9345150542706	NA	19.6524162610658	20.2982398767637	NA	NA	19.735795616026	NA	19.0575265051505	NA	NA	NA	NA	NA	NA	NA	NA	NA	NA	NA	NA	NA	NA	NA	NA	NA	NA	NA	20.5532846121248	19.3496388208004	NA	NA
O00291	25.5687090867346	25.1307668831476	24.7733494554428	23.6686769925801	25.1396922430067	24.5963018542101	25.0842469171794	24.9388005028062	24.2558632105149	24.5721176500312	25.3377585485002	25.0478798624697	24.8914927812202	25.115456925235	23.9489308752138	24.6552411386907	24.3587300702742	24.5819731110996	24.0208371217823	25.0367196000714	24.5399923386299	24.5305200861573	24.2154333820097	24.3492971986029	24.2407981723531	25.0382372928833	24.6984250326024	23.219463589823	23.9240829189344	23.4505638696452	24.4185353223131	24.70293502131	23.8649886311553	23.8598134992445	24.17583977322	25.0397086455996	24.99602940819	24.2706839779751	24.6369266177165	24.8951954116286	24.3241478050204	24.5299501016478	24.4163259046763	22.5956974970435	24.2302822795612	25.052293010766	23.1633612670661	24.2090726868618	24.8180638802578
O00292	NA	NA	19.3148665598391	NA	20.0810981984398	NA	22.1859064526094	NA	NA	22.5295347569052	NA	NA	NA	NA	NA	NA	18.595017286031	NA	NA	NA	NA	21.6349295359889	18.9946290344056	21.612608556979	20.5853580235709	NA	19.9825730102765	NA	NA	NA	NA	18.7740622054552	20.9679401383482	18.7855581988903	NA	NA	18.492472926638	18.2828081149313	NA	21.7036860902449	NA	NA	NA	NA	20.1843627998516	20.0782077981853	NA	NA	NA
O00299	27.7583251224028	27.015672037337	27.1930502285199	27.2570625716122	25.7249100672042	25.2681362311563	25.2973379561525	25.6076033990032	28.5766988149564	25.2654585517382	24.930763960121	25.9421939065959	25.0311544058039	26.8994267771675	26.9985616923701	26.099978997126	25.548286274812	26.6622607876154	26.3397318902811	27.7635662563338	25.9782197042013	25.6248320458787	27.2119414359692	25.6790296395834	26.3619186709675	26.4519807643729	26.5367180838729	26.1057844693279	26.2649516322156	26.4884893778465	25.4546049142718	27.1654723778341	25.319330325382	25.9579887748458	25.7370988651909	25.2150935740965	26.5607056716293	25.3151467435917	25.8633167542685	25.5589469089762	25.6509001099168	26.6062926796154	25.9848116215797	25.8670329635024	25.4439512352886	26.2779395742439	26.8872443992777	27.3767609543278	27.1948931850144
O00303	24.8981601525186	25.1726816348781	25.3151140212652	24.8143437249091	24.7587332620017	22.5370371767598	23.5758493792641	23.9882428368637	25.5519735842125	24.5878500061667	26.227063612104	25.8739519679044	25.4728319065037	25.641470839011	23.996229228475	25.6023900584209	24.2189060471241	25.4796973925546	24.449960038509	26.1507236690487	24.9402755032592	25.7786835560901	25.5960985761172	25.4155590925867	25.5402684548124	25.5330569427693	24.5674861794819	25.0372903100403	24.510278152187	24.2072384322017	24.3799481154276	25.6098788845165	25.0354561549283	23.6430842065979	23.6983768001423	25.4926859478193	25.4889613231052	24.3031880400992	24.9456416924461	24.0735965955383	24.1130929616275	26.0334504260883	25.2104938843102	24.3243055102054	24.0406309535587	25.1168579288668	23.0438403543992	24.8226681720953	25.4349209984099
O00308	19.1678554871561	18.7300442642342	17.5847077255984	17.1021478700751	18.0830035014537	NA	20.2446413978197	15.5593945425611	19.1100698218224	18.7630632015754	21.3320772863157	19.8385309068423	16.6631485353259	19.1299787465062	NA	15.6384844240659	NA	19.62592981702	17.1990051274967	19.5698249347484	18.5002500163249	18.0034922311676	20.0489731270974	17.6241918373925	18.0656721724826	17.9334514386988	19.680628263509	17.6332663593112	15.5872564451286	NA	16.9570861357161	18.1868647777279	17.6581575702714	18.8303498357329	17.8634191663718	19.7246675442651	19.3599550468558	16.8894152889262	17.7644701170166	17.3137719750008	17.7852344575177	16.7359360735371	19.8914869808187	NA	NA	19.2375290146974	NA	15.4047307616898	18.6633415494836
O00311	NA	NA	NA	NA	19.4612847989845	NA	NA	NA	NA	NA	NA	NA	NA	NA	NA	NA	NA	NA	NA	NA	NA	NA	NA	NA	NA	NA	NA	NA	NA	NA	NA	NA	NA	NA	NA	NA	NA	NA	NA	NA	NA	NA	NA	NA	NA	NA	NA	NA	NA
O00327	NA	NA	NA	NA	NA	NA	NA	NA	NA	NA	NA	NA	NA	17.7422285352149	NA	NA	NA	NA	NA	NA	16.6900302906261	NA	NA	NA	NA	NA	NA	NA	NA	NA	NA	NA	NA	NA	NA	NA	NA	NA	NA	NA	NA	NA	NA	NA	NA	18.6107410133909	NA	NA	NA
O00329	15.6801481699734	NA	NA	17.2594764962252	NA	NA	NA	NA	17.729278037333	18.9602578640041	NA	15.8839024386597	16.8069523329208	17.1918139275855	NA	NA	NA	NA	15.2152562650438	NA	NA	NA	NA	NA	15.4873468946972	NA	17.4716624994814	NA	NA	20.1748849096321	NA	NA	NA	NA	NA	NA	16.7932053662427	NA	15.8346059588913	NA	15.372137086122	NA	NA	NA	NA	NA	NA	15.8111831919415	NA
O00330	23.0567657121255	24.0916775212851	24.2070635868468	23.2345851010925	23.5691911560629	23.2228865431022	24.546243930178	22.5175233164334	23.7446896079895	24.2995482016996	24.4570413342232	23.8448627637126	24.76701320002	24.1647251717781	23.5999804223688	23.4514387821695	22.7775925064902	23.2545170840876	23.5905328688579	24.3397126070488	23.760400544787	23.1919717964719	23.5189161179669	23.5691705356263	22.5579403945504	24.5130570595101	23.9383814098277	21.3568616125351	23.4658683841252	23.9641042370986	21.7166711208649	23.0163205984868	24.0812459295327	23.7320120106857	23.3739828201331	22.3232933462345	23.9177823780341	23.3706475683364	23.5766441235166	22.4958298137343	23.9272187762827	22.4718919666066	21.7710702214798	21.4292109024792	21.9829864095733	23.8559996315342	18.8175230615688	22.2965008435171	22.4480798928204
O00338	17.4175425291539	NA	NA	NA	21.0853783107025	NA	21.2304618210146	NA	NA	NA	NA	NA	NA	NA	NA	NA	NA	NA	NA	17.2865213555097	19.2270058625328	NA	NA	NA	NA	NA	NA	NA	NA	NA	NA	NA	NA	NA	NA	NA	NA	NA	NA	NA	NA	NA	NA	NA	NA	NA	NA	NA	NA
O00339	22.6824583750885	22.9022042241257	20.5779722543151	24.1384424500393	23.3472992160637	25.1336551026862	24.4870252733306	22.8530554697356	20.6887701597602	25.3653683291789	24.8752953858322	25.1072807853024	23.1823293671672	22.1518638808019	23.2543332843636	23.0600485004577	23.9018828699616	23.8964712842692	23.8664227419947	24.1718075694242	24.5874282836999	25.6111622722152	24.653494352089	25.0583834132301	24.0297559833906	24.1810952124374	23.081130961786	23.8170315108439	23.3451591950049	22.7094479188445	24.3251880150917	24.4410370004247	24.6107018785549	24.6255580560999	24.453454097006	24.3090541943903	23.0019841862093	25.1021472510205	25.3624668004472	24.3598389219354	23.2396298698184	25.004064619944	25.3511004639531	24.8028613376168	22.9747839066886	24.0891149428064	24.139818945846	23.5863035124084	22.9700987476
O00358	NA	NA	NA	NA	NA	NA	NA	NA	NA	NA	NA	NA	NA	NA	NA	NA	NA	NA	NA	NA	NA	NA	NA	NA	NA	NA	NA	NA	NA	NA	NA	NA	NA	NA	NA	NA	NA	NA	NA	NA	NA	NA	NA	21.3671258044778	NA	21.9049685002139	NA	NA	NA
O00391	22.596081320974	23.2013697494375	22.9517393935846	22.8738127305822	23.8310686340406	22.3684093174552	24.2329708811183	23.2437761677057	22.5239261664438	23.0919761388582	22.4497119895524	22.5888784248756	22.2162496254393	20.2306890997144	21.9551072058289	22.9323550600234	23.8052213241464	22.3814655003033	20.031469947483	21.9140892381633	23.6740595457742	23.8368520813315	23.718551055259	23.8788951428529	24.1716213661554	20.8812058335741	22.9116219890164	22.8181234662824	22.9543792138355	22.6288874144687	21.9354494549306	23.4667504829145	22.3298286759226	22.9181372523296	20.8329427419851	22.5042117435099	22.3926830412936	22.4513897669715	22.3399139174748	23.5989449671006	21.4993283235378	23.1778125225552	22.6411682252254	22.2354302447779	22.4802462580044	23.7684917853586	23.3441850050827	22.612242977345	20.9555052068755
O00399	23.0380339184897	22.6420642154165	21.9187864979065	22.6144124668973	22.2295270962361	21.1442542858399	23.4505045184182	23.5489481294918	24.615524175707	22.1238350233209	22.5642815490673	24.2818639226749	21.8325493027236	23.9743713913877	22.8898372159722	23.7983238281594	23.1364155008418	23.409852966951	21.8887995214086	25.8363397200906	23.5424787633054	21.2343159701252	23.4343989611558	23.6093695779753	NA	22.2413500093978	23.9314971939346	NA	22.4315404406032	24.6152268392624	22.0508925959247	24.5006348632564	22.6891953317517	22.4241563990532	23.0965955291422	24.1275939627238	23.3830166353613	22.087556771315	23.7012393075395	23.7001622948303	22.1473854372096	24.397987849947	23.0612715613041	21.5157991596849	23.2158946584763	22.5417974402326	23.3557689792967	22.9341391418711	24.2484499153651
O00400	22.4813289027635	18.732286047307	22.210418570695	20.5114374079065	21.1793429589593	NA	21.3173880762204	19.532508390695	18.7408450567773	20.0976873525484	NA	20.8222244164698	21.5610464928013	19.8660386151121	21.0344560137671	21.2107544178703	21.1774738665252	21.8347959784242	21.4425889014725	20.7610466283113	20.581846025164	21.9442803130575	20.9224892361691	21.7322432344356	NA	22.3849156411566	22.5512903986996	21.5901506181111	21.4154430172944	21.8149574871533	21.8760903165555	NA	21.0052299071051	21.2375152577008	20.9657685604197	20.022673402087	21.9011254752457	22.0699646161602	21.2711989693584	21.1278787913757	18.42943155301	19.3255264969696	19.4523980807494	21.1238403405331	20.6904374159614	20.8826296307902	NA	19.8146867330464	20.8332422563566
O00401	17.2033482536008	19.8559748993933	19.6275923938024	21.3926609049375	20.8817772055921	17.7199813911146	20.6827490723359	20.7941503090047	21.3880345084127	NA	25.0088408016669	21.4544781619278	18.8771995202103	20.9238216386708	20.8976010824637	20.4465852646517	22.3330689834163	20.3400062681212	19.1426863319139	22.2642686840549	21.0481534013013	21.2384497992476	24.2782095702844	21.4467946141539	22.0688243755136	19.628300728165	21.0819133980239	NA	20.4319041383302	20.4752746387363	18.6657428381171	21.701679000776	21.6071324752473	21.3083088443831	18.7555435585937	22.8842485799825	20.1218885703943	18.9337455037763	21.2362914095414	21.7412154585141	21.970718835311	21.9290344655479	20.6691563111841	20.1667613564603	20.3269796057824	20.8625241719566	20.2163797228862	21.4858282140526	19.726314314878
O00408	19.455211092274	NA	NA	17.3657088452513	17.8016651550091	NA	NA	NA	17.4427791740779	16.819677677485	17.6768621028119	NA	NA	NA	NA	NA	18.2482687295725	NA	NA	19.2748595329383	19.1169712937046	17.737771852675	NA	NA	17.8207302726414	17.4216957716587	NA	NA	NA	18.6325774875341	NA	16.8847133845438	16.9459558354596	NA	NA	17.5055247803966	16.9745695394441	NA	16.4326894042364	NA	NA	NA	NA	NA	NA	NA	17.0239009529728	17.3444031144106	NA
O00410	24.9258091813376	24.6228679795477	24.5520852112188	23.5054293647323	22.9937591677638	22.2570164117711	23.381465940061	23.4852201759166	23.423274492869	23.7665178468965	23.0364805908552	23.233730644518	23.3147019003309	23.0823298568038	23.1465344448571	22.5420285690027	22.6405437481922	22.7123789894076	22.2639290997892	24.3539190357527	23.0007391552621	22.941674073591	23.3878073817525	22.5068947193235	21.9705024809107	21.64106833258	22.9286759515868	23.7163804332518	22.2601863734476	23.1429537848947	23.0059450777919	23.1388029304389	22.1607488457417	22.576944879744	22.5958659735379	23.33123369327	23.0444051238096	21.8655380137631	23.0586455301445	22.9996580888964	23.0235282222749	23.4495059762532	23.538744442251	22.0246855284686	21.6516934306093	22.8404065361457	22.7666503119725	23.3945595217637	23.3259469030781
O00411	NA	21.1510427446242	16.1662784870887	NA	NA	NA	NA	NA	NA	NA	NA	17.055017814036	15.303778498632	NA	NA	NA	NA	NA	NA	20.4338497222441	16.865781821198	NA	NA	NA	NA	NA	NA	NA	NA	NA	NA	NA	NA	NA	NA	NA	NA	NA	NA	NA	NA	NA	NA	NA	NA	16.2409609690197	NA	NA	NA
O00418	NA	NA	NA	NA	NA	NA	NA	NA	NA	16.999016832368	NA	15.0672295654797	16.7191063452128	16.4773260806549	NA	NA	NA	NA	NA	20.4871213102681	15.9339655269158	NA	NA	NA	16.9492566611197	NA	NA	NA	NA	NA	NA	NA	NA	NA	NA	NA	NA	NA	18.3864984263216	NA	NA	NA	NA	NA	NA	NA	NA	15.8838420118478	NA
O00421	18.6995012784011	NA	NA	NA	NA	NA	NA	19.2646008204837	NA	NA	NA	20.0651205200157	22.4261494760089	17.7745806998752	NA	17.7889048438621	NA	18.9315896892673	NA	19.3549377795579	NA	NA	NA	19.0220242842886	19.7160510451786	NA	21.0549032664593	NA	NA	NA	21.6840027997787	NA	21.2773342803951	NA	NA	19.8840903690725	NA	NA	20.8718565411213	19.4171381857486	NA	NA	NA	NA	19.0971143337111	20.089977255608	NA	NA	NA
O00422	NA	22.0420229493249	21.3047321806647	23.6839689014544	23.1565554249216	22.4411451923854	24.1839046052573	20.8799713296326	22.4780454833373	25.0790936831418	26.0609502717601	26.2652334760141	26.8685026591977	25.4481307617408	24.0147728727958	25.482464428118	24.4727482180936	23.4458187361481	17.461158161704	25.2743595990164	25.6116588812801	22.0013681083266	24.3699597927054	21.0580459244282	20.9906933837994	22.000226744972	23.5151538726399	NA	23.9034947925239	24.1851785907529	24.1569268462168	24.6182753519879	NA	22.985193539705	25.2628634305682	21.0678826451687	24.571256175462	24.2113074674588	25.67569236042	23.8570425633811	26.1661479972459	NA	24.5928991853696	21.1522356872207	NA	24.1274838009785	NA	NA	23.2830525861076
O00423	23.2838900391459	23.0383522317946	20.6747096200033	21.4754354826189	23.4738532657511	NA	22.8913927084192	21.3693691448609	24.2948798795461	22.6931588335691	22.2952598167028	22.9770868376777	22.3886373478539	23.4021966451966	21.7371789364109	20.1652307691273	21.2788846870915	22.5379461402357	19.7739300452039	21.8538566291185	19.7100337025315	22.0681183884299	20.9430982843035	21.2638908044243	21.9662517054897	24.239745268374	22.7813892520811	NA	21.6461664829977	19.0813317828871	22.0036877109498	22.27146761508	21.8842284818203	18.424005660009	20.6006693133413	23.5163814354646	23.8366842067035	16.7661599782752	22.5964418297271	22.1381298430222	21.7515082677051	21.763282027355	22.0325132061668	22.8099511196293	22.1000037103129	22.5538799241782	18.2894697971876	20.1216178865329	23.7193506368833
O00425	NA	17.6131968485107	18.2471448864543	19.1012288376833	19.8739375709585	22.0380086644309	18.928294135681	20.7969943600269	18.9186325523274	NA	18.9533984550369	17.7269603117431	19.0725033210867	18.7373436240357	20.2607398316506	22.3937723159756	18.3674051697814	22.4316920127039	18.2988097424836	20.0935599529095	22.1857714783297	21.844647309549	22.7331366047548	19.4257032809384	20.0941108453453	20.0518291718099	20.1732228893396	19.4128734200228	19.3889363784977	19.8194405699779	18.5429133109697	17.6700559523632	NA	NA	NA	18.8991769921312	NA	18.6821833892955	NA	19.5345508400081	NA	NA	NA	18.1411554351028	NA	19.7602088811877	19.1674877900078	21.5236130889718	NA
O00429	23.7831086241686	23.6943416078812	23.1418906518256	22.7442696700368	22.3737287163715	20.0663104509722	22.7958924049246	22.6574944254107	23.0682755252659	23.1007696899278	22.716014379308	23.1113675177539	23.3255654698204	23.0553653346186	22.0150314000922	20.7175438613018	21.3822514444526	21.6190468980079	21.7381157556351	23.7639630072002	23.6947773288029	23.3245963282285	21.2683181192888	22.3413895305579	22.3838157765858	20.1349024595179	21.8948350058508	23.2329123387889	22.2160255332382	23.0620909615069	21.6178224996227	25.2617370045586	24.2396638279637	22.0851532420719	20.3186223338103	21.6698111497011	23.1067528528223	22.1677745160852	22.150485882999	21.4493049782808	21.6955571874468	22.9191517358706	22.3883368651908	19.4096116835525	17.2482160657145	22.7052877802521	22.5303296756284	22.273497267322	22.3986731344216
O00442	22.320096058637	22.3134700158881	21.8932262830289	23.2444839113056	21.8033992570675	21.9922662308252	22.1598885088422	23.0566692824518	23.0777868689858	20.5326819845112	20.5976453543541	21.921637806939	21.3902148504449	22.7667525762636	22.56100259479	20.2991689372899	20.8205722425378	20.8232901076122	21.9316004180737	23.2769260553391	22.0797011916362	21.5695410458548	22.6459444992858	22.0528822271624	21.1232721364646	22.8878631314768	19.8575404251917	22.6188232734719	20.4005980339738	21.9702855373451	NA	23.1526657056754	21.9365158850189	22.723341603157	19.0053183034781	21.0794626553175	22.8637400427445	20.0812010587991	21.7853047851565	20.6054605685233	21.1423500248575	23.254729831417	23.2326519830843	20.8755717562202	NA	21.9745106646118	21.2174749268164	21.9298454276032	22.6528762247763
O00443	19.9755957504018	20.7115407761066	20.5051464892493	19.3304057794632	18.3500676156904	15.2421588403938	20.9599425668616	19.971285260863	20.1246559651212	21.0750782823024	19.7382949390167	20.9944920615072	21.1480105545577	19.9632820212518	16.5198666284777	19.8758523780009	NA	19.9790022528855	18.3175436067355	20.654408482259	21.3835521263795	20.3655220550114	18.3583622471432	20.7768446106748	19.2106455052086	20.8721489926603	21.0761274701934	18.7455304677464	19.3334280584419	19.5916330293235	15.8816699945953	16.3045581408133	16.7853013692926	18.7793173505811	16.2475747563998	19.1804791596326	22.1801762676207	19.9802011007097	18.8321111218625	17.7418704449551	18.7364199903002	18.1298840175536	21.3601375297339	19.4137272153945	19.1321690466491	20.3296879551607	NA	18.6095750359091	20.6111235153485
O00453	NA	NA	22.8609469028833	22.7715145589408	NA	NA	NA	22.5850692481598	NA	NA	NA	NA	22.0910759209023	NA	NA	22.5739699108384	NA	22.2984449285558	NA	NA	NA	21.732151162135	NA	NA	NA	NA	22.4105564770868	NA	NA	NA	22.093561705302	NA	NA	NA	NA	NA	NA	NA	NA	NA	NA	NA	NA	NA	NA	22.251514396391	NA	NA	NA
O00458	NA	NA	NA	NA	NA	NA	NA	17.1395230078972	NA	NA	NA	NA	NA	NA	NA	NA	16.3719825359124	NA	NA	NA	16.8735004735431	NA	NA	18.9948001735898	NA	NA	NA	NA	NA	NA	NA	NA	NA	NA	NA	NA	NA	NA	NA	NA	NA	NA	NA	NA	NA	NA	NA	NA	NA
O00459	NA	16.4313404167967	NA	NA	NA	NA	NA	NA	NA	NA	18.4616178434777	NA	NA	NA	NA	NA	NA	NA	NA	17.0425611476086	NA	NA	NA	NA	NA	NA	NA	NA	NA	NA	NA	NA	NA	NA	NA	NA	NA	NA	NA	NA	NA	NA	NA	NA	NA	NA	NA	NA	NA
O00461	23.6220810305149	23.2440392400939	24.2275206120948	22.8412320929929	22.9921231128804	21.8447334152013	23.6030933577932	23.3165828340748	22.0667720008151	24.133984649467	22.8292035744073	24.1420745094906	24.4060448427772	22.1785005187625	22.9971146877906	22.2238580513779	22.7120246365924	24.6318983559642	21.3880167916161	23.2394427628647	23.1232576723621	22.5785421021851	23.8251740909303	22.6404174019326	23.3578819855201	24.7181380882902	22.3922643201386	20.7277297402683	21.4513405226514	22.9471976853309	22.1173784507967	25.2727621898219	22.5248685268508	23.0352536881194	22.3683255156772	22.1348833185	22.9282101132849	22.2100906799956	21.7806048594782	22.5180775496956	22.4835907132963	21.4856204021884	22.51153214578	21.4627621657021	22.3541558471942	22.7199353152749	21.9630210750562	22.4772633311588	22.782440989841
O00462	18.7717898841158	20.8009389368739	17.4464837803029	18.8923498890443	17.6036666643651	17.9816231658133	19.4183835680869	NA	21.1211186518279	15.8129617983397	NA	17.1641770010641	17.5769844321574	21.1740262616236	18.5782713642995	17.595112450272	NA	NA	NA	19.8490391350705	16.6035226561385	NA	22.3131460078055	NA	NA	20.9076566392426	21.2360110787459	15.7476304054131	17.9734597019361	20.6486005559884	20.3457210535281	20.0529706982069	18.2309513257681	17.6922861587718	NA	17.6094118869765	20.4747582768816	18.7260851594114	18.8466504076265	18.385506892364	NA	19.4095832540576	17.3651237838988	18.7241312664482	NA	17.1860956939333	NA	18.2297849201318	18.0994393957887
O00463	NA	NA	NA	NA	NA	NA	17.3796095567795	NA	NA	NA	NA	NA	NA	NA	NA	NA	NA	NA	NA	15.4477453146611	19.0426683120559	NA	NA	NA	NA	NA	NA	NA	NA	NA	NA	NA	NA	NA	NA	NA	NA	NA	NA	NA	NA	NA	NA	NA	NA	NA	NA	NA	NA
O00468	27.854073733772	28.3866242884868	27.8084409212274	26.9933851204354	27.8870362189818	27.3499866343997	27.4578047902773	27.6050641845791	27.3534712449265	26.9943915046378	27.7659135446158	27.5571261056489	27.2260906020688	27.4554661057773	26.8199366120734	27.8416256272745	27.9943987096405	28.4747476625634	25.9210046238723	27.0979776256364	27.4329762972084	28.2956093206991	27.080975348692	28.267197292687	27.2589497058717	28.1064504285066	27.7815397337141	26.9615174835764	27.7135760220282	27.2963218525044	28.222387372378	27.4318423678307	27.7132532645227	27.1643041950376	28.338553869289	28.45763030613	27.9984510621069	27.3896017317471	27.7145847176538	28.039097305226	27.5582389576385	28.2036099899994	28.6243504521008	28.0702860442165	27.2494742510903	28.6988157932106	27.2039598867898	28.3534755235619	28.5246463927951
O00469	17.1781663424761	21.1612975689787	20.2534337159939	18.3259438739528	NA	NA	NA	NA	NA	NA	18.4845834936748	18.6724009751075	NA	NA	NA	NA	NA	NA	19.6405967175423	17.7865016428433	NA	NA	21.0671069164162	NA	NA	NA	17.4512552678638	NA	NA	17.0113092203645	NA	NA	NA	NA	NA	NA	NA	NA	NA	NA	NA	NA	NA	NA	NA	NA	NA	NA	NA
O00470;A6NDR6;Q99687;A8K0S8	21.3044866510204	22.0792610836058	NA	18.8889785653727	NA	17.9678596903485	23.384444297476	20.3938810323506	23.549402337133	20.7466181073164	20.8494518063943	21.0632189819284	20.8620829682099	24.3193857733929	23.5675847519008	NA	NA	NA	NA	20.0819056004438	21.4864563032972	NA	NA	19.419289778791	18.9855901615365	19.7778851061159	NA	18.1676965101674	NA	NA	NA	NA	NA	19.7154023015676	NA	18.5716079071263	21.4086332136841	21.8788058234336	17.1088974864587	19.8430107094163	18.877254049901	20.638956226853	20.9713535214952	NA	NA	19.9463087577284	NA	18.9120719484612	18.2277089654307
O00471	24.487090312069	22.897627758504	22.7106821197854	22.3188157217417	20.9833658028719	17.3202999408731	22.7511747600371	22.0119954481687	22.801973640039	22.9783136128805	24.134779736888	23.565034312862	23.1168300460883	23.505290139505	20.3711915885189	21.4608955258338	21.3301979922381	21.9898077286461	21.3112109235666	24.514341692079	24.2070644171601	23.1364305799998	22.5727820983751	22.6208112690732	22.3677954557471	22.5316596340108	22.5490435531623	22.0331093056086	21.1205147204697	22.4081639626212	20.982831288967	23.0048903402996	21.7371997846942	23.1659210043231	21.7651017491054	23.1576174870618	22.6079673800819	20.5578460110992	22.802382015262	22.3921391256996	23.2078293217781	21.9111949212577	22.5251834700616	22.4959001482411	22.1361432176171	22.4751344352534	21.9240650269683	22.8835434030703	22.979380683936
O00478	25.3019942397607	24.8462320852581	24.4000490423386	25.3242030858164	25.456103711031	23.6845833155361	24.0646821274516	25.7765558837691	24.3017588518379	23.7089704864943	23.9680017201599	24.9596139881103	24.7959202558993	24.0791530856966	23.9114250165407	24.4267827881661	25.4209612423654	24.5800486237727	24.0476740768554	24.6611548879509	25.0228216996995	24.8186059068861	24.3134541735466	24.6251471359802	25.2143777284538	24.8956061698937	25.0743269064303	23.9580910125705	25.1514292209903	25.5942646994483	25.7308323033757	24.649073994301	25.4726658717957	24.6549243400638	24.7303978366518	26.5731131934173	26.133255830505	24.4918937113779	24.6725612207784	26.035778058328	24.8444940043487	24.6293467164879	23.9278578443824	24.7187339239054	23.6741118947393	25.3072327807569	22.9136205793178	23.8704999081535	25.693121254826
O00479	26.6075668665211	26.2963278204858	21.4243888394748	23.2546343627987	21.8805323415985	24.9264252318879	25.8384228961424	19.152617910352	23.0855639405931	29.2887414109397	28.7036860914396	28.4403776780322	29.2915150259393	26.0745540503975	NA	24.3732419291008	NA	23.6422763593333	25.9818999075169	24.1575918190406	25.8007473346129	NA	25.2606147095953	20.9398424983548	27.2300817622555	24.9446595035428	24.8609146152337	24.9310152823987	25.7563365798231	23.4117971073048	28.1083333933895	NA	NA	NA	NA	26.3618297453687	NA	NA	NA	21.4135590698632	NA	NA	25.5375377922925	23.3066414623633	NA	25.4592379794011	24.2610558609607	26.7223453240327	24.0386417134207
O00481	20.6606717090968	20.5570989933367	19.0737173454453	20.2827344491391	22.6340665056906	20.5571363741093	22.4334075679592	23.0938840885972	21.5829165910338	19.8836631957471	21.6460291111549	21.3294821544998	20.1991108534398	20.1540364450112	19.3727422538292	19.3373646344095	21.1584853449948	18.5259780414307	NA	NA	21.8860506360215	20.0347461560144	20.8540089753269	23.096321429825	21.5010126269104	22.6539262981665	NA	19.9782223997253	21.9102867264233	18.8275773476766	21.4011477727735	20.0546567063181	20.8753147412253	18.5301845550805	21.6397601483127	22.6323207298758	22.70756533159	19.4979596371709	19.4981880976089	22.6897427016261	21.490567220506	18.9595814953701	20.8596297369965	20.9035470063777	21.240285179156	24.0218171567916	NA	17.8788331040563	21.4063173010213
O00483	26.2820355119581	27.3989327305047	26.4443366902388	26.7617229013804	26.4884019994601	25.4660722852143	27.422184185331	26.3407874545733	26.8933869095754	29.1086741571423	27.5161422391701	27.2028859073122	27.9531965938865	27.0346632153734	27.5622101136453	27.4902439611316	26.8038296183269	26.6376597596166	26.8887041030876	27.2128702013519	27.1347175573682	24.1555817045779	25.9161595227126	24.9165713740755	26.1365462548791	25.8762806365649	27.3312217604287	27.6286263197582	26.2449944690759	25.5539674742059	25.8230137236104	26.3976703834429	26.5893036307608	26.0764904012097	27.5581919796869	26.5518175579436	25.0635275385885	26.721610530012	26.7291773620196	26.1691743903213	27.9396551387478	26.320871031395	26.3320533869083	25.9602339366733	25.7208037184897	26.7839929417926	24.3508161065637	26.959813361456	25.4971075688026
O00487	25.1655824502794	24.1369605277035	24.6401142969515	24.6804238918376	23.3158340162062	23.5473154654909	23.3401271399036	23.7215531576757	24.3861108403536	24.472118310655	24.7793115725765	24.9824413912126	23.0712455972535	23.6399468602129	23.0612133293842	23.211050545502	24.1826247224814	23.6511013306479	22.8712004827363	25.2133897622943	25.3385330723082	24.9044447132058	23.9114188432873	23.6826829020183	24.7729511420927	22.8974620710767	24.3478411770229	24.4747549234982	23.0489378827766	23.3336346753992	22.6793329614755	23.6146355440556	23.6211066264282	22.8372655280666	22.3614930715261	24.4421717653619	24.0462807433788	24.3347785208572	23.7430482529474	22.0199563774148	23.4456036840116	23.5429539930575	24.1008807429622	22.7005546696827	21.840129469042	24.4110113498631	22.7496630500483	21.6990414939472	23.1618082853248
O00488	NA	NA	NA	NA	NA	NA	NA	NA	NA	NA	NA	NA	NA	20.5109952808945	NA	NA	NA	NA	NA	NA	NA	NA	NA	NA	NA	NA	NA	NA	NA	NA	NA	NA	NA	NA	NA	NA	NA	NA	NA	NA	NA	NA	NA	NA	NA	NA	NA	NA	NA
O00499	22.9606798102938	21.9053534472535	20.5371472291344	21.548890894554	21.3848036802587	NA	17.8563234046587	20.660882522407	22.7827915159434	17.3959853894382	20.6262189457223	21.3408569705666	21.001009943905	22.0998129432591	21.5792095997312	17.9752188209385	21.3000561039985	18.5805717481629	22.0380849453278	22.5336825884548	22.653256734512	20.9901555394385	21.2318446891214	21.0246291377052	22.2826297130563	18.9277508493164	18.2651175849627	21.7658107992923	22.2701807798797	21.4967280657901	19.9786574062211	20.9815656020134	21.2877920571192	19.9360349587414	19.2760487159901	21.8173288241523	22.5494742055994	20.8482273234525	20.8294296800281	20.8074253599639	20.8909274481785	23.1163118878678	21.6016396290659	19.4371542565714	NA	22.0955722724634	23.695955044459	23.0583536628722	22.4641199936802
O00501	26.7453250529055	26.9130714610986	25.4536529150465	22.7922700519928	22.8073264655676	NA	22.5481461334905	23.8841043512481	23.9983009485495	23.6750740911689	24.9017688114726	27.789751050724	26.8745076572354	23.5490394366759	22.8345763596094	24.2445446147679	24.982388205742	26.2019322141996	23.9708359512231	24.5347438936557	23.4817780075564	26.9767523159211	24.0150972887135	26.4560806071756	25.6926580072712	25.1813588445458	25.7176284107128	24.8674920399465	26.2325616322413	23.8945558676542	26.1328252542475	25.2861431398648	25.4521160962302	24.9169394747466	24.3604864616761	26.2412950155545	26.0157502504747	24.408500748831	25.6612498701817	25.1551489696181	25.6557283120718	25.5963625836881	26.1498717567682	25.7272804964158	25.1885833006315	26.233730793852	22.7871864685521	25.1941297221202	25.8732289733957
O00505	24.1973248372412	24.2825283346825	23.5957758912137	23.3033410081908	23.8009728589863	21.8516139258536	22.8091728309061	23.3363361565018	23.6346663387429	23.5522354487639	23.0544438028335	24.2623621417954	24.2233393223583	22.577916653672	22.9031257032774	21.781356906628	23.0825371948627	21.957066741974	22.7997626859117	24.5115255526758	23.9461210617361	21.7449519681753	21.6287328834514	22.4773402797833	23.4772212219435	24.5411507393875	22.2270837655009	20.656990494669	22.1833526980901	21.9605439782527	21.1514056857974	21.7610986853351	22.0067250956987	21.7082376495527	23.2411395871584	23.1234330339492	23.9571709796315	21.6026656380432	22.7840115106549	22.73011217782	22.9697543273652	23.7969895650686	23.6518268738424	22.1250795352269	20.5175141326247	23.5098244525386	21.6146244335557	22.3884158138739	23.9767274307374
O00506	19.4699167468989	18.5649276654994	18.4057538883163	NA	NA	NA	20.7678704968951	17.6011921865624	18.8010276961754	NA	19.8563352731032	20.5702543279515	18.1576121219267	20.1932843650165	17.8256236095567	NA	NA	NA	NA	19.8152021723724	NA	19.0230563930071	NA	19.0490845019584	17.4741248693094	NA	15.5683527436466	NA	NA	NA	18.5349910688717	17.5288117835547	18.3656496296931	17.6223815703596	17.9805588225108	NA	19.8331377916694	18.8523716344682	18.9255414602571	NA	19.9877392015777	NA	19.308060597102	NA	16.295638787913	17.7026631866519	NA	NA	NA
O00507	NA	NA	NA	NA	NA	NA	NA	NA	17.3965572065253	NA	NA	NA	NA	NA	NA	NA	NA	NA	NA	NA	NA	NA	NA	NA	NA	NA	NA	NA	NA	NA	NA	NA	NA	NA	NA	NA	NA	NA	NA	15.0006429819019	NA	NA	NA	NA	NA	NA	NA	17.2726024817252	NA
O00512	22.1180967491806	NA	NA	NA	NA	NA	14.992932898149	NA	18.3057422732878	NA	18.4677584282691	NA	NA	NA	NA	NA	NA	NA	NA	NA	NA	NA	NA	NA	NA	NA	NA	NA	NA	NA	NA	NA	NA	21.917975778335	NA	NA	18.8919478160183	22.0197863254716	NA	NA	NA	NA	22.7610888677049	NA	NA	NA	NA	NA	17.4471308551484
O00515	NA	NA	NA	NA	NA	NA	NA	NA	NA	NA	NA	18.0756820648582	17.368668372365	NA	17.5223136011609	NA	NA	NA	NA	15.9637543242942	17.776188438805	NA	19.1332275392442	NA	NA	NA	NA	NA	NA	NA	NA	NA	NA	NA	NA	NA	18.3233773797659	NA	NA	NA	NA	NA	NA	NA	NA	NA	NA	NA	NA
O00519	23.4194037214511	23.6958866527673	23.4695758998377	20.1063063353124	22.3396450027335	17.9259458110271	23.2343823520537	21.5296223425369	21.4196466897362	20.5467078727638	22.561627161672	21.8872266503781	21.4497812646471	20.3631130033222	21.8134566718319	21.5192448823764	22.2549910285031	22.2727705136794	18.5141884564241	22.5993110916013	19.8575027781932	21.7836368402934	20.3697712103482	22.4596442581985	22.6937154852685	21.6324090922809	21.9879088860716	19.0515589953332	22.8417286441608	21.0500644704415	18.9083200690496	21.7284216500648	21.8397831765953	21.088687884883	21.8792835648244	23.3919226531194	22.8967175458004	22.2857932003949	23.3212282120181	22.5814923643223	22.0686884202669	22.4293268551656	22.3492867588106	22.7257873471989	20.560968117106	23.4714028816066	20.3503751386176	21.8718614251928	23.2446742486251
O00522	NA	19.2587886601653	NA	NA	16.1426533459383	NA	16.3174954173396	NA	NA	NA	18.7063138703795	16.7527429853671	17.7625312377422	NA	NA	NA	NA	NA	NA	NA	NA	NA	NA	NA	NA	NA	NA	NA	NA	NA	NA	NA	NA	NA	NA	NA	NA	NA	NA	NA	NA	NA	NA	NA	NA	17.927163057055	NA	NA	NA
O00533	NA	NA	19.6585030528065	18.0155599489589	NA	NA	NA	NA	19.0675440659328	NA	NA	NA	24.5786962326348	NA	NA	NA	NA	NA	NA	NA	22.4324931988762	NA	NA	19.3971847482382	NA	16.7284411074633	18.9495735486141	22.4996153721685	14.9989007564644	15.8379710520501	NA	NA	24.7898486996717	24.0930618509139	NA	18.6135812498446	18.4401469449217	NA	17.2595289824056	17.8879777563621	NA	NA	NA	NA	NA	18.2920213566569	NA	NA	NA
O00534	23.5658702417888	23.4321739406949	22.826995336904	23.8289307627136	22.2486377594216	21.1789516113231	23.3920351331008	22.1781325056557	23.9670535322894	22.5673347436349	21.0348378544913	22.7061050353745	21.3361313376667	23.1538715162944	22.3041909753004	22.3490330615762	22.8947863746553	21.0056141969303	21.8923556579018	24.0852231276686	24.015629728043	22.7345634495457	23.4375523681022	21.5837832217238	21.8984653011361	18.7427885901537	21.0306594455969	23.3774731714588	23.8822787155369	23.2885167136176	19.9667047242927	23.5363475395088	21.8858351909271	22.2119007619128	19.3715723166369	22.6773041646381	22.2822985648002	22.9970002076372	22.366548204997	22.7614308383299	20.9325810923984	23.1825721110575	21.4589884645412	21.514039837742	20.2924821975667	23.3546728084263	22.7423526099441	23.2618136955673	21.8325645171434
O00541	20.624312950183	20.7633705769279	22.8673469532157	22.4048102149572	19.972541370502	20.4412001751218	20.4261155851295	19.8977420000071	20.617146989843	21.2668575164207	22.1401391692057	22.0136233942979	21.0972163965069	19.4514491016755	19.8982095245894	18.8590987168822	20.1948548047053	17.6963076994098	NA	23.1273450480015	22.291187253075	20.1467031785716	21.3821000684217	20.1034609150295	19.5535714566582	19.9200189430935	NA	18.8728043310215	19.8476216661838	21.6017765336125	19.9191381949771	19.7545024648744	21.5678617373769	21.992857760133	20.265827576379	21.6514813125694	22.7373405763126	20.051229933529	20.7311122784099	23.0691417505597	21.9675268444197	20.9646141961594	22.0310047329254	20.2900973479229	20.4194005342677	21.5114941168261	21.3602328831152	21.4726723261259	18.8526897857636
O00559	22.0977693210372	20.4700466738948	20.7638044758909	23.5457733899261	NA	NA	21.5647759932158	NA	NA	20.2173822625618	NA	21.1777645826091	18.9441549722313	NA	NA	21.7470733024336	NA	NA	NA	20.663679545002	19.289377094958	NA	NA	21.2427220008168	NA	23.0709477911667	20.6103406688334	20.3621668437367	20.3988567746207	NA	NA	NA	NA	NA	NA	NA	20.352617325283	NA	NA	20.8279666487901	19.7912742634288	NA	NA	NA	NA	NA	NA	20.8438286704259	21.1798879851987
O00560	25.2571773420946	25.812184643005	26.7174280876633	25.3717412088689	26.0256712947543	24.9178354879225	24.9154859921059	26.1057397672466	23.9899448391784	24.8383580211713	24.9730489153614	24.5026562712919	25.2407637133888	24.7764580288684	24.6492183781432	26.5154459334998	24.9086022073767	25.4196113134177	25.0302883580332	25.996608882082	26.9586949996559	26.0569861833676	25.7040196377419	25.9128939401528	25.4174819343536	24.1902700275652	25.3048533091421	25.4020106967748	24.9889769050213	26.1501318552556	24.9669581612508	24.4767226855988	25.3047104850447	25.888903943412	24.6526951211765	25.367405030784	25.5301335604964	25.0430276867054	23.858810005344	25.2295087925832	24.7156096266567	24.2650223671437	24.9504000842954	24.2711971237424	24.5630662799277	26.1211667480537	25.4833594237026	24.9407105430628	24.8588798752072
O00562	18.5864443273375	NA	18.1014599903848	16.8872619378565	NA	NA	NA	NA	16.5148067448697	NA	NA	NA	17.0622920695181	NA	NA	16.39435095806	NA	16.9185825463792	NA	18.6918768036816	20.7637655130474	NA	19.9480833341177	16.3792795146656	17.1595197315784	NA	NA	15.1201881320527	16.4251247775575	NA	NA	17.0726403744331	NA	NA	NA	NA	17.7096061776021	NA	NA	NA	16.6045983101592	NA	15.7780528965707	NA	17.5704398249378	16.5944117028916	NA	NA	NA
O00566	19.6187986946934	20.383533067542	21.1186520090413	21.2264717986187	18.9431701051203	NA	19.7999088907514	19.7461690075591	19.0305874386584	20.4355099294765	20.3640272804882	19.7986869241079	21.2925182177395	17.8817458739944	NA	19.9391867636581	NA	NA	NA	20.6354247686397	19.0881074677218	20.342217709576	20.1327119334377	19.1387992699511	20.3581016207768	19.532985318245	21.4270506960842	18.3222742710879	NA	20.1043743343386	17.6233501084754	19.3945091448167	NA	18.32337311123	17.6206132268299	20.5545245783528	NA	17.988370289354	19.1139502161308	20.7951418806867	20.5035643971059	NA	18.6381657157875	NA	NA	20.7777048408445	NA	17.6953631737133	NA
O00567	25.2902373176929	25.2026287056006	25.6948953726034	25.5886536606481	25.3453457199266	25.0132244880895	25.2604687801156	25.7313431978804	24.5188802341805	25.4035462889994	25.5216754629991	25.4986484167582	25.7863257287161	25.03837892833	24.296298718253	24.8708138129004	24.9518369981328	25.1225171755894	24.5145564384922	25.9301477050377	26.1672130055726	25.2532539056494	25.0684323090084	24.687729767095	26.0190078381755	25.5889768806972	24.7235151133569	25.2719164941642	23.9925621624248	24.8235313702658	25.1014442392239	24.5535634371882	24.0161329284746	24.8417093448518	24.7375487200774	25.2792813975724	25.5874112671495	25.1163986545473	24.6348543755209	25.4796982601125	25.0239275522926	24.354788786301	25.0147466339693	24.8636079913343	24.8827804215242	25.3015568950092	24.3485916728584	25.6868753273387	25.5545997129426
O00571	24.849367916446	24.4231793631007	24.8031884072427	24.8108242097836	24.54258245897	24.1218534303741	25.2384303030137	24.6232885685141	25.3201310852189	24.9492087822739	24.5826820056833	25.3238208620865	25.7690169516015	24.9194664481154	23.762142264828	23.6335610001807	23.2019544720598	24.332939982371	23.3815129601788	26.7390020491773	26.2809138184096	24.3189867667832	24.397604313414	24.6802635592596	24.4168506409491	23.099447082759	24.1671387802096	23.2768077109998	23.9070554175978	24.4502775395326	24.1611769246078	24.0685187479294	23.3037903718486	24.0294936611503	24.0177860748237	23.8174385249612	25.252124258177	24.1166622681101	23.8555123070352	23.6637086618386	24.3422157497813	22.6299959659482	24.4784991946087	23.1267111083326	22.3963825131387	24.2211905541361	24.6612763790605	24.3757456804352	24.7012241085714
O00584	21.8661083349823	20.9433394560249	23.7103964180694	23.6262443262104	23.5943295281715	23.354829424174	22.7592749817586	23.4337772501444	23.8813124790447	22.2355353499119	21.7550739869166	22.8495148125003	22.3158657817619	23.1740264897597	20.4992572690885	23.0489316997959	21.6775343687674	22.5194347390425	21.3489072047752	23.7237541160522	24.5043163754038	23.1333559224925	21.8438305343512	22.5982783252532	22.0048687195851	22.5649286445273	23.065478897703	23.4819763936563	22.6338197923544	23.6740853964143	19.3761007836427	22.921522965461	22.1637403245818	23.7573290897148	22.3530107311151	22.5941406219322	23.7920924516347	22.4143297792931	23.5988218321786	20.4752664717388	23.1762624376426	22.4082580853743	22.104132271158	19.4651607693076	23.1648617122337	22.298137543258	22.3293198858228	21.0336099112548	23.350184469688
O00585	NA	21.4821407121862	NA	20.16284215423	NA	NA	24.8044846492616	NA	21.3844612781863	NA	NA	23.6796566616389	23.5061341055357	21.839612866005	NA	NA	21.6029893930906	22.9507670263996	20.269213143544	22.871376589941	22.735093596747	24.8358770952125	22.8388949378658	24.7746785770522	25.3546534107608	NA	23.6585450125643	22.826223531014	23.1331771934633	23.7646487233336	21.5257711781729	23.9670361367564	23.3432127285648	23.6019070780819	22.9759072358102	22.8328352980142	24.2625945524244	23.1504529177368	22.0515803338308	24.4180128158403	NA	23.1957353079326	23.254955482334	23.188361361046	23.2724267491738	20.2014433945098	26.7321761572563	25.583769750466	24.0676054655908
O00587	21.5577773887215	18.6467728578766	NA	NA	20.808381225306	NA	20.9956454603639	19.8916498558339	NA	21.0347137940792	NA	19.7813717041858	18.9586998351598	NA	NA	19.509577575796	20.449251347382	18.6300859446499	NA	NA	20.6480036885403	23.9351299829645	21.0685172018549	20.9690470551888	20.791536711222	18.5964214442978	21.7849040835279	NA	20.7605102633071	20.7679457213	20.9302451125931	18.4054594819881	21.120050302168	20.2328024264393	18.3386279164753	21.3672555063254	21.2864808390934	19.6956145664155	20.9457620084384	21.9883246452472	20.6012325661425	21.3166843332412	21.0069387926227	18.3293357585155	19.1229286016955	20.6611780809469	17.9068688320864	19.0958554224919	NA
O00592	23.3695417388936	25.030383220975	24.254534896302	23.5654610090135	25.9580011320983	24.6849871120555	25.7750065531072	26.0592194796792	25.6941330506016	26.9980657181051	25.3545899422019	26.1988273856139	25.9285983181333	25.6463047965928	23.9318249812243	25.0837931242838	24.7178651552349	26.7468834085015	24.0386984002895	23.1188693350481	24.9195904679785	25.8545844476698	25.9681457690935	27.3969232925991	24.3419795243668	24.6153895052271	26.1497262843685	24.9904206947843	26.1077182928434	25.9606210723394	25.6363994136079	25.7201495256484	27.4170216334257	26.2489498391095	25.5047127749209	27.4319519997757	26.7611082622552	25.3709735351392	25.9245997187286	21.876186280353	26.0863656685834	25.1500580364908	26.1738579929159	25.9998129423395	25.4991458724135	26.116696357692	24.0935454878109	24.4070864298206	25.4783147526059
O00602	22.8047428460731	22.467512089581	24.2290958310906	24.8592207568429	22.152811339384	24.2015168896158	21.9542906670075	24.6399143162789	23.9418714305564	23.1311127365643	23.2960741028387	20.8896701003843	24.7406217447362	24.5634072581221	23.8335161658099	22.4381239981663	24.7614332380041	23.7885505478062	23.857783583021	21.7465131541636	25.7909736241277	22.8872363291301	24.0551231075372	24.8910850760251	24.551255612221	24.5265143720207	22.6491984701792	23.5778344232478	23.8048232927906	23.684712063468	22.0195143172951	25.3304212984161	25.1039173228312	24.5414772837016	22.8357920194297	23.2164721943068	24.8873062744332	23.5123174191703	22.0316726387393	22.4105522898455	21.4460104298853	22.0075559466576	22.1320303242234	23.0020586885944	24.0235570861718	24.1362650059452	23.3460405069904	21.6529668400031	24.4409851469367
O00622	NA	19.6673200616566	20.9768492758015	19.2249649843487	18.4193999061857	19.2912386389612	19.7936512518898	20.6351322733228	NA	NA	NA	17.9556200014866	NA	NA	NA	18.5357140064385	NA	21.6132019368595	NA	18.5408548243355	21.1317699632627	18.9090285700447	NA	18.4933193098092	20.9034235858155	19.5242413982315	18.2250715783998	NA	NA	18.0646114052918	18.7266396517662	NA	21.1693554008049	21.3564262171008	NA	18.3121050289862	NA	21.899638803934	NA	NA	17.6324363738734	NA	NA	NA	NA	18.5846584050106	NA	19.049162170028	NA
O00623	NA	NA	19.4720920145459	NA	18.1289739303064	NA	NA	NA	NA	NA	NA	NA	NA	NA	NA	18.3355596783515	NA	NA	NA	NA	20.6756781785006	NA	NA	19.6115476903283	NA	NA	18.4443087799123	NA	NA	NA	NA	NA	NA	NA	NA	NA	NA	NA	NA	NA	NA	NA	NA	NA	NA	NA	NA	NA	NA
O00625	NA	NA	NA	19.5749233129324	19.10067891736	NA	19.6778966055057	NA	21.8879892031645	NA	NA	20.5500621448618	17.4685231899966	NA	NA	19.9408020027522	19.7923127794827	NA	21.2394688767802	21.441961337725	18.6911157061803	19.6219835603696	20.4907928338585	NA	21.0250129929516	19.8253444437361	NA	21.9304984236444	21.0260438356232	19.836376468785	19.3044700363468	20.7126071203977	NA	NA	NA	20.5671177284939	21.6422166721885	20.6142049366158	NA	NA	NA	20.1270393316325	21.1127964835323	NA	NA	20.6792889903493	NA	20.8881225494972	22.293979284634
O00628	NA	NA	NA	NA	NA	NA	NA	NA	NA	NA	NA	NA	NA	NA	NA	NA	NA	NA	NA	NA	NA	NA	NA	NA	NA	NA	NA	NA	NA	NA	NA	NA	NA	NA	NA	NA	NA	NA	NA	NA	NA	NA	NA	NA	NA	NA	NA	NA	NA
O00629	25.8978928115672	26.0976436770806	24.8388327550492	24.2739122705569	24.3688980097901	23.1469519605929	23.4344772728774	24.3234334703553	23.7181446908288	25.3190077325987	24.5145712612003	25.1180709121133	24.8946197112891	24.8121397922202	24.2098306543038	24.2759242120794	24.7843337770701	24.7363023178361	24.7894901275163	25.7523701315404	25.3862666397455	23.1986417077082	24.1939401313854	23.2421457332536	24.5909349108563	24.1005701825573	22.9587447812815	23.4919448583413	23.5661506789753	24.4483672547657	23.1786474806291	24.0512538038351	22.6063370029773	24.1193391274574	23.4419357553731	25.2816638300129	24.5742860950186	23.0442416232906	22.8754327116632	22.9980211114313	22.9730378706566	24.1417618680847	24.7811942415974	23.4621970285686	21.7115031680933	24.6510120475979	22.5252708611477	23.6346564006166	25.3595608682379
O00635	20.3428460317808	21.5870764671441	21.8752516038122	21.8102558175165	NA	18.5270303449513	19.5711702100435	21.1393045909071	NA	20.8660018864971	21.6204601441947	22.8261416064024	20.8060679055594	20.4139999855737	NA	20.6818952275756	21.2630764121156	19.7940334294398	19.5898397049575	22.1761861712088	21.7357133996975	16.2676345306728	19.012303469811	19.4830166210462	NA	19.9937090908426	20.5133030840889	NA	19.0315864584615	20.7006648426306	18.0749470009243	18.978540967039	NA	20.6025046782935	21.3088950036428	21.5413862582525	21.129146323488	19.5634727291566	21.2275065852054	18.5365940506096	NA	20.693048539045	20.6273659589674	20.7974742142705	19.9880659268038	21.3282921739017	20.7487565384498	21.0718616090636	20.9477970782113
O00712	23.5081336640341	23.3291816859882	18.9609630576325	22.2122498091491	22.9670114627962	23.6627600592087	23.9775100556651	23.5887554367724	22.2676205413691	22.0865800914492	23.3817686211585	23.3626592161176	23.4493752802812	22.2134611392702	21.6784498283534	22.4767284432146	22.6963943403563	22.2142807111674	22.2370964219303	23.2734473892519	23.8334146587571	22.8076634544879	22.8683651003573	23.8999653417245	23.6259677578792	25.2129268964692	22.6405531495607	22.1688937039363	23.6267017501599	23.3822196410796	23.7489186639055	21.4923410349901	21.8527237046861	21.9360080909713	21.7423555900858	23.2352084857751	21.7089864693845	23.9109611545497	23.6474331433024	23.0394462984957	21.7799258433576	23.4034023026335	23.9850116121567	21.5331509103634	21.1433808720136	24.0736739930313	22.5650910860674	23.7993796787644	22.3446766445573
O00743	22.7904866079236	21.9782697972466	22.5439255794186	22.8328727914743	21.9444116878439	21.6841098989632	22.9301273384484	21.4090300456026	22.4260652640898	23.8426631564108	22.5462849386723	23.6686983512956	22.0491538153005	22.4606929406095	21.2405810490533	20.999071673692	19.267214929486	18.9565147431635	20.5408207772157	23.1607077977681	23.780340382113	20.7781691739822	22.9607032088774	21.5768656112146	22.5490688202302	NA	21.8302403114664	20.3787234187947	22.3857567421102	20.4976451161086	20.2315407260572	19.5698006399576	22.2134315870822	21.6542224687126	18.4042891977482	21.6765330283049	20.3304668537691	20.6608305879083	18.8107568743254	19.0987432827174	NA	19.2304936888713	21.883219556636	18.4405636427831	19.3499951122276	19.7841066950674	21.3650213320975	20.011691552257	21.5661248883301
O00746	26.7590219540054	NA	NA	19.1794432889632	NA	NA	NA	NA	NA	NA	20.0608500561636	NA	NA	NA	NA	19.597881416549	NA	21.6357636868218	NA	19.3060916780876	NA	19.2622578457632	NA	20.5457199836593	NA	18.8340162185089	18.8493264093173	NA	NA	19.8128825844748	NA	NA	NA	NA	NA	18.5935215131634	18.664462822756	NA	NA	NA	NA	19.8335610748612	20.0197585710479	19.0472582738388	NA	19.1464069068771	NA	NA	19.0157984561573
O00748	NA	NA	NA	NA	NA	NA	NA	NA	NA	NA	NA	NA	NA	NA	NA	NA	NA	NA	NA	18.2142587327494	NA	NA	18.8074682844038	18.9581272499651	NA	NA	NA	17.0547935980474	NA	NA	NA	NA	NA	NA	NA	NA	NA	NA	NA	NA	NA	NA	NA	NA	NA	NA	NA	NA	NA
O00750	NA	NA	16.5386395185376	NA	NA	NA	NA	17.3841036478287	NA	NA	14.4624651216388	15.6902099974594	NA	NA	NA	NA	NA	NA	NA	16.5724411432096	15.0319991588219	NA	15.7534248368855	NA	17.1055713341903	24.5859189801435	NA	NA	NA	NA	NA	15.4194985082123	NA	NA	NA	21.066408161851	15.3952807923485	NA	NA	NA	NA	NA	NA	NA	NA	NA	NA	19.1498784293681	17.9875483517425
O00754	21.6627612349899	22.0619739697136	21.4169009533547	20.4940444324193	16.5503829013634	18.1533582080901	19.5809410967669	20.5188073982902	20.6652248584381	21.5552430959136	NA	20.3914297270598	19.9540925744813	20.6502917678184	19.4877124390077	19.2726131769435	21.260027111588	18.990990269046	21.157465186512	22.4216581180795	22.8780232173326	21.9456243103997	21.5985682843401	21.2530927272328	21.4183138716526	21.6513874374885	21.5021382828822	20.9646445132405	19.7525160243673	22.1803359508703	20.9490770749475	19.7012361865825	19.5732702887516	21.1231936184247	19.6698857322279	20.777458892283	21.579235452754	20.1594024505347	22.3131408668977	19.445628617745	18.781005702668	20.0496391500573	24.6333511647344	20.0183201063265	19.4532666187217	20.3131393019714	18.5716271843664	21.7377383844216	21.6793523856127
O00757	22.8597703595957	23.7475109169517	22.169944934584	23.6992569213563	NA	22.2008274002938	22.8204015481069	NA	24.3429646222681	NA	22.1056387373301	NA	21.9931937816234	22.6528499646564	NA	23.5936946052944	21.5064423276603	22.481391658225	22.5972779263726	23.2660226532447	21.5354084040396	NA	23.3547938957387	NA	18.3222208051168	21.9116820149259	20.3822453276241	21.9282744904146	NA	NA	NA	22.2415651462515	NA	21.6923002774612	NA	20.2844649826985	22.026767548425	22.1352379823309	21.6013051278206	21.4714162220663	22.3924568153762	21.7267232345118	NA	NA	20.4884580482231	21.3559328682286	20.0918142148354	23.5034819306801	22.000676041061
O00762	NA	NA	NA	NA	NA	NA	NA	NA	NA	NA	NA	NA	NA	NA	NA	NA	NA	NA	NA	NA	NA	NA	NA	NA	NA	NA	NA	NA	NA	NA	NA	NA	NA	NA	NA	NA	NA	NA	NA	NA	NA	NA	NA	NA	NA	NA	NA	NA	NA
O00764	25.8111804886093	25.4848581105053	25.3584794314701	25.2985727893867	24.052109019912	23.5213792655971	24.5749773820444	24.0139959529979	26.5477903256151	22.8578898612031	23.1552247908164	24.5530992870223	23.7475332878859	25.6907803493133	24.6431563482403	23.4529639363191	24.0510246797308	24.2035984949796	24.553630266	25.013116955395	25.1464095369651	23.299571976847	25.419242553182	23.7833776854203	23.2960867937073	21.3298822388352	24.2364392533045	25.1885260815158	24.42728070415	24.4842457017282	23.6275922522336	25.805950864604	22.5397527288265	22.6332489011724	18.9814626445086	20.9602317926977	25.5443709308766	22.318541954262	23.5666080317848	22.6881599065515	22.7787001380234	24.478028845052	24.979106640645	23.6945372426302	21.909105006336	22.9459472918681	25.4164819512943	25.5340273621511	24.8395729604207
O00767	20.5269315651707	18.3258431282522	23.4223570295321	20.2728102996268	NA	NA	NA	NA	NA	NA	NA	21.7593634171176	22.5609775138119	NA	20.1883099508605	NA	NA	NA	NA	NA	NA	NA	NA	NA	NA	21.6057478243045	NA	NA	NA	19.8760548129482	NA	NA	NA	NA	21.2214209513913	NA	NA	20.4341072068516	NA	NA	NA	NA	NA	NA	NA	NA	NA	NA	NA
O14490	NA	NA	NA	NA	NA	20.1065516119843	NA	NA	NA	NA	NA	NA	NA	NA	NA	NA	NA	NA	NA	NA	NA	19.4867446775331	18.9817055864754	NA	NA	NA	NA	NA	22.9610192645281	22.9577883532357	NA	NA	NA	NA	NA	NA	NA	21.7088729356293	NA	NA	NA	NA	NA	NA	NA	NA	NA	NA	19.3590763543101
O14493	NA	NA	NA	NA	NA	NA	NA	NA	NA	24.3600861617223	25.5132092037679	21.5918126292424	20.6755601823412	NA	NA	NA	NA	NA	NA	NA	NA	NA	NA	NA	NA	NA	NA	NA	NA	NA	22.5884101491325	NA	NA	20.8677892273513	NA	NA	23.3037432756325	NA	NA	24.8550854891912	NA	NA	NA	NA	NA	NA	NA	23.4869097815656	NA
O14494	24.5194368262633	22.42963415429	24.7478227241944	20.1365044322809	19.9573364594147	NA	22.7646327326275	23.8678583609168	20.4683280175519	NA	NA	22.9116224283756	21.7854424924989	20.1396114934179	19.5224663805886	NA	20.277844138431	22.5455941984683	23.8642318858659	24.0349877478804	24.3486545891385	23.8736571498387	21.9109631745449	22.040446983252	20.9422750309587	22.6726840183317	22.3177440722889	22.4804913312985	21.449790288632	21.5192190608001	23.0514528177214	20.2716821389307	NA	22.4787153605237	NA	21.524388975723	21.8393237899342	NA	22.2456868865921	23.2582412947302	21.8887820262494	21.5869598727344	21.5341165803211	21.6731327804253	18.0798682039081	23.2649017670157	21.8368419653199	22.4240689234899	22.6057440425352
O14495	25.8320737374663	25.6496852827489	23.8890119516509	23.4155750643357	25.020914939084	22.7568021262392	24.8835287396557	23.3104916749754	23.177933649811	24.5911269536195	24.6712309486945	23.992331138808	24.1436982021682	23.2603456674107	23.1584775375656	24.8727539436082	23.9927465069722	24.0141140747978	22.1935846724524	24.3249079189987	23.4627585959047	24.7539133341247	23.4916458535018	25.8417013415345	24.9543524638265	24.9162985162623	25.4766070880347	25.7277477260082	24.5208656808168	24.7878186339209	25.1395490091262	25.1696208969111	24.559684187966	23.8822710253321	24.3754831269994	25.7682707124697	25.0505240197036	24.5652962898154	25.0206710797672	25.2571545137558	24.7722027706938	25.425846809104	25.8266084354508	24.9891627160677	25.0946836346539	25.8697174516153	23.9727315703946	24.7894901275163	24.6443645711095
O14497	22.2303489270779	22.1490163347509	22.2625092949298	18.7163543813993	20.4990624413252	NA	20.973474797194	21.9396569601827	18.709874183258	21.0939580832096	22.3020388845149	21.7362251139794	21.7886753114188	18.9127419351845	17.7940744343321	18.1460096136502	19.9313871015167	20.3077924269202	16.9339181672524	21.2288416064176	22.1284649025944	20.2230950076342	20.8037739319955	20.7497779071673	20.2457629860122	21.5098711365687	21.0633255149458	17.1427419860035	18.1059948100359	18.9236791225758	19.5657392626821	19.2673682096922	18.0669216505624	19.6544939312548	19.6142028387191	20.7702342480281	20.603204170317	19.4957789004039	20.2175668187799	19.1317685402144	19.752380528937	18.284873159681	20.6525137001136	18.0844620680168	18.1393567908597	21.5245779721767	NA	19.8010614173194	21.0526156778375
O14498	23.8467988117413	22.8202184647164	22.0792774305828	23.0819337807426	22.9765831133867	20.8051622523605	20.6592690023885	22.1905096879136	21.4756988258955	21.9332192321723	22.6329919888058	23.1841371571158	21.8928700160612	22.4858148722383	23.0393270225248	21.2165452240026	22.0417647403331	19.9251460214807	18.1094670582194	22.8254076393553	23.2221107447914	23.0463276563661	22.9765396437203	22.7405478019391	22.7943552698861	23.5254197744916	23.2420205175386	22.7382262984233	21.966962500993	22.4665660645993	21.299276898407	23.4451692846203	22.3556292370163	22.3470695718581	21.4812623242298	23.22108565971	22.5460326839961	20.939008446542	22.68494406381	23.4851095930746	22.1049457047912	24.1942162004791	24.3030333494702	22.0494454064769	22.4307109315102	21.1491988776903	22.8886135616355	23.8389657124351	22.2729835650171
O14503	NA	NA	19.8917504176156	18.9978499739458	NA	NA	NA	NA	NA	NA	NA	NA	NA	NA	NA	NA	21.2679476464293	19.0017561145433	NA	NA	19.4052622330642	NA	NA	NA	NA	NA	NA	NA	NA	NA	NA	NA	NA	NA	NA	NA	NA	18.5901176618363	NA	NA	NA	NA	NA	NA	NA	NA	NA	NA	NA
O14519;O75956	NA	NA	NA	NA	20.0251591129584	NA	NA	NA	NA	23.9557889447606	23.2975225601636	NA	23.9621117351816	NA	NA	19.0432334301378	NA	NA	20.803723908403	24.0309790328651	21.6286778686389	NA	NA	20.6603677956824	22.7156102179878	NA	NA	NA	NA	NA	NA	23.119516154235	NA	NA	NA	NA	NA	21.1845376727019	NA	NA	NA	NA	NA	NA	NA	NA	NA	NA	NA
O14521	20.7142072495309	NA	NA	22.2816795536805	23.0939469268017	NA	NA	22.0831764879108	22.6094530325271	21.7683027563575	NA	23.7852852834031	23.4124381015261	22.6511472670818	NA	24.1215526124579	21.0119423669949	25.2908171667976	NA	22.8939551918135	23.9914824879885	20.6602399843505	NA	22.5927440936649	NA	NA	23.3047837751931	NA	NA	22.2171252899295	NA	22.011787725342	22.2538038456632	22.6900094821466	21.9144525030745	19.2811589656331	23.7585812252731	22.5098733626481	22.834228337088	NA	23.2212368391733	20.7084469472988	NA	21.0268272625802	NA	NA	NA	19.3785785954819	NA
O14522	NA	NA	NA	NA	NA	NA	NA	NA	NA	NA	NA	NA	NA	NA	NA	NA	NA	NA	NA	NA	NA	NA	NA	NA	17.7283147434601	NA	NA	NA	NA	NA	NA	NA	NA	NA	NA	22.0564483451932	NA	NA	NA	NA	NA	NA	22.3537427536778	NA	16.0814048927337	NA	NA	NA	NA
O14523	20.9012231461545	22.1361486862874	21.3842220328996	20.8481601384235	19.8863485573873	NA	19.5215187558598	19.2269088231058	NA	23.1151495321391	20.4165282391508	20.2815888546116	21.9038496533667	18.1279364445682	NA	18.2996798166338	19.8625796389165	NA	NA	19.8836584800649	19.6838336147206	20.1280815669796	18.9853968276079	19.6547950991674	17.5855678321018	19.4347361483317	19.1572837569294	19.7789929692422	16.5256917001932	19.6700672776582	17.7619838715098	19.0672389006338	NA	17.7753008958597	18.0761928409711	21.6471814940319	20.504364948352	18.4026433278003	18.6440273002026	21.0571299805583	21.1830075142354	19.5502431557822	20.0645797173537	20.0957017432077	19.3933059873805	21.4006974899395	NA	19.4187208608653	20.0592671886193
O14524	22.2662917353277	21.5725483478955	21.592825734548	21.0762068814121	20.1970931103969	NA	16.0290448031573	20.2848643408426	20.4314090781043	22.3327189427664	22.119748827677	21.1343084993054	21.4665053523521	NA	19.8877730480631	21.3623703611806	20.3532961896554	21.3230379405052	NA	19.9904613153175	17.9394409736506	NA	19.06311331266	20.7006720636583	17.8414495382347	NA	21.2430504281436	NA	NA	19.32836990765	NA	22.0831955966923	NA	20.2278423958201	21.0717414663212	19.2072027906269	18.2497912993311	NA	22.2907502438248	20.6907751406872	NA	21.2890587402512	21.0175924901418	21.3053842344577	18.7490756186437	21.1948690339033	NA	NA	19.7839221258214
O14530	NA	NA	22.3793120398383	20.9557325532704	NA	NA	19.7830988010171	22.3945824620414	20.4938217398124	22.0018421309566	NA	21.9268145941324	20.1145261270752	NA	NA	NA	21.640648490558	NA	NA	21.8436652569109	23.137263430147	21.5429385333986	21.2896715665063	19.6580819586651	NA	21.4593629751506	NA	NA	20.0382684172951	NA	NA	20.2234560788457	20.8383627483297	NA	20.0525861750272	NA	19.8636352541971	21.3018036340327	20.323553590642	18.9568617731677	NA	22.6005517581254	20.7504950259163	20.9176478382717	NA	22.3461863235094	21.1239118600949	21.4458500704887	19.455255472555
O14531	NA	20.3561526259575	NA	22.2173343521173	NA	20.0861040939478	20.4016887880468	21.1128191747608	NA	18.4092254519839	18.2441981737011	19.60614968526	21.1685027001487	NA	20.1811451151998	21.7753668689245	NA	18.5445973265054	NA	19.0408205967987	19.9812362010435	NA	NA	NA	NA	NA	NA	NA	NA	20.3207376713383	NA	20.5353815359496	NA	NA	NA	NA	18.1312736549972	NA	NA	20.364223676716	NA	22.263333728017	NA	NA	NA	19.8616798379021	NA	20.3968095132708	20.8478357510131
O14545	16.7662728551832	NA	15.6370639904866	20.6171620252585	NA	NA	NA	21.1364298696852	18.3560807032939	19.5843954610022	19.9870075080399	21.9743992022992	23.0848496203736	19.5364243285375	NA	NA	NA	NA	NA	21.4841636760481	20.6385363342929	NA	17.3237677764784	NA	NA	NA	NA	19.1380540243718	NA	NA	NA	NA	NA	NA	NA	NA	NA	NA	16.9077988173909	NA	NA	NA	18.6803542615494	NA	NA	20.6250707812519	18.4601841454213	NA	17.6673514171515
O14548	25.8424850808967	26.0728754881468	26.3860831560723	24.4471158771487	24.7446481837376	24.6489788362762	25.0635621772684	24.5246603360717	24.0902926670987	22.7858035955504	24.2777349527818	25.9688342227595	24.6380493596864	22.909632934979	24.2823168321626	24.2302641666112	24.4829016976945	24.2539339106826	23.7842680056429	24.6804825688936	25.4436927994874	22.3015212794176	24.0967873049884	23.3280440961467	25.1858799697061	NA	25.1617911370561	24.1400643032563	24.0060097239533	24.1338280505258	24.1080985742141	24.8078788330139	24.4974626619203	24.370138324955	25.1524181925531	23.8825404022313	25.2445375737115	24.0765964114092	22.214580750766	24.0342043717204	24.0759150174244	22.8537103206866	24.9957699741085	24.4233512633789	23.604647624452	24.3982682962617	22.8300952900055	23.9002051437301	23.6028901109301
O14558	26.6671322960031	27.8624632425395	25.2362848860572	27.4976503102465	25.5781043461213	26.7035414258345	27.9318053208653	28.0517045305588	28.0702169530969	28.0034520210577	28.0645573202087	27.3956075677991	28.0782821457134	28.837622870468	28.3453526013998	25.3961477688886	26.6190248528196	26.0377518428522	25.5598467364611	29.3669404676127	28.8728791614727	28.1492452153284	27.0068144958963	26.1584689026846	26.6054140230406	25.3701609471498	26.0633176586935	27.4619448186513	28.2931362619969	28.945974415195	25.7671056292645	27.7833186859181	27.4600023099036	27.0496253688052	25.6005459311451	26.8475066188743	26.2010298887649	26.0752855363671	26.2799090776576	26.7429714287055	27.3426501591639	26.3079760651508	26.4773008429052	26.5138447481604	26.0078293256434	27.3178492232394	29.2773825333316	27.5087390917073	25.8807344912032
O14561	26.3437331665433	26.7397553442865	26.3381560468364	27.1805810701761	27.0663480412947	24.228092743701	26.817356603727	27.7727863302875	25.6711033085002	27.2440022106623	25.9908343461154	27.3547457144863	27.5579085730178	26.381555527699	27.3523165689087	26.387131346382	27.0713818134841	26.4759579260933	25.9042884099704	28.5946086468684	28.3756484981004	24.0738349531887	28.5885279529632	26.1610136468315	24.5126644244746	24.7569809710625	26.5853289448757	24.3785316972631	26.5240970895843	27.6155713699981	25.3456959075975	25.4741931286369	27.3507608184797	27.6494328952845	25.5019467416282	25.6849322451766	26.9684470559482	28.1570674286926	26.0798545771037	26.8254898128017	25.9619828810721	25.400039801815	25.2384718530704	26.0660018666973	26.5705669333878	26.3429469249465	25.1493412281568	26.7661447518116	27.2355307933133
O14562	NA	NA	NA	NA	NA	NA	NA	NA	20.403822393763	NA	NA	NA	NA	20.1910735838415	NA	NA	NA	NA	NA	21.1633240494061	NA	20.0182350518802	NA	NA	NA	NA	NA	NA	NA	NA	NA	NA	NA	NA	NA	NA	NA	NA	NA	NA	NA	NA	NA	NA	NA	NA	NA	NA	NA
O14569	25.5070486788141	26.2241789721227	25.9229815738588	25.8591753710433	NA	22.4559944431124	24.9210824472763	25.7976885632902	22.8104714476146	23.8622946624771	23.1136270500112	24.5273597772163	22.9903724458037	21.5022026967699	23.7853875462749	24.290488270086	24.1090824302148	24.1910130209013	21.8258566887651	NA	23.3971037118	24.7310468520303	24.7855272232455	24.0157330416498	24.9329340948395	24.5710414393846	25.3414012935088	25.2039048537776	23.5900846325222	24.2350878191239	23.6615036801006	NA	22.8164952105541	23.4450018539754	NA	25.1551471698066	23.676194442051	22.7931374236448	23.2081599359565	24.0977869199568	21.3584977453677	24.9057425831033	23.4926857301857	25.2772613417194	22.3271626046251	25.8630790756222	23.058163960694	23.532885901003	23.383686828258
O14576	NA	18.1863347659285	NA	20.9955042360816	21.0052273861112	NA	20.6786628358665	21.5556700821769	19.8788641167752	21.188649991236	NA	NA	NA	NA	NA	NA	22.1290350353917	NA	NA	18.5098892319864	NA	NA	NA	NA	21.7308829149649	18.9967349375358	NA	NA	NA	19.1890869875144	21.060632513914	20.7347377143186	NA	NA	NA	NA	19.1962969160272	NA	NA	NA	NA	NA	NA	NA	NA	19.1495313104937	19.9204177026114	21.8979733723849	21.1653668281506
O14578	NA	16.848276495043	17.0813442429658	NA	18.6050556354188	NA	17.9115098005467	18.0822741450593	18.2030864234417	NA	18.0553264984891	NA	NA	17.6775769033282	15.4159142553154	NA	NA	NA	NA	17.0793119371288	NA	18.7965265510547	NA	16.8879397885898	NA	NA	17.1073127143703	NA	NA	NA	18.7821407195536	NA	NA	18.4029234877619	NA	NA	NA	NA	NA	NA	17.4429793687296	17.795936098784	NA	NA	NA	17.476504459858	NA	NA	NA
O14579	26.2795027533863	25.9391425290497	26.1004061911941	25.5418768260891	24.3341583354891	23.6991002837449	24.9802198562663	23.7052451757277	24.5207206201301	25.818135448668	24.4081537273762	24.3523149430606	24.6296153704875	23.7906677685036	24.2981358098773	24.5961896999141	24.04921433854	24.2294336278553	22.8867404580451	25.6546885383263	25.7351800103087	25.7129433686176	25.4258936802563	25.3576748181026	25.4678321079943	24.5053962846281	23.4149457312881	25.2788613931575	24.6665014988361	25.8318637474258	22.1899534746459	24.2746086200589	23.6902622677844	24.658961632271	24.0655253413606	25.3468356937592	24.6438420916079	23.3909192047694	24.8404637882525	23.7382692167598	24.6983405577129	24.4930876704105	24.845430023096	23.8540041978163	23.6517838260078	25.3727525410671	25.2224560240175	24.1552404687621	24.969287672231
O14593	20.6513092949594	20.2194806777832	NA	18.6669980214158	NA	NA	NA	NA	NA	NA	18.8950065031989	NA	NA	20.8083826466888	NA	NA	NA	NA	NA	19.9421172747879	18.8957768596152	NA	NA	NA	NA	NA	NA	NA	NA	18.8873369223132	NA	NA	NA	NA	NA	20.2979920899719	19.2228357337104	NA	NA	NA	NA	NA	NA	NA	NA	18.3115144763607	NA	NA	NA
O14595	19.2586596979559	NA	NA	NA	NA	NA	NA	NA	NA	NA	NA	NA	NA	NA	NA	NA	NA	NA	NA	NA	NA	NA	NA	NA	NA	NA	NA	NA	NA	NA	NA	NA	NA	NA	NA	NA	19.7864359244473	NA	NA	NA	NA	NA	NA	NA	NA	18.6090550736789	NA	NA	NA
O14598	NA	NA	NA	NA	NA	NA	NA	NA	NA	NA	NA	NA	NA	NA	NA	NA	NA	NA	NA	NA	NA	NA	NA	NA	NA	NA	NA	NA	NA	NA	NA	NA	NA	NA	NA	NA	NA	NA	NA	NA	NA	NA	NA	NA	NA	NA	NA	NA	NA
O14602	NA	NA	NA	22.5582762228812	NA	NA	NA	NA	NA	20.8154227098869	NA	NA	NA	NA	NA	NA	NA	NA	NA	NA	NA	NA	NA	NA	20.8146798951086	NA	NA	NA	NA	20.5131162733494	NA	NA	NA	NA	NA	NA	NA	NA	NA	NA	NA	NA	NA	NA	NA	NA	NA	NA	NA
O14610	NA	NA	NA	NA	NA	NA	NA	NA	NA	NA	NA	24.3226227833826	NA	NA	NA	NA	NA	22.7317706655793	NA	NA	22.6125779211242	NA	NA	21.8466847869018	NA	NA	21.1196791238612	NA	NA	NA	NA	NA	NA	NA	NA	NA	21.1368877604586	NA	NA	NA	NA	NA	NA	NA	NA	22.5272326104376	NA	NA	NA
O14613	NA	NA	NA	NA	19.4834440088474	NA	NA	NA	NA	NA	21.2099866745228	NA	NA	NA	NA	NA	NA	NA	NA	20.9176936599876	19.1451982866008	20.6835964842353	20.3308308935424	NA	21.3424666032914	NA	21.3116399599125	NA	NA	NA	NA	NA	NA	NA	NA	NA	19.9394507359236	NA	NA	NA	NA	NA	NA	NA	19.2178177136226	NA	NA	NA	NA
O14617	23.7110309533697	23.7203588094421	23.5287700155446	22.7255375565626	22.4759030164514	21.905900121358	22.6658663873225	22.8720781565198	22.3507207777949	22.1712701110395	22.9868400593302	22.8077850843323	23.142616612098	23.4661289803783	23.0225547437303	22.8476134668205	22.1647617881948	22.4669860946976	21.7708109078555	23.8639532487365	24.0929202742703	23.7211324366414	22.8291124354174	22.9328370482418	23.0950062391794	22.9142425429842	22.679216929743	24.0518543053629	21.7942437895668	23.2266815187259	22.6289835563491	23.258759754144	23.4024981300981	23.0210206907001	22.5693021584206	23.2290136283881	23.8294502934985	21.4506189917525	23.2033516967933	22.7550766868636	22.6879848304778	23.1618090680401	23.9102748401949	21.7948161400983	22.3775096256586	23.7270877763052	22.6875290524237	23.3715851816609	22.914904420753
O14618	19.5459050581355	21.5155381051912	20.8273996774321	20.9914521488444	NA	NA	20.3352856135725	19.2020868863638	22.9496669794114	22.2987317827187	21.9154573507957	21.2185025110235	20.4821650861434	22.0342029669439	21.0834817740431	19.9210117207205	18.7472148629996	19.9064684766073	22.5387800484941	21.0758908919719	20.2662805391042	18.9284639503873	NA	NA	NA	NA	NA	NA	20.1416180231785	21.2657679752669	NA	20.3342354952212	20.0398527696487	NA	NA	19.5230134410087	20.5131642552992	NA	19.3600798065558	19.2379255923555	NA	NA	NA	NA	NA	NA	22.9460197488717	23.0115303569943	20.5915123310973
O14638	NA	NA	NA	NA	NA	NA	NA	NA	NA	NA	NA	NA	NA	NA	NA	NA	NA	NA	NA	NA	16.9008096352398	16.4264201474333	NA	NA	NA	NA	NA	NA	17.5502822088559	NA	NA	NA	NA	NA	NA	NA	NA	17.6267636897489	NA	NA	NA	NA	NA	NA	NA	17.3187018064127	NA	NA	NA
O14639	23.9819145160898	24.4171948284183	23.1512156048433	23.6421264932321	24.3505087211105	22.826735321469	25.1205578397139	24.2410630375541	23.3750552015143	23.5580288326375	24.5622156433438	24.2945777622867	24.4565828895363	22.6835293246656	21.794610154936	22.4503394483185	23.2594346194198	24.534035897026	23.1571587302095	24.3692406952629	23.5971517322821	23.4717876479574	23.8843147047916	24.414201057307	24.4910779455466	24.6404374539436	24.7347796264614	20.4922930728924	23.8725209840447	23.4322881253873	22.7791975551601	22.3617700434734	22.5064903958196	23.038215009684	23.1776332035655	24.6210127275734	23.9751597086787	23.4614966044788	23.2882966253228	22.3588268864954	23.9861380380215	22.0519040785159	23.0853572799958	22.8497405446323	22.9579948014411	24.466612058664	22.7733617906645	23.4748123736262	24.4280451097905
O14640;P54792	17.1815868107082	NA	NA	NA	NA	NA	NA	NA	NA	NA	19.5066526503555	16.6786929931272	18.831422663634	NA	NA	NA	NA	NA	NA	NA	18.489298456245	16.2286237423378	NA	17.8838659517093	NA	NA	18.1012449587714	NA	NA	NA	NA	NA	NA	NA	NA	16.6323908554808	NA	NA	NA	NA	NA	NA	17.1825836951331	NA	NA	NA	NA	NA	NA
O14641	15.266001463827	NA	NA	NA	NA	NA	NA	19.7157675706874	19.8576039008436	17.294989052656	NA	NA	NA	NA	NA	NA	NA	NA	NA	21.3584992659982	18.1372454780343	NA	NA	NA	NA	NA	NA	NA	NA	NA	NA	NA	NA	NA	NA	NA	NA	NA	NA	NA	NA	NA	NA	NA	NA	17.6404814643182	NA	NA	NA
O14645	NA	NA	NA	NA	NA	NA	NA	NA	NA	17.6730248972043	NA	NA	17.4713432182608	NA	NA	NA	NA	NA	NA	19.3610770794333	NA	NA	23.8571390794078	NA	NA	18.7769414517993	NA	NA	NA	NA	NA	NA	NA	NA	NA	NA	NA	NA	NA	NA	NA	NA	NA	NA	NA	19.4066064033386	NA	NA	NA
O14646	NA	NA	NA	NA	NA	NA	NA	NA	17.1173989018381	NA	NA	NA	17.6272295896079	NA	NA	NA	NA	NA	NA	NA	19.0648441015535	NA	16.4421162046872	16.7404996005638	13.6289260021709	NA	NA	20.2670486714208	15.6517033205336	16.4169890085085	NA	16.3521364634857	15.0678275155351	NA	NA	NA	16.8440942665791	NA	NA	NA	NA	NA	NA	NA	NA	18.1551484869855	NA	NA	NA
O14647	20.1161641384027	19.8181263258422	19.4312185786487	19.4927436707437	19.8213524236947	NA	18.3863329504313	20.4921458016602	18.416171588824	19.6136752996017	20.6786945302552	21.0369263909932	20.369324549901	17.5248466571663	17.3749389303906	20.0690793316674	17.7166437795016	19.2088367357658	NA	19.9319537224469	19.9572458877924	19.2941815544602	19.1671033613587	20.730710972902	20.87474069798	21.3082877035907	19.3515669017579	16.1728150101742	17.4520632964671	18.9004466950788	18.0503161861023	17.4112018658319	17.5994197976474	19.7597262338728	19.2782630769512	20.6874624885127	20.7360232701164	18.620643555625	19.7114095360881	18.7984505831393	21.2575952910414	18.5576777092849	20.0973743008601	17.0849637169471	18.5026304690362	20.9259629332436	16.73180426349	19.4440853369277	19.5715319191416
O14649	19.2378505237006	NA	NA	NA	NA	NA	NA	NA	NA	NA	NA	NA	NA	NA	NA	NA	NA	NA	NA	NA	NA	NA	NA	NA	NA	NA	NA	NA	NA	NA	NA	NA	NA	NA	NA	NA	NA	NA	NA	NA	NA	NA	NA	NA	NA	NA	NA	NA	NA
O14653	24.0400995495104	24.5497971573406	25.7485899822577	23.8137313402409	22.3766127561251	23.2807769358199	24.4456695871833	23.6800041985913	23.5028944898793	24.7204010258551	23.7764848881425	24.3111373395062	24.0241058393728	23.6745067089107	23.0766507207049	22.6301213378952	22.9858594135113	22.4789427713024	21.1880657277528	24.829566961674	23.5367552298249	24.5065458302855	24.1144536242412	23.6077475925293	24.468861917487	24.5745147251781	24.3762145818861	24.1238307684151	23.0284034027522	23.1624838814873	22.5759506934754	23.5023741555545	NA	21.2749563533343	22.7572780338321	24.0446867816479	23.7630556737824	24.1574038940222	23.8390070360651	24.3713910066122	23.3358773391122	21.9891283510369	23.7509438569582	NA	22.6258723164566	23.065168231501	21.819817533838	23.7557904231251	22.520453000908
O14654	NA	NA	NA	NA	NA	NA	NA	NA	NA	NA	NA	NA	NA	NA	NA	NA	NA	NA	NA	NA	NA	NA	NA	NA	NA	17.9076463882791	NA	NA	NA	NA	NA	NA	NA	NA	NA	NA	NA	NA	NA	26.1506852348536	NA	NA	NA	NA	NA	NA	NA	NA	NA
O14656	22.7849131366233	22.1152777534903	24.1014290792298	22.8990897905437	21.8935137628115	21.1644716056673	22.3476330429044	22.7724190207539	20.8807955685346	21.5065568711757	22.2635597917194	21.8081396328518	23.1933782748034	22.6093007828351	21.8634163015404	22.7039829140755	21.6533780386378	22.5954536750323	18.2643841527738	22.5641977192503	22.226668148351	22.1965649699342	22.9793977078467	23.3233874791493	23.3236146240632	24.3454173280225	22.7143860687477	22.8750035535509	21.9329914600146	20.7564168773656	22.1703806302485	21.6942526408221	22.072446463137	21.7665889510525	22.179574770707	22.4339815931358	22.6279208313929	22.3980710078249	21.6403413549665	22.2936696441032	21.8205318861552	21.5614431259652	19.5804879021248	21.674765441041	22.7034997539994	23.6721935839511	NA	21.0953042545086	22.1184631319978
O14657	22.331540553339	22.1062084071376	21.8349776547089	22.2052780684327	23.5837731690893	NA	20.9886511654648	21.89583313272	20.5155300370156	20.8984130849475	21.6564961100634	23.0881478222517	24.4234738259075	20.1965162317884	20.2790812571856	22.7615307808537	20.5890185164219	21.671663262297	18.8857559205346	22.4717786985768	22.190440746512	23.050922123804	22.8997470093496	21.1533883625065	19.479369582516	20.3833082932499	20.6402737632981	22.058102860981	20.6050474704991	20.2756555952278	NA	21.3986797851668	21.3327088245873	22.3308059461028	22.4603103995945	21.7240671802261	22.5856107756003	19.8434830280282	22.2281927979652	20.8170070683167	22.4337520640974	20.2890380067305	18.6540855057556	18.759467971027	19.8781155416012	18.8012353331085	NA	20.2796339822711	20.4532708126899
O14662	20.3836875102143	22.7602681182495	22.6290536223755	21.8547729231016	20.4769784230846	20.4682004050822	22.5509278571274	21.7545704406611	19.7617317668657	20.319083423894	20.5130469917151	21.3892962312423	21.55977722595	19.9364182182514	21.2829574731195	20.5221739444975	22.1763564358038	20.0475416590327	19.6808584277031	22.3571341947527	22.644717115605	21.0736511555335	21.1727460306592	22.6121898128501	22.0396628603543	20.5873634486044	21.5783478966431	21.7178141986811	19.6513666998268	18.5243699213331	21.1841508712224	20.4245700183666	21.1149333403491	21.1484541205198	21.0750370119471	22.8796215314211	22.3626854563994	20.5538744642273	16.9598904303811	21.8472236955739	19.4773823758306	20.4736240500573	21.2284869984433	NA	18.7096580023893	21.280469560338	20.4545823215209	20.5872987245112	20.9524685314417
O14672	25.9469225734942	26.2990643581916	25.8241302860361	24.9962676538174	25.6278093120356	23.4895135891359	25.2642468772503	25.7836586150438	24.2769709424879	25.1005486886775	25.2850630535391	24.9858681761795	24.9612003040247	24.5528575650403	24.3559396836672	25.0063591197858	25.2080076544573	25.4866054614447	23.7476417386756	25.4255791917576	25.5879046445351	26.6743652223315	25.3247816537292	26.2406974844248	25.4629401269992	25.8274143609064	25.9861123723907	23.667638918763	25.0700237125054	24.9915116710112	25.5397059833386	25.0164443523359	25.5034826795313	24.8678516599959	25.4093749879979	26.4412124560591	26.5197289606761	25.0506591469945	25.3553567655818	26.3932952858529	24.9806414997258	25.3862425198691	25.5562989518588	25.9726589156533	24.8551307244033	26.6838325233613	23.4074705798107	25.4468927563954	25.7564927210262
O14678	NA	NA	19.3667533436469	NA	NA	NA	NA	19.9273603750816	NA	NA	NA	NA	NA	NA	NA	16.870806445389	NA	NA	NA	18.2122916472447	20.5486040169533	NA	19.7952463372057	18.2877283664635	18.6537639994398	18.5359566844238	16.9972382107162	NA	NA	16.4720376229824	NA	17.5551250556796	NA	NA	NA	NA	NA	16.8834678771342	NA	NA	NA	NA	NA	NA	NA	16.938518506228	NA	NA	NA
O14681	21.2196016622236	21.8438410091738	21.8194584844188	21.521430515677	22.2578733994537	NA	20.3464342277747	19.7431103837657	NA	23.8575544994595	18.6221176844996	22.4291272391082	21.6470737809025	22.0105770182707	21.7755975915821	21.5016818826083	21.5253922975758	21.830186591657	NA	21.9671828070051	21.341348706281	18.2304188898198	NA	22.2947084997732	21.9227999384495	21.4770153087152	21.5275847487443	18.7815713542348	20.5293621451089	20.9506668445696	NA	NA	22.6613419731918	22.1316658691155	22.2963417688862	21.8072535702639	22.8558925572597	19.7014225086374	23.5486260933034	NA	23.0623815259507	NA	22.1904862981717	21.0603164603455	21.2499139222878	21.7583433948367	NA	21.7692114833674	21.7726195785212
O14682	NA	NA	NA	18.5386694081235	NA	NA	NA	NA	NA	NA	NA	NA	NA	NA	NA	NA	NA	NA	NA	NA	NA	NA	NA	NA	NA	NA	NA	NA	NA	NA	NA	NA	NA	NA	NA	NA	NA	NA	NA	NA	NA	NA	NA	NA	NA	NA	NA	NA	NA
O14683	26.544813601298	26.5495181907965	26.4596066446919	25.5185006588615	24.3394487423089	24.2058805995449	24.4103375465016	24.7199936792029	23.9470467822173	26.6031297713805	25.7680822075752	25.7849087603743	26.4667277870877	25.2097188365861	23.782026646884	24.4812124945239	25.0722837404794	25.8092121014574	24.3111889996272	23.5149243214596	23.6152810358023	24.2056674589554	24.8222774615133	25.0344056040212	25.6974972093895	24.3671624555988	25.6415723949351	23.9027937762043	NA	24.5154968715247	24.8713491704873	NA	24.5057625411766	23.6977642716925	25.3574947820271	23.9277512214658	24.3207847361638	24.5063009081103	24.8688173628419	25.3837477445781	25.5197536326103	25.4761723913798	24.8955923097811	23.5807182290901	22.959809860103	25.2008784232429	24.0308070974546	26.1497797110741	24.7231879971245
O14684	NA	22.7211353321052	22.4028470603778	22.6035080002442	22.0672814228568	21.1809743101229	NA	22.107680108741	NA	21.014417818739	NA	22.4932215569782	20.3190673050424	NA	21.7614380113887	21.8048527729975	NA	NA	NA	21.4996506481221	NA	21.8000416458618	20.9391657353146	20.4451155900102	NA	NA	20.3986768424018	20.6646995554646	20.5914899349564	20.9651839629533	NA	21.2768845539626	21.7781041468372	22.052573320031	22.0898650997305	20.9927506620096	23.1777733630169	20.5399328772566	21.758189617713	21.3415108206297	21.8065434126925	22.2135651772888	22.4585735976681	NA	NA	20.5852030910632	19.9748211056965	22.4385601879616	NA
O14686	19.9384507070762	20.7128795045358	14.5905103981758	NA	16.8135912402078	14.3439458380021	14.6192830220456	15.4107289704936	16.146625038522	NA	17.2169871044183	14.6720458082674	14.1347844694959	NA	NA	NA	NA	NA	16.9150929653777	13.7173855367276	17.6915733995886	12.8054937439436	NA	15.4894016657201	NA	15.8997460256435	21.0336596337364	NA	NA	NA	16.0333517258028	NA	15.9358379004058	NA	17.2986275080438	18.3260955364393	NA	17.9278207869484	18.9798857302143	NA	NA	NA	NA	NA	14.8163368813585	14.9724475416506	NA	NA	16.9871457287313
O14713	18.5139778407333	NA	NA	NA	NA	NA	NA	NA	NA	20.7082277481362	NA	NA	NA	NA	NA	NA	NA	NA	NA	19.0742978612395	NA	20.4459289886785	NA	NA	NA	NA	NA	NA	NA	NA	NA	NA	NA	NA	NA	NA	NA	NA	NA	NA	NA	NA	NA	NA	NA	NA	NA	NA	NA
O14715	NA	NA	17.2769803257275	NA	NA	NA	17.2918612089188	15.9570855490695	NA	NA	NA	NA	NA	NA	NA	NA	NA	17.5890970932673	NA	NA	NA	NA	NA	NA	NA	NA	NA	NA	NA	NA	NA	NA	NA	NA	NA	NA	NA	NA	NA	NA	NA	NA	NA	NA	NA	NA	NA	NA	NA
O14727	16.3620244600183	17.153453420168	17.3184086748678	17.5736548276357	NA	NA	NA	NA	19.0889228543775	17.2008959719034	NA	NA	NA	NA	NA	NA	NA	NA	NA	16.601305504477	NA	NA	NA	NA	NA	NA	NA	NA	NA	NA	NA	15.9022398512823	NA	NA	NA	NA	15.4732104272454	NA	NA	NA	NA	NA	NA	NA	NA	NA	NA	17.1296589261117	NA
O14730	NA	NA	NA	NA	NA	NA	NA	NA	NA	NA	NA	NA	NA	NA	NA	NA	NA	NA	NA	20.7019595041091	NA	NA	NA	NA	NA	NA	NA	NA	NA	NA	NA	NA	NA	NA	NA	NA	NA	NA	NA	NA	NA	NA	NA	NA	NA	NA	NA	NA	NA
O14732	19.1047747991561	20.229015148115	NA	NA	NA	NA	NA	NA	20.8644543722541	NA	NA	NA	NA	20.0696608442663	18.0106961808433	NA	NA	NA	NA	NA	NA	NA	22.1536485589409	NA	NA	NA	NA	NA	20.6580343208927	21.660110079926	NA	20.0280583180493	NA	18.7324958626372	NA	NA	22.2985416104735	NA	NA	21.3748313106841	21.2758690935324	NA	NA	NA	NA	NA	19.5989921365765	NA	NA
O14733	NA	NA	NA	NA	NA	NA	NA	NA	NA	NA	NA	NA	19.6089918867715	NA	NA	NA	NA	NA	NA	NA	NA	NA	18.0069709162447	NA	NA	21.5736640841635	NA	NA	NA	NA	NA	20.3615818399953	NA	NA	NA	NA	NA	NA	NA	NA	NA	NA	NA	NA	NA	NA	17.5527738928452	NA	NA
O14734	22.2267963740559	20.243286006273	22.8110302592718	21.9363929512422	19.833887288281	NA	20.119168490202	20.6174694357473	18.079247873285	21.2376960300068	NA	21.768153148413	22.7629783255734	NA	18.473327117544	20.6324872300688	20.879453735734	20.5264901309819	NA	20.7432031092685	21.832103964415	21.41198271353	21.6748634569146	21.2166927151775	21.0683490395422	19.5140200844488	20.8667965436596	NA	NA	20.1869864759411	21.6318013931922	19.7510691451476	20.4430571703816	19.8831690867283	21.2511755623129	20.7600117285768	18.264210480763	21.9459230304858	20.3852598596127	19.1548592736187	18.7652959480252	NA	19.447193528106	18.5487619432861	NA	18.5963039997772	20.1798551739743	20.8820290646901	19.9014164340749
O14735	27.4153720731272	26.5690634222063	27.1266617072454	25.4609358016123	25.8542728596209	NA	24.7679979933081	23.6587928377697	25.1436088626669	26.29045014241	25.9416497595351	26.813193641387	26.8603247600836	25.8950579984814	25.5285357653588	26.0145061184693	26.4255832656633	26.2309050208468	25.5054387196076	26.0099201617578	26.7927812516082	26.6961353929278	25.6891277086191	27.1171217061784	26.3505408180037	25.8204250044087	26.4750591526068	25.9088866069181	25.5165384334999	26.0961408480402	27.2295507439886	26.3127206815135	26.5305935715007	25.5469606532637	25.3176982765405	27.1059509482035	24.6168080913961	24.2992543260081	26.5679569367593	25.8925772324543	25.6783678284768	25.1655588857856	23.4160118840723	25.3991486143179	26.1573073755196	26.3357282410388	19.2565283805396	25.5411318375327	25.8391730694211
O14737	20.016099907817	18.9111969071271	NA	23.8586576487055	23.7723465460795	21.7340526995282	23.7305223206565	23.8200356120541	25.0743213181458	23.218543835849	23.5510155671722	23.6473007404	23.54853549332	24.0636506418732	22.5984779075709	21.8505991316537	23.855921282356	21.1056076663316	23.2143398853059	22.4385172290728	24.1592179171378	22.7209922395193	23.995913154739	22.8946354494104	22.3466368747649	22.2151490421546	22.6230833809792	22.8604671754385	22.0179644863503	23.8122887335604	22.151717752283	23.7700230179002	19.0958958447077	21.6736448589651	20.3911985174058	23.5780945192377	24.2159887888838	22.9674662452086	23.1275328121337	21.4913253150328	22.493180755853	23.7868063097654	21.9251622201188	21.8015026016327	20.91376485854	23.5528968997568	21.9565633218526	22.0911091096689	22.7721418102806
O14744	21.5971876476724	22.3055104373294	21.0658287595247	22.4273349428012	18.6893723784657	21.5257465411038	20.7000642816186	21.9720929278752	20.0659273046685	22.6628877077539	22.753217010917	22.9742698900005	22.5415681525257	21.8175380260734	18.1273223801538	17.9295673145615	19.7835789858914	21.9407887834264	19.2753568599663	22.9052040147574	22.3212995241621	20.821529379834	NA	21.0607880280394	19.9938766513179	NA	20.3555818040215	20.116400290183	20.073826068584	21.1241530643627	19.7523947829166	20.5196972712773	19.4713957287499	20.7507136560529	NA	20.4028763588557	20.6914962887637	19.1372550778314	20.3507806744513	18.4841763727894	20.1761691384481	20.5914743716172	21.9962607250567	19.6394522785437	NA	20.3983251358695	21.1053234765501	19.3485745892872	21.2778947933012
O14745	24.934910729054	24.4611810051218	24.4282855780855	25.2376228691455	23.4034222272837	22.7454334969447	24.1726268553785	22.5793200062966	24.9349708602512	24.3617214054417	24.7294216051943	24.4468713538924	24.4642883152972	24.3706274826349	23.4629679758307	23.3574562025646	22.1951079920136	23.009557247888	22.0633354135231	24.0632939995334	23.856741349166	21.7608568460063	24.6218340037948	24.0556667488755	23.5040832381518	24.950603463932	24.1826757296292	23.1238063820619	22.1728943698285	22.8856556083431	21.0276605157664	23.588143544775	22.7025523282887	22.693079353162	24.2603903905694	23.4833601260606	23.8580085655406	22.1266518786629	24.1941156104839	23.4323298412572	23.5325943774602	21.8521400981663	22.5206765108452	23.5118953880807	24.0151148207852	24.5924023991138	23.8899409483673	23.6730511326668	24.4446057958603
O14756	24.4752604080295	25.4064619742629	24.7308881813425	23.8365116094189	23.9727572469026	19.8658105709762	24.0989191355155	19.2875585627462	23.3594839616527	24.3552879741716	23.9098391149011	24.7482768698382	23.35064144168	20.4321841243025	21.740214122554	23.7733262581967	23.1513770742132	23.6561538358869	17.1273401323612	21.9719080783498	22.3591211704676	NA	24.0745709949312	23.4757390381781	21.7938489524887	22.5228274628412	24.5034520624686	22.5119777891366	23.134982940857	17.8311932100787	22.5143315126044	21.0558169388517	23.2637325574926	22.1240573444572	24.0462478361899	21.8857075275646	22.0578292337069	22.5588152359591	24.364004254447	21.3059540971126	23.6126273468597	21.0316340303195	23.5307856191241	24.5181625203431	24.3862715169024	22.2842462961967	17.029726079986	NA	23.1493273242875
O14757	NA	NA	NA	NA	NA	NA	NA	NA	NA	NA	NA	NA	NA	NA	NA	NA	NA	NA	NA	NA	NA	NA	NA	NA	NA	NA	NA	NA	NA	NA	NA	NA	NA	NA	NA	NA	NA	NA	NA	NA	NA	NA	NA	NA	NA	NA	NA	NA	NA
O14763	17.2995236523839	NA	NA	NA	NA	NA	NA	NA	NA	NA	NA	NA	NA	NA	NA	NA	NA	NA	NA	19.3264860502253	NA	NA	NA	NA	NA	NA	NA	NA	NA	NA	NA	NA	NA	NA	NA	NA	NA	NA	NA	NA	NA	NA	NA	NA	NA	NA	NA	NA	NA
O14772	16.2949196414636	17.2581821568448	NA	NA	NA	NA	15.7109487502209	NA	17.15586413928	18.0154654402792	NA	NA	NA	20.8858672874665	16.1865953367478	NA	NA	NA	NA	NA	20.9890997398736	NA	NA	NA	NA	NA	NA	NA	17.3846890522631	19.002413228824	NA	NA	NA	NA	NA	NA	NA	NA	NA	NA	NA	NA	NA	NA	NA	17.8329421655995	NA	17.4351444343003	NA
O14773	26.8843039676946	28.1831867578143	27.1654552094694	25.9086613883997	26.3821619061523	26.0032950516304	27.4183548535109	25.8237368322154	27.5766438601159	26.3426334305803	26.1034464536002	27.1785062166772	29.335769732373	27.4293069446412	26.3005872826138	28.2324871452257	26.605637818187	27.1932680637571	27.2647278454643	28.7365992722849	26.5813504558625	26.9222415870834	26.0663935506979	26.7176426416704	26.5662061823582	27.265207388506	25.0351659066415	27.434512182604	23.9700683269124	26.0097946852917	26.7148601493889	26.4301568970206	26.4264335222195	28.1317722991862	27.827614183661	26.3908363338733	27.206474013616	25.4368181328077	26.9126628189976	26.4639540691876	27.9682996776152	26.5841152555555	26.9550637371089	25.4731349163902	24.533251857611	27.3026882523231	24.2392756401392	27.026742210725	26.8048149456277
O14775	NA	NA	NA	NA	NA	NA	NA	NA	NA	NA	NA	NA	18.5487272383997	NA	NA	NA	NA	NA	NA	NA	NA	NA	NA	NA	NA	NA	NA	NA	NA	NA	NA	NA	NA	NA	NA	NA	NA	NA	NA	21.4760509354758	NA	NA	NA	NA	NA	NA	NA	NA	NA
O14776	21.646809030992	22.2834658961051	21.2127160969382	23.7613527613898	22.8164425597425	23.1233675608178	22.88169601219	23.6987729552235	22.4621660813991	23.2779832710232	23.4825324102174	23.9353426867379	23.5259846985689	23.2432548142876	21.9910550513383	22.4829466692417	21.8652408207127	22.8881580381122	21.8482447148575	23.3695605158391	23.9595781700269	22.8440650890892	21.6773177034171	22.7420839240442	22.7368692607538	22.4914712706172	21.3690202567795	20.9773168871106	21.007220117705	22.4777726305665	20.8131110288157	22.312088390775	21.1966439391212	22.1301306726783	20.9446924517325	22.2514113240405	22.8204123874417	21.444009913765	20.5901558930564	21.8097858733596	22.3909834338864	20.7958915831758	21.9361137401673	20.857472569342	20.452086815526	23.4261851263623	23.0243450345874	22.9572161494085	22.8355581669515
O14777	NA	NA	NA	NA	NA	NA	NA	NA	NA	NA	NA	NA	NA	NA	NA	NA	NA	NA	NA	NA	NA	NA	NA	NA	NA	NA	NA	NA	NA	NA	NA	NA	NA	NA	NA	NA	NA	NA	NA	NA	NA	NA	NA	NA	NA	NA	NA	NA	NA
O14782	25.3268191339108	NA	NA	17.8764880480883	NA	NA	NA	NA	NA	NA	NA	18.4218710735153	18.0615869647357	NA	NA	NA	NA	NA	NA	NA	20.0112819064946	NA	NA	NA	18.4176599356201	NA	NA	NA	NA	18.4984877813621	NA	17.6633429644892	NA	NA	NA	NA	NA	NA	NA	19.8393987706376	NA	NA	NA	NA	NA	19.2408384321243	NA	NA	NA
O14786	24.1350563773163	24.2452961315152	25.1017972864973	23.9526537850636	24.7970329059358	23.3162943247268	24.5480608114149	25.0346119934044	23.1643015818629	24.3289975182706	24.6077148560011	24.4402938567995	23.9665123935494	22.824642728458	23.4750073923457	24.6295445049987	24.3376290034401	23.999942644167	23.3647523530924	24.31262700829	24.9642887606931	25.4801652039981	24.1872419123667	25.3445009222716	23.4394991569562	25.4959442572503	24.318828244882	23.1697270647318	24.0867300658674	24.5705491123514	24.7130833575554	23.7383106838502	24.9429751211451	24.8435082031795	23.7166663896435	24.5979307783916	25.0940885090829	23.9131102170937	24.5641838202627	25.2247617625346	24.0504785927108	24.8656221710996	25.3351283626009	25.1127495346931	24.367933111343	25.8904052100369	23.7639754908767	24.9980390459295	24.2104107323841
O14787	21.4379653605558	20.9303683983573	21.6977776603503	18.8252873704914	20.2096508689036	18.1014958320015	20.0256954644319	18.4689859151265	21.3018964458103	18.8542569571775	17.2588952754507	20.3888331489323	20.7006582527765	20.8296611754494	19.2727406793893	18.3587149277873	19.6902760861763	20.5210491136221	16.1659020154285	22.4077524448289	21.3390235581932	17.5917634568894	18.9378659585545	17.8155378759064	17.9422771780492	16.8458967227621	17.7635365522305	19.1253911627188	18.5926324256298	19.7526465813509	19.0392687747875	19.9452133129476	18.5617516466207	18.7493784830628	19.4899092731585	19.9115633413403	21.7414879313071	16.3096862592035	20.7329026404362	NA	18.6635023695164	19.5935110358074	20.2922634565074	16.8259176815365	19.7682178636766	16.1166772746022	18.9594294642477	20.6068563178031	21.0182703344107
O14788	NA	NA	NA	NA	NA	NA	NA	NA	NA	NA	NA	NA	NA	NA	NA	NA	NA	NA	NA	NA	NA	NA	NA	NA	NA	NA	NA	NA	NA	NA	NA	NA	NA	NA	NA	NA	NA	NA	NA	NA	NA	NA	NA	NA	NA	NA	NA	NA	NA
O14791	23.3169447332304	23.0244231077986	22.8281716695529	19.8999464319828	21.1309771415445	23.8476285578606	22.1121510346728	23.0338597456209	23.5339197158159	19.8488485122503	21.3147238449073	20.615226568864	18.0839155081049	22.0136111093219	22.8687362802935	22.8396046764103	22.2063222198508	21.380638020275	17.3640353012216	20.9592815987294	22.7892740629094	22.7589174267569	NA	20.3604005652631	23.3988656914939	21.0066632695626	20.3097371538556	NA	NA	23.4263377491166	22.6466629525859	22.5133358191664	NA	19.5514483614087	20.8709250386991	20.9529017123506	18.6435158476519	21.1562239534561	20.0758903895367	16.7365544264613	NA	20.8201119474727	NA	20.5727970979069	NA	21.7543134143911	26.6825274359722	21.2478128860375	21.0394763284349
O14792	NA	NA	NA	NA	NA	NA	NA	NA	NA	NA	NA	NA	NA	NA	NA	NA	NA	NA	NA	NA	NA	NA	NA	NA	NA	NA	NA	NA	NA	NA	NA	NA	NA	NA	NA	NA	NA	NA	NA	NA	NA	NA	NA	NA	NA	NA	NA	NA	NA
O14795	19.106613154116	20.6059191043595	17.1662973242615	16.57940130973	16.3110268877957	NA	20.2953087457048	NA	19.8985327574462	17.8454692574121	18.8558140106486	18.3314803418988	18.4714767888952	19.5088079503418	15.7906460205796	21.2660966348629	21.2709163895936	18.887046467572	15.9050226106354	19.9620069253062	19.6164704568615	17.4831118939522	19.181660559272	17.5979410602778	17.8859597293208	19.1727776519072	19.9125533008893	15.5393972926705	17.26943159036	NA	NA	18.8684148695977	23.8162721601105	18.6839632338367	17.442470987607	19.4511212371979	17.5629826907257	16.3622187661389	20.6039920409942	17.6180851586715	18.9066995613721	19.4698056562844	15.3477793043294	19.4030556518267	17.5662850690471	18.3304374890279	NA	15.5307216356855	19.4113036783392
O14798	NA	NA	21.3750295228394	NA	NA	NA	NA	NA	NA	NA	NA	NA	NA	20.5391701129719	NA	NA	NA	NA	NA	NA	NA	NA	NA	NA	NA	NA	18.9800324203535	NA	NA	21.4463057097958	21.320319956435	NA	21.532559996999	NA	NA	NA	NA	NA	NA	NA	NA	NA	NA	NA	NA	20.7398742235983	NA	NA	NA
O14802	17.1480806970194	17.1107777899866	19.4030636547707	15.5803209829303	18.3290906996626	NA	NA	15.2528995792711	16.1104907052704	18.1778518139647	20.7758134097137	17.3647008512426	14.705945702242	15.5015020419149	21.3743892844204	15.2095965279636	NA	NA	15.5863456995158	19.5711322351621	15.9775245234595	NA	NA	18.8451353894395	15.9438430574898	17.1928756601859	16.4990034927637	NA	NA	15.6760681084203	16.4575618223361	NA	NA	NA	NA	17.5337320785396	17.7648671229983	NA	NA	17.7862133065514	21.9922059109472	16.7417913863329	15.3057815242182	NA	NA	17.3697424805815	NA	NA	16.6942446336068
O14807	20.3262927867216	20.5897283612611	21.8427055268113	20.8578986205538	NA	NA	19.3343843154656	NA	21.7401080985177	21.0697748299517	19.6480319814399	21.6588043678157	21.3012543698966	21.9150293843418	19.9849999342117	NA	19.9679695252034	21.3553870272269	19.9579797722157	19.4997577567656	23.2195090581878	19.3498021539967	21.5644113605561	22.8652244426634	21.3160333710244	23.4109698110456	22.4405270027601	19.77539004683	NA	19.9335199478005	NA	21.750600527905	22.0880863651931	20.5185669046204	20.7127689411548	20.5596501692115	22.3735127371103	20.4360753586597	21.724988859893	20.3138228224671	20.6845852174374	20.197575076375	18.7721605491225	21.6577269299387	22.8402329506442	22.9379389039353	22.7195947091046	NA	22.5320806071498
O14815	18.9686655212141	16.7035863705066	NA	NA	NA	19.4445970188546	16.2531463278416	NA	18.9384750412452	NA	NA	NA	NA	NA	NA	NA	19.1559241870615	NA	NA	17.4127581434144	NA	NA	NA	NA	NA	NA	NA	NA	NA	NA	NA	NA	NA	NA	NA	NA	NA	NA	NA	NA	NA	NA	NA	NA	NA	NA	NA	NA	NA
O14817	19.6515869913271	19.4340874713654	20.9950932470987	21.2906178796608	22.2102164761001	20.5102313875549	21.8746937682761	23.1795377355048	21.7011843341912	22.5117205185134	24.0280737106878	25.0716637671455	24.2296666781013	NA	23.0258271849417	22.4158474471844	23.6115363813477	21.4191280987313	20.7962506490054	21.9529485695038	21.2171880160625	25.3046600801575	22.1756796532011	21.3371535128465	21.9889876646952	18.9012371196588	23.7756104940439	23.3879684412042	24.2825984039091	23.3135654862381	21.5649202238638	23.8498568730007	23.2254450781799	NA	22.2499768731132	24.9536778084285	23.5939854163914	21.4979751105497	23.1724180612317	23.6127264403556	20.9447894845177	24.0330863540731	24.8760869324365	21.8190668254967	22.4071636692514	21.6587961133223	NA	NA	23.1092439099031
O14818	26.0925230602761	26.2517831771647	25.4993632518777	26.8403701908763	25.684798487359	26.1960587896565	26.5605847821633	25.8670380420782	26.8730134396366	25.9279256898981	25.9561499588494	26.6579201192389	25.6720025984473	26.6122036214939	26.0788463821725	25.931896493956	25.4486898136485	25.8167271418539	25.4724450917252	25.938233328022	26.3594459728026	25.219636397298	25.1423574647708	25.7140623195283	27.0866956937257	26.1810706444798	26.0525266009412	26.3153305317687	25.3661269333332	25.6235228548573	24.9385720884822	25.6776229275948	24.5454029264887	24.6488041452541	25.135010966916	26.1301477450787	25.8301017997646	25.2356569166192	25.4003814185672	24.9036300177405	25.3821420914715	25.6308396639535	25.5041501561269	25.5148400977858	24.5075382410155	26.0077759045143	26.1406163916488	25.4797542441132	25.7680906586467
O14827	NA	NA	NA	NA	NA	NA	NA	NA	NA	20.3909251733171	NA	19.9393929794177	NA	NA	22.6080703454715	NA	NA	NA	NA	NA	17.1782607868637	NA	NA	NA	NA	NA	16.1903321646933	NA	NA	NA	NA	NA	NA	NA	NA	NA	NA	NA	NA	NA	NA	22.4599596767667	22.2100493200706	NA	20.7822182845046	16.1085586242034	20.5584625062891	NA	NA
O14828	26.0635724694239	26.3545042112048	26.9156426426068	25.9736809894066	26.2185271199064	24.2663803277394	26.5518563820908	25.2739910165432	25.554198959564	25.6683591520501	25.823101577809	25.5538997823513	25.5663064337198	25.6864204200502	25.1016073155263	26.1994010869775	25.3466458474802	25.9200209535502	25.3442160465999	26.6144481846827	25.8113510361513	25.550429235041	25.844570214233	25.5439397149871	26.2363967543178	25.6317188202951	26.9010351049559	24.7762909521022	25.2390321529177	24.5017780650415	24.792759263902	23.5586914349432	24.5389416933005	25.7159781132441	25.829587618363	25.9475254039421	25.4197229723643	24.3468109696816	25.5259021264335	25.1302448022859	25.5714375893098	24.3291766066702	25.0352933977085	24.0608137998903	26.0709725972929	25.7459059720262	23.3756341383304	25.9067571791029	25.3961560827006
O14832	NA	19.3295461382905	21.0710500788639	20.7083057607221	NA	NA	19.0542128981266	18.6170390483963	NA	17.4778456305249	19.1768198684299	NA	21.3428198070017	NA	NA	NA	NA	18.7548179037544	NA	18.2601937608141	19.0111830634786	NA	19.4742042498558	18.8412869254199	19.2961553484686	NA	NA	NA	NA	NA	NA	NA	17.8626787142584	18.1988919234179	NA	NA	18.3598320663821	NA	NA	20.2416756464467	18.5585847505692	NA	19.6073044783974	NA	NA	17.6126119199273	NA	NA	NA
O14841	20.0175674845343	19.8399228685262	18.2780443373563	16.2157315317674	17.1595429887091	NA	17.2670707824798	18.1095113856284	20.9142485731005	18.0513089308482	19.2458404782396	19.1659095646698	16.7886685310384	20.2982199331285	17.9139898391671	16.7922335178271	NA	NA	18.5041773545246	18.9404022860701	20.1746702683433	NA	NA	17.1943885165381	17.310871688812	18.4146473772199	NA	16.431646645516	15.5701958393527	17.6147034492799	NA	19.9831119974362	NA	15.5459317652281	NA	NA	18.5830503659197	NA	NA	NA	NA	19.8316998497866	NA	NA	NA	17.9424050941133	NA	18.388342664919	16.5850285046883
O14862	NA	NA	NA	NA	NA	NA	NA	NA	NA	NA	NA	NA	NA	NA	NA	NA	NA	NA	NA	NA	NA	NA	NA	NA	NA	NA	NA	NA	NA	NA	NA	NA	NA	NA	NA	NA	NA	NA	NA	NA	NA	NA	NA	NA	NA	NA	NA	NA	NA
O14863	NA	NA	NA	NA	NA	NA	NA	NA	NA	NA	NA	NA	NA	NA	NA	NA	NA	NA	NA	NA	NA	NA	NA	NA	NA	NA	NA	NA	NA	NA	NA	NA	NA	NA	NA	NA	NA	NA	NA	NA	NA	NA	NA	NA	NA	NA	NA	NA	NA
O14867	19.6203637231856	19.2979064697411	NA	19.5187655009778	16.6460672251563	NA	NA	NA	18.2150297913663	18.5076336792482	18.4722098719259	NA	18.1290768090384	NA	NA	16.7090449328531	NA	16.8198644123641	NA	NA	19.7745870949896	NA	19.2832165199799	NA	NA	19.8855735008671	NA	NA	NA	NA	16.8497647047286	NA	NA	NA	16.8259662135793	18.4311751861019	NA	NA	NA	NA	NA	NA	NA	NA	NA	17.7616868240282	NA	16.0056596285882	NA
O14874	22.9982630488625	23.5459968892963	23.7740061435296	23.6482647240492	22.8212368668818	21.5293053773027	22.6555940226222	23.5200754778388	19.6052400998339	22.7746515509841	24.0018131795225	21.678175526296	23.9092498074989	21.4417442027785	21.7483504346944	23.3606704818121	22.4007316940721	22.2187322307775	20.6519727538275	22.9638344582219	23.6090261962498	19.7705446193829	22.3499650113549	22.5743177742481	22.6834505864871	23.743252226815	21.9389247871673	21.9746299176734	20.4268164391978	21.9414337638268	21.5360538167401	22.014869030227	22.6925422854049	23.1705323372018	21.8859344663084	22.5423307589482	23.1112647358843	18.4344722741266	21.1521943425684	23.0183290714613	22.6177466716753	21.925967628539	23.9696504246234	21.4050267283941	21.5234378847188	23.797924758068	21.2620349655491	22.9957011921307	22.5277597195637
O14879	23.5068288252712	23.2788183352712	22.2600019591436	24.2357448128461	23.6797050592148	NA	24.142188893687	23.3852658994182	23.597589414022	22.8483784432032	23.7304902642316	22.8998166373599	25.4806811372547	21.9698661619332	21.5744879462185	22.8786243969893	25.3920021946404	22.920368087029	22.5582804350496	24.3636702284162	24.8886170198068	22.6630175023908	23.9462065987046	22.5576139283191	24.1304008286624	23.4458824703694	21.641084172497	20.6183487173976	23.2051075824943	21.4636304532657	20.5812283046667	23.5749697897062	22.0096413752524	23.096416439041	22.4257183414754	23.788463419228	24.013399491802	23.173285462567	22.7682151507034	22.0231621541035	22.4092064977189	21.0564674003712	22.1498147451448	19.7960494646119	21.307291060918	24.5677037075577	21.5590417919492	21.0995418021285	23.4380336866318
O14880	28.2757180388119	28.6481097352483	28.0153744192769	25.7831978246262	26.1345035487364	24.9127381935745	26.8691459779571	26.3380169403899	26.4765568710636	30.1034058487486	30.0772487131609	28.9007426196036	27.0598196465678	26.256331615791	26.2129863871263	28.0063900718254	27.2907844186533	27.1630146127789	25.7214624842532	27.3287172471629	26.5540525986053	25.8314952390617	26.7716339371263	26.0217144436508	27.1155419231118	26.5964733347403	27.0128127346337	26.825585638424	27.1765535317808	27.5228388999076	25.9330764013067	28.3299335543961	27.8046792138441	28.0532542349694	27.0102976811564	27.3528600641518	26.6425355605697	27.7600610745741	26.5967837072243	28.1330290465537	27.2834393445835	25.5148517065335	27.4599579722754	27.5266035301722	26.6693807799958	28.4961546643158	25.6407593815052	26.8114905042049	28.0773829343066
O14893	NA	NA	20.6080752747419	NA	NA	NA	NA	NA	NA	NA	NA	NA	NA	NA	NA	NA	NA	NA	NA	NA	NA	NA	NA	NA	NA	NA	NA	NA	NA	NA	NA	NA	NA	NA	NA	NA	NA	NA	NA	NA	NA	NA	NA	NA	NA	NA	NA	NA	NA
O14896	NA	NA	NA	NA	17.8587118753692	NA	NA	NA	16.8320705032042	NA	NA	NA	NA	NA	NA	NA	NA	NA	NA	18.015268864902	NA	NA	NA	NA	NA	NA	NA	NA	NA	NA	NA	NA	NA	NA	NA	NA	17.356530424601	NA	NA	NA	NA	NA	16.6480802728014	NA	NA	NA	NA	NA	NA
O14904	21.5986296786447	NA	NA	NA	NA	NA	NA	NA	NA	NA	NA	NA	18.4400153637347	NA	NA	NA	19.7816945155338	NA	20.0962232476653	NA	NA	21.9661126406766	21.2154475357117	21.315845972644	20.0911117836895	NA	20.1560949491875	NA	20.9784571585681	NA	22.7386765046805	NA	16.7307971063992	NA	NA	19.1518062447323	17.8581870194802	17.4960903393895	16.8771480951592	20.1461697747559	NA	NA	18.9066663177588	NA	NA	NA	NA	NA	NA
O14905	NA	NA	NA	NA	NA	NA	NA	NA	NA	NA	NA	NA	NA	NA	NA	NA	NA	NA	NA	NA	NA	16.9834794359636	NA	17.8865506959756	NA	NA	NA	NA	18.3709776555524	NA	18.3812124503415	NA	17.7946213619311	NA	NA	NA	NA	17.6665726718096	NA	NA	NA	NA	NA	NA	NA	NA	NA	NA	NA
O14907	24.1200954453659	24.4881955348674	23.6466745865734	24.3018270286572	25.1163095769524	22.4814406202744	25.2030813794415	23.0219368060143	25.6205113856485	23.8289808183176	23.9062868883219	24.2726484538413	23.533768738279	25.022618364001	24.5501418162105	24.8668872783114	24.6636879721547	25.2792411880007	24.6752406818194	26.021893468193	20.8450273723548	26.4807114577111	25.0002859244999	25.9909635277793	NA	26.6368915686767	25.3458834664665	24.7063708798087	24.8505746599989	24.4659556604872	24.3231673424068	24.2851853211801	22.765476543406	23.2393660231353	24.7151193503139	21.6486657615944	24.905725293015	20.8397442887411	NA	23.1928883900857	24.9104883449607	24.7496566209743	26.0680160995183	NA	24.9067048233627	26.2215456847695	25.120312910686	25.5694796977486	25.1352238516154
O14908	20.8251702196034	19.5757825821201	21.0150207708531	20.9638809595035	22.5911166966988	19.745855763235	22.8146720660726	22.7191343306915	22.312088390775	24.3683458457337	24.588048919645	23.1047610381164	23.6463225871442	22.5378151796969	21.6236065526452	21.9572154960768	21.576459195375	23.6779920001052	21.001028164016	24.8583222913278	22.6053544043364	22.2774132895382	22.8752116381921	23.3887115633793	22.5901780572238	22.9517516130715	23.6999499674527	22.6730554234588	22.4776720553043	23.4199829395398	22.1039149137211	20.0578681397817	22.7767618924162	22.574093430473	23.4101481866302	23.2366463883356	23.091225053333	22.2985683114025	22.6146279995112	22.7882461048065	19.9719069347419	22.082396167829	21.7768380897282	21.2177400016328	19.8335683974792	23.9000228037805	21.7898868884709	22.4001343726695	22.8873053507673
O14910	NA	20.0350338690649	19.3512131456795	NA	20.6844455285857	21.9795316451025	21.1359215681125	21.7921783312665	22.2892308618587	20.0641176095691	22.1612512770015	22.8929737879586	21.7938914071094	NA	NA	NA	23.1064040736149	20.6164461994465	19.6040632685743	22.1062756820246	22.9292304456932	21.2186714104963	21.296555674986	20.9917362748109	NA	22.7939273228114	20.9319867596898	19.7439904191024	20.5100534280135	NA	NA	19.5732309195384	20.4637595711071	19.9324997712803	21.6242918819084	21.1654022324281	21.667576105309	20.9487559360227	20.786323249408	NA	20.9986018742685	21.5898877948065	20.0855931787533	20.3064884527959	19.2429322939757	21.3969918576094	NA	22.0186303275272	22.2596408472469
O14917	NA	17.2314698216693	NA	NA	NA	NA	NA	16.5675929660439	16.2874970947999	19.5225666098695	22.4386235719185	18.4297803864479	15.265952762711	NA	NA	NA	NA	NA	NA	18.5738807777583	17.5138645883597	16.6382830103574	17.1176869744982	17.3372095246537	17.9535042938246	19.3681031389864	18.7466847650768	NA	18.0484711449004	NA	24.827096002362	NA	NA	23.8910428893216	NA	18.652835873841	NA	NA	NA	17.2555345163001	NA	NA	19.3627472488331	NA	25.4384429016816	18.779251935004	NA	19.5163891597791	NA
O14920	20.9584020156726	20.1571413342984	19.0345746115651	20.8116748492379	20.4710638888914	NA	19.9385481844609	NA	20.894301399558	20.5934123546969	20.7556124392181	21.9318037542246	21.1163552619521	18.4598640131528	17.9657559337491	17.1306959923636	17.2725303055527	17.5391932806444	20.174801598563	22.2256897351487	21.9927194842294	21.1083241603969	18.9134167617565	19.3095081548572	17.7811829952531	18.6565172391454	NA	18.1383224724803	17.6246903429382	20.3344906629763	16.8138600871424	20.3807478191425	NA	18.7514489498451	17.8668845034513	18.1694019712771	20.4337895232925	19.4191339520648	18.0196676721145	16.9027736240265	18.6290394224936	18.6473300968093	19.0497789028422	NA	NA	19.0155293784844	17.455688775958	17.6127352641258	18.4514586904225
O14924	NA	NA	NA	NA	NA	NA	NA	NA	NA	NA	NA	16.3257330129041	17.3066533915669	17.2925486308778	NA	NA	NA	NA	NA	15.3748437354004	15.9692973315131	16.1617844941255	NA	16.4463563415801	15.5227246541533	NA	NA	NA	NA	NA	NA	NA	NA	NA	NA	NA	NA	NA	NA	NA	NA	18.0311132535376	NA	NA	NA	15.2339517921541	NA	NA	NA
O14925;Q5SRD1	23.3995285299745	22.8042335286081	23.8198808599299	21.6790110444728	21.3308062705383	NA	21.881326501796	21.9734057875305	21.2212569840868	22.1583046039508	22.0687635230523	21.4712317432459	22.342167473693	20.1789852785859	22.5886686408747	20.7834538256091	21.8946082972886	22.4331640976201	21.6041941449907	22.2377412618109	22.0367436654112	22.3983717754211	21.8275228504556	23.3038837180563	NA	20.7945483758861	22.2681696296996	22.3070888944608	22.5918800735497	22.2397359151372	NA	19.1943312144805	21.643820886329	22.0090428038498	21.4518577613767	21.8435905330576	22.3914951044964	21.7658770550505	22.3174512614417	22.0355595321592	NA	21.9505748817783	20.4976743310906	20.6740138435022	21.3734537866495	22.513912690534	21.1783925715231	21.8778486145825	22.0883149844143
O14929	21.1156297928066	NA	18.9019280705864	NA	NA	NA	NA	NA	NA	21.8945091736894	NA	20.8196865518567	NA	17.836538392735	NA	NA	NA	NA	NA	21.2545608125514	NA	NA	NA	NA	NA	NA	NA	NA	NA	19.0793938946171	NA	NA	NA	NA	NA	NA	NA	NA	NA	NA	NA	NA	NA	NA	NA	NA	NA	18.796315228553	NA
O14933	22.3072530188912	21.8624871762013	22.1279327258621	24.0723158194584	21.7480833409568	21.3766175207067	21.9756991239836	23.0924849142555	24.4593488020077	23.5031262120182	20.6298789805169	21.5119191254109	23.7233055166793	23.0587523527651	22.9184837538364	20.3756625438158	22.8702504222255	NA	21.2731873675725	24.4496391979667	23.0685542014788	NA	22.0568018708286	21.1837762237165	22.4369722092086	21.5869184913132	NA	23.0516327730054	22.9340025675135	22.7396591833434	22.4338810808303	22.8119925807618	20.4156851651612	NA	21.1589598690419	20.0861267732938	23.5637020397896	20.8248318967626	19.7022887545077	21.6362669103516	20.8685103645413	22.6285181304275	22.2172073010799	NA	NA	23.1588255447844	23.4535070327708	23.3257237577895	22.72364839566
O14936	23.3338871208668	23.5142192447262	23.2826531351667	22.8275269778459	23.4017887426884	22.0599854374297	23.164856760656	23.2673138928	22.2200916244799	24.1495282665484	23.4566622382914	24.1876089619652	23.6940132456401	22.4094146926424	21.7918175094089	22.8833926189085	22.7425082731083	23.1615485741825	20.5906056866652	24.4939232692035	23.8554069261301	23.1696148946929	24.2004068148891	23.4560838570078	23.3259145302048	23.6546401025244	23.6453707724056	22.9740674312627	22.6404575620072	22.7715987647905	21.260583664266	22.8589078278574	22.916784976659	23.3138909233984	22.1617915911458	23.6706709262986	23.7570357817099	23.1255636521207	23.4812457554114	23.3464380410274	23.0460569097384	22.0892278874553	22.1933428001629	23.0784260477457	22.1593911321485	23.4584772029871	20.9069492739727	23.6826096901854	22.9261759542203
O14939	17.2321838041564	21.0235282276455	21.3205050733983	19.3728997204093	21.0586858148576	18.2564626841559	20.2683990623918	21.4780515981621	18.1911116018481	19.898848702395	18.9855904609951	20.9672559204581	20.8413512474941	17.8649542288033	20.092255015487	19.3019585037739	18.225922788855	20.0373993508871	16.9808738480403	20.0671942406752	20.513842485505	19.8161905923478	20.975415601202	19.7859247539565	19.8082266715606	20.2918262887739	19.9937545703909	20.5249984182861	19.6835606920022	19.691301604157	21.6385402983484	19.5117945668502	19.632036786957	20.8980458546812	18.9561252507985	21.2172766544081	20.3388989499507	17.1262538036491	20.6103250053885	21.5972490944849	18.9985323005188	18.9940216949287	20.4293382189636	19.6227824958603	19.2906492831066	21.1339636995657	18.1574904099188	22.9692351562235	18.9210512565164
O14948	NA	NA	NA	NA	NA	NA	NA	20.9423309409175	NA	NA	NA	NA	NA	NA	NA	NA	NA	NA	NA	NA	NA	NA	NA	NA	NA	NA	NA	NA	NA	NA	NA	NA	NA	NA	NA	NA	NA	NA	NA	NA	NA	NA	NA	NA	NA	20.964023492604	NA	NA	NA
O14949	25.3094409614444	24.472668142448	19.6183924487958	26.5983697231708	25.7327537050462	25.2903403270042	26.5662671041051	26.4320622043454	25.6850719395364	26.4936155643695	26.6150066793685	27.1113459328252	27.7174102863209	25.6630750347814	26.8161879085672	26.202232780086	24.5886997465581	25.6193254903744	25.1710740735512	26.3292898913755	26.3975164345079	21.3795896108745	26.7778144786436	25.9883066642355	22.8904760716006	NA	26.0107584579793	25.7678558316442	25.9820976927837	26.9283121852878	24.527821040107	23.5215244622774	26.199620124258	25.7277802844742	25.5240249584662	25.791685230472	26.9404356140054	27.0965981872101	25.5141453439774	26.3807268465492	26.3013479006318	24.3217439406187	24.9896009621725	26.6284666610615	25.8725617203209	26.368378740099	24.5076652433271	26.4133430700255	26.9015306000754
O14950	31.8051198480344	31.4552109314998	31.6336632699856	30.7657947790044	31.0432097098457	29.933517129457	31.1997312157908	31.4031244480736	30.7226233718766	30.4425348109006	30.8674802547567	31.20999684385	30.8668086682375	30.819262341109	30.6607383952979	31.3314213274221	31.2040226457744	30.9386270801688	30.958675152799	31.1387794523461	32.1239778122395	31.1921452436847	31.0367657995182	31.7321060157172	30.8752880475997	31.4070194208625	31.0000844686759	30.973927108719	30.8639824600735	31.4436218234763	31.0562826410655	30.3560700051376	30.9601439748487	30.6045876659553	30.811626831039	32.0073331116371	31.242897274938	31.043200933389	31.1411762008998	31.7949414779284	30.4429423691248	30.4620901765849	30.7615725592385	30.8904856464894	31.1195746876264	32.5719672036868	31.333145505053	31.9741660104059	31.2256170960264
O14957	NA	NA	22.336347977036	NA	NA	21.7870601962069	22.739512929119	22.3788207206322	NA	NA	NA	NA	NA	NA	NA	NA	NA	21.7897348800241	NA	23.0397163423629	24.0167936366756	NA	22.7073090545455	NA	NA	NA	NA	NA	NA	NA	NA	NA	NA	NA	NA	NA	NA	NA	20.1545778917545	NA	NA	NA	21.9019329558819	NA	NA	NA	NA	NA	NA
O14960	NA	NA	NA	NA	22.189832712801	NA	21.2397337894059	NA	NA	20.9091289680765	21.8763745996517	20.0915973597521	NA	NA	NA	NA	NA	NA	NA	NA	20.3252492349018	21.4069466884695	19.6428947113207	21.2880008601275	22.231121665117	NA	NA	20.7560726683935	NA	19.4391227793382	NA	21.6722001348139	NA	NA	NA	NA	21.5387657554163	19.8725596893946	NA	21.6958148239521	NA	NA	NA	NA	NA	NA	21.6682846710578	NA	NA
O14964	23.8100733586851	23.273542173768	22.5715574174489	23.2645190980688	23.9552760440863	22.4466789767376	24.1455609803797	23.9131064065943	22.9994477192522	23.7354904962694	23.8694407076067	23.6013736433733	24.4123508000159	24.6224517343498	22.4877583661501	22.8153647601333	22.9547885989036	23.2607666360508	22.1553844657972	23.7062180608589	24.6871863608233	23.9250338224176	22.9168599514162	23.8676362883656	22.4921073420593	21.8922165098643	22.0355256194548	21.9553778385511	23.4334040394994	23.8444445860457	23.3103130264937	24.234547472446	23.0822313762499	23.2830328334921	22.7974441955839	22.9406183132571	24.1293760405575	22.0749569133918	21.4039020565406	22.9443009861767	22.1581435607081	22.6595329130062	23.3780860185595	19.7832558520174	17.7337818106666	23.7074870590768	23.3983019579924	22.5122752507542	22.7344364941151
O14965	NA	NA	NA	NA	NA	NA	NA	NA	NA	NA	NA	NA	18.4177236149449	NA	NA	NA	NA	NA	NA	NA	NA	NA	NA	NA	NA	NA	19.349854864347	NA	NA	NA	NA	NA	NA	NA	NA	NA	NA	NA	NA	NA	NA	NA	NA	NA	NA	NA	NA	NA	NA
O14966	22.4892864190681	25.3402246890706	25.2009160825092	20.8398920281045	NA	NA	21.2090454356443	18.4712577011585	20.1090381123172	20.8765516169759	21.442753037421	23.3862019548712	23.612664405449	NA	23.3281540870008	21.1120105137476	18.6580687442585	25.4891769808772	NA	23.5918869877049	21.9154107941093	NA	22.1964025064721	22.785406808297	22.4831196495449	22.5890295017148	23.3540553130124	21.7332944393655	NA	22.2273632154434	NA	NA	21.516388188009	23.9181948309088	24.4229557828546	23.8485818659814	23.8061265222771	21.3034647895287	NA	18.3056838584073	24.3186321448545	NA	NA	23.1771639893543	NA	22.7379983188565	NA	22.6260789720469	23.0051086164735
O14967	NA	NA	18.1227860313456	NA	NA	NA	NA	NA	NA	NA	NA	NA	NA	NA	NA	NA	NA	NA	NA	NA	NA	NA	NA	NA	NA	NA	NA	NA	NA	NA	NA	NA	NA	NA	NA	19.1297020976478	NA	NA	NA	NA	NA	NA	NA	NA	NA	NA	NA	NA	NA
O14972	24.7565518739935	23.0329960887675	22.9304003138091	23.0679928976997	21.6985118856592	21.5094839255179	21.8680733362239	21.2378697230668	20.055410635252	22.8038692479612	21.9871867144283	21.5657679805665	21.3726635206442	22.8790168575081	21.587233733886	21.7500925237258	21.0072027033978	21.0731001067958	20.2832932567196	24.4900327801874	23.5773724527501	21.3039172694216	20.9770522681608	19.7916819708872	23.2320303757839	18.423816495994	21.9908678135117	22.0410616741466	19.9151567967346	19.4929757716361	19.3820307968053	21.8645590548542	NA	19.8760548129482	NA	NA	21.0683445464412	19.4371684034776	21.5527366390806	19.7833810883827	19.0844021130257	21.3477634803116	20.4168402342987	21.2045562963034	19.9570625473746	22.1576694045528	22.3142616202731	21.7706770950362	21.776821503979
O14974	23.5703012699008	23.1492622481292	22.857065153708	24.3131920504063	23.8907349319228	22.5462088555731	24.4053849016213	24.1153516510837	23.8274015771729	25.0984445174963	24.3398558399884	25.0303700343883	25.3050160298696	24.9113250052868	23.8632983207297	21.5383493300509	23.289466520457	23.2464795444548	23.9753750624741	23.8902553244492	24.4122816640672	21.1613315855569	22.9551569227916	24.1926469687929	24.2184279212828	24.3015726465895	23.7883200430856	23.5189516716505	23.6674144567032	23.2690681824688	20.4601928384922	22.5449257607723	22.2232034784782	23.2644764605613	23.0801698857502	23.7279329155991	23.5924998584163	21.818247361973	23.7030333831039	21.1951938735004	23.9025586861208	22.7504486578871	23.273894630018	21.6403572485024	23.3941325105287	23.4512198166426	23.9782856026126	22.975525731985	24.1503134185506
O14975	17.6440186819105	NA	24.6570036634554	17.3559364660813	NA	NA	17.546849748508	NA	18.7059867562342	NA	NA	21.4278792457893	NA	NA	NA	NA	NA	NA	NA	19.3766456581242	19.1785057753586	NA	22.0554240489666	20.5917709384141	15.9228391775681	NA	20.5185357865927	20.7733079178602	NA	20.200765367582	NA	18.5571041231683	NA	NA	17.8292425230253	17.3908127370266	NA	17.559588510021	16.8975609759233	NA	NA	NA	NA	17.1424044922072	NA	NA	NA	NA	NA
O14976	21.2310627006105	20.1527759565422	20.8719605374987	21.2577013152578	19.6564028705153	16.2323385898935	20.1839982030984	20.7572542455579	20.6667451927979	21.6548960534275	20.9028650158046	20.3258112300633	21.2033892081784	18.4391481274673	NA	18.8922542807712	17.8653049220419	20.5194074933736	19.450206968129	21.9359288557681	20.5662540247495	19.6545578505305	19.469136134121	19.9915737728063	18.9885143669732	16.6454029400549	19.641903994406	19.3517617271764	NA	20.6646324205919	19.281010106808	18.5122558054269	16.6050021882114	18.4455816078846	NA	16.8204894228569	18.3494613719964	19.0201423412973	16.0157064747181	18.4696169934101	18.2759152875599	19.0259564023095	20.4704934961848	NA	NA	20.9554616088809	16.1716731511865	17.6157740621202	18.1391789026413
O14979	24.2543553732327	24.0867007739406	24.4078911706572	24.4267946377205	25.3667134234571	25.8052263197905	25.6990721719922	25.6117302959558	24.344805605577	25.751495508891	26.3265481510359	26.6610254619731	26.7677344668979	24.2138926083333	22.8734927001848	25.5367881948987	25.3829176453361	23.09015745194	24.6652248273709	25.9706050844611	24.7683022700685	25.0342006081064	24.3786223162729	24.1097165961969	26.2590441973886	25.7342910922055	24.306573066044	25.0313000820403	24.793027115136	25.0810811047639	25.2317362393544	24.815810213681	22.8066336524789	23.8024689498067	25.1032217268479	25.3076013471476	24.8683395272135	24.1614747901056	25.2285295664648	24.7066749663553	25.2375036764956	23.938755492642	25.1075719502979	24.776340882548	24.5934424497636	24.75946910575	24.1296632423127	24.6556918785618	25.5804260271291
O14980	25.2861902363603	23.5748711032547	23.6323571062978	23.1718940042498	22.8864405007432	20.6188241119589	23.350486269518	22.7936349911775	24.3207865873213	23.9454329359373	23.210062198105	23.890526554343	23.3310884784324	24.3816834639037	23.1888989958576	21.5295168046158	22.7525256152293	22.7636437447168	23.3227593513109	25.4399485485372	23.106441507375	23.1499920595552	23.302798230392	22.7156045184477	22.259827759891	22.0615192741305	22.754047365864	23.33877222511	21.6315397817754	23.3009367210788	19.9745471930424	23.6227447736041	21.2858676351513	22.2483733679798	21.7370731539578	22.2185811714452	23.380168760969	21.0169815949702	22.8651679169694	21.4636884955929	22.3734291684501	23.5211025136585	22.8289691912031	21.357161955199	21.5665581664552	22.6825578487308	23.5876738622229	23.1139540656963	23.6632905151504
O14981	16.7941693698274	16.633662807901	16.233385573285	15.3341011921374	NA	NA	NA	NA	NA	17.2589281666802	NA	15.0105192089258	15.979340984845	17.6649226477208	NA	NA	NA	NA	NA	16.2233293600569	16.9320613958611	NA	15.3126417777359	15.6642368565071	NA	NA	NA	NA	15.7702969095155	NA	19.5114252335321	NA	19.5030544078085	16.7231327309806	18.6284796646962	17.1823517884729	20.5434598677556	NA	19.161863913544	NA	19.8344740827922	15.0148308736754	15.1563336294032	NA	NA	14.84378044971	NA	16.7757434885237	NA
O14983	NA	NA	NA	NA	NA	NA	NA	NA	NA	NA	NA	NA	NA	NA	NA	NA	NA	21.9146739307242	NA	NA	NA	NA	NA	NA	NA	NA	NA	NA	NA	NA	17.8590372559574	NA	NA	NA	NA	NA	NA	NA	NA	NA	NA	NA	NA	NA	NA	NA	NA	NA	NA
O15013	22.5000589920728	21.5752711489539	20.6850207412126	18.0055176462049	22.3544601035631	19.3977733887393	22.1763344040466	21.9597726384806	20.8599121933824	22.0489705809979	20.584530646322	21.9668428897676	23.219052142154	21.9856975013287	19.8527778250655	20.7895763741748	21.8347004616309	19.51874648846	17.9983372246582	21.8633767488427	20.0190741748102	21.239857334751	20.2609263479419	21.8796412873353	18.7215413366001	22.2456354604164	20.0084259873623	19.8266012238108	22.3875950357695	19.4219512025301	20.0582038941141	20.7170348130489	22.2652626869026	19.5990991820099	17.0235234777179	20.9282434846814	21.7533106763947	20.3121343651216	20.9443059941439	20.5751803852131	19.8968186402025	20.3387168260804	20.864317331766	16.3037827507816	NA	20.779028049184	18.6438750740676	20.6823974113017	21.8363280391324
O15014	NA	NA	NA	NA	NA	NA	NA	NA	NA	18.2246399710366	15.8806611417879	16.2163984267963	NA	NA	NA	NA	NA	NA	NA	NA	NA	NA	NA	NA	NA	NA	NA	NA	NA	NA	NA	NA	NA	NA	NA	NA	NA	16.899776692028	NA	NA	21.2271326144776	NA	19.3136229640808	NA	NA	NA	24.7896796622439	NA	NA
O15018	16.5794607050166	15.4432120161149	13.7746825425517	NA	NA	NA	NA	15.6424203077033	16.6698983800358	NA	14.5158500010577	14.5835798350389	20.1779977863385	14.5673126483974	NA	NA	NA	16.6007965147	NA	16.5865042542418	17.9461774935758	NA	NA	15.0091443774096	13.9838271845769	16.0391870431778	NA	NA	NA	NA	NA	NA	NA	NA	NA	NA	NA	NA	NA	NA	NA	NA	NA	NA	NA	NA	NA	NA	NA
O15020	18.8088981938728	18.9293852340666	20.8811664074941	NA	NA	NA	16.1762465672703	14.637211208066	NA	16.6590695993446	17.3784777179572	17.9064543346178	16.5348845864624	20.7507304853362	14.6766006173394	NA	18.8844766286759	14.2422657577006	NA	18.4528601626905	NA	NA	15.3506585612319	16.5418760848036	NA	17.9700208574202	17.0496561343745	NA	14.0582184428366	16.8404380006607	NA	15.7817553420056	20.4501541413066	21.1695506190261	NA	20.2994011820323	18.8127017533145	13.9068637848383	15.9163135911214	16.5560338658867	15.9618845933143	18.5046707946292	14.68626053519	NA	NA	NA	NA	NA	15.6805621159458
O15021	14.3140451934993	NA	15.1023432867247	NA	NA	NA	NA	NA	13.3460817447666	15.8019944807866	NA	NA	17.3099068620189	NA	NA	19.4620641357899	NA	NA	NA	15.6252818535237	NA	NA	NA	14.9164894301745	NA	NA	NA	NA	14.5156250532751	NA	NA	NA	NA	NA	NA	14.4422277085985	NA	NA	23.730889526176	NA	NA	NA	NA	NA	18.5775714284429	NA	NA	NA	16.0292381312417
O15027	21.9701234102324	22.0566320765073	23.0842171050114	21.333501681775	20.874276326508	18.1149956904153	21.5745812601882	20.9258870803338	20.5043366250733	22.1787035801723	21.9752362229823	22.9337375071662	22.9981866503972	21.3554622569449	20.2862818555196	18.5718511824731	20.8907463374156	20.8127040717165	19.2301065488605	22.328857604698	21.7639206130833	21.4359373753615	20.3889393094225	20.4394204323371	19.7216997062727	20.6887969681112	19.9270459159996	20.4971113099164	17.0048707850715	20.8114128190125	15.7066954933789	18.8233765409022	19.2674445415974	20.3325581776154	20.4225438185827	21.3888406810021	20.1163546964284	18.2314505126777	20.4899368622613	16.7831894014724	20.0037945634699	19.1369209919573	21.187869157587	17.8594348357162	18.2124836421498	21.1453543957479	19.2500817826259	20.1168622086394	20.9702408637226
O15031	25.1859370746484	25.1516681942314	24.9315930086656	24.3665973469373	24.1955791451118	23.0385147438189	24.1306112935073	24.0624968515554	22.8478872156062	24.2562977778301	24.0082755954852	24.399537482448	23.7274225759227	23.7725817710337	23.6694879576695	24.4011178196928	24.2749425283614	24.153725372731	22.9750152076634	24.5248717043843	24.624222966026	24.5233359279506	24.4789813401643	24.6442635727829	24.3758490940533	24.2926048282519	24.1436772179283	23.7111348250749	23.696613838117	23.7129076997728	23.5396729401279	24.1067375487519	24.3629674444798	24.4448211850887	24.1608528970198	24.7637975108017	24.3796848280469	23.9168157898029	24.153764718312	24.2397431000383	23.5845413698538	24.579580268807	24.422186686632	23.9454997904391	23.6269317847073	25.0944445125827	22.5721369347604	24.5233195796309	24.431788146347
O15037	19.779002083894	NA	18.9541727709184	NA	19.5985043427647	NA	NA	NA	NA	16.5795638837901	18.3077405991963	19.3648971508457	19.1126768254816	NA	NA	NA	NA	17.5798941873996	NA	18.1829958662293	15.0832562523911	18.2328180769906	NA	20.1198306479465	NA	NA	NA	NA	NA	NA	NA	NA	NA	NA	NA	19.3297448423183	NA	NA	NA	19.6319975680458	14.6549696423468	NA	NA	NA	19.8718274647713	NA	19.5524374369345	NA	18.7401312804404
O15040	15.7492123819538	NA	NA	NA	NA	NA	NA	NA	NA	NA	NA	15.364054138022	NA	NA	NA	NA	NA	NA	NA	NA	18.6556160447947	NA	NA	NA	NA	NA	NA	NA	NA	16.9980691318923	NA	12.8054937439436	NA	NA	NA	NA	NA	NA	NA	NA	NA	NA	NA	NA	NA	NA	NA	NA	NA
O15042	24.04309997028	23.7120629071449	23.5735175445737	23.936903855253	23.3736069054016	21.493622219643	23.657474558586	23.2395285080869	22.3885823939161	24.1324750861918	23.7898941926742	23.9188487239141	24.4309436733043	23.204038834663	22.1213149628606	23.2159377704967	22.2113211334342	23.8522990979526	21.9220582230607	24.092402836483	23.8022085269505	21.5669877852088	23.1739823402135	23.8498127791928	22.4935620883548	22.7996878034059	24.0290948246628	21.7825469858959	21.5597244728373	22.2539047000771	21.1738518401945	22.06280616213	21.6326376598024	22.5151915229009	22.6310340478854	23.0084125152834	23.0104700134684	22.5605915447875	22.6315893049932	22.4233877675979	22.7835140433275	22.9109987274803	23.6846293528405	21.8963324817031	23.1104456222507	23.6065249589153	21.0974839939663	22.809439608188	23.2493577005884
O15047	17.8994971659881	18.3823376616769	18.9459043674186	15.4407322534924	NA	NA	NA	17.3939111472595	NA	18.5300282176787	18.1276817323394	18.8141399563417	17.8028402347958	17.6837541853662	NA	NA	NA	15.5478499935232	NA	17.3139865178733	16.6287151806466	NA	15.5406902706921	16.7509164179923	17.9000089064759	16.8098800972157	17.0331034068776	NA	NA	NA	NA	17.2980946344464	NA	NA	NA	15.8501854112966	NA	NA	NA	NA	NA	NA	18.4416612991523	NA	NA	NA	NA	15.9512000229438	17.6291793863277
O15049	NA	NA	NA	NA	17.0466453838052	15.1780489339801	NA	16.6326057853649	NA	21.0063459527278	18.4909140466661	18.4403039897521	NA	NA	NA	20.9623502713009	NA	NA	NA	NA	20.3474050695837	NA	NA	NA	NA	NA	NA	NA	NA	NA	NA	NA	NA	NA	NA	21.4241175658045	NA	NA	NA	NA	NA	NA	NA	NA	NA	NA	NA	17.6065209583794	NA
O15050	15.6421034195994	NA	NA	15.314569599357	15.4846879550989	NA	NA	NA	NA	NA	NA	NA	NA	NA	NA	NA	NA	NA	NA	NA	NA	NA	NA	NA	NA	NA	NA	NA	NA	NA	NA	NA	NA	NA	NA	NA	14.3776397144002	NA	NA	NA	NA	NA	NA	NA	NA	15.7232196921082	NA	NA	NA
O15056	NA	NA	NA	19.6681797781557	NA	NA	NA	NA	NA	NA	NA	NA	15.8950162959678	NA	NA	NA	NA	NA	18.2044458996251	NA	18.05129336888	17.3599222588585	NA	NA	NA	NA	NA	17.1745101320725	NA	NA	NA	NA	NA	NA	NA	NA	NA	NA	NA	NA	NA	NA	NA	19.9012983869572	NA	18.4005383327492	NA	NA	17.9680869224381
O15061	25.358085797267	25.1893352162441	24.019105789793	25.4881915168613	22.4114032400507	22.971387562171	25.1707490772418	24.4340167442008	22.8297895069797	25.4740979021084	24.4364481667683	24.984134579634	25.0188132727661	23.8537417643592	25.1085713798563	23.5492024541554	24.2265314375761	25.0382922559449	23.571324782984	25.0804438104787	26.9882472642303	24.6840901388575	24.6780652102297	24.9636870915625	22.9871351140302	25.034327666459	24.0143153889863	24.682929756697	24.398942457393	25.6753870289353	22.2455544147818	23.2128712811646	24.0089707405604	25.3170273440418	23.1364016302023	24.4044160482147	23.3973324554182	23.7632565608314	24.6823943110651	23.7075788479998	23.8163842769939	22.2405005418619	25.6202480115005	24.1816187179105	23.643287364202	24.8413990974503	25.183614549767	23.1772150394726	24.3903171382383
O15062	NA	NA	NA	NA	NA	NA	NA	NA	NA	NA	NA	NA	NA	NA	NA	NA	NA	NA	NA	NA	NA	NA	NA	NA	NA	NA	NA	NA	NA	NA	NA	NA	NA	NA	NA	NA	NA	NA	NA	NA	NA	NA	NA	NA	NA	NA	NA	NA	NA
O15063	NA	17.7227882608959	NA	NA	NA	NA	NA	NA	NA	NA	NA	NA	NA	16.6259025953895	NA	NA	NA	NA	NA	16.831422225534	15.487294729827	NA	NA	NA	NA	16.3020452865958	NA	NA	NA	NA	NA	NA	NA	NA	NA	NA	NA	NA	NA	NA	NA	NA	NA	NA	NA	16.5441511647425	NA	NA	NA
O15066	17.3766388199054	20.0484177262608	NA	NA	NA	NA	NA	14.2780992116259	NA	NA	17.4812598095182	NA	NA	NA	17.6473305808237	NA	NA	NA	NA	19.3146121793351	18.7875730817646	17.5739550306141	16.9608473957467	NA	NA	NA	NA	NA	NA	16.0489901842555	NA	17.9463971374424	NA	NA	NA	NA	17.6149733274639	NA	16.1803452317249	NA	NA	NA	15.8423522011163	NA	NA	NA	17.1768235738917	NA	NA
O15067	20.3441317914851	19.994721461108	18.9056550763592	19.5172208088561	NA	18.0425730827032	19.7330275976225	18.5307825534808	21.7652393466358	16.7299442181596	19.3074884085854	22.3130605387667	16.2149219384165	20.430759323776	16.6310066532114	16.1879852310453	NA	NA	20.5142128646256	22.2934735943845	18.7507515506421	17.1104783636728	NA	16.504705489682	NA	NA	NA	19.169373146652	NA	17.9558328625809	NA	19.3762030540059	16.909980114773	NA	NA	18.3946127211666	19.1621090897245	18.1927393802548	18.9858547712534	16.9669926715931	18.1003458527537	19.7511547674566	17.7387987044004	16.4115605772945	NA	16.7378512273667	21.1477469650198	20.5004963738117	18.2152377147711
O15068	18.0033548844469	19.8767086880049	19.8366615826245	NA	15.3088113546264	NA	18.3287697895974	17.6039757271939	16.8272710930509	17.142614893942	NA	18.3511014706616	19.7213919934209	NA	NA	16.5984610912421	NA	17.2117458700245	NA	20.6665653875959	20.1570338782226	19.4065625675528	16.2453022328687	19.5391974226264	18.8709635541728	18.7011791107178	19.4382324651551	NA	18.5226304077298	18.5309683903506	17.6121738833337	17.5587352764264	NA	19.1159709198622	NA	18.3719433720595	17.1618533134479	16.866516313125	NA	17.783034565021	18.0670789019555	18.0380761180126	17.4854436619759	18.6017030330411	NA	20.1580964740719	NA	NA	17.1720780936443
O15069	NA	NA	NA	NA	NA	NA	NA	NA	NA	NA	NA	NA	NA	NA	NA	19.1414780982167	NA	NA	NA	NA	NA	NA	NA	NA	NA	NA	NA	NA	NA	NA	NA	NA	NA	NA	NA	NA	NA	NA	NA	NA	NA	NA	NA	NA	NA	NA	NA	NA	NA
O15075	NA	17.0730549225749	NA	20.2783980633094	NA	17.4557867828765	17.7593212972928	17.5247697903507	NA	NA	18.1420056546082	21.0209854144174	19.2930358249631	NA	17.8670428368018	16.3578953967937	NA	NA	19.5969597803855	21.6239965507727	22.6821883878891	19.02122607757	19.4775060193924	19.4696773159819	20.0362657405982	16.0088054259222	NA	20.4715408311837	18.1720887791498	21.8655057065511	18.8986421613734	20.2408324722336	19.2327815689294	19.3768315773355	17.4588996793042	17.3734509934625	17.5157799196126	18.3630776209203	19.3032666899233	NA	17.7660153564982	16.4576187203085	19.9495150737383	NA	NA	NA	20.1983329921171	NA	NA
O15078	NA	NA	NA	21.4948014825438	NA	NA	19.9050411965616	NA	NA	NA	19.4621548758097	18.7862271974146	20.2439462873535	NA	NA	NA	19.6584853154151	NA	NA	NA	NA	19.1181593007934	NA	NA	NA	19.3547576783602	NA	NA	19.8652225888099	19.0552061064869	18.8093869915784	NA	19.311768813302	19.3639578346479	NA	NA	21.5298654073532	NA	NA	16.1406731467502	17.9342368885274	13.8612116095137	NA	NA	18.5938485917998	17.8382906460863	NA	21.1182412663742	19.1520587028034
O15083	NA	21.1412443107415	NA	16.9726486098367	NA	NA	NA	NA	18.0213224649601	NA	NA	16.3187668283011	NA	NA	19.5299871807659	NA	NA	NA	NA	NA	15.7554833046121	NA	NA	NA	NA	NA	NA	NA	NA	NA	NA	NA	NA	NA	NA	NA	NA	NA	NA	NA	NA	NA	NA	NA	NA	NA	17.4476124648808	NA	NA
O15084	21.2143806172034	18.6798666108931	18.4927194674118	15.8907364565637	NA	NA	NA	19.5690260313403	18.3246198308391	19.5873836389256	19.6238625591562	19.5591367104616	18.0111244770332	18.2993633871445	NA	19.1032528231404	18.4821524321045	18.4050548363928	NA	20.5219674251943	20.6816777697589	19.2572168922967	19.3209353157042	18.8877734356952	17.1091969639198	17.8616594372508	NA	NA	NA	NA	NA	17.2086154535405	NA	NA	18.6234178188894	NA	16.6058956917646	17.2637578876707	NA	NA	NA	17.9037017138277	18.1785816258533	NA	NA	17.7883853984939	NA	17.2357992047116	NA
O15085	20.0905636836041	19.0497604376425	18.8686163050104	18.5473154030725	17.3454902441493	NA	16.7976319056055	15.894037349365	16.4188788006034	16.6207849631136	15.6199604449578	19.0949087865001	19.5412613981885	15.3936127228189	NA	NA	NA	16.8932879566253	NA	20.0088768092145	20.8702706089652	17.8775088727202	18.8503270701869	16.1794136529523	18.1943663514279	19.9822489165394	17.9751639533966	16.2855957417088	NA	NA	16.5678567375381	15.9132155701768	15.9486841295517	NA	NA	17.6868014957659	21.029792148498	15.9749664076457	NA	NA	NA	NA	16.2110888269737	NA	NA	18.3923668785821	NA	17.3007283703732	17.2659484634922
O15091	19.5645494869234	18.7207896322751	21.7724995770315	19.5299647439888	19.1219893033956	NA	19.5599224683544	17.0752236858602	16.9212881887746	18.2107759187448	17.2240800418687	16.7667019472501	19.0237942480743	17.745257941477	18.8338823640305	17.143781444283	NA	NA	NA	19.927303642129	16.583769642256	20.1866387258468	NA	19.5148703768263	NA	18.3727584382152	NA	18.7544185168204	NA	19.7857000132924	16.7504078378413	NA	NA	17.9534923391626	17.084693803144	16.7471105158764	NA	NA	18.6215514985896	17.6450681119113	NA	16.8565695885925	NA	16.618027336771	NA	17.8635795469634	NA	18.007105994619	19.6529505507507
O15111	19.586210578309	19.501606983224	19.6458829027622	17.6701570651512	17.6752257698623	NA	19.6988841451195	16.0458920053347	19.4006532653936	19.4612488861786	20.3227017030512	20.5148091578685	20.2539446844378	19.7741281921992	16.7575902086046	NA	NA	NA	NA	18.2934594834623	20.5149642874167	19.1848562246053	19.1191776042544	18.6500906680633	18.0124443885393	16.7228593019319	17.3159118730409	NA	NA	17.3767625579794	NA	17.5485289122501	19.4434441749686	17.6673414632925	NA	17.7057605499004	19.0942359937406	16.7786106633725	17.9048435943803	NA	NA	15.9587064767126	17.0379578344336	17.0520117705789	NA	17.5627233062667	NA	NA	17.212783026074
O15116	21.8496466894518	20.767290838673	21.059627548913	22.2932916668115	21.9687390354442	NA	22.5837104547858	21.9572447025296	22.9067430570256	18.7885477459275	22.5764583410851	22.6712207497899	21.9014754568888	20.8975932209048	21.0390748345186	21.9789009347033	21.408427837526	20.2374601005935	20.977477946939	NA	22.6657378177912	23.3191613452829	22.6221553207522	21.0908581440149	22.6921884188227	21.55922093852	21.7690826450317	NA	20.9515346529393	22.5649733008787	20.7868637372419	22.9926261654898	21.4504516300143	20.8138219392595	19.2353665968099	22.4040193862852	23.642937084456	20.9541172658692	22.2086205545476	NA	22.4153428053752	21.1801488332593	22.1830648843101	19.7270263989987	19.2746928978957	22.6496700470124	22.7048682554647	NA	22.7191796937813
O15117	NA	NA	18.476625196198	20.9571221251648	17.4660425307288	NA	18.0292377642014	18.7822523904881	17.3617158773092	NA	NA	19.9945578128374	19.8672831049281	18.4063256801613	NA	20.2305470554707	NA	NA	NA	19.4984828658324	21.2952631186625	NA	18.1896130339239	NA	25.5424311234967	18.0403305250906	18.3598013788203	NA	NA	20.0900031729584	NA	NA	NA	NA	NA	NA	16.7168224503456	NA	NA	NA	19.4339215715802	NA	NA	NA	NA	NA	18.0389407114919	18.534437572005	NA
O15118	22.7099281161788	22.6970424932598	23.683647613292	19.8426609593334	21.0870055113732	19.0697741059184	22.490593764674	22.1263955121636	21.2384144914664	20.9856922211628	19.9757330203262	22.5072596782945	21.9061780189023	21.3870254151791	20.4942869875955	21.5340008157008	19.987494423962	20.1413035330876	20.3606764178825	21.954135796164	21.0268290910499	21.8618755533337	21.9575206226153	20.1049355527753	22.3806548636559	19.495721180089	22.3490803713573	20.7243458774941	21.0087881041649	20.526477196449	19.2402195832181	20.8831545369977	21.0583680829915	21.8162938122483	19.8195794484308	21.022818234051	20.2493536876181	21.4723419690392	20.6954784432873	22.186597453801	20.5748046647943	19.8534449440859	20.6816887486716	18.9761376612264	20.5872580038735	21.1636768911229	19.3733379531267	20.8761131503936	21.1462192031955
O15119	17.9300977945772	NA	NA	NA	NA	NA	NA	19.6119977934711	18.418467806023	NA	23.6868318715629	NA	NA	NA	22.8267845343347	NA	NA	16.70170765685	NA	NA	NA	NA	22.5823164820533	NA	NA	NA	NA	NA	NA	NA	NA	NA	NA	NA	NA	NA	NA	NA	NA	NA	NA	NA	NA	NA	NA	NA	NA	NA	15.5649735738259
O15120	22.0677981296825	20.3250130990748	22.5989982958572	23.0709027956271	19.0767526594547	NA	23.1187240115512	22.6750069213957	23.0023302805064	19.1074027214597	20.1860704851974	22.2565678401409	22.85227494375	22.6629235240237	22.9522821569069	22.3000801585726	21.8914940880435	23.364752988277	20.2376580396047	21.6344806018327	22.7179516752861	20.6367800897772	21.4281228591021	23.794117953975	NA	22.0763815802325	22.6911542732451	21.5251851373654	22.8148134025707	22.5679117561868	21.0965521647855	22.1617039126757	NA	22.6856033832919	21.8961823633524	22.869453965418	21.3885140858045	20.0402168204258	22.4734123221608	19.4485293305293	22.1155829253529	28.8710458064716	19.4910088475665	22.9767719813871	18.9063989776625	20.065554479287	NA	20.1437722735561	22.8089367198366
O15121	24.3871922228436	22.6609994320475	23.2841744004279	22.1670022804363	22.7529145988623	23.4639929103508	23.4962987761098	22.9321213038956	19.9544539770865	22.4909553452287	23.1023312602023	22.2198013247699	20.7293553457454	NA	NA	22.0008820109587	23.393496187728	23.0431838220035	22.254344534911	23.6149587253918	22.6329433418781	22.8323454106826	22.5740754305042	23.4862394141127	21.886595880807	22.0733662734213	22.8630229803052	23.0713327347452	22.6901242291023	21.8489301889589	22.6306998543904	23.3518890060848	22.7572308180891	22.4699224542906	23.1556712638688	22.4702874226442	22.751431065296	22.1565952391199	22.3547487610805	22.0500037625571	22.8637096508374	22.3371098604441	22.5083919877011	22.7238067148852	21.708599393411	23.0959425224466	20.9205126722946	21.2286545399269	22.7532938903127
O15123	18.3080256042512	18.7944577642636	19.4174073747176	NA	20.8617336407089	NA	NA	21.1199294292217	NA	NA	17.3376997620997	19.2915359023265	16.6000872876108	NA	NA	NA	NA	18.8099914493604	NA	19.4859294581911	NA	NA	NA	20.7062789576494	NA	NA	21.1080549135304	NA	NA	NA	NA	NA	21.3728625408186	NA	NA	20.8746481767187	19.3465147087664	NA	NA	19.0230113363107	20.4485812741826	NA	17.7208473659293	19.5121293272168	21.4458623676368	23.4699165336103	NA	23.7676291164461	20.9509376441275
O15126	26.403549819027	26.5772720634272	26.0783250481813	25.0592236302309	25.9229828538623	24.132270709708	25.1316666810417	24.6179924014675	24.3591757715683	25.3692137824166	25.7887472450777	25.5266312519721	25.4427134938862	23.4528630983771	24.7338126604341	25.3218006216298	25.3062990284541	25.4389020073874	24.6023582715319	25.843833103527	24.7530497381082	25.9606336704369	24.830233722949	26.011872300801	24.8117676245818	26.4303322179428	25.3642444912255	25.3903158486422	25.0391160603277	25.5042010793057	24.4661355449356	24.5926109292027	24.9717364050335	25.1536592582985	25.267919392655	24.8331707156976	24.8333974912462	24.6717248547721	25.139657249823	25.234074422729	25.0427386989539	24.2963619168317	24.8253559963473	24.8094284814378	25.6808149984374	25.8675896580107	23.6919197787771	25.6890786178464	25.2127857158864
O15127	27.2081747833087	27.9286957879787	27.6966201791556	26.9359282854965	27.0481882273567	26.1616337453372	27.1694876126762	26.9325715499357	26.3720366210492	25.6967417292043	26.1492655581517	26.891151778418	26.5424311324249	26.5042143585777	25.284632167273	26.8983530514366	25.8378622051298	26.2398198922636	25.6230883514023	25.973626316315	26.0025284667885	26.3163514680499	25.2080297870614	26.1270036396373	26.0823329343122	27.031076428518	25.8720850180082	27.3419178441148	26.7522632616797	26.5944038201668	25.4464967474162	25.3105773463257	26.1964190094867	25.290240594077	26.4342214420502	27.0148524215508	26.7580538965055	26.5315910683497	26.2035400220975	26.9008793080621	26.4193111756516	25.1762453723551	26.2532721792274	26.3603168985395	26.721978089332	27.5254066953216	26.2122834520816	27.1873887089397	26.5107077191475
O15131	17.6358770724308	NA	NA	NA	NA	NA	NA	NA	NA	NA	NA	NA	NA	NA	NA	NA	NA	NA	NA	NA	NA	NA	NA	NA	NA	NA	NA	NA	NA	NA	NA	NA	NA	NA	NA	NA	NA	NA	NA	NA	NA	NA	NA	NA	NA	NA	NA	NA	NA
O15143	25.4233882935853	26.304944416132	25.6866449752722	27.910573487179	25.7546384790845	26.9770514353023	26.5405728259157	26.2901665547699	27.0625054100344	28.8512169399513	28.7327597572202	27.0923826279274	26.9189797490043	27.546247856899	27.2309616585085	26.5591218643133	26.2273382270492	26.6408614469411	25.7086412450592	27.2440195598771	27.6235933777978	23.3985845465805	26.1358575387946	24.8892281622908	25.6014103729963	24.7164164476294	25.3351056163429	25.1245548792799	25.2414425239852	26.9520730680832	28.4640973181001	26.7558091337318	25.6845748300108	25.516679654685	25.3150401351142	25.7168323718224	26.5687277583925	27.1338043659043	26.0635776171628	25.926250420403	25.9887524581466	26.5138125188557	26.2186610590046	25.83487395833	23.8927519040643	26.2876662831523	26.3695767831023	26.4812063416707	25.6363616065966
O15144	28.4911984430555	27.9905936921759	27.3078267444076	27.5834521600439	26.8185654980424	26.4884026266024	26.6622719731622	26.3674138883604	27.6542015254273	27.37622190479	26.7971182031182	27.3316983504495	27.1938849152183	27.1789448132743	27.2230470856829	26.8910743874257	26.3313826380578	27.3295886059041	26.6547855607893	27.2213155941021	27.7312686779133	26.3358932793413	27.5304623393885	26.6533977224342	26.2035335292669	27.5385041117953	26.6155337560814	27.1228511878427	26.5276592211421	27.2527932611757	26.9753222852068	26.3792830488129	26.124906229214	26.3358431150417	25.8667962293217	26.4290743259977	27.061470782827	26.6511647992525	26.955136184699	26.296172185612	26.982688047389	27.3619356480862	26.4675357942298	26.6468420943713	26.427398635922	26.7095127890861	26.6936256098819	26.7493385236358	26.590329861183
O15145	26.8422135356595	25.7646637357176	26.3335078602463	26.5697886904753	26.5205592324315	25.8351639889742	26.7401181573297	26.05099944001	28.3444218084598	27.9208016326193	27.4899168886614	27.5335132234508	27.7845194084154	28.3993522215811	27.0684554279271	26.8266827924005	25.4984494477546	27.3034484975202	26.080804537344	27.8097050507298	27.140569222279	23.0270894568158	26.6907508703641	26.005136299168	24.6915964371077	24.2237284835603	27.2330719465589	25.9587195578067	27.1143257213158	27.4904287406532	26.9140000781897	27.5658182650388	26.7288848616565	26.8663354432255	25.9374978204412	24.5300673176636	27.116278643977	26.1166879697437	26.859892180732	24.4083834993296	26.9415100264044	26.0196122376376	24.8417215994968	25.1600050876205	25.960378226512	26.101299005629	25.4190218239492	26.4683967769921	25.8941057892771
O15155	24.6952087770658	24.8803011914861	25.2685539953913	24.314894942553	21.8050057006814	22.7659607525298	23.6529295683966	23.5066908754045	19.6278001052531	23.896307136518	25.6686792001138	22.1375090374569	23.9269326022902	21.799959353017	23.497565920219	24.5072703896523	23.8870809251558	23.8084910351833	24.4472506305223	24.5495260841201	24.6286758388393	24.990521660676	25.9657043512368	24.5014099794326	22.6591422178936	26.0460942454142	23.8800549061245	23.5864108824167	22.974603550046	21.4178561432112	23.1421484307277	23.8638501928945	NA	22.8616612125365	24.4815526462356	24.8410504005491	25.1435542601461	NA	25.1570456088372	23.0942569599439	25.3843719266012	24.5391559051278	24.0067111966245	23.6883245327952	NA	24.0234264372351	NA	23.4208062610894	23.445451458912
O15156	NA	NA	NA	19.7074484283693	NA	NA	NA	NA	NA	NA	NA	NA	NA	NA	NA	NA	NA	NA	NA	NA	NA	NA	NA	NA	NA	NA	18.3436695642541	NA	NA	NA	NA	NA	NA	NA	NA	NA	NA	18.2939383855924	NA	NA	NA	NA	NA	NA	NA	NA	NA	NA	NA
O15160	23.234119052896	22.4370046025979	22.3501579704503	22.8976414673504	22.4251622472063	21.3894460285029	22.6196884340597	22.9065732639722	20.8101326710724	21.0616989915306	22.1507145815008	23.2417215731182	21.5526609202516	21.885246438125	20.5922082192924	21.3008877361075	19.5216890167023	21.7070326597987	20.7516482181654	23.3178804742714	22.263515293787	22.3997298888963	22.0038222020845	23.3248658976906	22.3997231685297	23.3447283997239	21.8186124093829	21.2616721243235	NA	20.2938692938666	21.1771023118926	21.9035665209241	19.3202069039455	21.2891444530453	22.0751496677177	21.7283242320622	22.702392103611	18.8270595661218	19.1374571313629	19.2125119563856	21.0647091046244	22.1478243429181	22.2927913510677	21.3639520141835	NA	22.5751984995004	21.6517204608179	22.0380442105597	20.9393026966597
O15162	23.8577006002014	23.6205302923169	25.0414091830088	25.5762758293397	24.696793960043	24.8085367767608	24.9840216324649	24.716741750009	22.5311688131732	22.0903477789175	25.4425670721522	26.012261715974	25.8490350339666	24.0158606214132	23.586985742418	24.5714835434257	25.6105286078769	24.9815105029574	22.7017683391377	24.9227367159385	26.1698234313975	25.8002406066694	25.6180114308131	25.5243930043396	25.5858400403614	24.8635657675243	25.6877938262913	24.6739094854083	25.3974943358794	22.948675656947	23.8566881127061	24.5477955650193	25.8338514963755	26.1135899783953	25.4553439363136	24.5735014870505	24.7542532685492	25.7443366277984	24.064562921693	24.8974524338966	23.7906900280955	23.6648038144592	24.084347278738	24.0402746745949	24.470536012974	26.1091780627046	23.8285546349549	23.664984806658	24.945400774637
O15164	17.7824391261847	17.7624174237677	15.8099779682312	NA	NA	NA	17.4124797378451	17.8322888337213	NA	17.3731246716162	16.5844170304037	17.2213221517458	17.1451662553061	NA	NA	NA	NA	NA	NA	17.6866758631637	17.2318375989082	NA	16.2902566345165	15.2274611333352	17.3218344432017	18.5675940164758	17.6244463331026	15.5882724994018	NA	NA	NA	NA	NA	NA	NA	15.8131871992385	16.4919151015389	NA	NA	NA	17.6227845697629	NA	NA	NA	NA	17.4174154982732	NA	NA	NA
O15169	NA	NA	NA	NA	NA	NA	NA	19.7889224615785	NA	NA	NA	NA	NA	19.2412846687622	NA	NA	NA	NA	NA	NA	NA	NA	NA	NA	20.5584083007261	NA	NA	NA	NA	NA	NA	NA	NA	NA	19.4567105244818	NA	NA	NA	NA	NA	NA	NA	NA	NA	NA	18.4970291686025	NA	NA	NA
O15173	28.1605815102292	27.6985389484071	27.5375683702463	26.7772322622642	26.6094668591667	25.7708348708433	26.382456238567	26.6848506566247	24.7240400383822	26.6003118323664	26.7388911599646	26.6352215093649	26.1472728287729	26.1909322038864	25.3859513476833	26.8030357074515	27.2953160659765	27.0599831263776	26.443611563188	27.0725934512585	26.6379864376408	27.0309532404381	26.7440039469827	26.9495710637939	26.1648234746634	27.2023938852458	25.8478813867169	26.8184731483176	25.7974725885288	26.4108301942909	25.7276507527616	26.993325888933	26.1930044999762	26.2320627467132	26.5668812611976	27.0238874988615	27.0870340333189	26.422523196845	26.2464751813497	27.1517884502684	26.6966839014725	27.0091714023469	26.774143866644	26.922847353839	26.6934874413852	27.1999658930209	25.2176083915317	27.1373202603516	26.8707118664212
O15182	NA	NA	NA	NA	NA	NA	NA	NA	NA	NA	20.2861700731984	20.9186610689146	NA	NA	NA	19.0296858205574	20.8599514388122	NA	NA	NA	NA	21.2144092072144	NA	NA	NA	NA	NA	NA	NA	NA	20.0858993553097	20.1175302746211	NA	NA	NA	20.1228359449365	22.2500041537529	20.3030418106273	NA	NA	NA	NA	NA	19.1068016152323	NA	21.2154032440655	NA	NA	NA
O15194	19.4381831838228	21.1440879715589	19.9815508751604	NA	NA	NA	19.3026584572729	NA	NA	NA	19.7215820869046	NA	18.6660271057556	NA	NA	NA	NA	19.816748079958	NA	21.3882580819062	NA	NA	18.8158842768227	NA	20.2013124769468	19.5312475673658	21.3553536896037	NA	NA	18.4544896411027	NA	NA	19.4590078979968	NA	NA	21.1245776223806	19.7063838364914	17.5255838887805	NA	19.4606126774557	NA	19.5320348141448	20.7289204179708	17.8243850966077	NA	20.1366682201657	NA	NA	20.3808596044664
O15195	NA	15.8653299337333	NA	NA	NA	NA	NA	NA	NA	16.3497677213526	NA	NA	NA	NA	NA	NA	NA	NA	NA	19.9581174015209	NA	NA	NA	NA	NA	NA	NA	NA	NA	NA	NA	17.3856576882923	NA	NA	NA	NA	NA	NA	NA	NA	NA	NA	NA	NA	NA	NA	NA	NA	NA
O15204	NA	NA	NA	NA	NA	NA	22.3315403678913	24.1274234716279	NA	22.5519978804404	NA	22.8014605638758	NA	NA	NA	NA	20.7355293152553	NA	NA	NA	NA	NA	NA	NA	21.3128314952854	NA	NA	NA	NA	NA	NA	NA	NA	NA	NA	NA	NA	23.4687937580408	NA	22.1566610944893	NA	NA	NA	NA	NA	NA	NA	NA	21.2662779352453
O15205	NA	NA	NA	NA	NA	NA	NA	NA	NA	NA	NA	NA	NA	NA	NA	NA	NA	NA	NA	NA	NA	NA	NA	NA	NA	NA	NA	NA	NA	NA	NA	NA	NA	NA	NA	NA	NA	NA	NA	NA	NA	NA	NA	NA	NA	NA	NA	NA	NA
O15211	17.9153656694913	18.6408998291971	NA	19.0518553055956	19.2905281498547	NA	19.9443636602196	18.1612096077295	21.5344630557176	19.4943986868216	21.6879643191027	18.294206647854	20.8211263711482	18.1329308026996	19.590652875119	16.2721134067457	18.5374884614431	NA	15.7319354509896	21.7719271477443	18.8637387075191	20.392914493842	17.3952354748465	18.8499677761564	20.7652008335956	18.481903369433	19.237209645219	16.7989221857	18.729894235623	16.3964243609269	NA	18.6875876277232	17.7418941863112	NA	20.1632721903407	NA	21.4073876168561	NA	18.0588278345029	17.7194357759971	18.1231409795801	NA	17.748374634627	16.5496112159284	NA	21.6727160309991	19.6956173697915	18.3295342544699	NA
O15212	NA	21.0737310682613	NA	19.9910398262689	22.4672487779728	23.3463692768596	23.4023112390304	22.4197322290426	23.4906869252557	23.0035627800182	22.896557356113	23.2443824541074	22.5623381568485	23.7039911500795	23.6832478076756	22.0887504430844	21.8270342591017	23.4994150203268	23.6288589550684	22.6472922146051	24.6808918219982	19.5620515989962	22.6263128263742	23.1695542057355	23.470934019947	22.2825321196258	21.3399026512632	22.4544745614713	22.1930175612339	NA	22.0455562918682	23.1922961393819	21.6679917034245	NA	20.6745396151543	22.4439426619112	22.8258550387439	22.2492905340201	23.2660804483489	21.8536091849157	20.4955323241992	22.2773216451283	22.9762830687619	21.2062600061668	NA	22.6310903473496	24.3100367615185	23.4156333473262	23.0068018596737
O15213	NA	20.7861653844705	18.2984483811402	20.2742079654417	NA	17.6847647018811	16.8690519696321	NA	18.5556770610677	NA	18.1969454926936	19.1155938179454	17.7060221024796	18.3643804090066	NA	19.4348460771244	NA	NA	NA	18.7964092127718	20.8497566730876	19.8570544810628	19.4133993830237	NA	19.3596437547741	19.9853151092573	NA	19.0774028765288	18.1152157376388	17.8563839312694	NA	19.2002947894474	18.4359348109273	NA	NA	NA	19.9713157064692	NA	NA	NA	NA	NA	22.0253031882002	16.8629115558627	NA	20.0614989433232	NA	19.714337035441	17.8724725272656
O15217	NA	NA	NA	NA	NA	NA	NA	NA	NA	NA	NA	NA	NA	NA	NA	NA	NA	NA	NA	NA	NA	NA	NA	NA	NA	NA	NA	NA	NA	NA	NA	NA	NA	NA	NA	NA	NA	NA	NA	NA	NA	NA	NA	NA	NA	NA	NA	NA	NA
O15226	NA	NA	NA	17.9190147409599	NA	NA	NA	NA	NA	15.8587560670061	15.2332158151543	19.4859756971997	NA	NA	NA	NA	NA	NA	NA	17.5691174048549	18.9511712716043	NA	NA	NA	21.371697652822	NA	NA	NA	NA	NA	NA	NA	NA	NA	NA	NA	NA	NA	NA	NA	NA	NA	NA	NA	NA	NA	NA	NA	17.3475178718806
O15228	23.7002411009264	22.9772890872404	23.8605155005782	18.9595671889477	18.7062109661799	NA	18.5765084510238	18.5772707065627	19.4324381250387	21.9537560196301	20.3371552957203	20.6033874037633	21.9707875663643	20.8261694334206	20.5937254802491	20.7608408605084	21.521538627406	21.4237035376452	NA	22.308421412735	22.5222427771169	19.8779425402578	18.6241523601742	20.4277039626813	20.8554346608172	20.4329358505417	21.1352961975304	19.4804088258516	17.9388904175226	20.2801725900201	18.5010042950832	20.670877283241	19.4913145291475	21.8863900850792	19.1910650540017	20.6211287894401	21.0619751972278	21.1646377486586	21.0030392337771	21.5510170961414	22.1291137720913	20.1663467731633	21.0660938170698	20.6969684014203	19.251744335887	21.9227789195596	17.1570741604975	20.6625350722714	21.0584066756616
O15229	NA	18.5811168077289	20.599885295386	NA	NA	NA	NA	NA	NA	NA	NA	17.3617120728417	NA	NA	NA	18.0737655200025	NA	NA	NA	NA	NA	NA	20.1031638907378	NA	NA	NA	NA	18.2132564728766	NA	NA	NA	NA	NA	NA	NA	NA	NA	NA	NA	NA	NA	NA	NA	NA	NA	NA	NA	NA	NA
O15230	27.1943242407976	27.1069739091069	26.281516723665	26.3723915873648	27.9121870567441	26.1237077301526	27.5147580582456	26.811444963199	26.8535049749124	28.4044834091371	28.2417285124256	27.8318676682539	27.3571831272999	27.2973971054511	26.5240810728072	26.1592101771887	27.925926541075	27.6900750356123	27.2504337030968	27.1265721128881	27.6024861750806	28.4886944886475	28.201647964657	28.9239162538557	27.3158225703942	26.9785925812637	28.3926980832087	27.7193078800658	28.3829442115826	27.6109671955976	28.6961960102404	28.2401982463489	28.3364731324418	27.9157444008498	28.4714135360354	28.2855463318911	28.3167992267047	28.3913849260586	28.4896409933886	28.2983842564493	28.0503185743082	28.2342890571264	28.1024214581846	28.2778957923654	27.8937859343503	27.7552912665048	27.5493823156224	28.3713541880046	27.3892494273835
O15231	21.6774262054391	22.1413271013414	20.4985059244118	21.3671777873379	22.4222181120553	NA	24.0519726075296	19.673508036324	21.704032808478	22.5865767299136	23.447607741529	23.4453411548542	22.901991182645	22.0462699436838	18.4050326944858	17.803254195795	20.1456497242102	22.8591342796711	21.802641222531	21.7017325347226	19.9759116767299	20.7382393645992	20.6855355118553	21.1890443387081	21.4369767692754	21.6043407325207	20.9175015046479	NA	20.7095336266109	20.5573925144763	18.7519989574901	20.8405903891754	18.7748870216163	18.9019816062793	21.034056425242	21.7210769540592	21.5945096251227	19.0962679321853	21.0479006946226	NA	19.4791852932672	20.6623830826228	21.0676192281755	20.0937027024319	16.6678235480528	20.8552614259092	NA	21.8813618415521	22.1444880930038
O15232	NA	18.9906783269259	NA	NA	NA	NA	16.927736651651	NA	NA	NA	NA	NA	NA	18.3525988126024	NA	NA	NA	NA	NA	NA	NA	NA	NA	NA	NA	NA	17.5076848211665	NA	NA	NA	NA	NA	NA	NA	NA	NA	NA	NA	NA	NA	NA	NA	NA	NA	NA	NA	NA	NA	NA
O15234	NA	NA	NA	NA	NA	NA	NA	NA	NA	NA	NA	19.0226926584331	18.0770166991512	NA	NA	NA	NA	NA	NA	NA	18.4930117938618	NA	NA	NA	NA	NA	NA	NA	NA	NA	NA	NA	NA	NA	NA	NA	NA	NA	NA	NA	NA	NA	NA	NA	NA	NA	NA	NA	NA
O15235	NA	NA	NA	22.5995019015222	NA	NA	NA	20.594415840117	19.9000326578304	NA	NA	21.8659867224144	NA	21.1050636113442	NA	21.2645567555138	NA	NA	NA	19.9817932214005	NA	NA	NA	NA	22.7109219824336	NA	NA	NA	NA	NA	NA	NA	NA	NA	NA	22.1035664942882	NA	NA	NA	NA	NA	21.4986909255199	NA	NA	NA	NA	20.7099196213847	NA	NA
O15239	NA	NA	NA	23.9589151231868	21.2289654474328	NA	23.4519242848218	22.9050932355217	22.6109089299862	NA	21.4659538507796	21.4994933093215	NA	NA	NA	20.6279186408706	NA	NA	NA	23.9836342829412	23.7040780028685	NA	26.5654711476485	22.4744707234164	23.7513035250869	NA	24.9381656405966	NA	21.7848001264078	23.235899799248	23.1196492047753	23.1607899228089	22.9717158262294	25.0336872765034	NA	24.0327298076881	23.7099334012268	NA	NA	NA	NA	21.6127519435488	22.9698886018477	NA	NA	23.5044041063684	21.9779343529621	23.5715370026159	NA
O15243	25.4667381679223	23.0031528921592	25.2901045196093	22.8820733479469	NA	NA	22.9243914257858	NA	22.937787849058	23.458197117005	NA	NA	24.6247883903183	NA	NA	NA	NA	25.302400983488	NA	NA	21.5651872437454	NA	NA	NA	NA	NA	NA	NA	NA	NA	NA	NA	NA	NA	NA	NA	NA	NA	NA	NA	NA	NA	NA	NA	23.7738698044766	NA	NA	21.0145006211707	22.9134439010864
O15247	27.4009408126945	27.5421248213507	26.2608800154451	26.4411957089002	26.6819726202869	25.6067849778406	26.5206325528854	26.7473625947189	26.7374741892178	25.4567356483496	25.6644702925215	26.0681923833895	25.3291524707216	26.4654106014526	25.7152030320507	26.3454930899969	27.2396850696556	26.5864464994052	25.9557434694324	27.3025388544346	25.7012936750742	26.7704881135473	26.3523698113531	25.9766731537343	26.6484981497051	26.4156737220056	27.4280851451059	26.333549974338	27.4438470449534	26.1937716921885	25.0224202605037	25.7464979407563	25.8155985255164	25.6690175151932	25.7485112917718	27.0987511359287	26.007184952817	26.1103179127126	26.1571479420318	26.9486786464361	26.2708769546572	25.3545063453464	26.07871990624	26.865460279566	26.3255519012439	28.0668445050599	25.9347871566514	26.6363720621195	27.6850849089991
O15254	23.628002578898	23.9363274643522	25.2763589007647	22.3773117211299	22.8473996634613	18.4281291888166	20.4503951157918	20.8456409316342	19.9164228773067	24.6380352553475	20.9953631282134	21.564397762017	21.6620650552979	20.6882900435645	21.30412529121	21.8521664701642	20.6961429433467	21.4991079313022	22.8038695709814	22.3380439322745	21.9401617139778	23.0998408433515	16.7692396880633	21.3829245835955	21.8136006322135	22.4026524391628	21.6267593223356	21.0010552497857	20.8154089074035	21.7244528108964	21.0571447498242	21.5181801140853	20.9704848668784	21.9327498835828	21.3071507767578	21.0722030546538	21.4804809037948	21.2475518877252	21.6670900552484	22.2162512718455	21.5405041762441	21.9214304902281	19.5426658013472	20.6578373598031	21.2439384394747	21.2380458980542	18.2753080575808	21.5820894726548	22.4848039970332
O15258	26.4401839183315	25.6692935909864	26.9271153572519	25.8328181122597	26.2834828905786	22.3831231732269	24.6582723264114	25.0383240846986	25.3859591286148	25.9873072774201	25.3727619812647	24.3852188118654	25.1935948662252	24.4654792736823	25.3954528589416	25.2725916192173	25.2043446896047	25.4269928127711	25.7812730345869	26.1830021213611	25.1801184761005	24.9547748764419	25.3876553664283	25.7820064297989	21.6833602815547	26.5839239244234	24.6251346561869	25.0011329829363	24.3805348919056	25.0915407329932	25.6334064172302	24.7815745377429	24.5907312783322	25.5635258378105	26.3780996883154	24.6400218988318	24.536704449394	24.1405148951458	25.4447590272694	22.0056645353335	25.6199358858068	25.692692384619	24.0769890534636	25.4423969994507	26.0611942294105	25.199085823436	22.5046158002616	25.1795198392028	25.1500647135845
O15260	28.0523749223077	28.0566683738526	29.0216453284123	26.6439520863812	26.2655581359734	24.7128346091406	26.5489861702829	25.7336688522322	25.7708743111359	25.8532950753272	25.900451658668	25.4223347149622	25.5787467755974	26.0850948623848	26.357809366883	25.1406953929353	25.8123243596267	25.4990453624881	24.9927962015056	27.8902583867942	27.5618324220635	27.3413791288557	24.8875343066073	27.5932652176425	25.9446737390602	25.2963377315337	27.8556495252043	27.8779379297536	26.8550448757691	26.1043612763071	27.4628621630131	26.1474882310303	26.7842611582634	27.3422327202943	26.7018451348272	27.9499603570167	27.1036975110657	25.9872439191416	26.8225113580156	27.1357050717094	27.4006775805127	26.3828776276492	27.5524947419957	27.686216780901	26.4384009661091	28.1116228671416	24.9210509277348	26.9208219632516	27.182581128412
O15264	NA	20.7181567677087	20.2158668770696	16.9182494011478	NA	NA	NA	NA	21.3505592518396	NA	NA	18.5501096340606	18.9739255892462	20.8559274156008	NA	NA	NA	NA	20.4498906972509	18.7851910145438	17.621583025266	NA	NA	NA	NA	NA	NA	20.2381487073168	NA	19.3050007613444	NA	20.7234244321977	NA	NA	NA	NA	18.4823048943271	NA	NA	NA	NA	18.908729330904	19.6630440677119	NA	NA	NA	NA	20.0132682086924	22.0232124787022
O15265	NA	NA	NA	NA	NA	NA	NA	NA	NA	NA	NA	NA	16.9190482317472	NA	NA	18.7231040354452	NA	NA	NA	NA	NA	NA	NA	NA	NA	NA	NA	NA	NA	NA	NA	NA	NA	NA	NA	NA	NA	NA	NA	NA	NA	NA	NA	NA	NA	NA	NA	NA	NA
O15269	24.5700439997963	24.4247451052892	25.8220068151222	24.5370088474006	25.1034956898002	24.6682295207986	25.4870295115528	25.0744086820177	24.4821983159214	24.6343971517698	24.9528993051084	24.9699303597473	25.675758588381	23.5524151249562	24.4773609455142	24.8584369789905	24.0419924242847	24.6361192904237	23.7455579202231	24.1869454901038	24.9130392831425	24.9963232677263	24.4823419723721	24.8654010505832	24.6085053448786	24.8433481865484	24.5966334172964	23.7074062561278	24.116114813916	24.2475828799538	24.9171878171478	24.0401285986284	24.0485241230387	24.8025136346379	24.2790979199516	24.9896960031629	25.029001927611	24.1657154019421	24.8025515157988	24.6539582016617	25.0976112776835	24.6616302484265	24.5239923415218	24.1754316891245	24.2192199666723	24.9917950006302	21.0027208993744	24.7036460300377	24.0815542156265
O15270	22.5573000732728	21.5738899818689	23.7644683002693	22.6061837295656	22.387722932616	19.9508585842507	22.5371152099305	22.3890957251519	21.0513806686969	27.4459405028814	26.1114814926663	26.1750687752836	26.2343169747599	20.1114102950948	27.7217567498419	27.5151122457268	24.0847924474385	20.9265151774945	27.2361850276501	22.5573298400601	24.0840542990827	27.1481550376174	22.1031716709532	25.0831208074384	21.1564879681688	23.5220962994712	22.4681044832931	21.2737857298984	23.5680987260183	23.3495013449336	28.3107198819676	23.0642612413791	23.7262116759402	27.3265379992831	24.7880823695986	26.261245411567	27.0141949123999	25.857140888806	27.250358993484	24.887283131765	27.7218844837337	20.120739583269	24.3333673656563	23.4426805491653	21.5970179327143	23.4316851657913	21.6026162437139	21.9924207996594	23.4207988192042
O15294	22.4920757106678	22.2308737023548	21.8689553133822	21.191126536976	21.6926540407462	20.6302268365063	20.866280672053	20.9889135242643	20.6712951406908	21.9868832258412	22.8034252362474	23.0636191449701	22.4175060466679	22.1813594188395	20.2807511859335	19.6809483845254	21.0493153414954	21.3120589084095	18.9297817523811	22.135068569775	21.9583453265707	21.6559756230916	19.7920379353055	19.9411860230955	18.8891903975047	20.950550894549	20.8158321875642	19.3578432685982	18.3522653966173	21.4420575524941	16.1875177210007	20.301155574639	18.9349204430582	19.9407851639506	18.6465195296643	21.3378156232205	20.5379129237969	19.8615422293906	20.3441928049739	17.0495253995921	20.8355813980644	20.1107625578357	21.3131876791933	19.9671257642873	18.668425983504	21.5730686273597	16.6232641837538	20.5545325881075	20.1887306900017
O15296	NA	19.3280025177266	21.2242394058261	NA	19.3107775748682	NA	NA	NA	18.4395057644719	NA	NA	NA	17.7602158638154	NA	NA	NA	NA	19.2904709097555	NA	20.6102378019545	21.3281463846425	NA	NA	NA	NA	NA	NA	22.5871382696948	NA	18.2179937009617	NA	NA	NA	NA	NA	NA	NA	NA	NA	NA	NA	NA	NA	NA	NA	NA	NA	NA	NA
O15305	18.9433928755466	19.0911978500732	19.6658826278514	22.4520680703264	NA	20.2234220740123	21.0484761740902	19.70226450786	22.6216052902481	NA	NA	NA	NA	19.2139739802824	19.2981192148005	19.6826201733776	NA	NA	20.0507975465379	19.4461658118802	NA	NA	NA	NA	19.6886735958598	NA	NA	21.3716041559657	NA	NA	NA	21.522700972677	NA	18.4005877513244	17.7910388853123	18.481218523999	20.5670304963446	NA	21.1261981483803	18.6848348081289	17.4389757049136	NA	20.1492891784289	NA	NA	16.4040526207844	19.9014148448281	21.7573813851094	19.721067608039
O15318	NA	NA	NA	NA	NA	NA	NA	NA	NA	NA	NA	NA	NA	21.5137721350197	NA	NA	NA	NA	NA	NA	23.7232883412108	NA	20.0875903186791	NA	NA	NA	26.036318149856	NA	NA	22.008502877138	22.2639123005286	20.9321306472457	NA	NA	NA	NA	21.1202574023935	NA	NA	NA	NA	NA	NA	NA	NA	NA	NA	NA	NA
O15321	23.6944193614782	22.6328956102539	23.9010268348942	20.8704231661427	21.8716325554947	19.4355046923927	21.5363511562806	21.2605988277884	18.7533992797485	22.0185409226437	20.6572598836236	21.9560365915312	22.445980745686	19.9233807610101	19.3122358326077	21.9351152751522	20.5412307147763	21.2748316261744	NA	22.8342337814282	21.9292276393046	22.0943134124688	22.0276363981625	21.4315179595183	20.5980034551872	21.2796877954866	22.3250165431488	21.037815832422	20.817068961518	22.742821134907	21.1199622996983	NA	20.929328582026	21.0737484411168	18.4834377700552	21.6039384500524	21.7169453697107	22.5894142208139	21.3804461086386	21.653475374247	19.1928769407712	19.7911385765933	21.2058075129491	18.7348600025563	18.5441168691158	23.2288752703251	18.2368510549133	20.7196213644385	21.2989815952188
O15327	19.139766148569	17.2095521625994	17.9795008643476	16.5616566583271	17.0640192587623	NA	19.2323562934759	17.1034956042852	17.8133828915886	17.1548138812517	17.5088678604789	17.7785727138615	17.1712569304302	17.6747766282011	NA	NA	16.3877767773373	NA	16.6881457207603	19.2420894247264	17.9857679577157	19.7982044352625	18.3149198843638	19.9965865440225	17.8091609327987	17.3215689336332	17.7173192106327	18.0827238498713	16.1229126555446	19.2019969159428	16.5826809516092	NA	18.3969947736513	16.158998878313	NA	17.7534569500185	18.009184057723	NA	18.6858060509775	15.8537619052869	17.5321474117957	19.5213807135883	18.0334974337977	NA	16.5906994804278	19.9036203114452	16.6785133398912	17.7489598675895	18.6092838532812
O15335	NA	NA	18.342576358696	NA	NA	NA	NA	NA	NA	NA	NA	NA	NA	NA	NA	NA	NA	NA	NA	NA	NA	NA	NA	NA	NA	NA	NA	NA	NA	NA	NA	17.2001519082829	NA	NA	NA	NA	NA	NA	NA	NA	NA	NA	19.1045739105758	NA	NA	NA	NA	NA	NA
O15344	19.4933183693612	19.5742133758708	19.9046800661423	22.8383682494716	20.269880195832	NA	18.812487951801	17.7486879163929	NA	19.7363282354708	19.8595318667938	18.5419667905361	NA	NA	19.2605802172605	NA	NA	18.5720912535475	NA	21.6378046606767	22.41516778193	NA	17.7644157658528	19.192116144283	18.676986087896	NA	21.6253021586927	17.3060739348246	17.8906895660032	20.196241888474	17.0730869094654	18.5143403218842	15.6310255394362	16.455674263833	21.8319885221148	18.0240277299932	21.6701062715714	18.103320427795	21.5333516430023	21.2422159062754	NA	19.7362498903535	23.5044204465959	NA	NA	18.4025742252939	NA	18.3572808605277	NA
O15347	NA	NA	23.6129787510609	24.5831126086735	21.3995749784684	21.6442983254456	23.0288861034427	22.3033311488742	22.1734362641461	NA	22.3046883995359	21.9055071837357	20.0462215369859	20.2612300526222	23.9799852866092	23.6950627192558	23.837041476555	22.4364217873638	23.8889425163179	22.62519549191	23.5736223609442	NA	23.1933804191001	22.7992676265793	22.7401165546764	24.0752191763337	23.0901109906408	22.9077429227378	NA	NA	NA	21.355855221816	21.5966670758934	NA	NA	NA	23.4860673106153	22.0466258369686	NA	23.8278107363059	NA	25.1154258146846	24.811907920729	23.0321756231041	NA	24.1773536919951	21.4437751395053	NA	22.3143943067922
O15355	23.1175445113528	20.2817560948908	20.3295615517864	20.2245536944067	NA	NA	20.8593776283534	18.6193478142201	22.7947360462114	19.7286700302609	19.3175594635651	21.0923048993858	26.8714979422166	19.3600320254551	17.7060407835003	17.6965482930244	18.2190288151763	20.016274413293	NA	23.4121400415139	20.607914627209	NA	19.5837037604863	NA	23.5822420311386	NA	NA	19.0814011832881	NA	20.0192030140958	NA	18.6421993006353	NA	24.7084791226886	NA	17.7999242137539	20.079091241894	NA	20.6118480321056	NA	18.586602952965	20.9599992760396	20.1781076044479	NA	NA	NA	NA	20.3095667660028	20.6034715040348
O15357	19.5922637728138	18.8508514176758	19.8022211926842	19.6094451078202	17.4122822247169	NA	17.756633260661	16.6604756540545	18.6603007125543	16.5736720839328	16.2747161256794	19.4721440989849	19.5309576159709	19.2045925881007	NA	17.6720241071996	NA	18.6902818556256	NA	21.1037461773203	19.3443390976781	18.2159976917274	17.8599625234452	18.4952240521392	19.5483898143607	18.8219810114037	NA	17.3217814157467	17.2651091190462	18.4919354983151	NA	NA	NA	NA	NA	NA	18.9395672569411	17.448702876	17.7802003099636	NA	18.0362884759474	16.7191396162312	19.1501772752712	NA	19.0001565698261	17.9658694125732	17.3165170842447	18.7922825574059	NA
O15360	NA	NA	NA	NA	NA	NA	NA	16.0732537066063	NA	NA	19.1623837842103	20.1605557189609	NA	NA	NA	NA	NA	NA	NA	NA	NA	21.4842992394331	NA	NA	NA	NA	NA	NA	NA	NA	NA	NA	NA	NA	NA	NA	NA	NA	NA	NA	NA	NA	NA	NA	NA	NA	NA	NA	NA
O15371	22.1828284881789	23.4967877684256	22.9971515215528	24.9454489961024	24.5081288978186	23.5609873088321	24.5391994897375	24.9672905781823	23.9935295358605	24.3752578061031	24.3597486329457	24.487390574826	24.279112959372	24.0415113948417	23.6298864377175	23.5364241724482	24.0074855013825	24.2909811915976	23.3145122325857	25.4007159136671	24.2299524350293	23.6102306298335	23.864837803694	23.06981583945	24.2026830591989	23.9213822049562	22.9557948800466	22.9692072158765	22.5498572260798	23.4788195996768	23.0318035638392	23.1713789143474	22.6582541107403	22.9604049037541	21.8271059970436	23.0942674516677	24.3231600914134	22.5385265893599	22.4969307337049	22.3527882567398	22.2556925660251	23.5413580472268	23.0562082181012	22.7943574421082	22.3909698630405	23.7730612268976	24.1861184894427	24.6280156035085	24.7969611907217
O15372	24.6510144979244	24.7845652654831	24.7258373288116	24.0409350052044	24.2080791809652	23.4454397057031	24.9247623342061	24.8194904649293	24.5226515210311	24.1050965944181	24.6991434968628	25.2704073619888	25.6347943624734	25.1783490089374	22.2616510603043	23.705214493322	23.9675314992978	23.6747018417933	23.5402914718573	25.4218884521155	24.8460271679075	23.8604187985401	24.4455740477151	24.4533231016839	25.216591758098	23.4226822868659	24.3460549982458	23.7252496749009	23.8919535125658	25.0073564777824	22.2397084595708	24.2833418442176	23.8418095998745	24.2821896357373	23.8297804156691	24.5865375456537	25.0426052570133	23.9225133574116	23.084466339099	23.9785691164497	24.1758355447957	23.4435703331446	24.1765298832892	23.5560042111699	23.915919690275	24.5329351477933	20.7259812724441	24.5889913777494	24.894039672916
O15374	20.185428588857	21.2608519046463	21.3627662705301	17.3490497382036	NA	NA	NA	NA	NA	NA	NA	19.8356589176544	NA	NA	NA	NA	NA	19.9048283740008	NA	20.012491561447	NA	NA	NA	NA	NA	NA	NA	NA	NA	NA	NA	16.6307515388589	NA	NA	NA	NA	NA	NA	NA	NA	NA	NA	20.3127389898074	NA	NA	20.2209441867732	NA	NA	NA
O15379	21.2425722659016	19.821302003235	18.6217496336963	NA	NA	NA	19.9587636161276	NA	18.9067938161219	20.6903030335546	18.6441534158013	19.2665311881047	18.8297116706771	17.9973432329674	NA	NA	NA	NA	NA	19.5765882150842	20.4764908411221	NA	NA	19.7793915795381	NA	NA	19.9549653697397	NA	NA	NA	17.7868499322593	NA	NA	NA	NA	NA	17.620666799878	NA	NA	NA	NA	NA	NA	NA	NA	18.4274492794656	NA	NA	17.9489671264773
O15381	19.0805277521067	17.7143686459876	19.3265160259674	17.584715615226	NA	NA	15.6206582518915	18.2878147823406	NA	18.4966686026163	17.5897383594034	18.0730927843553	18.0247065217613	16.8629449630428	NA	NA	NA	18.0428605659105	NA	18.5929016211048	19.2600648898969	16.8635651668129	19.3761766316937	22.1494514349746	17.944968080041	18.113635982918	20.0310251267667	16.8644295616102	NA	17.1071659445701	NA	15.5267957772524	16.2789762090297	NA	18.6206396907976	17.5170403716193	17.1546971705619	NA	NA	18.841175533399	NA	19.4233396858982	20.0247794977322	17.845574225333	NA	NA	NA	16.9848034808764	17.4744702338409
O15382	27.8106456324906	27.180140253858	28.0574152813347	25.8708169692915	25.2196761722778	23.3924568377318	24.8402036048124	25.4558521437438	25.2208318449155	23.203958090894	24.3351378058454	24.6433894459276	25.2957920502444	25.228718063731	25.596753810999	25.8947525471001	25.4408265646039	25.4318976225069	23.732244796652	27.4088517705909	25.8357403860712	25.3679008398695	25.8312153384876	24.813661244289	25.738432400828	25.7266353504583	26.3190047963345	25.1161228060516	25.4982891023466	25.6192121494405	24.0770045247049	24.8177390883652	24.9115234866651	25.4933178156657	25.9251125228169	25.2236502776458	25.2086937759373	25.7385915829756	25.3456691327607	24.7261197804209	25.5906078963224	25.9594338982009	24.6160413780997	25.1523249783499	24.0362618973377	25.8001133003659	23.0872670404146	24.938782542843	26.3467710133968
O15389	NA	21.2945188029978	NA	NA	NA	20.0882783630927	NA	NA	NA	18.1317561854416	18.3612994081056	NA	19.9720453412245	NA	NA	NA	19.8070707801641	NA	NA	19.5206971202896	21.9086251179179	NA	19.7967875846017	NA	NA	NA	NA	NA	NA	NA	16.9903079537201	NA	20.4944348674026	18.4870826707573	NA	NA	20.8129814362414	18.8407724472315	NA	NA	NA	NA	NA	18.010434825627	NA	20.3018902940231	NA	NA	NA
O15393	NA	NA	19.7312078168681	18.3836449400625	NA	NA	NA	NA	NA	NA	17.8655649672142	17.2108596518081	NA	NA	NA	NA	NA	NA	NA	17.4860895373443	NA	NA	17.4324813379996	NA	NA	NA	NA	NA	NA	NA	NA	NA	NA	NA	NA	NA	NA	NA	NA	NA	NA	NA	NA	NA	NA	NA	NA	NA	NA
O15394	21.7423986027272	22.0592377160651	22.1934686852377	18.6328488104986	21.9630931546833	21.16829863888	22.3838213780357	22.5411550904416	20.5711894646002	22.1225099574475	22.6787766542129	22.3269733564521	21.0612437957273	21.8103065815967	19.9300428065722	22.0238624942246	21.2839212268763	21.0506512430769	20.0668645659069	20.9094687624676	21.8627020348745	23.371758571461	20.7898918785839	22.1756669199194	21.8479745499012	23.3364501950588	21.7459863111253	20.1675627941975	21.237262075942	20.493203138082	22.2994272807019	22.653903082139	21.6454934759629	21.3579088246479	20.8413871767047	22.3952911369744	22.0848333013723	22.8064730005416	21.6976796028438	22.826374842507	20.4388241419204	22.1191565684742	22.4446716527872	21.8653155507233	19.7994276228658	22.52067463305	16.4480625090352	20.6381351272536	22.1144958021786
O15397	20.4301267405501	19.0018936829907	17.3429667357867	NA	16.7248754462235	NA	16.309600489375	NA	18.6855415701814	19.4066126181954	17.6182247382009	19.5241837406382	20.2038408052853	18.9638002226487	NA	NA	NA	17.5665801708876	NA	19.8589132343382	18.7343498288503	24.0773331926275	NA	18.6823590383445	NA	NA	18.4101709774335	NA	18.4824898188605	16.1229525485915	17.5410301936169	17.425514189958	NA	NA	NA	NA	17.2131151938718	NA	19.3638183507253	NA	16.6690382256466	14.4029797365734	19.3004917955958	NA	NA	17.0357875112518	17.6439899513936	NA	19.1981968510048
O15400	27.3690354179037	27.7393740952027	27.7564677677127	26.2711231201595	26.6850889641093	25.923335815662	27.2126632090801	26.5068713799034	26.2969585078191	26.2496583116944	26.8676718161849	26.1567996923971	25.9925270231813	26.2739930336514	26.4931488316338	26.7039565617295	26.7058698398416	26.9833855861175	25.847919395246	26.8940493854972	24.9023568559318	26.4011490295564	26.7152539947634	26.7677236758211	26.2229254387041	27.805041806864	26.2576056390732	25.9288535014846	25.6986570313599	25.6732193782661	25.1200573097039	26.4490870874276	25.7575178935506	26.6160101119343	26.7054872885277	27.2571032927275	26.6262253837358	25.6910832707439	26.6187269274651	27.057525426435	26.9271967010866	27.0646314098076	27.1447563504097	26.5799924076566	26.1873081088435	27.0668953694689	25.8770770773338	26.9450817034972	27.3504801367231
O15405	NA	NA	NA	NA	NA	NA	NA	NA	NA	21.3015148521846	NA	NA	NA	NA	NA	NA	23.3864819092954	NA	NA	NA	NA	NA	NA	NA	22.2883172573753	NA	NA	22.2771071591822	NA	NA	NA	NA	NA	NA	NA	NA	NA	NA	NA	21.7943733654326	NA	NA	NA	NA	NA	NA	NA	NA	NA
O15417	NA	NA	NA	NA	NA	NA	NA	18.8509699968918	NA	15.2197720241476	NA	NA	NA	NA	NA	NA	NA	16.6455753400711	NA	13.522232078662	15.8545565591262	NA	NA	NA	NA	NA	NA	NA	NA	NA	NA	NA	NA	14.9640416633445	15.9850673779662	NA	NA	NA	NA	NA	NA	NA	NA	NA	NA	16.9534347301984	NA	NA	NA
O15427	23.7581194639692	23.3843155901609	25.8069955861533	21.9511098905627	18.0990315072934	NA	19.7101835294602	19.7917888278758	21.7724149428503	NA	NA	21.6648981186442	21.0562351775799	22.0327519551397	21.4311077490888	19.5659633050158	NA	20.1874025489302	NA	21.9864122299511	23.033250727961	18.5020618825869	20.7118383522038	20.8522002811216	19.284339405472	16.4082339332291	22.7904001326403	20.7260647723309	21.5969996032992	21.3757508358048	19.4521553084713	19.8431136979859	20.9556210855365	21.0679779741587	19.0150526064571	18.9208953420297	23.073287438008	NA	21.5643431918795	NA	20.4809564162828	19.7738662754306	18.9731221564321	NA	18.4456090805552	NA	NA	20.2953721254586	20.6474937884508
O15431	25.7313104532621	26.2859381082912	26.0524793736719	24.6995932377184	NA	NA	22.9836688298358	NA	21.263538867278	22.258665284416	22.8416127819225	23.0977932302841	23.9388198485208	NA	22.7085178688584	24.4775838266932	NA	23.5444496770915	NA	23.3393421434703	24.0037564188657	NA	23.4013642836004	NA	NA	23.9283970174037	NA	NA	NA	22.2131050003061	21.237590375787	24.1118372911789	NA	22.5968907038521	NA	20.8908097383416	22.922653455819	23.6131088433846	NA	23.4901622950836	24.6539256270982	22.2815081781658	23.8084188794886	NA	NA	23.2910666265489	NA	NA	NA
O15432	NA	NA	NA	NA	NA	NA	NA	NA	NA	NA	NA	NA	NA	NA	NA	NA	NA	NA	NA	NA	NA	NA	NA	NA	NA	NA	NA	NA	NA	NA	NA	NA	NA	NA	NA	NA	NA	NA	NA	NA	NA	NA	NA	NA	NA	NA	NA	NA	NA
O15438	19.6449090553792	19.8830893506029	19.9842258021437	15.9810459984616	15.3505370447017	15.9891677080859	NA	16.2722432800889	16.5665223788773	NA	NA	NA	NA	15.810425635991	16.9888953424849	17.4471690096118	18.0131122184587	15.112147933291	NA	21.1646069727381	18.2439218530658	17.1501986576353	17.2053132228637	17.6562504495777	17.8639120971595	17.5179568733122	18.6937795957658	18.8534346738281	NA	17.7767492847227	NA	NA	NA	16.4195294386785	NA	15.9602788056373	NA	NA	15.8085737120646	17.7128717256807	17.9697087088317	NA	NA	17.3039319202483	NA	NA	NA	17.618985239539	NA
O15439	23.0867627091996	22.6300854110974	22.5464257715424	21.5333359211641	22.0861346539271	19.9564667041396	20.7516874159042	22.2884014836773	20.6758404986764	22.5659226551687	21.3381712469671	22.3757481913201	22.6327761935307	19.4032822431099	21.2863313204763	22.1037761981634	21.8929361168993	21.3790019510785	21.3211156357864	22.1113421968819	22.2623266950903	23.3811581043913	21.4488305300883	23.7176418974154	21.9875140938308	22.5062586077503	22.5966843900141	20.5383665529507	22.4205423138217	22.4278813995071	22.3031438920296	22.9072416076928	22.5779433241408	22.1697438919769	21.0664895644737	22.4729790875936	23.288142152828	21.8399661424614	22.1542907628811	23.0409906649338	22.5779454694961	21.2467756005994	21.5633874156108	22.3584567367298	21.7454996693548	22.4558526650188	18.7557139072305	21.2076162547785	22.3261264952035
O15440	NA	NA	18.4321322569914	NA	NA	NA	NA	NA	15.4232560089899	NA	NA	NA	NA	NA	NA	NA	NA	NA	NA	NA	NA	NA	NA	NA	NA	NA	NA	NA	NA	NA	NA	NA	NA	NA	NA	NA	NA	20.1055589479461	NA	NA	NA	NA	NA	NA	NA	NA	NA	NA	NA
O15446	NA	NA	NA	NA	NA	NA	21.155002863384	20.2322615660567	NA	18.0127855398528	19.5031867520452	NA	NA	NA	NA	17.3291811483359	NA	NA	NA	18.02213474186	NA	NA	NA	NA	NA	20.5584303211861	NA	NA	NA	NA	NA	NA	NA	NA	NA	NA	NA	NA	NA	NA	NA	NA	NA	NA	NA	NA	NA	19.1576045093846	NA
O15455	23.3597803523852	23.0560300446368	23.0648300023961	21.8373092123938	22.2069373863572	19.2300311760221	21.6482585157159	22.3213915936346	20.2392658406418	22.257367694548	20.9556260101476	21.6411164479902	22.0840194869625	21.4113841522374	22.2679613561102	22.2928418294973	21.9129861757667	21.0868042043883	18.1535640893274	22.8144681472018	21.6880756831786	22.5219474837615	22.1563776403019	23.0351705748527	20.6489296436725	23.5463043891052	22.6838911921437	21.440128296019	22.1190036998508	21.3743335801005	22.1414257604748	21.7226027430554	21.2408022678848	19.6720882034565	20.1415137122164	22.6787314894514	22.5407646168004	22.3235762579301	20.5315469236556	22.5545391840182	21.6459651933655	21.0865840992654	20.8410638039874	21.2879856007267	20.6218845600341	23.0567054878655	NA	20.7015664035379	21.4121834504288
O15460	21.0327145507713	21.780786046118	22.7477871392009	21.7149120041883	22.1170456069765	21.7286545952796	20.0213112529126	22.5356756092525	20.2086061672663	18.5342244047762	21.5978583343599	21.5029948142808	21.2792287644246	17.132732777301	17.9008663415193	22.0702398987668	21.7356338934978	21.6447213519584	NA	22.7063008623279	22.3910714707165	21.1913728214936	20.3089711632428	20.9344953802163	22.1053804994142	22.777306859096	20.2945931727052	NA	21.0819791176366	21.3019460217939	21.14227060484	NA	20.6954454411092	20.3661845739566	21.1172211544764	21.725388693444	20.3889948045574	21.3302003073725	21.3510974445107	19.1850532610236	22.3398829293513	20.4249203531537	17.9973271254774	19.2787204302364	18.8405838415556	20.5864022708847	NA	20.3685919019393	19.9290952700761
O15479	NA	NA	NA	NA	NA	NA	NA	NA	NA	NA	NA	NA	NA	NA	NA	NA	NA	NA	NA	NA	NA	NA	NA	NA	NA	NA	NA	NA	NA	NA	NA	NA	NA	NA	NA	NA	NA	NA	NA	NA	NA	NA	NA	NA	NA	NA	NA	NA	NA
O15484	20.1049825827296	21.2424623853383	21.5145064329677	22.0366345168946	22.6415067737617	22.2857826662859	21.7696064470941	22.1131018650535	23.367286463605	21.5357181423943	21.5819825116188	22.8811348749655	20.7475992195001	22.2732908900189	22.2901169748122	23.0838885110728	21.471459444623	21.0913794231069	21.7632220985195	21.6936499650414	23.1495513447675	23.8702537636238	23.0679977122047	23.4295325418844	23.019155481276	22.0961034224691	21.2580759410588	20.9961125434955	21.3708788983572	22.544563521407	20.8303166509322	22.9881187926554	23.4363339160134	23.2169465876235	21.3161912327789	22.3204273682303	22.9073118453211	21.8883860253807	22.3533072220114	23.5024700655812	21.4535877214036	22.3293969799099	22.5768744526475	22.1047739313656	21.1545131451595	22.9815705294254	21.8797617192044	20.7135988630951	21.7185049308109
O15488	NA	NA	NA	NA	NA	NA	NA	NA	NA	NA	21.8570988319207	NA	NA	NA	NA	NA	NA	NA	NA	NA	NA	NA	NA	NA	NA	NA	NA	NA	NA	NA	NA	NA	NA	NA	NA	NA	NA	NA	NA	NA	NA	NA	NA	19.2632743509966	NA	NA	NA	NA	NA
O15496	NA	NA	NA	NA	NA	NA	NA	NA	NA	NA	NA	NA	NA	19.4694128128641	NA	NA	NA	NA	NA	NA	NA	NA	NA	NA	NA	NA	NA	NA	NA	NA	NA	NA	NA	NA	NA	NA	NA	NA	NA	NA	NA	NA	NA	NA	NA	NA	NA	NA	NA
O15498	23.3440247566451	21.525962710348	23.312079450011	22.0040451001113	19.3715954626956	NA	22.4093706026299	21.2131277362664	23.9230521062866	22.9841483884495	22.0820389665884	22.4127201988983	22.2575903254172	23.5334183648551	22.8437690298034	22.801962464313	20.942504742171	20.4965532160046	21.0106762717728	22.2958181853942	22.3968546565654	21.9097192658437	23.2247555923933	21.0961791250256	20.8863790636121	21.7696366809723	21.1296139909322	19.215658231618	22.2785795892967	21.9900620718112	21.2359364633133	21.7119656434799	20.1127215469274	21.1155843306643	21.7234928455886	19.540050646813	22.3965994863109	18.1955642168757	22.5918671349762	22.5449070247569	19.6125801081283	22.2903994587038	21.6347056711126	19.8224585185373	NA	19.5194407722338	20.4910746334106	20.9429502081541	21.9776810358434
O15504	18.3429526900228	18.1132324515004	NA	19.6329567919476	NA	NA	NA	20.3616726372912	NA	17.5490978144958	20.2800223630154	19.2174665392506	19.3419684005458	NA	NA	NA	NA	NA	NA	19.2548388460248	19.2946465662772	20.2094729032121	18.8855991137998	22.2430379438768	NA	18.5811852148322	17.5633850787245	NA	NA	18.3909330093985	18.0812286772687	NA	NA	NA	NA	19.8969530652489	NA	NA	NA	18.0549323459843	NA	NA	22.4430654264634	NA	21.6299314918758	NA	NA	NA	NA
O15511	26.762195689175	26.9597449790855	25.9709860155443	27.0161894868772	26.4782362135627	25.5521145470211	26.2171171481658	25.1248775836377	26.0233517744872	26.7329535680805	26.1842954291164	26.4176961750214	26.614236992645	26.4910359196654	26.2006946112206	26.077264120597	25.0220183885579	25.5664552938073	26.6376558516924	26.851898077309	26.8663919033472	25.7076923858078	26.721444039046	25.574754243389	25.4605737303881	26.8413146944737	25.1451148767517	27.0536527833875	25.6614565368741	25.8456460040633	24.2560975345301	26.3415484212672	23.8900961136609	25.8337195675422	25.4746340189624	26.1605917621561	26.3712857727812	25.6727843613508	25.7906321415037	24.8597025290783	25.7401515752162	27.098968550558	26.4968361947678	25.4233303125875	25.2579560370254	24.8497337198337	25.3930362117573	26.2096487229645	26.2089949865292
O15514	21.5284408528312	23.2816512139454	22.0881033761967	21.5940562417128	22.8683042733615	21.6659241019706	23.7213770285272	23.6106399521796	22.4795215419974	22.1321624149593	22.055058301286	22.1563398502336	22.7338483513026	22.9048999732593	23.0310668268434	22.2367898910922	23.8462164220736	23.2235436735632	21.5609013248448	22.1724174288807	23.0698882842007	21.6753930901996	22.3758655649595	21.9249078636512	23.5402857228701	23.174564409387	23.6744202322052	22.4682125376494	21.013833388061	22.1683142647947	22.1345303772252	22.629485561363	21.3288583929098	21.9236990567724	22.6133941924434	23.6642537685625	23.6343210146783	20.8280501527163	23.0351710358294	23.4697336041785	23.4106699917984	23.3247597433889	23.3388182504331	21.0740013688396	20.9392666657013	23.7451121641604	23.0708392521798	23.2947836609412	22.4378613311277
O15516	NA	NA	NA	NA	NA	NA	NA	NA	NA	NA	NA	NA	NA	NA	NA	NA	NA	NA	NA	NA	NA	NA	NA	24.9579563763801	NA	NA	NA	NA	NA	NA	NA	NA	NA	NA	NA	NA	NA	NA	NA	19.8506563388707	NA	NA	18.8781850788429	NA	NA	NA	NA	NA	NA
O15519	NA	19.1336831880377	NA	NA	NA	NA	15.2338358328962	NA	NA	NA	NA	15.253362466197	NA	NA	NA	NA	NA	NA	NA	NA	NA	NA	17.1937757110218	17.902780515434	NA	NA	19.970928864585	NA	NA	NA	NA	NA	NA	NA	NA	NA	NA	NA	NA	NA	NA	NA	NA	NA	NA	NA	NA	NA	NA
O15523	NA	17.9528625458008	20.4232170192013	19.5781322009432	NA	NA	NA	NA	NA	20.6061307511699	NA	20.0971466144408	20.7032642480544	NA	19.7729244345446	NA	NA	19.3246737009	NA	NA	21.7849077522843	NA	NA	20.9288736643924	20.5600309760472	NA	NA	20.4667155188025	NA	19.5866628300062	20.568662328544	NA	NA	NA	19.3006521957933	NA	NA	NA	NA	NA	19.5350768384909	NA	NA	NA	NA	NA	NA	NA	NA
O15525	NA	NA	21.3918813540286	20.6892772818314	20.7582239019593	19.8757578874218	NA	22.0583035764611	20.2196341086573	19.2830219695469	NA	NA	20.6324880500695	20.9981086543801	21.1143199780886	NA	20.8327212227731	NA	NA	20.9719688014973	20.3240769251195	21.0624202973899	20.2547560554033	18.8645394660051	NA	22.3996948500478	19.2496078686279	NA	NA	NA	NA	NA	NA	NA	NA	20.3862359479649	18.5866229611662	20.5023770269762	NA	NA	NA	NA	22.2378400750264	22.1287111734857	NA	22.698655604365	21.752453453736	NA	NA
O15528	NA	NA	NA	NA	NA	NA	NA	NA	NA	NA	NA	20.0787527902502	NA	NA	NA	NA	NA	NA	NA	NA	NA	NA	NA	NA	NA	NA	NA	NA	NA	NA	NA	NA	NA	NA	NA	NA	NA	NA	NA	NA	NA	NA	NA	NA	NA	NA	NA	NA	NA
O15530	20.9952959224118	20.9596111682744	22.0702094347367	20.6425521384681	20.7054418324966	NA	21.3527945564307	21.2875331620433	18.5178263105089	19.5549373007331	20.9151387209485	20.6914716434301	21.6885490249741	16.1186892932792	19.0818617402189	17.2660469538707	20.3515007557146	NA	15.947674508478	21.7695683360006	22.0384729677127	21.0143940173969	17.2280685511202	21.7667786152506	20.4681924891651	19.9168913225007	19.4734371582041	20.942659574675	20.912121750657	22.064948767751	18.1251531031398	20.5809620483999	20.5418468049252	21.8979350534502	21.0562846166202	21.5105896079191	21.8031431641634	20.2629132883491	20.5460331590035	20.501649155774	19.540393665861	20.0034572387657	22.2024628940488	20.0818302633381	19.1506920168497	21.6902444220742	19.9149321590402	20.8020199442389	21.9446314183319
O15533	26.7558975234645	26.3595497929833	26.6132404558987	28.2308845316522	27.5714199825617	23.9238461303941	26.6374123869585	26.3431664853636	25.6277839255237	25.7136447218	27.3937308302678	26.9126792536456	27.9655678603336	25.8589265025492	26.3304152979247	25.8243278769622	26.4093902972807	25.6168469349227	24.7762051769579	25.7768170872132	26.9006333795469	27.2721143925904	25.8677183154944	27.4721204769531	26.4770289424616	27.2431933666462	26.758382237673	25.9852079086853	27.3571795743146	27.8270056255397	27.5072858416627	25.8849525977555	27.1340578250893	26.7987379740496	26.7879815333332	26.3422638903083	28.2944352175579	26.3423670956439	25.6441262173934	27.3178890125385	26.5894685248284	25.3519318805914	26.8635792332414	26.0786006393226	26.5513588352437	27.2881089114436	23.2290466014467	25.8189897939013	25.9306194146653
O15540	NA	NA	19.7481485660817	NA	NA	NA	NA	NA	NA	NA	NA	NA	NA	NA	NA	NA	NA	NA	NA	NA	NA	NA	NA	NA	NA	NA	NA	NA	NA	NA	NA	NA	NA	NA	NA	NA	NA	NA	NA	NA	NA	NA	NA	NA	NA	NA	NA	NA	NA
O15541	NA	NA	NA	NA	NA	NA	NA	19.761932210557	NA	NA	NA	NA	19.956538597225	NA	NA	NA	NA	NA	NA	NA	NA	NA	NA	NA	NA	NA	NA	NA	NA	NA	NA	NA	NA	22.0376538448164	NA	NA	NA	NA	NA	NA	NA	NA	NA	NA	NA	NA	NA	NA	NA
O15550	16.4368384114779	17.8577518653294	17.4403467704639	NA	NA	NA	16.3248645039959	NA	17.1471116965277	NA	NA	19.9613369014312	NA	15.2227184041845	NA	NA	NA	NA	NA	18.0130091340203	18.4345518918536	NA	NA	15.538478092096	NA	18.2874020528727	15.6259645641606	NA	NA	NA	NA	15.2970482401005	NA	NA	NA	NA	19.4739682411834	NA	NA	NA	NA	NA	NA	NA	NA	18.5687122835391	NA	NA	NA
O15551	25.1081476486414	24.7947946223808	24.6044166364622	20.1408065978919	NA	NA	19.0098833299882	20.0644780987464	NA	NA	NA	21.8524884870605	NA	19.8365713447362	NA	21.3038830236339	NA	21.5201104080225	NA	22.0864548747825	20.199663873862	22.7034933383363	24.3906738612776	20.9459199360666	19.76061384094	23.403032220152	23.7058035296879	NA	21.7913759373421	NA	NA	22.1164804811475	21.3587775290813	NA	23.1097895543666	NA	20.6721280489541	21.0625469109474	23.6145478530519	NA	19.8934615303856	20.6466526691867	NA	NA	NA	NA	NA	NA	NA
O15554	NA	NA	NA	NA	16.1788605626094	20.2594925947447	NA	NA	NA	NA	NA	NA	NA	NA	18.9500565051776	NA	NA	NA	NA	NA	NA	NA	NA	17.8627624783187	NA	NA	NA	19.043904412949	NA	NA	20.3475713632932	NA	16.9044599377878	19.1307530141385	NA	18.589203610526	NA	NA	NA	16.8926014767801	NA	NA	17.5922696158377	NA	NA	16.6442341905188	NA	NA	NA
O43143	26.2357918840498	25.686153617813	25.8573258192806	24.479523809309	24.8427530517464	23.175766394759	24.8853802641174	25.0039689855327	25.1374573043512	25.2883852561605	25.2269644429169	25.2217335465767	24.9747521791268	24.7062301185719	24.7891333985785	24.4794329947966	24.0808422192233	24.9250415949622	24.3203930606882	25.3104983186259	25.1982746672236	25.1250467744814	24.3769008745888	24.2915971894453	24.5531368248684	25.3114840617353	24.1362434770189	23.9236833866474	23.7568670483232	23.9933817649539	24.6867808597981	24.7085639346579	24.0752275335705	24.5322139521767	23.777949359707	24.7130561374786	24.669142382112	23.987796890103	24.4973756288169	23.5041734453618	24.4074633333635	25.0103249704447	25.1032933687422	23.7706764609657	23.6680412068968	24.9468057567226	23.8248908989175	24.8985934114562	25.2927984871016
O43148	17.5810656965933	18.365226860144	NA	NA	17.9831369704028	19.7685587604635	NA	NA	NA	18.5653634308104	NA	20.6430451828409	18.7156788472717	17.216426209489	NA	NA	NA	NA	NA	NA	16.8208229755825	19.6859112850992	NA	NA	17.9029221511776	NA	NA	19.0899258013204	NA	NA	NA	20.0498663004331	NA	NA	NA	NA	NA	NA	NA	NA	17.6159051698482	NA	NA	NA	NA	NA	NA	18.696735061692	NA
O43149	20.8432425514457	19.2442078014361	20.4554960292956	20.3010513057811	18.0666381946203	17.2263301718119	18.4610981445081	19.1087786347265	18.7744336826936	20.0497035343563	19.919912504669	20.9659444375168	20.0675912349442	19.7297287048055	17.755422847746	18.6509162139382	19.5177844806241	19.8115299761338	19.0276962853466	20.8073542586874	20.4288274926599	19.465966967751	16.7227630394436	18.5481720145967	20.7378920546312	19.7962310517265	19.5829491668284	18.7412161976286	15.6839344103609	18.6132133028541	18.2807730338387	18.6979384859291	16.363387379658	18.3726639953424	15.8950790342433	20.0635455411915	18.6759530858997	17.2497840708944	19.0644578864155	18.6692707509193	18.8748884481718	16.7865524924825	18.8633478446047	15.715803155893	17.2273656987908	20.1380385268627	16.9289184655313	16.6299837536559	19.6361462999382
O43150	17.5494680738666	16.1980220957954	NA	NA	NA	NA	13.5964852301515	15.495510038036	19.8299244823862	NA	NA	16.0152668462797	16.2564336838353	NA	16.8205891664985	NA	NA	16.134721106585	17.2097474781871	16.7706925720338	18.7421540448276	18.9663035426214	NA	17.7086439897799	NA	21.6825726921268	19.7903365774698	NA	18.8250246076963	19.4878224654035	17.4247982254749	NA	NA	17.6254796636107	NA	23.5228989137257	18.3866528445787	NA	16.7606798684324	NA	NA	18.2976485678097	NA	15.8366908595006	NA	18.4443471334409	19.8331241076496	16.1784933159154	15.1936633329244
O43155	NA	NA	NA	NA	NA	NA	16.8959972385094	20.9705458349595	NA	NA	20.8347113237045	NA	NA	NA	NA	NA	NA	NA	NA	19.448291533373	17.1072925006061	17.1810256315382	18.3628140701353	NA	17.4575204868222	NA	16.636651265103	NA	NA	18.2991297279345	NA	22.5030042038578	NA	NA	NA	NA	22.2234216189374	NA	NA	NA	NA	NA	19.2356736872503	NA	NA	NA	16.7882557147559	NA	18.7905123963125
O43156	NA	NA	15.9124295190133	NA	NA	NA	NA	NA	NA	19.6055448723106	17.5337058537715	NA	NA	NA	NA	NA	NA	16.6213538403293	NA	18.3632375538212	17.4274442165406	16.4881602874166	NA	NA	NA	NA	NA	16.0134787620892	NA	NA	NA	NA	NA	NA	NA	NA	NA	16.9629437692356	NA	NA	NA	NA	NA	NA	NA	NA	NA	NA	NA
O43157	21.0475345818724	21.2075376466494	21.0391336211812	19.4667651084726	18.7123301084733	18.3793550655933	19.9071330292774	18.8100655711026	17.1429084588058	19.034667886781	18.8673146405601	18.7439807415247	18.2647734594651	17.3315669965892	15.8700023717222	18.7917195812678	20.9908428711714	20.7770394824005	NA	20.0974841692702	21.3763775513431	20.3990554069653	19.6016671298963	20.1241772260938	19.637860616149	20.5887445110341	20.034390457476	NA	19.5878234227408	19.0182503243369	17.7653690645593	19.733350884314	16.1168930332368	18.8466566405072	17.8398417873385	20.8170783134058	20.6994122222181	19.5201398420032	18.961858288977	20.0173593876564	18.614849576589	19.720565755284	16.3555011894402	18.91039112033	18.4484665792304	20.6976184458545	19.1719227297584	18.7236418773896	19.6204524373172
O43159	17.5641690032793	18.4677516284395	20.9378509629272	NA	20.1838137687148	NA	20.4884481616981	NA	NA	18.2086503666055	17.6099586034104	18.8250367535702	21.4124025505384	NA	NA	17.3714609507278	18.1195350128924	NA	NA	17.2768682586467	20.3547324933285	17.2537895653071	NA	19.8659001204754	18.2634654248066	17.057701009134	NA	NA	NA	19.1511849581799	NA	NA	NA	18.3774099973733	NA	18.5675088927927	NA	19.2396066481999	NA	NA	19.6911445710544	NA	19.0667829832764	18.2409782826581	17.3267704532062	18.9638462644411	20.9188654241237	19.4659412030789	NA
O43164	18.2360938263609	NA	18.3544353261996	NA	NA	NA	NA	NA	NA	18.376917118201	19.776333618718	NA	NA	NA	NA	NA	NA	NA	NA	NA	NA	NA	NA	NA	NA	17.5247293842169	18.5656107225294	NA	NA	NA	NA	NA	NA	NA	NA	NA	NA	NA	NA	NA	NA	NA	NA	NA	NA	NA	NA	NA	NA
O43166	15.5783258812499	15.3561139900419	16.6054924093804	NA	NA	NA	16.5683035935975	NA	16.6870452297186	16.9857050950827	NA	17.5413488762743	19.8421052433142	NA	15.9545697222793	NA	NA	NA	16.1423421385544	18.9320526491637	16.7662455477891	NA	NA	16.075960858914	NA	15.5728100477438	20.4716679803334	NA	NA	14.6534173616165	NA	NA	NA	NA	NA	NA	16.4426446190701	NA	NA	NA	NA	NA	NA	18.6973702791399	NA	15.5588119548962	NA	16.7310371614881	17.0369867264301
O43169	28.4335017391331	28.7280387538218	28.9023516696588	26.8826137735519	26.7183594424698	26.2952934018776	26.2807409370638	26.8145091452054	25.3091225129049	26.5120076228436	26.5735128862151	27.388614400823	27.354129517484	26.4560433905812	26.9682976480701	26.5908299794426	26.5358851390057	27.6945341017326	27.8760055207436	29.0983886803603	27.1822021183449	27.4028450854432	26.7406727631964	27.3595874723712	26.1047140043136	28.5612883318687	26.8906404955348	27.3462720864413	27.2408376845946	26.9218340757427	26.4876133174857	27.3775073270494	27.1590965489164	26.5881670548541	28.2073154046028	28.11169983802	27.4510003427329	26.9945942465263	27.1539297471144	28.0500186190082	28.3346969676282	28.0918030213185	27.8730731670187	27.5752148835546	27.2407144137964	28.6410107505215	25.7744056734618	26.5762700238231	28.3713462473499
O43172	22.7577518967515	23.3557794301464	23.100743383877	23.9194164521185	23.4165098588401	21.4250602551593	23.584543542141	23.8262496428161	22.2801596730579	22.9709339864925	23.5260369989466	23.749454928691	23.5086853497458	21.3411339561825	20.576154118215	23.0365648429791	22.1696484076878	23.0028951835278	20.9520785164882	23.7393968359526	22.7938562074789	21.3853857648161	20.8324036191406	20.7354038354969	22.3294178766889	23.6180629435026	20.4149600986586	18.3270297995691	19.5118029636192	21.5597492389503	19.3324027762941	19.4304570979681	NA	17.1807240529148	20.0507885176195	20.8228526061865	21.8481242956392	20.1680805929369	19.6496427435089	20.6623810604317	20.9873901079712	18.4949473225755	19.1934901204099	17.8001009849531	18.6057323866719	22.4361318427769	20.3052109037245	23.1947514606454	22.8754598820181
O43175	25.6054234863752	23.9684466302006	24.3045965146191	25.1270608742123	24.1439565691907	23.9134648239639	25.5751102771472	25.1728905355767	25.4329541088587	24.8082683782289	24.9052444608263	25.4026447099362	24.3327873933213	24.9174321612213	23.2711479391962	23.7209394139902	25.4112941227211	23.9036967170087	23.8485010636013	24.446367663368	24.3687560055271	24.233665595328	24.0439694365841	23.824837749075	24.356544513816	24.659830527549	23.3961943329577	24.2228393525381	23.3685944719724	24.3135201687091	24.2405923837032	25.0914091064619	24.2377804158921	24.7682774543547	23.495224619742	24.6512199668592	24.4570852339139	24.0261061999448	23.4974577482793	24.5505468403149	23.1499573337224	25.7341078143742	25.1951582072185	23.8371772689048	23.7984143104141	24.9751782144345	24.6211225534959	24.9920058076187	24.1448450330468
O43181	23.1480734470403	24.8513865531256	23.6584090110962	25.0229146238519	24.7426676532541	19.8462732404953	24.1758702443411	20.8643010408915	24.4111047039592	24.9072842026172	25.4768014480081	25.8092779543344	25.0153074886786	24.162874133267	25.6274527863043	25.1536335994939	24.3831786476358	25.3737706012235	24.7537636230615	25.2989899631324	24.3182060348759	25.6558050922744	25.2138645658609	25.6746129368673	24.4532101013685	23.7801522882886	24.6345743262445	24.3977615593918	24.8266460321558	25.5336853401541	24.7373993006642	25.3216655799427	24.5888385058227	25.4510992415379	25.0569724651287	25.8699893174362	25.4584675335225	23.4256982173387	25.178889155947	24.7931049788936	25.7726694926181	25.0599328386416	25.405479736344	25.4840027820599	24.2908201471913	26.0099120116743	24.69032753588	25.552916614308	25.467395342456
O43182	NA	NA	NA	NA	NA	18.6104499352585	21.817417166059	20.4279809603996	19.1430472717963	21.1764681314834	20.9299306515747	20.2576806044215	20.5522629476323	NA	NA	17.8090782789123	NA	18.9428548213158	17.4008337897372	20.1790992348698	18.6878682267944	20.0088756586556	NA	18.7149612883819	NA	20.1840010303563	NA	NA	NA	18.4020383738714	NA	15.120757736114	NA	NA	17.8430984051004	19.7138576364117	19.5854868761962	NA	NA	17.7749446284557	16.5783894351418	18.9127263842859	NA	NA	NA	20.8219945634472	NA	NA	17.7350090551286
O43184	NA	NA	NA	NA	NA	NA	NA	NA	NA	NA	NA	NA	23.2028455852485	NA	NA	NA	NA	16.0653873311236	NA	NA	NA	NA	NA	NA	NA	NA	NA	16.5124338532111	NA	NA	22.8089411479568	NA	NA	NA	NA	NA	21.5500189819809	NA	22.6422433777065	NA	23.0775132100104	NA	NA	NA	NA	NA	NA	NA	NA
O43186	NA	NA	NA	NA	NA	NA	NA	NA	NA	NA	NA	NA	NA	NA	NA	NA	NA	NA	NA	NA	NA	NA	NA	NA	NA	NA	NA	NA	NA	NA	NA	NA	NA	NA	NA	NA	NA	NA	NA	NA	NA	NA	NA	NA	NA	NA	NA	NA	NA
O43187	NA	NA	NA	NA	NA	NA	NA	NA	NA	NA	NA	NA	NA	NA	NA	NA	NA	NA	NA	NA	NA	NA	NA	NA	NA	NA	NA	NA	NA	NA	NA	21.4909216201242	NA	NA	NA	NA	NA	NA	NA	NA	NA	NA	NA	NA	NA	19.2748449557341	NA	NA	NA
O43189	20.4830321817896	NA	17.5379850373028	18.8493459471077	18.7573874140009	NA	19.4462874296325	18.6812333937078	NA	NA	19.7500596381538	16.9886126060556	NA	17.1756529156532	NA	16.5341644684004	19.3120078867963	NA	NA	21.8729366692293	20.7827013804405	19.0152305191823	NA	18.9345307386301	18.8127317578114	18.5500003471786	19.6489147079545	17.2213781717035	19.1784676867412	NA	NA	19.8626196675698	19.7787009329365	19.1545599026593	NA	18.7873308855603	20.7085724575256	17.1605875504965	19.6863864679787	17.7984341070944	18.0307093111149	20.0722880240854	17.546527029955	18.764917115488	18.4192670775108	19.1719132356096	NA	19.1624431397436	17.4226488463362
O43194	21.1055520405315	21.3906643330207	NA	19.0584993673312	NA	NA	19.0321178604352	NA	NA	NA	17.0356082379921	NA	NA	NA	NA	NA	NA	19.39650092988	NA	NA	NA	NA	NA	20.5264709808636	NA	16.2149337631935	NA	NA	20.0067435035677	17.0335036904548	15.8256482955846	NA	NA	NA	20.1295050226506	NA	19.2391131935334	NA	19.0863731147229	19.025084145931	20.3647833882928	NA	NA	17.5450441243401	NA	18.783097817931	NA	NA	19.1242180505217
O43236	19.3068163964211	21.3468003013125	20.0672043226492	19.5604881714	20.4801918089531	21.0851170490976	21.009578708688	21.4062913830278	20.3339442706884	19.6908467098543	22.5832846214355	22.3694174020979	22.2549483832449	18.8020626896161	19.417772862197	17.6075981266141	20.7135077923306	NA	18.1500913063041	21.5920592522209	22.6269589651725	22.0405075397591	20.4935985888618	21.7098122239095	22.1854619300652	21.5426102055508	20.4925066833368	19.189810090646	19.5292046365694	21.8238359982506	21.9317230091508	20.7704790368485	21.0124770884981	NA	19.2157969786103	21.053593483969	20.3916230744178	20.4622563583791	20.9052270337181	NA	19.8432761093762	18.1484951445737	18.6695319501053	NA	18.0540994897881	21.1703785381211	20.9581954369736	21.198814549967	21.0245097399085
O43237	26.3054546921296	25.8593680642837	25.6513058994541	24.3885147654215	24.7990431060352	23.869035127076	25.5535930311235	25.5858106270346	24.8218619745097	25.6250420505633	25.0753717399458	25.3086114863047	24.8205749962402	25.0924961564792	23.8542219473714	23.8314585112331	24.9347676392306	24.7703027270595	24.9323161940792	26.2195652598433	25.1134360631057	24.7557800911842	24.0104832648745	24.1675624002724	25.2394784803405	25.077978075141	25.4471907690262	24.7123822197281	25.2366960524638	25.2280786897317	24.6891287520025	24.8591188328641	23.7890758597979	23.5475835349353	23.9384489934045	25.4376803941225	24.6135783736186	23.9343625172539	23.8023053817049	24.222712570348	23.6715688167731	24.6333585227817	24.2538550885441	23.6536907979651	24.0448770037457	24.7963140353489	23.6506681559765	24.5850656823356	25.1627127999626
O43240	NA	NA	NA	NA	NA	NA	NA	NA	NA	NA	NA	NA	NA	NA	NA	NA	NA	NA	NA	NA	NA	NA	21.9326988437902	NA	NA	NA	NA	NA	NA	NA	NA	NA	NA	NA	NA	NA	NA	NA	NA	NA	NA	NA	NA	NA	NA	NA	NA	NA	NA
O43242	25.0802396728602	24.3655836538789	24.332169231515	24.2013456853318	23.5805376483591	23.577133682993	23.7429603887283	23.8104352751421	24.5334754587087	24.6758893126043	24.2777349527818	24.6884873353149	24.3921372566655	24.4512183006011	22.6112934458637	23.7480855510256	23.7253153343193	24.1341969508552	23.4066014017277	24.9043314055992	24.7163791557469	24.1427617969428	23.1887988924171	23.7773483639321	24.2109523120066	24.4075840505016	23.9519136686738	23.6643579989314	23.1034893968189	23.9143231806229	22.0525103445365	23.9723454068627	23.1811575104725	22.9973691811791	22.1141110961699	24.0463867523707	23.3945464099034	22.9468257649734	23.3875649507004	22.2660091241853	23.2868785904478	22.8392875463681	23.554918662452	22.8117751194152	22.8942661688409	24.3122073104991	24.0447992584394	24.4052058049009	23.6061921461741
O43246	NA	NA	NA	NA	NA	NA	NA	NA	NA	NA	NA	NA	NA	NA	NA	NA	NA	NA	NA	NA	NA	NA	NA	NA	NA	NA	NA	NA	NA	NA	NA	NA	NA	NA	NA	NA	NA	NA	NA	NA	NA	NA	NA	NA	NA	NA	NA	NA	NA
O43251;A6NFN3	20.718091042743	20.8582780671749	19.9638007935054	NA	20.6706555641813	24.1413391623672	20.5576350990593	21.6680235332949	19.7814984051013	22.6590594961388	NA	20.5958946729344	23.9373144254121	22.3799486034744	21.1624563325672	21.218051690979	20.9697996681325	20.3302351881896	21.9767349950601	23.8306606091873	20.4192274632868	20.3514199929853	NA	20.6475201041812	20.7724182257592	NA	NA	20.9211503669595	NA	NA	NA	21.4467991178034	NA	19.5567885668833	21.0786560476147	NA	NA	19.6072514721962	19.5200943545996	23.7056132721336	19.9793140161387	NA	19.5375090614062	NA	NA	21.7202402689565	NA	20.9445388638102	NA
O43252	22.5157267310636	NA	NA	21.1128217806573	20.1774921943718	19.0467193274569	21.0377871844851	18.2079146250302	22.1913072128116	21.6784930556552	16.5674124399183	20.6607967469354	21.0217771037783	22.1603961902127	20.7270931669896	18.4036904541372	17.9483168431516	18.3109586488671	NA	21.9017869230318	21.3607562940584	20.3058297418662	21.6617159746053	21.3527850106559	21.2984983923177	19.4419565420319	NA	21.2923656321116	20.7872765011007	20.7093198894751	18.0874743317265	20.9023990385582	NA	17.174948882186	19.9881536705172	19.4793389857809	21.9696481014199	NA	19.0317012287244	NA	17.6392068310569	20.0593823042309	20.7183225620701	NA	NA	18.2727352260021	18.8623972844785	NA	19.871719984482
O43257	NA	NA	NA	NA	NA	NA	NA	NA	NA	NA	NA	NA	NA	NA	NA	NA	NA	NA	NA	NA	NA	NA	NA	NA	NA	NA	NA	NA	NA	NA	NA	NA	NA	NA	NA	NA	NA	NA	NA	NA	NA	NA	NA	NA	NA	NA	NA	NA	NA
O43264	24.0011991513521	23.7728598402288	24.0716484390374	23.1877988235397	22.0427290958031	20.046990403539	22.8325519159761	22.814434612234	21.2621344316866	22.3178519489058	21.7076444814532	23.2171584045709	22.6301138568721	20.9327103115724	21.9394178877621	22.5587447313545	22.3610896698327	24.3417159682237	20.6755072701495	23.1117370846743	23.2766312135727	23.1608009017797	23.4721743003524	22.7495116547536	23.4835009954582	22.9624773665658	23.0487930208253	22.6203080707025	21.6495609678493	22.5054632386986	20.5298507849822	22.035768696522	22.3604174171754	22.8240561498072	21.9844095923933	23.429980000061	21.8452980332339	21.9895827331445	22.6286432235865	23.002804165936	22.603319568124	21.6215310312759	22.499490937022	22.3601895067223	21.9684848406643	22.4464607598468	20.6877325258134	23.0870547141583	22.8984118955432
O43272	23.9448062307395	22.6622457080567	24.460925569896	21.363491128632	22.5863376280171	20.5296620081631	23.6106787881068	21.738959557213	22.6333880984707	22.3476536030988	21.7915987743841	23.361262892948	22.9916439214025	21.3273259197383	21.6846693141323	20.5968570232721	20.4954320659655	22.6015962442502	19.3637443482879	23.7961939618632	20.9868527853101	21.7594334154203	21.5305858197856	22.9927659290073	21.519315370162	22.3233736298647	22.8501605060686	21.3242599961304	20.0029432779457	20.5965790936853	NA	18.2464160749954	17.9547305254642	20.6178243967375	19.9154859952969	21.0950289118431	22.3038215170681	22.5674548469815	21.6539788222951	23.1429540770822	21.5297971164725	20.4296381681635	21.9696281646687	19.8409739509181	22.1305434008646	22.7702315148006	NA	21.8325370084064	21.259050449202
O43278	24.4769940971101	23.8420929724752	24.2716001207633	21.7638234694315	22.0411760490662	21.5007687589941	23.2855960398224	21.6421223422609	22.4000061392438	21.4382257679642	22.2446661231632	22.359316786403	22.5199671012732	22.0727047515615	21.6798822264181	21.4943638535769	22.2001248656613	22.0158785917427	NA	23.5187204961476	18.7743257612424	19.7184333790004	23.6998625324707	22.9004184327296	22.3507926341726	23.8073591544631	23.1740386434883	18.1981422607271	22.7187271609506	21.7499104244478	NA	20.7511560331263	20.9422598607466	22.0921513176711	22.4500591639397	21.6211388462764	22.2605276831838	21.6861035775343	22.3864750601558	23.8398816548365	22.7709778387709	22.2829404763939	20.359317116978	22.5687869712356	21.6730722686333	22.8417938097754	18.546204470565	20.4067078308057	22.8920034542568
O43281	NA	NA	NA	NA	NA	NA	NA	NA	NA	NA	NA	NA	NA	NA	NA	NA	NA	NA	NA	NA	NA	NA	NA	NA	NA	NA	NA	NA	NA	NA	NA	NA	NA	NA	NA	NA	NA	NA	NA	18.5866549822733	NA	NA	NA	NA	NA	NA	NA	NA	NA
O43286	19.193269899284	19.6565509368579	18.0856273062052	NA	NA	NA	NA	NA	NA	NA	20.9068725759906	21.6625666161967	20.8660376661333	NA	20.8132694954555	NA	19.2099868457087	19.6714379808728	NA	18.7978941822782	20.9077608392121	20.9778297687919	22.2336090425382	20.9508904583522	21.5602607804377	NA	19.2907441467617	18.6370911970981	NA	18.528712847492	20.4531168807211	20.0686478287472	20.5303091895871	NA	NA	18.5209717630864	NA	20.4169587740827	20.4009669777506	NA	20.3050211237829	19.4380996489322	19.2822723938557	19.1157178819397	18.9848521307835	21.0317990469035	NA	19.9371973151017	NA
O43290	22.9554928831957	22.3107735029565	22.5753431571423	22.7471695460127	23.420045087001	19.604307490403	22.4415184984784	22.8034591874902	21.6048985121459	22.9938169515049	23.3389252919938	24.001026604065	23.3166994925842	21.5312391689534	20.1950580907531	21.4562911425269	20.8205722425378	21.8623219854319	21.1152447436999	22.5839164423127	21.6379569319304	20.1682593532897	21.4077196951089	21.1499242493555	22.5198089371692	22.5812180922812	21.753240549217	20.067216553783	19.0715366409438	20.2205366986162	18.3292168597483	20.7140881683187	17.7713629492619	19.5092987814004	20.4296869203374	20.8939242461815	21.9263406823652	19.2697991882942	20.1983125067174	20.7427914019559	21.7140248937227	19.5719853342919	20.8977346111694	NA	19.2453195532732	22.0500993216784	21.7471337500953	22.3231861748534	22.4892096672049
O43291	20.6671585373618	21.7585151694758	21.0287514121339	19.1598541004925	21.2623567583666	NA	22.570164899296	NA	NA	NA	21.6473851451324	21.9418786622232	22.5237445629986	NA	NA	20.4889237786617	20.9602019434175	21.3851868975504	NA	20.9557749079168	19.0633748873464	20.7974906505416	20.5996880819634	21.6869276302834	NA	21.029756335879	NA	NA	22.8097177141261	19.4740825804635	NA	NA	NA	NA	20.2620747077615	NA	21.8670757353097	19.7334792755037	NA	20.861489675815	20.6816019936342	NA	NA	21.4450707837865	NA	21.3787762335243	NA	NA	NA
O43292	23.1618280362091	22.7113263567099	24.0091833142903	21.284808904849	20.4850289151371	NA	NA	21.7488635901456	NA	21.2547273033355	22.2313466950237	21.0077354305883	21.6282987332529	20.5869277312898	20.249935200728	22.4142238362642	19.4759252761476	20.9446143922786	NA	21.2046226595868	21.9682587409856	20.9272450475461	21.0713143965952	19.6645584393646	20.8805375409584	21.5538332973957	21.3989794935601	20.6944507295888	NA	22.7689668314269	22.6673295633858	21.4275990636037	21.9288055441369	20.5424835512726	21.6922767717193	22.3574163969363	22.4092358256037	20.4430753696808	22.0900517507398	21.708175060739	21.9342432031771	20.7160612712588	21.5016221102574	21.6645871256755	NA	22.267297505551	NA	20.1071743522041	21.8248414287931
O43293	20.4697895500575	21.0817151627123	19.2896676075381	21.8197642765366	21.7860046758785	NA	21.5109958676992	21.2689586537138	20.0507163973689	22.7530106341542	19.7686489936958	22.0074544636091	21.0960167243252	21.2015412060089	21.1448371249689	19.5713740039089	NA	22.1712701110395	20.8420112927027	24.1533332788778	23.753670364929	21.266187206945	22.9010565294147	22.4692070648915	21.6144254379117	23.5935655366514	22.4581840399672	21.8270513748034	20.3177808475327	20.6950922253703	NA	20.7331177615953	18.9148794673737	21.3593566625005	21.7441770127169	22.2328654576137	20.5629697783982	20.1234931349756	20.827310965559	18.1894242657921	21.4737579737655	NA	21.2194796282056	19.9072220311972	22.0122771056239	22.0691713558765	20.3600231337176	20.0234519899563	21.6332831031189
O43294	26.6953749460833	26.4157975721282	25.4913888899228	24.9815209326372	24.7506473922867	24.5036527071844	26.193859843645	26.2010983246069	24.8301406348299	26.6177665378509	25.9193942224799	25.8544472811474	25.6217295157325	25.1114894180237	24.9346107267903	24.3713756247614	26.467857263032	25.7014475240983	26.2150326907828	26.305757798197	27.1614218859095	26.4215436435871	25.3857281994518	26.121908199913	26.7945589102418	25.9734528899158	26.4271462060811	26.2346931463532	25.7190482098231	25.2135111411538	24.6664447062637	25.070763149821	25.6119794586372	25.7352837838057	24.813512004817	26.6923052377953	25.9209510947248	25.6178821050894	25.7358569052437	25.5292943595897	25.7009791679488	25.3797492194766	26.4741140925178	25.1950447485113	25.648221681838	26.2541403941183	27.3541247034569	26.2126327745582	26.2599097644654
O43299	18.810715688092	19.0768731914223	17.0889756888132	20.1322211681159	19.6149334445314	18.0262142385049	NA	18.8586313436127	NA	19.4431778683283	19.0631130268255	21.0784809162706	21.0137720762804	NA	17.6918731863375	18.8865970942836	16.9905814060411	19.6296698838829	NA	20.8200871616906	20.5034479409228	19.4206000914216	NA	17.075304397586	NA	NA	16.9255566711638	18.0582035908467	NA	19.066381642532	NA	NA	17.0376697078517	NA	NA	16.0219963321959	18.0335155304706	NA	17.5773437845788	19.4949324005603	19.5591463077817	17.5488028654576	NA	NA	17.5374323045998	18.3943566872734	NA	NA	NA
O43301	24.4248952422475	24.4563151233151	23.125147528775	22.9016701597325	23.3338935498007	22.2404664927358	21.6939566803651	23.0495197327269	22.3422532740155	23.0846980148847	23.3786723662898	23.7637875373177	22.9930142993806	22.5722808200393	23.4648225760912	22.7822429522071	23.8019081726064	23.3982633329251	22.3506973982914	23.9318341681056	24.0740308908517	23.9418074150926	22.5573622751115	23.5766894542118	23.4960389917417	23.5951474087324	23.0685144347166	22.7169774921637	22.6254900603473	22.8962103538554	21.9907610472761	22.5015579811791	23.6542258943395	22.2410233605478	20.7698205470101	23.309142018394	22.4723666025485	23.4326241175987	22.6636671213211	21.9501343195139	22.9892711184913	24.5353485625753	23.6347930332381	21.7636882541388	21.7510927994664	22.3758326084761	22.8630494372153	22.3319021678497	22.3217710425922
O43303	NA	NA	NA	17.9053790456867	NA	NA	NA	NA	NA	15.4987663545776	NA	NA	NA	NA	NA	NA	NA	NA	NA	14.4761528033857	NA	NA	NA	NA	NA	NA	NA	NA	NA	NA	NA	NA	NA	NA	NA	NA	NA	NA	NA	19.0552353080733	NA	NA	NA	NA	NA	18.3283015101681	19.4995956163084	NA	NA
O43304	NA	NA	NA	18.3813447337176	NA	19.5587526736835	NA	NA	NA	NA	NA	NA	NA	18.2611613874332	NA	NA	19.8514297574158	NA	NA	NA	NA	NA	18.0043106676464	NA	NA	NA	NA	NA	NA	NA	NA	NA	NA	NA	NA	NA	NA	NA	NA	NA	NA	NA	NA	NA	NA	NA	NA	16.8281939464179	NA
O43306	NA	18.905654046542	20.1497372249846	17.5903072268022	NA	NA	18.8863114865087	18.168946011591	NA	15.7906460205796	19.0461460764656	19.4195105616221	18.1665221081384	NA	NA	17.0752120570006	18.0284293365425	NA	NA	NA	19.2107941565085	19.1250901965478	17.1254257020495	18.6900642594157	17.7044262940389	19.1608929667456	18.7961186982032	17.5813958595734	NA	16.9362644235651	17.8991054273104	16.0913212316249	17.4208548539619	18.7276069952934	18.0696870509398	17.1368851174968	18.563265557051	NA	20.422017196876	18.6413281145183	NA	14.1392544630409	19.4142140946389	16.9011584994035	NA	23.0282110513601	NA	NA	19.1412761753099
O43310	NA	18.0634688737457	NA	NA	NA	NA	17.0155653220303	NA	20.3825810498294	17.235485259956	16.4240458313166	18.5844785141871	20.01454748693	19.1415158353791	NA	16.4017958853119	NA	NA	NA	16.668573835313	NA	NA	NA	NA	NA	17.1884818205771	NA	NA	NA	NA	NA	NA	NA	NA	NA	NA	17.23477317707	NA	16.0767837160738	18.7875654542928	17.0950609344169	NA	NA	NA	NA	NA	NA	NA	NA
O43312	NA	NA	NA	16.0743601253854	NA	NA	19.5435442862178	NA	NA	17.1305168893873	NA	16.8918835511355	NA	19.223032033154	NA	NA	NA	NA	NA	17.6311001059038	NA	NA	NA	NA	NA	NA	NA	NA	NA	NA	NA	NA	NA	NA	NA	NA	18.5416121910832	NA	NA	NA	NA	NA	16.0420338552076	NA	NA	NA	NA	NA	NA
O43313	NA	NA	NA	NA	18.3768114556163	NA	NA	NA	NA	NA	NA	NA	NA	NA	NA	NA	NA	NA	NA	NA	NA	20.4849829487337	NA	NA	NA	NA	NA	16.1060331095806	20.6168518526483	NA	NA	NA	NA	NA	NA	NA	NA	18.4583361558636	NA	NA	NA	NA	NA	NA	NA	NA	NA	NA	NA
O43314	NA	16.3057565424176	17.1514545203162	NA	NA	NA	NA	18.034578089163	16.5277018487736	NA	NA	NA	18.1467243948932	18.5249318634655	NA	NA	NA	NA	NA	16.6168999905932	18.7374862655184	NA	NA	NA	NA	NA	15.9746233471463	NA	NA	NA	NA	NA	NA	NA	NA	NA	NA	NA	NA	NA	NA	16.3053366392117	NA	NA	NA	NA	NA	NA	NA
O43318	NA	NA	NA	NA	NA	NA	NA	17.8379620484839	17.6680691457044	NA	17.3159664542679	NA	19.5023929524797	NA	NA	NA	NA	18.9365187055424	NA	18.9858488938553	20.6529594725141	17.6342780738299	21.3644187976347	17.7445037149959	NA	NA	NA	NA	NA	18.4896253998139	17.5900819423769	17.6407546040148	NA	NA	NA	NA	17.3908484351239	NA	NA	NA	NA	NA	16.3995053234187	NA	NA	17.2298099286439	16.9648354749069	NA	NA
O43324	24.6750392359957	24.9387808337643	24.4480787120576	23.3596357131834	23.3075818558784	22.7436896260525	23.9972648850327	22.8488160086946	23.1427956273563	23.1068605934413	24.2028402988616	23.4295385749843	23.3409243018377	22.2577692325958	23.2097334170968	22.8640196750844	23.2927915549349	24.227558024073	23.4753379802241	25.2302417135744	25.5620625865157	23.7356699068293	24.8260767648254	24.7710737958564	26.1920559024474	25.5282447744669	24.587419253346	25.3228084579836	24.3743807489086	24.4788843045585	23.8846831144052	24.0626997574613	24.0178554730232	23.9835647019296	22.786872638427	23.4238128382326	23.6776384734715	24.3012299013728	23.6908355744813	23.2519059430292	23.6628672386161	21.8188345983511	24.2941333719121	23.0077776748131	23.5321916931898	21.4760638811806	23.4264566261649	24.2020010648881	23.7640883380323
O43325	NA	NA	NA	NA	NA	NA	NA	NA	NA	NA	NA	NA	NA	NA	NA	NA	NA	NA	NA	NA	NA	NA	NA	NA	NA	NA	NA	NA	NA	NA	NA	NA	NA	NA	NA	NA	NA	NA	NA	NA	NA	NA	NA	NA	NA	NA	NA	NA	NA
O43347	NA	NA	NA	NA	NA	NA	NA	NA	NA	NA	NA	NA	NA	NA	NA	NA	NA	NA	NA	NA	NA	NA	NA	NA	NA	17.0128436398154	NA	NA	NA	NA	NA	NA	NA	NA	NA	NA	NA	NA	NA	NA	NA	NA	NA	NA	NA	NA	NA	NA	NA
O43353	NA	NA	NA	17.1566146862499	NA	NA	NA	NA	18.6410411289382	NA	17.9157853472403	19.0949087865001	NA	NA	NA	NA	NA	NA	NA	19.2987721391223	17.8461588254239	NA	NA	NA	17.4706707522178	NA	NA	NA	NA	17.5343901449425	NA	NA	NA	NA	NA	NA	NA	18.7453673173601	NA	NA	NA	NA	NA	NA	NA	NA	NA	NA	NA
O43374	NA	NA	NA	NA	NA	NA	NA	NA	NA	NA	16.8726362996121	NA	NA	NA	NA	NA	NA	NA	NA	NA	NA	NA	NA	NA	NA	NA	NA	NA	NA	NA	NA	NA	NA	NA	NA	NA	NA	NA	NA	NA	NA	NA	NA	NA	NA	NA	NA	NA	NA
O43379	NA	NA	NA	NA	NA	NA	NA	NA	NA	NA	18.0376839311155	NA	NA	NA	NA	20.5266902032807	NA	NA	NA	NA	NA	NA	NA	NA	NA	22.3698894367037	NA	NA	NA	NA	NA	NA	NA	NA	NA	NA	NA	19.9820905666093	NA	NA	NA	19.7653002935916	NA	NA	NA	NA	NA	NA	NA
O43390	26.33909466228	26.334482944593	25.7570940517913	25.8684636904826	26.8152227629425	26.401234824829	26.6883675640826	27.6987253015056	25.7662551701536	26.5661218862185	26.6695603969942	27.2130007935107	27.5987830750411	26.1970642318942	24.9757915914646	26.7241037412633	26.3553665338246	26.1990350263645	26.7361354640736	27.4247354297362	27.0193127421288	26.6085310956382	26.4948104644176	26.4167870300388	26.9274897013128	26.2652131414088	26.3574859101024	25.8658777023695	25.8714570451017	25.9732490038329	26.2156651927348	25.1146078912426	24.1285349115748	25.164600710222	25.728737781126	26.6607646096363	26.0564555633208	25.0806617041043	26.3972740659221	25.8623019575085	26.5114441109152	25.9299325401898	25.5327627161185	25.6466122467451	26.3361708307085	26.1688225387538	25.8263558687007	26.303227030777	26.5006978106745
O43395	NA	19.3791776696318	19.5112549954735	22.4432434497578	22.3411520833356	21.7484763299837	22.3961650038982	23.351864191903	19.6975919627782	23.2392657083851	22.8864133501646	21.7944804158055	23.4437548277129	21.7932430212788	NA	21.1569261359789	19.7959460012972	21.3509854969549	24.4569801884764	21.926496769755	21.7169585706796	19.8297462285459	20.9365499986193	21.0742496944258	22.0909088502364	20.8402186224219	21.4225675941569	NA	18.8271066179927	19.0063448006981	NA	18.9414559697766	NA	NA	NA	NA	17.4657571800467	19.4391765689729	19.2095561454608	NA	21.003570274047	NA	17.9345897154031	18.4040692526266	NA	19.3205190650441	20.6392146735586	21.6717069791477	21.2281264209748
O43396	24.844318492599	24.7884394462532	25.10739962489	24.682372423545	24.5237949122038	24.2573176006316	24.1035035505871	22.3143711025186	25.2038190916929	24.4192620863402	24.3497200077147	25.1636252462626	24.5387983930182	24.0126518528841	24.8248201997758	23.4353945884113	23.2645545323358	23.9860354247052	24.0164025265202	26.6512599735432	24.3645131089587	23.8753992253091	23.4758688881528	23.197510453992	23.8854998270203	24.7965783434223	24.1328119486013	24.7273799264783	23.275368796333	24.2619968153321	22.34600769639	24.2074144103848	20.1235404286489	23.4419249389874	23.0378437697704	22.2764737808178	24.6592484737929	22.4309170889394	24.3940025089504	22.7385395288282	23.8320027947738	24.1647928179895	24.1203735038287	24.0750095177582	22.4917037855276	24.4079458747415	25.2499720401672	24.5307903298211	24.9374970339508
O43399	26.061451520605	26.370082595803	25.3354684883479	25.7713359413081	23.8057297251938	22.7748715043394	24.652739220599	23.7247699570595	26.4987040557932	26.2107022045773	24.6661104565895	25.1358911765548	25.7799942046232	26.0153023949497	25.260551272436	25.7492899919908	25.2801258982131	25.5255090382643	24.756231303696	26.8445360069687	26.1544227840173	26.0277057440422	26.141487878954	25.3362317276654	25.2827397366511	26.7825046135619	25.4584124402935	26.3121740774794	25.3829996594336	24.3914157485976	23.7665165131985	25.6827895702996	24.8771670922768	25.1876377716913	26.1280952719732	26.6204450571461	25.8664088277591	25.0405893546167	26.1283261482951	25.2950001280307	26.3213167768568	26.2264653807652	26.3905925335903	25.8578800184637	25.8819504999211	26.6371852378019	25.9825024103109	25.3281489815291	26.3306991133482
O43402	22.1929765910468	23.8124377632278	23.2761222246573	23.4187666757108	22.6642796817679	19.5431596867673	23.3651380088771	23.6166396803088	21.8152396126196	23.2493389039686	23.8571356228948	23.1357569188345	23.5887218029782	22.2407880396965	22.3485929343995	23.0565931563832	23.2462912471522	23.2849133840969	22.6667934060674	24.393635507848	25.163360837606	21.9970774100183	23.0258034959389	22.9885697385141	23.6036664758189	20.7436293273445	23.4839160217251	23.7653519188715	21.6231538655489	23.1019098843551	22.9643512426422	23.2916230070173	22.6628847920961	24.2876821836549	21.5472348131697	22.8963963819615	23.1396715011576	21.3965968238351	22.5686948177478	23.2046396889413	22.6350970892963	21.4545515716618	24.1570728817241	22.6368840717563	22.4036501940602	23.3239421616367	NA	22.941461670418	23.0316809552362
O43405	NA	NA	NA	NA	NA	NA	NA	NA	NA	NA	NA	NA	NA	NA	NA	NA	NA	NA	NA	NA	NA	NA	NA	NA	NA	NA	NA	NA	NA	NA	15.7660939594132	NA	NA	NA	NA	17.9829255446157	NA	NA	NA	NA	NA	NA	NA	NA	NA	NA	NA	22.8522946754538	NA
O43414	22.549873354633	21.5934181018424	20.683780351237	21.1857598120708	NA	17.7460318216598	18.9172243928196	21.0600974359702	23.0363490170757	NA	NA	21.9572014321462	20.3815517464822	22.456359714673	20.8929590272851	20.4761967814106	19.4181622694745	19.9873242268655	NA	23.46868659797	22.6235145393497	NA	NA	20.2665069753339	NA	NA	19.3248471722124	18.2930309120493	21.6878073158635	NA	NA	21.2578430795003	NA	19.0023367468809	NA	18.8369681869473	22.0462002046665	21.7156327471219	NA	21.0740579236839	NA	NA	NA	19.9830746249423	19.9900194246295	19.4939851890247	20.4945333155148	21.3390633472949	20.1085914410653
O43422	19.3147636724399	18.8826237034266	18.3977312322134	15.5935215732464	NA	NA	NA	NA	NA	NA	17.631278895449	18.2297823674288	19.4765982824357	16.6493457254863	NA	NA	NA	NA	NA	17.1389013614179	16.64271714766	17.4567036519269	NA	NA	NA	15.0590621970322	16.6596593026636	16.4550532035526	NA	18.5697502918635	NA	16.5014037977114	NA	NA	NA	18.2109013123367	NA	19.8396659195689	16.4189846078682	18.0230002252241	NA	NA	NA	15.9703066371711	NA	17.379403351402	NA	17.5287554647968	NA
O43426	15.6546989574174	NA	16.4073598888485	20.5487831498146	NA	NA	20.6537925225543	15.4453503081518	15.7777527173549	15.3233675139205	NA	16.2092912184836	17.3435421612021	16.7955832621096	NA	NA	NA	NA	NA	18.3014877371792	19.7454745448963	NA	16.3958933281585	14.4139778455178	NA	15.5246760745083	17.7234010727828	NA	NA	NA	14.8745990575515	15.3599294083244	NA	NA	14.8283587203819	NA	NA	20.3817674823201	15.0416397580422	NA	NA	15.4939278925721	NA	NA	NA	NA	NA	16.3493596206478	16.1070272110356
O43427	22.0387794107513	21.9718949198024	20.2130607637825	22.4019334623137	21.1867880843929	20.952082298129	22.2753964136052	23.2035702425792	22.5034511841262	21.8414440617237	22.2326517332854	22.7048685051429	22.4049451619547	22.3266084864357	20.5285393031636	22.3460760770408	20.7856660878068	21.5482381010066	20.5942479688832	22.397615112513	23.4521932077849	24.0756151358247	22.5192291290059	23.330895884848	22.8284461399722	22.6610819367618	22.0502129518897	22.4401706093071	21.4966568451774	22.2199737188431	22.537203497455	22.7115439948568	22.729575826799	21.9677101797222	21.7304301013181	23.6201817332857	23.9482410709424	20.250147646833	22.3940697808973	21.583436215681	21.8659776427607	23.1210629793456	24.1626462837472	22.0368668337284	21.842105603738	23.7375790249646	20.5308888034193	22.5896036460243	23.1463319685563
O43432	17.2248181472508	13.7886252977777	17.7937432251284	15.2108419218972	NA	NA	NA	17.9575083757834	NA	14.7168176886817	13.5960357339833	15.1178785733795	12.8054937439436	17.8709793009123	NA	NA	NA	NA	14.1417460145283	18.8664465007507	16.8305604220689	NA	NA	NA	NA	15.5078802185032	NA	NA	NA	16.175299055392	NA	19.9516943925137	NA	NA	NA	NA	NA	NA	NA	NA	NA	NA	NA	NA	NA	NA	NA	NA	NA
O43447	21.1909211476738	18.1999822261683	20.0968361231638	22.8497964060042	21.5861087007896	21.127828940959	21.1609907491164	21.9898440461544	21.113719166937	23.2216041429524	23.0877259521521	23.4735190602383	22.0503337593418	22.0939703145478	20.5489988857408	20.2787407498325	19.7492439499376	NA	NA	23.7823197333037	24.3237516238956	22.2111734234011	22.0442190121644	22.8787063844756	18.7438812729388	21.9944460017795	23.3900149184368	21.179756193442	20.7822193498342	22.0843674469625	20.3247788398943	20.4682777631377	19.5245847315521	20.7105751183964	NA	NA	22.5989282573873	20.4902290088532	NA	20.4440200455768	22.1522715771785	19.3537270848918	21.5840905730043	20.2368568483777	NA	21.4721678862756	NA	19.7893975596073	20.4240916571521
O43451	17.729613391912	18.5346934744607	18.8632088843363	NA	17.2228937185222	17.7864202297451	NA	18.6443639777721	16.1560444839582	NA	17.7291413387607	16.9377871370893	NA	NA	16.3673867495607	NA	16.5150614448414	NA	NA	NA	20.0284844922872	NA	14.9495516043868	18.428368868834	18.2496664109729	18.9033235046274	20.8640042645259	NA	17.0145400508834	15.3343479196494	19.0721654981573	18.4638487524068	16.9661246641249	17.9419330927041	15.6241833924599	16.7741577513103	18.0920152373655	16.1212405680984	NA	17.0024477323401	NA	NA	NA	17.7863235833882	NA	20.0504427812342	15.4387679819482	14.9657027791428	17.9430647951449
O43462	NA	NA	NA	NA	NA	NA	NA	NA	NA	NA	NA	NA	NA	NA	NA	NA	NA	NA	NA	NA	NA	NA	NA	NA	NA	NA	NA	NA	NA	NA	NA	NA	NA	NA	NA	NA	NA	NA	NA	NA	NA	NA	NA	NA	NA	NA	NA	NA	NA
O43464	23.6883085849253	23.8654931110056	22.5610222826458	23.2141332413619	22.1303460283988	22.8636894666135	22.5565189401993	21.9611304529425	22.3306841286136	21.830457814693	22.3167051281227	20.38615176965	21.9514054393821	20.6767412192707	23.034552133314	22.6647124394527	20.4590310983184	21.4149039668987	19.2279716634652	23.3769605151865	25.5845101576321	24.1114475146435	22.7525826420424	23.6753236951806	21.8005933161702	22.6010297886755	22.6650124159095	23.9157309342718	22.5113938579368	22.3751957395907	23.3824599382232	22.8810800903804	22.5447397910002	23.2990916046742	22.0958577486118	24.1806406744431	21.514473603846	22.8613988371497	22.6024781270265	23.7471486019109	23.2262885509813	22.415764179639	22.4495729546633	22.4518327534295	22.7752631878797	22.7941382711141	22.7013890102201	22.4624188773168	22.6559650641754
O43474;Q99612;Q13351	NA	NA	NA	NA	NA	NA	NA	NA	NA	NA	NA	NA	NA	NA	NA	NA	NA	NA	NA	NA	18.6763172597029	NA	NA	NA	NA	18.209772517866	NA	NA	NA	NA	NA	NA	NA	NA	NA	NA	20.0920593702155	NA	NA	NA	NA	NA	NA	NA	NA	NA	NA	NA	NA
O43488	25.2645706221541	25.8166549137881	24.7132733293078	24.8935465963948	24.7484773391926	24.4648966019962	24.5768921615015	24.7375505240724	26.0611904782578	23.7620954236049	24.5112518746917	23.9891506386856	22.9799758862609	25.4365920297779	24.8546033704117	23.818141809053	24.9910740709651	22.8710413414847	24.2203469912314	25.8456842194942	24.5148979995965	23.4888295767127	25.5177131863288	24.9145610899706	24.895975543975	24.3348583514981	23.7996134670242	25.3089493476334	25.1047535272675	24.9464251107652	23.770412120833	25.5889259956742	24.6038840079767	24.4344791836073	23.7323529198769	24.7561010365553	25.1881143113031	24.8395535145604	24.8480126016114	24.3840403723732	24.3055915173991	25.711282588858	25.1974425797754	24.8465578164584	24.2975601417417	24.5995730660177	25.3606069909132	25.6483870989366	25.1711267799427
O43490	NA	NA	NA	NA	NA	NA	NA	NA	NA	NA	NA	NA	NA	NA	NA	NA	NA	NA	NA	NA	NA	NA	24.3682220008145	NA	NA	NA	NA	NA	NA	NA	NA	NA	NA	NA	NA	NA	NA	NA	NA	NA	NA	NA	NA	NA	NA	NA	NA	NA	NA
O43491	27.5119121742609	27.222159916799	26.4987828897477	26.6238866694237	27.3798560903219	25.7445427462318	26.9414775727868	27.3962445103018	26.6725674794776	28.1548507794749	27.5243668401581	27.7612655520998	27.7600075701562	27.6654000329585	26.2940971508504	27.1659254974466	27.2826691014251	27.2641844504953	26.7095529854059	26.9617448662435	27.3769547274491	27.5945623331763	27.6661911451463	27.5884712042057	26.9587052614848	27.8006363434562	27.9457853352052	25.8451835923393	27.3971071303467	26.428207636579	27.2639523856731	27.2676652719422	27.375866510616	26.9424630740576	27.0744094248641	28.2012716739432	27.9075821542714	27.0473774936901	27.523265345547	27.5489140279534	27.1455037138048	27.3004741100672	27.2782514838212	27.3916344591805	27.151290218191	27.874128086135	26.8487712763517	26.8891365847504	27.3315232893755
O43493	21.1031461729143	19.0147849589641	21.7053748588693	23.196523171886	19.5340004480855	21.6318595541674	23.8304761063473	21.2053303221892	21.3239975910489	22.3300130826775	23.9177817190822	23.1991473041478	23.7433267537671	21.339701295453	19.6801685255806	20.2755837172497	19.0144485695253	NA	NA	21.0316977380391	20.1456356020226	16.6734104036287	21.1489138100385	NA	15.3403796475462	19.5105095050948	19.5254156971892	20.2654818431404	18.5950659943678	22.5157493441317	23.5790598565645	23.1855841690594	22.2988381749029	23.0615541136302	NA	21.811564619133	22.9697591059757	22.5806312261596	20.8319311903412	16.1499655551441	NA	17.7682162303438	19.6851394349262	17.2894032617221	NA	22.0862845935277	18.7853864568169	21.8058624899358	20.1320275460861
O43502	NA	NA	NA	NA	NA	NA	NA	NA	NA	NA	NA	NA	NA	NA	NA	NA	NA	NA	NA	NA	NA	NA	NA	NA	NA	NA	NA	NA	NA	NA	NA	NA	NA	NA	NA	NA	NA	NA	NA	NA	NA	NA	NA	NA	NA	NA	NA	NA	NA
O43504	27.1873887089397	27.9633961630203	28.020202416591	27.6067320545062	27.1149632975348	26.5694053607276	26.9290094106	26.4351255675379	27.0030132681993	26.9911761176599	26.5313952243498	27.2382043055291	27.5615556172314	26.7284914686036	27.8446173907341	27.1977819716241	26.9981629156844	27.4687243486542	26.1498621796667	27.9857799138977	27.419582964735	27.4187929878282	27.2970526849076	26.9236416810062	27.3030079690464	28.100732508744	26.7687585161862	27.4301433030927	26.5623903481887	26.8266817397447	25.7337717798877	26.252474738921	26.1589521922832	27.2153219716462	27.0525255093746	27.3340366418471	27.2321745623912	26.2793480869858	28.0884352518464	27.3554783954084	27.124355756051	27.1180678084781	26.9196194552137	26.3499866735277	27.0507653893377	26.6454930014915	26.3764393409321	26.6563558946542	27.6043716210292
O43505	19.7536053453869	20.7647454555701	21.270693801293	NA	20.0998503414472	NA	19.4313536496269	NA	NA	17.6357719472573	NA	18.831784042148	NA	16.607046550219	NA	20.5315850773033	19.5929113025312	18.8052659186741	NA	20.0162840184163	NA	19.3049588608912	NA	20.7753963868757	20.0844550403135	21.6570339091904	20.4149600986586	17.9455538944828	18.530324263996	18.6539604562474	20.166699768099	NA	19.6359278467202	17.7270999479828	NA	18.8611464400362	21.5673729675448	19.8822905239662	NA	20.2266134901875	NA	19.5556312118983	18.3774431488791	NA	18.4683779111797	21.3535837936443	NA	NA	NA
O43513	NA	NA	NA	NA	NA	NA	19.2776350884473	NA	NA	NA	NA	NA	NA	NA	NA	NA	NA	NA	NA	19.1034823172858	18.519469585093	NA	NA	NA	NA	NA	NA	NA	NA	NA	NA	NA	NA	NA	NA	NA	NA	NA	NA	NA	NA	NA	NA	NA	NA	NA	NA	NA	NA
O43516	NA	18.5769587118548	17.2571179522906	21.2046111652519	NA	NA	NA	NA	NA	19.0649781124907	20.7423110376761	NA	18.4799079024974	NA	NA	NA	NA	16.8980779840602	NA	20.2840607636305	21.0838988336038	17.817794075528	21.0468080681072	17.3446349528038	21.4399773714749	19.3876860778856	NA	18.3927786147756	20.7285539156286	21.7428187994534	19.7410847403163	NA	NA	17.6065506513274	18.2850524175762	NA	NA	NA	NA	18.8390283268481	19.9614455693492	NA	20.9262126681445	NA	NA	19.414578839804	18.7606360507374	NA	NA
O43520	NA	NA	18.6637036843122	NA	NA	NA	NA	NA	NA	16.0296214002264	18.8916239055416	NA	16.6059411694455	NA	NA	NA	NA	NA	NA	NA	17.6464980527352	18.4931362987027	19.0665252576766	17.2603706384195	NA	16.6937149132081	18.8969764104048	NA	NA	NA	NA	NA	NA	16.2997095700866	NA	17.6654543592132	NA	NA	NA	19.2359860175331	NA	NA	NA	NA	NA	NA	NA	16.0760358822008	NA
O43521	NA	NA	NA	NA	NA	NA	NA	NA	NA	NA	NA	NA	NA	NA	NA	NA	NA	NA	NA	NA	NA	NA	NA	NA	NA	NA	NA	NA	NA	NA	NA	NA	NA	NA	NA	NA	18.9149615159926	NA	NA	NA	NA	NA	NA	NA	NA	NA	NA	NA	NA
O43524	NA	NA	NA	NA	16.6520993127478	NA	17.1334632807134	NA	NA	NA	NA	NA	19.3434138055698	NA	NA	NA	NA	NA	NA	16.7056522070158	NA	NA	NA	NA	NA	NA	NA	NA	NA	NA	NA	NA	NA	NA	NA	NA	NA	NA	NA	NA	NA	NA	NA	NA	NA	NA	NA	NA	NA
O43529	NA	NA	NA	NA	NA	NA	NA	NA	NA	NA	NA	NA	NA	NA	NA	NA	NA	NA	NA	NA	NA	NA	NA	NA	NA	NA	NA	NA	NA	NA	NA	NA	NA	NA	NA	NA	NA	NA	NA	NA	NA	NA	NA	NA	NA	NA	NA	NA	NA
O43542	NA	NA	20.837755974211	NA	NA	NA	NA	NA	NA	NA	NA	NA	NA	NA	NA	NA	NA	NA	NA	NA	NA	NA	NA	NA	NA	NA	NA	NA	NA	NA	NA	NA	NA	NA	NA	NA	NA	23.1401487503247	NA	NA	NA	NA	NA	NA	NA	NA	NA	NA	NA
O43548	NA	NA	NA	NA	NA	NA	NA	NA	NA	NA	NA	NA	NA	NA	NA	19.1545872642204	NA	NA	20.0206074474056	NA	21.6765627403613	NA	NA	NA	NA	NA	NA	NA	NA	NA	NA	19.0152410020541	NA	NA	NA	NA	NA	NA	NA	NA	20.2644372692145	NA	NA	NA	NA	17.4112689068163	20.0075818057827	NA	NA
O43556	24.8359781581866	24.041438279647	23.0788191932299	23.5640399491823	24.0469480458266	22.3035935169477	24.4909377171031	24.3051593727406	23.3194960868438	24.4379028775508	23.9862693288805	23.8703006162349	23.649320096957	23.3957388651997	24.0613682297384	23.9580007535883	23.9783327015976	23.803891915763	24.1556173561599	23.5726401337066	23.9967456474795	25.3087646945962	24.273100196182	24.8963219454495	23.6504337580513	24.9222107059468	24.3407445041984	23.6574038308503	24.6913457720191	23.2631567109774	23.8303038389272	23.746719626341	23.4277305259896	24.1138327151982	23.5538750469722	25.2903395101106	24.1410046461491	23.8319270746302	23.9726513190252	25.6288803722905	23.5239490326896	25.2468531135405	25.1502138403049	24.2734548166128	23.0711051868497	25.3209269385933	22.0933042199917	25.2504845063818	23.4953666869679
O43566	NA	NA	NA	16.3458315592345	NA	NA	NA	NA	NA	NA	NA	NA	NA	NA	NA	NA	NA	NA	NA	NA	21.847118012561	NA	NA	NA	NA	17.7795158036346	NA	NA	NA	NA	NA	NA	NA	17.5754135600982	NA	NA	NA	NA	NA	NA	NA	NA	NA	NA	NA	NA	NA	NA	NA
O43567	19.4839376638553	NA	23.5980094741799	20.4018316265081	NA	21.9686333564595	17.1026513716261	24.7940055235055	NA	19.0027062649574	17.5612410420168	20.2710208356619	21.9222299060303	NA	NA	20.931006784347	19.585576301478	20.0065373280583	NA	21.5468201992169	20.8858117584385	20.362590637933	19.6167025248633	NA	20.766542010484	20.7688202107647	20.3726995416782	20.782674011378	19.743570644924	21.1354497406042	20.5333341235641	18.7438865106913	NA	19.3335904163414	NA	NA	NA	NA	NA	NA	20.2192926857854	NA	NA	NA	20.243164632531	18.6896905253965	20.1746569046965	19.4205458333771	19.7639152556791
O43570	NA	NA	NA	NA	19.1981084807233	NA	NA	NA	NA	NA	NA	NA	NA	NA	NA	NA	NA	NA	NA	NA	NA	NA	NA	NA	NA	NA	20.1281056307173	NA	NA	NA	NA	NA	NA	NA	NA	NA	NA	NA	NA	NA	NA	NA	NA	NA	NA	NA	NA	NA	NA
O43572	NA	17.8259430431142	NA	NA	17.8906497781017	NA	18.8463163985827	NA	16.7913817228794	NA	NA	17.6813038799356	NA	NA	NA	NA	NA	NA	NA	19.1139282230237	19.0177026526411	NA	NA	NA	18.2039627743208	17.583767207331	NA	NA	17.6559849226945	NA	NA	NA	NA	NA	NA	16.3538591294585	16.914013544577	NA	NA	NA	NA	NA	17.9829048843794	NA	NA	17.9149020931588	NA	16.4285209132623	NA
O43581	NA	NA	NA	NA	NA	NA	NA	NA	NA	NA	NA	NA	NA	NA	NA	NA	NA	NA	NA	NA	NA	NA	NA	NA	NA	NA	NA	NA	NA	NA	NA	NA	NA	NA	NA	NA	NA	NA	NA	NA	NA	NA	NA	NA	NA	NA	NA	NA	NA
O43583	20.6947425044241	NA	20.2008097384278	24.0084124387279	18.9546695866093	NA	21.4045460972366	NA	24.3716554894187	21.4138943639849	21.4440642814638	20.1973304489837	19.9607185041912	24.5117284866299	22.5145270884008	23.8677720011106	22.0498509810267	20.7130565561087	22.111990183395	22.3593809095383	23.091153356294	22.5770758703086	22.1072580732513	NA	NA	20.0346145136024	22.1854373448671	NA	23.055614690292	22.0187612547524	20.5001678497167	24.1881299478113	21.3364436856535	20.8390705213192	21.3802112795581	21.7892293908931	23.0201506272707	21.8351177031888	22.2267946297226	NA	22.0404564854459	23.2516067079521	22.42420348999	21.6544118512634	NA	22.4207789373023	20.8970398304033	23.2601497605486	21.105331455367
O43586	NA	NA	18.5881549431801	20.8007967101533	NA	NA	NA	NA	NA	NA	17.4079724787265	NA	NA	NA	18.25654256969	NA	17.8987766405977	NA	21.1766466922976	21.3831205850486	21.8099028443067	NA	NA	NA	18.9261403280953	NA	18.8949376146637	19.5269313401597	17.8365426885346	NA	NA	NA	19.369618230334	19.4580311624569	NA	NA	19.5020880050189	NA	NA	NA	NA	20.2476334379909	18.8107991316915	NA	NA	18.3567652488506	19.7994536677357	NA	18.9332571224178
O43592	20.2858437849053	19.3063079618998	19.7700358629487	NA	NA	NA	15.8495572920102	17.0314376930515	20.9081645921386	20.2098841660914	19.9884325447287	19.1810550030772	19.0028786855621	20.6289771864945	17.3171922910125	NA	NA	NA	NA	21.8367505497714	16.6473082130218	17.9985635643268	16.4816693626542	NA	NA	NA	17.7814484459782	17.8974588658876	17.3809431825948	17.6176025877015	NA	18.4030195141333	NA	NA	NA	NA	18.9496744051692	NA	NA	NA	NA	20.4471822439852	18.9189089249325	NA	15.4919206185572	NA	NA	19.3354232740719	16.3826121150458
O43597	NA	NA	NA	NA	NA	NA	NA	NA	NA	NA	NA	NA	NA	NA	NA	NA	NA	NA	NA	NA	NA	NA	18.2782431768858	19.3737321321019	NA	NA	NA	NA	NA	NA	NA	NA	NA	NA	NA	NA	NA	NA	NA	NA	NA	NA	NA	NA	NA	NA	NA	NA	NA
O43598	20.5725480339273	23.3233336375831	23.7848209081529	23.7289076472225	23.7503208029079	23.501755999049	24.0441665983439	23.7483988147536	23.6032213312235	23.2376644945168	24.3965502014083	24.4740882359552	23.7818401106633	22.190071241031	23.6551868613758	22.2191878112118	22.5470929225195	NA	23.2652645149086	23.4227523899799	23.9569957292296	22.0161040313775	21.5085599970484	23.9076586662054	21.7350792656471	23.1905492799716	22.503151546063	22.6775782095862	23.6545445806359	24.6297235836601	23.5303479728304	23.1699226604991	23.0805833411331	23.503971483623	22.0515970932657	21.6113561564828	23.3462793561727	NA	23.0828651927664	23.1976695379833	23.1826841983759	24.0071867444541	23.8039044696982	22.6115568712275	21.2871068728951	23.6922897443079	24.2271704508696	24.0012833342567	23.9025842055616
O43609	NA	NA	NA	NA	NA	NA	NA	NA	NA	NA	NA	NA	NA	NA	NA	NA	NA	NA	NA	NA	NA	NA	NA	NA	NA	NA	NA	NA	NA	NA	NA	NA	NA	NA	NA	NA	NA	NA	NA	NA	NA	NA	NA	NA	NA	NA	NA	NA	NA
O43615	23.3895889149847	23.817041651721	24.9139500045263	24.0448101101014	23.7688236818374	22.1390005456136	22.4566910274185	23.3899647413976	22.5048420901538	23.4135115678615	23.4010652324856	23.8334272615337	24.7223088725667	23.1633928694256	22.9824387911183	24.0661518582381	23.1950996822875	22.9286448399893	21.3823543945249	24.0444782632367	24.5711113792973	24.4521592014674	23.7256025690886	25.6244683959589	23.7496841493165	25.0150214395959	23.9993022400929	22.7887545560307	23.1105107225683	23.6309509765596	23.3977901854699	22.9788668136536	24.1443105088468	24.062621511132	23.5765500517936	23.5687006352138	23.7396625211202	23.3742237760266	24.1068033039002	22.802382015262	23.7751378241439	23.2674133401539	23.0437971954418	22.8703854205728	23.2916194004448	24.2790177005483	21.7336257377213	23.6082987263001	23.3021545480475
O43617	24.4637450030952	24.4896767188541	23.7251871447084	23.3371877398532	24.5981025206662	21.8391459262039	24.3636617844304	23.0656656496541	24.5245144976174	24.1281087191218	24.4047683231247	24.5349992976086	23.5099814186993	24.1574224672131	23.4538134902924	24.0311887399972	22.4414856154109	23.9514831480831	23.0778041513856	22.7820405122645	25.3157292198303	24.3241013126933	24.494171542843	23.1798409087377	24.4436598991275	24.7685356223608	24.9752039009798	23.2799470397503	23.624871267595	21.9003185189511	21.5154909845111	22.7867774554002	23.3752998287246	23.1247801122927	22.4954794952847	24.170262342004	22.7705594022621	23.0528056042577	24.4505675816724	24.1424730642731	24.3387120151471	22.3932117061952	23.6281550151088	22.7961665157274	22.8140771240425	25.1787404563552	22.9247786986073	24.1224383884522	23.5589850197996
O43633	NA	NA	21.1430535951582	22.9029211733389	NA	22.780500908517	23.666537131606	23.1486886855773	NA	25.3812974587537	23.6948136062454	24.5560786637553	24.2021091631616	NA	22.3152749778192	23.1404921971161	21.7595298299006	24.0816906090011	NA	22.0442320346175	23.2864237823592	23.8035274502002	21.6451302340826	23.2714636566391	23.0997634513299	21.7998912974408	22.2522560639838	NA	NA	NA	NA	19.836310780124	21.6647733477335	22.054116464525	21.7752345159808	22.3159940438459	23.2209828593651	19.9120775703556	22.1480692416822	NA	NA	21.146522531397	22.2249555019207	22.026462220837	21.6170155318352	22.9956488475282	24.1506276810368	21.6216772353153	23.378808271223
O43638	NA	NA	NA	NA	NA	NA	NA	NA	NA	NA	NA	NA	NA	NA	NA	NA	NA	NA	NA	NA	NA	NA	NA	NA	NA	NA	NA	NA	NA	19.1942611911036	NA	NA	NA	NA	NA	NA	NA	NA	NA	NA	NA	NA	NA	NA	NA	NA	NA	NA	NA
O43639	19.0551462259254	21.6210159859876	NA	NA	18.9183761843273	18.7867533099268	22.1832922527934	20.1129978238492	22.2144221390755	19.9865292628073	20.9313145121795	20.5885622106822	20.5302701564439	21.8936970777937	20.5097927841963	19.3485024363848	20.0633550773749	20.4262992299336	20.219739205606	22.7893367869365	20.7862746922539	20.8827761177081	22.3404388660864	21.828550928365	22.0381891558271	21.3618774406164	21.6942151258298	21.5961801828839	21.838462870565	21.3251464692181	20.5352771912343	19.3000640232913	21.342781037799	20.3791563905136	19.7447519142627	20.7353713493918	21.9035385473385	20.9006410162803	21.233293437041	NA	19.6053070109064	20.1223631948262	20.3284078622992	20.9229040965625	20.7200761542387	21.1163033839066	23.0819608154115	22.042613989594	22.1015098555136
O43653	NA	NA	NA	NA	NA	NA	NA	NA	NA	NA	NA	NA	NA	NA	NA	NA	NA	NA	NA	NA	NA	NA	NA	NA	NA	NA	NA	NA	NA	NA	NA	NA	NA	NA	NA	NA	NA	NA	NA	NA	NA	NA	NA	NA	NA	NA	NA	NA	NA
O43657	21.2399662879453	24.1687172383508	23.7890727862923	NA	NA	NA	22.179219358533	NA	NA	NA	24.0704672546839	22.7705522816114	22.7076937556223	23.3475252072127	21.6940646965572	NA	21.6345693233781	23.6544063119984	NA	23.3280140186124	22.2078142941258	21.1096968006372	22.1451593546096	22.1992779821934	NA	23.160804627955	23.5925749643982	NA	NA	21.955330923154	NA	22.6863717357282	20.5207403699018	22.3058192616023	21.4364157167684	22.9158195286514	22.7277018107769	20.9307363374831	20.0485808274965	22.9279966485275	19.8215886148755	23.1101583745079	23.3370795612405	22.7555056580397	NA	22.2386075520876	NA	21.5277833972374	19.8344536851019
O43660	23.0651354134902	22.4833770229751	23.7280254705917	23.8524641059324	23.3670300216779	21.7305681088067	23.1804037565443	22.9080945602079	21.6926417264904	21.8455798365657	23.6210725254187	24.6232622795193	23.6839332802849	22.3351671395864	21.9860576221371	22.8035409808788	21.4837431935245	24.829664152032	21.6517623910014	23.1911430687481	24.4620154008997	22.9698650687094	22.5121781081294	23.011818737609	21.5728723980985	22.9595578454791	21.4979295685985	22.6153831707908	20.9550270372522	21.8824310829901	20.8495937754878	21.7801084439593	21.4034000060781	22.4551897622032	21.5832281922624	22.4383851624991	24.7594152250528	22.321978782845	22.0142378253508	22.7899541707886	21.6442945230191	22.5990802604179	23.4078065802399	21.8470187746004	21.6763316245094	23.3053813330831	21.7743326320228	23.0838699191502	23.7143679649661
O43663	20.1620780497531	NA	NA	19.4056990021835	19.1379757645691	NA	19.4759291125345	19.5390735377031	20.0644909383356	21.5093386500334	NA	20.9109910736762	21.1568661963112	19.6255083625569	NA	17.4648505350165	18.9544121200049	17.6180713324686	NA	NA	NA	NA	NA	17.9431142599445	NA	21.8655838782715	19.3101297610664	18.4268040331385	NA	NA	NA	NA	19.2183950919311	18.9701996649414	NA	19.7033686782736	NA	18.1868605484879	19.6744645942364	NA	NA	19.074806066396	NA	18.9126856697509	NA	18.9550872248171	NA	NA	18.4887490746992
O43665	NA	NA	NA	20.9406652627193	19.0949323030475	NA	22.0892285562776	NA	21.3376077325574	19.8473015097954	20.9500083689142	20.5283608953346	21.8990966186449	20.0728076759371	21.4713534240832	NA	NA	NA	NA	21.3650197200228	23.2308955299262	21.4174634500323	20.8115855698191	22.4010580681859	19.5447817703073	NA	NA	21.7287050878538	20.2852268569129	21.7055612329448	21.2290598624162	20.0897975817586	NA	NA	NA	20.6759220818724	21.9535783253776	NA	20.4488841913615	NA	NA	NA	NA	NA	NA	NA	NA	NA	20.023391424149
O43670	23.3142224190768	23.4146608528431	23.1949963378209	24.3323846393392	24.8892092727083	22.7317781313641	23.6809920973239	23.7020360001486	24.48039587939	25.3249983179062	25.708498419651	25.3031492618522	24.6859490078166	24.3980246557869	23.622683772319	21.8694744360335	22.7984382042436	23.9406890669261	23.5068403314879	24.6036851086898	24.688769433629	24.0372087267043	23.7569223865323	24.5533956408675	23.9286550944288	25.3852477323773	24.0173099595826	21.1691354374066	23.1961249402384	23.9559311526574	24.7997656448404	24.0800303611891	23.9429965511439	23.742390928256	24.8899562862875	24.769317355829	25.0390158720416	21.9012262232092	24.4729182766735	22.6345850473988	22.9860658473579	23.0134093453013	24.4915866401908	20.6560611406276	22.9787846095258	24.183420487164	21.8606935619045	23.5665498093417	24.0085477900017
O43674	25.4530233325066	25.5375679035437	25.5728175002065	25.5674713236034	24.3579654406875	22.2894036384693	25.1148449292812	24.118822120802	22.8538387786709	24.2617009173214	24.3747248132854	23.7769083503474	24.1044193098719	22.585503264068	24.4169602319599	22.1284598544062	23.4499863439584	22.7464980277457	22.9512571702843	23.870593762689	24.8569558190707	23.4701859661861	25.1941117601323	21.9767531110584	25.3117415797133	25.304947160992	24.6215593105376	24.1767633590858	22.5214142146697	23.7193935715956	NA	22.4018115885097	23.901571696781	24.1499709937038	23.9685285976436	23.5101115044136	22.3702911337702	23.2253567800188	24.5960064554589	23.7792726694632	22.4015321258858	23.9314540310694	23.383101957192	22.687960619008	22.5679465685439	24.084070829389	22.6379257006816	22.9587265847019	22.6421502655844
O43676	25.055326062598	25.7860051976515	26.3157697671689	25.4952052992379	24.776282384834	24.8016662708499	25.4687095016454	25.0777057004297	24.1088266223878	25.3210311005477	25.1633895588806	25.268422261671	25.4408584785118	24.7187426735344	25.2674736976842	25.3808907953168	22.5775060759065	24.7322187012078	24.9295372272293	26.0332981569971	25.1852080845794	23.0301452243046	25.2565818210097	24.6277453361286	23.7560468771159	NA	24.7881616319796	24.9796556262692	23.6104367396076	25.4933178156657	21.9004252702766	24.1211464687422	24.907263224454	24.4934664679024	24.802335767649	24.5958756885814	24.1534062835417	23.8862939914567	24.9932555553005	25.2638651259261	25.1045370021055	25.1432087648688	24.3553299749244	25.1101526102916	24.5984393940448	24.6699139895236	NA	24.8446477676032	25.2660681754213
O43677	23.2777203094317	21.6551699848076	24.0550388709265	21.595445443691	NA	NA	NA	21.0834255985602	NA	NA	NA	NA	NA	NA	22.992080499891	NA	NA	NA	NA	20.3844471385274	23.8035712036338	NA	NA	21.3241775035555	NA	20.8826136541617	NA	NA	NA	NA	NA	21.8228326929096	NA	NA	NA	NA	21.3741928462492	NA	22.4463840984054	22.4925276070112	21.848098896442	NA	NA	NA	NA	NA	NA	NA	23.1243160835842
O43678	NA	24.6924214500534	23.1169106114732	26.289232027851	26.0022831132456	25.1810004397872	25.8471373075547	25.6275696029655	24.8708820919988	26.1293471734755	25.6666352833454	26.3319957329889	26.3153413149086	24.8100336780785	25.7464150329204	26.2277912394553	24.3488737671457	25.0924046409369	25.8941833971603	24.1913233663922	26.3851220945866	24.4045365773077	25.7232128947097	25.5397387812696	26.2562072711179	24.6304156255128	25.6366569613627	24.0231941471701	25.370806198588	25.8720095449509	24.6642622091916	20.8006430165731	26.0753847286392	26.5942756758335	25.1872809443147	23.2258622509488	26.1687737277654	25.3584963116131	25.5763303796804	26.2344442389706	25.8985885022366	25.2643686019447	24.7579342462366	25.7065739071035	24.0929619712029	26.2087905697517	25.7073673714578	24.9710378739472	24.8709716055808
O43681	25.3507009303654	24.2218978247734	25.0857277563881	24.857242529303	23.2960957873259	24.3878445181181	23.783993849086	23.6075953702615	23.2956803080737	23.5177513717778	23.747437315296	24.1484384378833	22.8955998256172	24.6280094778111	23.974839379205	23.8659659135038	23.7877227786329	23.5823790810057	23.6055646977665	25.5709926153996	25.0294980187092	24.173258295349	24.9489175116006	24.778393292394	24.6782365339926	24.2575355570853	24.2332147141936	24.7024163960742	24.2727389158869	23.6025240908683	23.5697296167169	24.1330751982091	23.6411640414964	24.1480777974545	23.5333417988798	24.4242515005204	24.6152114894464	23.679679454315	24.9476965168086	24.3387559625762	24.4874485263898	24.595265117926	23.3666854552336	24.0793031845852	23.9897208450056	24.8169967424609	23.0634428113098	24.928396820611	24.1354181560551
O43683	NA	NA	NA	NA	NA	NA	17.052468834534	NA	NA	NA	NA	NA	NA	NA	NA	NA	NA	NA	NA	NA	NA	NA	NA	NA	NA	NA	NA	NA	NA	NA	NA	NA	NA	NA	NA	NA	NA	NA	NA	NA	NA	NA	NA	NA	NA	NA	NA	NA	NA
O43684	24.4683519666178	25.1066817207938	24.9122299293439	25.9182916737654	25.638290837324	25.4741901260455	26.3180960829196	26.2225100733242	25.7452870756792	25.2392938347102	25.5065639510612	25.3653061195249	25.0803139171203	25.1657827303148	24.9169464106595	24.749215772616	25.0601161690128	25.0284836159557	24.9952967999394	25.1625861344589	25.8586748332614	25.6633273047307	24.5235849749086	24.4507253708274	24.1353170306792	25.4353292350109	23.9400903180221	24.7177539122569	23.6229483145121	24.6802855033974	24.2091592457111	24.6086613155863	22.8876105432548	24.774083444889	23.8699473308534	24.6077234698858	24.6522675058562	23.2018724482964	23.8851343312325	24.1545508315136	25.2108388734225	24.9869143391609	25.4592293029889	22.6582914477702	23.5302195453692	25.631585665873	23.8759594163803	25.1070777157232	25.5291431878949
O43687	NA	NA	NA	NA	NA	NA	NA	NA	NA	NA	NA	NA	NA	NA	NA	NA	NA	18.9448132386054	NA	NA	NA	NA	NA	NA	NA	NA	NA	NA	NA	NA	NA	NA	NA	NA	NA	NA	NA	NA	NA	NA	NA	NA	NA	NA	NA	NA	NA	NA	NA
O43688	NA	NA	NA	NA	NA	NA	NA	NA	NA	NA	NA	NA	NA	NA	NA	NA	NA	NA	NA	NA	NA	NA	NA	NA	NA	NA	NA	NA	NA	NA	NA	NA	NA	NA	NA	NA	NA	NA	NA	NA	NA	NA	NA	NA	NA	NA	NA	NA	NA
O43692	NA	NA	19.3569364500687	NA	NA	NA	NA	NA	NA	NA	NA	NA	NA	NA	NA	NA	NA	NA	NA	20.4797705917832	23.1979217714386	NA	NA	19.0923214045492	21.4456902757075	NA	NA	NA	NA	NA	NA	NA	NA	NA	NA	NA	NA	NA	NA	NA	NA	NA	NA	NA	NA	NA	NA	NA	NA
O43704	NA	NA	NA	20.8940270994371	NA	NA	NA	NA	NA	NA	NA	NA	NA	NA	NA	NA	NA	NA	NA	NA	NA	NA	NA	NA	NA	NA	NA	NA	NA	NA	NA	NA	NA	NA	NA	NA	NA	NA	NA	NA	NA	NA	NA	NA	NA	NA	NA	NA	NA
O43707	30.7122410824837	30.2004165126185	30.1696145847451	29.7859419418065	30.0730556307042	28.9489524669433	30.1553996766239	30.039551609786	30.0290881533212	30.4691081202715	30.1169133616624	30.4930337114713	30.5269285140328	30.0389487452861	29.9293235682349	29.7109539492097	29.9235272795793	30.2701832887849	29.7384839754269	31.179119135519	30.5105507471909	29.7459973207161	30.0035263560825	30.2395866863768	29.7901541606041	30.7770890890224	30.3366029956565	29.9749596972196	30.1089495286862	30.0947068749981	28.9434939428525	29.8268002331111	29.8788514734222	30.1778290278427	30.3200952602069	30.3550800257289	30.027687795095	29.9044845204817	30.160397137041	29.7956743805467	30.0149207989537	29.8121088519873	29.8835106987858	29.93096295329	30.2297248931233	29.7435072746468	29.4011059015599	30.1991940347645	30.2676007062738
O43708	22.4630117778744	23.9409892085346	24.4836785548317	23.7854460633898	19.7089565038795	NA	23.5808481716841	21.1865908044461	22.6797111077783	NA	21.387065752477	NA	NA	24.9254164572366	21.5228886089662	22.7055309436242	NA	21.0883900849904	18.6230602923315	23.370790174725	23.6308647097005	21.2604574244631	21.7155002380077	20.5751041468265	22.6413770151316	23.7398873282026	23.2648977677212	22.2644993856097	21.9898023116839	23.3528835714762	NA	19.2063575253179	19.6497442050406	19.9262970660144	20.7910687579453	20.3300272730283	22.953934983933	20.9829080963161	NA	22.8550849826108	20.3428251078711	22.4021795746635	19.4434700453678	21.6882968925574	19.7723849820018	18.247607682495	21.508884257946	19.8825598186222	21.8690441915526
O43709	19.2070748412569	NA	NA	NA	NA	NA	23.960355814434	NA	NA	NA	NA	NA	NA	NA	NA	NA	NA	NA	NA	NA	NA	NA	NA	NA	NA	NA	NA	NA	NA	NA	NA	NA	NA	NA	NA	NA	NA	NA	NA	NA	NA	NA	NA	NA	NA	NA	NA	NA	NA
O43715	NA	NA	NA	23.0616036467073	21.494435496441	21.9425585642046	NA	NA	NA	NA	21.8625619434065	20.8363911684103	NA	20.8783683120713	22.7475348968955	19.0834474762771	20.4226851445691	NA	NA	22.8274602268668	22.6893680423507	21.0342259604099	22.7393018157911	21.4635980263926	NA	21.2591357216317	23.0094992406768	NA	NA	22.6690575902168	NA	20.136273162892	20.8283561399044	21.3972051394373	NA	NA	NA	21.2778994999664	20.9966250006373	NA	21.2322235705014	NA	21.5735826990087	20.641516617387	NA	21.8034798378534	NA	NA	NA
O43716	NA	NA	20.5097414857931	20.0004780006418	NA	20.8847525671002	NA	18.4294719485496	17.6176025877015	NA	NA	18.7753103549354	21.0624078396873	NA	NA	19.2113878393373	NA	NA	NA	19.0194269908027	22.297936986299	19.7148676569098	22.306228419625	20.3056036984613	22.1380141449665	21.5811505593875	21.4759092339027	NA	NA	20.6720342109746	NA	20.2473162351188	NA	NA	NA	19.9754866848412	20.2282590346815	20.1914201067041	19.8729858172824	NA	NA	NA	NA	19.6353704694325	NA	19.2131056843275	NA	NA	19.8949988427986
O43719	20.6698179033594	20.5441045119451	20.8910421078981	20.1307623108786	20.9119958342101	18.4995407067282	22.0372606885177	20.6060470380341	19.0344852519233	20.7880270804401	20.0581501873929	22.8235446719518	22.221241575901	21.4884023722786	19.8911382758404	20.4309367862988	19.9788553095543	20.5712993295767	19.3132751815634	22.4121994976208	21.0624820910375	20.7523789767358	20.3725127284761	19.0368804831621	20.4106578415147	19.5858589002686	20.0145074522384	NA	18.9532714714562	16.4233522919411	NA	21.1935765771195	NA	17.093665022837	18.8908468775538	19.3407307439019	20.4246179261138	15.380561659033	16.9130186968998	NA	19.6803700079488	20.2119750222977	19.4305640149686	19.9590414455589	NA	20.5199640225438	20.3286368678709	20.3622328039806	21.3537781984429
O43731	NA	NA	20.3955165496839	NA	NA	NA	NA	NA	NA	NA	NA	NA	NA	NA	NA	NA	NA	NA	NA	19.3377513369562	18.5764506245593	18.2090732691023	NA	NA	NA	NA	NA	20.0355565002822	NA	19.8516782882996	NA	NA	NA	NA	NA	NA	NA	NA	NA	NA	NA	NA	NA	NA	NA	NA	NA	NA	NA
O43734	NA	NA	NA	NA	NA	NA	NA	NA	NA	NA	NA	NA	NA	NA	NA	NA	NA	NA	NA	NA	NA	NA	NA	NA	NA	NA	NA	NA	NA	NA	NA	NA	NA	NA	NA	NA	NA	NA	NA	NA	NA	NA	NA	NA	NA	NA	NA	NA	NA
O43736	18.0634438771611	NA	NA	NA	18.5407492797923	NA	NA	NA	NA	NA	19.5837679035429	20.0813768022553	NA	NA	NA	NA	NA	NA	NA	NA	NA	NA	NA	23.2511977020896	NA	NA	19.5203784558814	NA	NA	NA	NA	21.6928730479933	19.0979648655824	NA	NA	23.5560797758827	19.9993540183662	NA	20.7467429232396	NA	21.8437965435243	NA	NA	NA	NA	NA	NA	NA	NA
O43739	21.3364902937769	19.1989338931025	18.6931742830679	19.1476489105523	19.2549107821447	18.3618375106098	20.5882296604278	NA	21.2112167234368	21.7762991971691	21.1111660282728	22.0290299228593	22.558349825818	20.8903681589548	19.8020087283626	NA	19.4834392148855	20.6700569955087	NA	22.1555564241518	21.1937424939531	21.477305338625	NA	21.6054370376084	21.4703161471689	NA	19.0567521925806	19.711681777252	20.9384639962188	NA	NA	20.2876277182454	NA	NA	18.9860854923095	21.2231241026195	21.6383169469793	20.2803828726807	18.5848041481243	NA	NA	20.9817814109337	20.1074364045144	18.5060243638755	19.1701241432075	20.7685292939118	NA	19.8305160938132	20.9187685319513
O43741	20.1036111873781	21.8318759864514	20.3669980138337	18.510617761842	16.688872634607	NA	NA	20.0995890216796	20.637176971773	NA	21.4265903281617	21.4494585940753	20.7057499271517	20.4061156987242	NA	18.1989377766711	20.2946272761906	21.1041897244483	NA	21.3218290775085	20.2229830670924	21.3781125849257	20.904512334549	20.9846474262484	19.9219051134554	19.3031312652824	22.081792716965	NA	18.8976742096543	21.6332587779544	NA	19.4809817695373	19.5557442626592	20.4186118635173	17.9672599873818	20.866296921464	20.2963476554261	18.5169904550999	18.4486485956305	NA	19.8178689574618	NA	20.8141917695624	19.5619940483537	18.5664302880821	19.8809202175192	NA	18.8248609883318	21.0916842127976
O43747	24.6782854731043	24.3492878749594	24.3488982130888	23.9178799445794	23.54303719458	21.8479977886645	24.1004659385714	23.2849501728163	24.1123533920027	23.4490381412172	23.4188967338152	24.5999965411227	24.2448207322717	23.9574103406537	23.2439535063156	23.7397198318536	23.3153259605545	23.949646897439	22.9929782231294	25.1150761323034	23.9556305780367	24.2757056004721	24.7181385993092	22.5398355737609	23.3007821716427	23.255529362828	23.9781513894688	23.8392569433059	23.6013160755895	23.8779715707355	23.0225550656723	23.698842294054	23.8804621268511	24.1051632518647	23.7247229670522	23.675282212483	24.3877925279925	24.319117831447	24.0900403073045	23.65145330048	23.344555472401	23.6579391810683	23.7346014832006	23.8313257237983	23.8821127945651	24.2021936830033	21.8731407559665	23.9380176806434	24.2442597263411
O43752	23.560196235925	24.0752503105973	24.2839506757318	23.6436073314929	20.8649165891943	20.9284023982848	22.2953821962852	22.3378108352494	22.3663794080748	22.4170999824197	23.0461317406384	21.7631293094837	23.3451296518517	22.194241764407	22.9711725770281	23.3179049354721	23.1547326332077	22.1455204839976	18.0586285495777	23.4147793643221	22.4932707949573	21.8472020499487	22.3431864147524	22.3113100476772	22.6135028725404	24.3209305657455	22.129314550324	23.2752435100711	22.1356431738172	20.9379879391765	22.7442643870474	21.2938783460933	23.0960244104037	23.6632407889495	22.6028145784134	23.7079676258056	20.9088623925474	22.1448478150311	23.4224238690194	23.7240487615854	23.7629239176474	19.3557858353496	22.6817140070829	22.4619696623272	19.7393744489472	22.2929366705905	21.8234565303491	22.9160201127402	22.9292617924006
O43759	22.7687749641156	23.8437088439154	23.451190005135	NA	22.7111835342198	22.2100870107438	22.6402511325401	22.1876799779986	20.6414900710202	22.2395287590002	22.191266057287	21.1268075827607	22.4134140179679	NA	21.6172242102542	NA	22.4229623752512	22.4608269702316	21.4658081615451	21.8266533367759	22.6411683845827	23.0882082298794	21.6039114658905	NA	22.1205567151961	NA	22.1179677575499	22.474866818774	NA	22.1361993811225	21.6926198233367	NA	22.2488250049924	NA	NA	22.337609977103	21.6988475719389	21.4756686228755	22.2323857580823	20.9656809319992	NA	22.5680242445512	23.7807815209492	NA	NA	21.7714048011231	22.2301348502906	22.8566166162791	NA
O43760	27.2850687753505	27.0002253777257	28.3245844012948	26.6533805212121	26.9895216371272	25.3918110541833	27.5042401174725	27.8280101959181	26.7172835332911	28.0225795756471	27.210835511623	27.0024522116125	27.4153862813061	27.0868077513799	26.0201181311185	26.3347833548929	25.6571443932326	27.6429420624244	24.6950701797489	25.5489197638611	25.8828331090889	24.4309537141465	25.3938873749303	26.7239909542294	23.505651324195	27.3953590175801	25.8695553662221	25.7305625245266	26.2716979879705	25.4728239137605	25.7561133533749	26.4546745690177	27.6883405604084	27.4185837085432	26.4932661609918	26.7080614500661	27.2291413188323	25.5182441919485	26.3906708112995	27.2323973538028	27.0872563799991	26.2320037323004	26.5984381060951	26.7564754722198	27.4363315621704	26.7067353702543	24.0892968571625	25.8804069927403	27.1912751109177
O43761	19.2985409298495	NA	NA	NA	NA	NA	NA	NA	NA	NA	NA	NA	NA	NA	NA	NA	NA	NA	NA	NA	NA	NA	NA	NA	NA	NA	NA	NA	NA	NA	NA	NA	NA	NA	NA	NA	NA	NA	NA	NA	NA	NA	NA	NA	NA	NA	NA	NA	NA
O43765	22.675705204588	22.4092807287692	21.9535823120136	NA	20.889525107407	21.8630817182066	20.8567227743814	21.5569805189188	23.104206384272	18.0634910598119	19.9656983826274	19.8696934820151	20.9293577670084	21.9446722873935	21.3404210147529	21.3515597502951	20.3908019912036	21.0341118854661	NA	23.4559424789883	22.8995614068328	21.7535831547399	21.5684982414854	19.3651282529978	21.6932792384545	NA	21.237386789378	21.0103948029215	21.9383991263696	21.2226621962964	NA	21.9989261135192	21.0946331686647	20.6910287276702	NA	19.9081510231441	21.0255474771014	NA	20.9095214045464	18.9798170806209	NA	20.2678861546817	21.4986511316607	NA	NA	21.5335041849575	NA	22.1162039425529	20.3900191264579
O43766	NA	NA	NA	NA	NA	NA	NA	NA	NA	NA	NA	NA	NA	NA	NA	NA	NA	NA	NA	NA	NA	NA	NA	NA	NA	NA	NA	NA	NA	NA	NA	NA	NA	NA	NA	NA	NA	NA	NA	NA	NA	NA	NA	NA	NA	NA	NA	NA	NA
O43768	NA	19.4935241954706	NA	NA	21.4829123192495	NA	20.7584099356631	NA	21.7346336981229	NA	20.1080221647644	NA	22.4487522574505	21.2649872604524	NA	NA	20.3211708016495	20.5406849355618	NA	22.0523127479241	NA	NA	20.168527680547	19.6772937014858	NA	23.7465766962189	NA	21.5221738143656	NA	20.7883739694976	NA	NA	NA	NA	NA	22.2674227163982	22.3011906574819	NA	21.9018514924503	NA	22.2202783926345	21.5075011494243	NA	NA	21.4751231092776	22.65545586057	NA	20.5371399636692	19.5653613916495
O43772	26.3539266626325	25.9923298582508	26.0806565421816	25.4247260334868	25.4921482223455	23.4264983923197	25.1803958526303	25.7647781988895	24.1023680800953	24.5482436740539	25.7057867640973	24.8241830016913	25.7628624354279	24.4235156656402	25.3351474554155	25.539103025045	24.3959955516501	25.0539925540149	24.0319079110545	25.4579968442906	25.4456785468882	25.5072491917655	26.7653205308557	24.4124829112586	23.1837745501705	24.2945598244099	26.0181403544627	24.0375777295312	25.0212962016116	25.1503033615361	25.354063200911	24.3333839257776	25.5474897000754	25.1364574470419	25.5294602288491	25.592978438529	25.7024660984858	25.1757880643188	25.9381347811722	25.685459793727	26.017961441372	24.8819097416009	25.3631037119569	25.0451861452266	25.0591445101712	25.733390759091	24.0487357511914	24.6753077422694	24.7825629014975
O43776	25.0243439329943	24.913275966218	24.8592779139941	25.0430088169586	23.7536623701729	23.7077450355626	23.8393361256563	23.7069721823979	24.6173189897121	23.2334955971886	23.156760056715	24.0615925526513	23.8448258999043	22.6230152417014	24.1374669080353	24.3031413645049	23.710829393522	24.0332636312859	22.9413034245319	24.6763515404794	25.4920812881112	24.1679843346041	24.9602138090745	24.6062257923315	24.6706359937327	24.1595388868925	24.6103857119515	25.6284293550009	24.4793331774942	24.9248807047815	22.2912562054276	25.1415763383607	23.6524614581107	24.9209971866925	23.2666791553111	24.5096275050033	24.7108412022905	23.6744255407255	24.9555994088047	24.5526517243743	24.30380364736	25.2806861380261	25.5965118737746	23.990546348124	23.3236503455111	24.084070829389	24.4034980370622	24.7201925035759	24.3347124546059
O43790	18.9235950722091	17.4678517468762	NA	17.312980885858	NA	21.1223719904744	16.3791887379037	17.8203717958933	NA	NA	NA	NA	NA	NA	NA	NA	17.8344376159961	NA	NA	NA	NA	NA	NA	22.1698507793761	NA	19.6906596159006	17.5729477159449	NA	NA	NA	NA	NA	NA	NA	20.2061230928068	NA	NA	NA	20.2269280346674	NA	18.5774338932953	NA	22.3032759469011	NA	18.8609424247287	NA	NA	28.4988804691143	NA
O43791	NA	NA	18.7204373940818	NA	NA	NA	NA	NA	NA	NA	NA	NA	NA	NA	NA	NA	NA	NA	NA	NA	NA	NA	NA	NA	NA	NA	NA	NA	NA	NA	NA	NA	NA	NA	NA	NA	NA	NA	NA	NA	NA	NA	NA	NA	NA	NA	NA	20.3606716910009	NA
O43795	26.9295694087804	26.6389125657838	26.7577332912993	25.391560241012	26.394339764158	25.2960306930124	26.5235728057623	26.78806727676	26.3189312564277	25.9374579505487	26.464313242333	26.4204178894214	25.7530367747849	26.0614587882216	25.7544003698066	26.2597571514496	26.2985473756954	26.0350097420741	25.3252934048315	27.1293382213692	26.421167387015	26.4684553904401	26.2319125921772	26.3857236526699	26.4582975969156	26.8541380198002	27.4239806529738	25.6963949802329	26.9040832443933	26.4787909850096	26.8851562968053	25.8327661335506	26.5440680896283	26.5782016211627	26.7452012240949	26.643604049089	26.800620314545	26.4740540065584	26.5048013360726	26.6006772715555	26.3655472946719	25.9025622781766	26.8949390778753	26.3128633531265	26.2663797331582	27.1354460404166	24.7942914314347	26.7396058709197	26.7240660620767
O43805	NA	NA	NA	NA	NA	NA	19.6139028460333	NA	18.6147479895811	NA	NA	NA	NA	NA	NA	NA	19.3280654459083	20.6992278729897	NA	21.3693770804669	NA	19.9715407199743	21.787803932583	20.5651052791709	NA	NA	NA	NA	NA	18.3413667261205	NA	19.8675544326895	19.2123835784204	19.4312295244392	NA	19.2304931467792	19.2406655604872	NA	NA	NA	NA	20.1239429425077	NA	18.8716659825321	NA	20.0064493969282	NA	NA	19.4771136891993
O43808	22.1132470609323	20.9407752923685	22.5307274181299	NA	NA	NA	NA	NA	NA	NA	NA	NA	19.0709494499254	NA	NA	NA	NA	NA	NA	NA	NA	NA	NA	NA	NA	NA	19.1411047375814	NA	NA	17.8619015238826	NA	17.8483469332851	NA	NA	NA	NA	NA	NA	18.9898715731278	NA	NA	NA	NA	NA	NA	NA	NA	NA	NA
O43809	26.35648665472	25.793848000512	25.0078626418814	25.0947305134068	25.1206520605107	25.0568580642113	25.8791241496553	25.7999713231548	25.4717956041734	25.8224579813155	25.7202018851011	26.062531216324	26.2057073119797	25.781250005179	24.3210595153565	24.3658190067198	25.4458553303113	25.8263988624153	25.3485089044477	26.7073688384225	26.2501741629812	25.584558609894	25.3959859738079	25.1338076288178	25.7763922385346	25.9783873322356	25.174105467839	25.1578660509343	24.8928100976648	24.4300284057881	23.3636689481693	23.6645938930291	23.1271960497121	24.046935669827	23.4238000624455	24.7074240426891	24.6386655815375	24.3796354888556	24.4953758391244	24.490096292911	24.8096145132583	24.4336117389738	24.5560046373485	24.2905701147842	22.965266729864	25.3766127199535	22.68034664045	23.8495390459609	25.3169694541538
O43812	NA	NA	NA	NA	NA	NA	NA	NA	NA	NA	NA	NA	NA	NA	NA	NA	NA	NA	NA	NA	NA	NA	NA	NA	NA	NA	NA	NA	NA	NA	NA	NA	NA	NA	NA	NA	NA	NA	NA	NA	NA	NA	NA	NA	NA	NA	NA	NA	NA
O43813	25.7645367750355	25.5249583580053	24.1436336196661	23.8774006996403	24.9997732638819	23.3103130264937	25.2050968469166	25.2452104363901	26.5663849024916	25.5042438778177	25.1056801667717	25.1781871759479	25.3484771401371	26.3330773221747	25.1609879342732	24.8243064995319	24.9173105176515	25.0403207766908	25.102773731019	25.576478881265	26.2345437847908	25.6790536221143	26.0837294010918	25.600481129756	24.8790227428893	25.6264381964784	25.9788716748576	23.5695050290544	24.7781806885208	24.9404479754824	25.4701169952113	26.1276538555799	25.8072731848832	25.0152044663726	24.3002117170481	25.7426502327201	25.2990173558814	24.0910913370229	25.32497514643	26.0943516309926	24.4559749480614	26.2742101672023	26.4520195674278	25.6667399572492	25.236307993302	25.8606374757305	24.9352016838698	25.6162146876396	25.7517345214829
O43815	23.1109421875786	22.1927733465458	22.4002261691444	23.1663876696577	22.6732404187406	21.0015562863548	23.2993528333222	23.3884437140747	22.1459816594372	23.008031748812	23.3404400239316	23.5693191525827	22.8240553031138	21.6015173668738	20.8947727014603	20.5881380355343	22.0871258929896	22.5426183880819	21.5196856207906	22.9180079563007	23.5379681903404	22.292944735749	22.3227170990845	22.5561607301563	22.9945939278433	23.2112384167399	22.6609070435209	22.0083379396447	22.1097875505627	22.4448609865951	20.6020793005924	20.284388865936	21.2457704124033	21.2811543542521	22.1739065718658	23.314021198589	21.6749936868342	20.8180542971291	21.0046838878285	20.9530312117035	21.3679456913191	21.3638883691153	22.107066279591	20.1189069795253	20.9409749659522	22.07960105157	21.6534788854072	21.6500570906003	22.1375160033677
O43818	NA	20.3621974128042	22.6512548729807	21.7390597178095	NA	21.3311764575123	19.6957946842193	20.9134456825017	18.2295901582695	17.8562901263861	20.6745569153349	21.6448534175129	21.8844260249048	NA	19.0713281567506	20.8449995703609	20.0482254583365	18.7010320157731	18.8775365991724	20.9004380439597	18.316310068641	20.4190958129174	20.7465656683836	21.9195832628392	22.318049031813	22.2137652114994	22.6274082632286	NA	NA	NA	18.5874356717006	19.6457222504569	NA	NA	NA	19.9835601827696	20.5830006033084	18.5370150907584	18.8807491530104	20.5332932394125	21.0730843999691	NA	18.6010697079636	NA	NA	20.435766564696	NA	22.6724660211369	19.5092576869848
O43819	20.3482409151735	20.4227323065323	22.187122245984	20.4248912584508	NA	NA	23.4123058200776	20.5484432591146	NA	22.6974397254734	22.7174234551683	22.6356269902043	23.1465440387782	21.8495408296055	18.7079292469742	19.8221037108116	19.7610922924663	20.5884425053803	19.0544436883212	23.7602111852562	21.6158987408637	18.5864601487832	NA	20.7560487528763	NA	NA	22.7420572734677	NA	19.3953256949705	19.2361793287415	20.0782799610764	NA	20.3998269173338	21.1929572728939	21.8690376018607	NA	22.2143172195252	NA	21.263756042733	21.8838034945579	22.2523818964758	NA	NA	NA	22.6352280573871	22.8992630626105	NA	20.8303300112675	20.7800663036266
O43822	NA	NA	NA	NA	NA	NA	19.8870793351935	20.6678620038771	NA	19.8105124904192	19.7398759386702	19.1040067512547	19.3072284088148	NA	NA	NA	NA	NA	NA	18.6173350829435	20.838017912333	NA	NA	NA	NA	19.3218476092125	NA	NA	NA	NA	NA	NA	NA	NA	NA	19.2849739371595	NA	NA	NA	NA	18.9466287927637	19.7980989207899	NA	NA	NA	NA	NA	19.3657230369708	NA
O43823	NA	NA	NA	18.8306880533465	18.8414632988905	NA	21.0750313758102	19.7192956406626	NA	19.8505431950803	20.3991672761418	22.3305595808771	22.0793702370346	NA	NA	17.2895303918523	NA	19.8509978558276	19.8800445791912	20.8798593445882	20.2921921181524	17.9936793222138	17.1297098330441	19.3668071127772	18.7361040500576	NA	NA	NA	16.4021790022302	16.076966285842	19.3023204384101	19.715634768326	18.4616593010377	20.0203335122224	20.8628148641674	20.5174499139144	18.3212756042797	NA	20.8470041521748	17.909695455527	19.6330156932164	NA	21.4426107419743	NA	NA	19.8777683407115	19.6815791346822	NA	19.4682842981301
O43824	22.8559446248703	19.8368455525983	21.6630389543278	17.0435291524204	NA	NA	NA	18.3329276052822	20.6233208453519	NA	18.5832606084357	20.1301526142129	18.871640867367	NA	NA	16.3501654755405	NA	20.294159070616	NA	19.9091043101841	19.6707114367041	17.7409474158409	18.5252093812395	21.4906352402205	NA	18.4592595811642	17.6520422454067	17.7758293019601	17.7367544621901	18.0282843236967	17.8170071068147	NA	22.9804777040547	NA	NA	19.6438017042842	17.6899144498036	NA	NA	18.6175452198308	NA	NA	NA	18.8568340913532	20.6740533390474	NA	NA	NA	19.1077690495054
O43826	NA	NA	22.8412977691672	NA	NA	NA	NA	19.1259153966442	NA	NA	21.2085391646536	NA	NA	NA	20.9877177631113	19.74071559296	19.0576089354464	19.6974970143858	19.7653278078009	22.8132608934708	20.5911627287796	20.4564493761245	21.2586857760465	20.7464829848594	19.0968979159623	19.7492504205835	21.802901155513	20.2120968277353	NA	NA	NA	21.0543182731909	19.0027593370295	19.6241141825572	20.2132790123279	20.5313578828638	21.5054569938236	NA	18.6880468476801	20.7663091085704	21.6550792394719	20.0462887587303	21.0144095080433	21.1715719721421	21.8365455176969	21.3735164505972	NA	NA	19.8998055484258
O43829	18.8240713968279	NA	19.988504755357	NA	19.6705352787734	NA	NA	19.4674664149791	22.6598435133164	NA	NA	NA	NA	NA	NA	NA	NA	NA	NA	NA	NA	NA	NA	NA	NA	NA	22.0270630542503	NA	NA	NA	NA	NA	NA	NA	NA	NA	NA	NA	NA	18.9651753435422	NA	19.9437599687856	21.0900110132409	NA	NA	NA	NA	NA	NA
O43837	22.9969893910714	23.4431490391829	24.1361528670551	25.0928674572634	24.0381468315366	24.1173600801283	24.263108350726	24.1528543644443	24.2930039216564	24.4896910793829	24.3224646899011	24.4011326625101	25.4371477985707	24.1142564416139	24.6241578168842	25.0371412039926	24.6097714112771	24.243958295452	23.3793173472723	25.5651128788481	24.0542472428841	25.1517706391828	24.8574735748227	25.3133284521148	24.7803887287785	24.9544629794631	24.9143425862884	24.7043650844623	24.413136459359	24.7837264966681	24.3928405554879	24.3859808694862	25.0889579308172	25.1301324768743	24.80670512435	24.5169528361152	24.7438667301215	24.4043957780158	25.0829862574281	23.1759886334804	25.0913481919118	23.4545102109875	24.0262357742885	23.5254098084984	23.7177428883812	24.8643868834149	22.4072443309737	23.6698285430867	24.2196809047868
O43847	19.6234138708614	17.5786142623453	19.1707053711246	17.2439171568219	NA	NA	NA	NA	19.1483283218219	NA	NA	NA	NA	16.2403541297343	NA	NA	NA	NA	NA	18.9075762390314	NA	NA	19.0556894101868	NA	14.4389259484644	NA	NA	NA	NA	16.5432195325704	NA	NA	NA	NA	NA	NA	NA	NA	NA	NA	NA	17.9305934359987	17.4180223630526	NA	21.0787160281128	NA	NA	NA	NA
O43852	28.3578630971105	27.8453226693018	28.671138271857	26.8732253694969	26.7017407545504	25.4828819327948	26.2018597205819	26.4788932281346	26.8004957054119	26.427408464979	26.4452832122663	27.620315019147	27.7327623492555	26.2531738102915	27.3562863143623	27.837259152279	26.2451551439305	26.8933164906714	26.969928598845	27.6107846319361	28.0027159231826	26.4184905903482	26.2186977458915	26.8415889487741	26.0068428399015	27.0562477249957	27.0446820998291	27.4790720284199	26.520473598722	26.8137858448769	25.8145377346959	27.5785414035758	26.8113794500492	27.0755844669412	27.3077904208943	26.8378046387889	27.0715937718378	26.8512369500315	27.304381435785	24.6969786860573	27.2449123855341	26.641869040938	26.9897428288213	26.1550150633413	26.4307884381327	26.7039115207158	27.1039353834527	26.9524144090137	27.2500626508443
O43854	NA	17.2392373965032	NA	18.9365333682509	18.7688678920858	NA	22.1426592147516	19.2284106837379	18.1159404497598	20.6824050058417	22.3100802788743	21.5955819519431	20.6234741241068	18.1906818639588	NA	19.2016557186803	NA	18.0115995953348	NA	NA	19.2644386430903	16.9117644006131	17.1818658518479	18.5124710374614	18.0045122930064	18.1053479482028	NA	17.7132749131057	20.5310671595176	17.5408384403996	17.9025348647866	20.9129643551793	21.9628223356152	NA	NA	19.8738560224836	20.3696924631238	21.6093939196875	NA	22.766068705153	NA	19.3937029861862	17.9289097323987	NA	20.5018733954728	20.5979630215466	19.111121420684	NA	NA
O43861	19.2410722529226	19.3427829479089	20.6415906027509	NA	NA	NA	17.1291333832088	17.3672440311662	NA	20.2919799251152	19.8146510775234	19.5123996449934	20.3297958360728	17.4227318697952	NA	19.8084020300539	NA	19.1928572651914	NA	17.2073795498938	17.2370364663814	21.9930065254581	18.6568913551097	NA	16.8403558756377	18.3983579562017	20.3681948441514	NA	20.0755845805634	19.1257078656469	20.8269871310866	NA	20.1710702064601	18.1752078267241	NA	19.5129773613136	19.1928661786037	17.3253796842922	17.3554405872328	16.1310996253236	NA	NA	NA	19.6248322824586	25.4759366513568	13.3047695100671	NA	16.0563617475789	NA
O43865	25.5709527869595	24.8377981368155	24.2561018228893	24.4706438703539	24.3002363031132	22.1827525996607	24.2957231561424	23.8616090764084	24.8882263009673	24.1783813427347	24.6251883091349	24.3899857023486	24.4435994610601	24.653189405546	23.658795204188	22.7511409474426	23.960136017076	24.3551907923981	23.1812519963092	23.8435496377618	24.7280416917255	22.0420110065539	24.0650250793768	27.0251095379876	22.5335838782283	24.8045168181855	22.5659657041822	23.5443196182712	22.1484094542714	24.1644692548046	22.4789471490101	24.6164377488721	23.6339602633657	23.9391818637927	23.1926482681008	24.5683928128664	24.3444819482949	22.1318413210065	23.97840692978	22.8437347580434	23.4982732558637	24.0661542326424	24.4802814748828	23.6027056469521	22.9883093306404	23.9134483530788	23.279183562459	24.0904128879841	23.5339064665154
O43866	24.4457454398385	23.567579430424	25.0694345856307	24.0871740365525	25.6084880798981	26.8493289620211	24.6174781802824	25.0194180500133	26.3032907020996	18.1196115352237	24.6057676968139	24.3709958747898	20.7628079185069	25.7614773741084	24.5050927381195	24.4940302550777	25.6704950614999	23.20383587964	23.6481517090905	24.4997088884817	25.4497772678306	25.0398912793028	22.2639208675376	24.1297895238846	24.4225297773377	23.5575654712865	24.7441282858111	21.2753850494832	23.3525797404598	24.2318332386702	24.9860727676156	24.6106805273864	21.4638017774425	24.4779061201375	22.2905110154558	21.9444383451564	23.6127195004104	22.5876128423197	22.9622790539852	22.9094221057484	24.6215604799727	22.2436283719834	23.7278436832075	23.2544829348766	19.8738407854445	20.8907760708988	25.2599011996317	23.750888438365	19.9675165472739
O43895	NA	NA	NA	NA	NA	NA	NA	NA	NA	NA	NA	NA	NA	NA	NA	NA	NA	NA	NA	17.5199585399384	16.7834025635816	NA	NA	15.6236063854473	NA	NA	NA	16.3083982783675	NA	19.958121788322	NA	NA	NA	19.0690202338581	NA	NA	NA	NA	NA	NA	NA	NA	17.3957822806689	NA	NA	NA	NA	NA	NA
O43896	18.5295142138013	NA	NA	NA	NA	NA	16.5851843235884	18.5160475101986	20.0799941322812	19.3895589808217	18.3316410142912	17.3455611398037	19.5347255725163	NA	NA	16.8237902733073	NA	15.610150574886	17.8436921291312	19.4534668901443	17.25395175228	17.499747948152	NA	17.0600326133188	NA	NA	14.9427262696049	NA	NA	17.3179669914749	NA	17.3254781622072	NA	NA	16.7951099519814	NA	17.6315308904432	16.1724636301153	NA	NA	NA	17.4906141718495	NA	NA	14.9137272820785	16.9130806415955	NA	NA	16.0689894754426
O43903	NA	NA	NA	NA	NA	NA	NA	NA	NA	NA	NA	NA	NA	NA	NA	NA	NA	NA	17.4924891615183	NA	NA	NA	NA	NA	NA	NA	NA	NA	NA	NA	NA	NA	NA	NA	NA	NA	NA	NA	NA	NA	NA	NA	NA	NA	NA	NA	NA	NA	NA
O43909	15.6040817260463	NA	NA	NA	NA	NA	NA	NA	NA	NA	17.0783086864246	NA	NA	NA	NA	NA	NA	NA	NA	NA	NA	NA	NA	NA	NA	NA	17.0955321349677	NA	NA	16.9031919812667	NA	NA	NA	18.2628159387632	NA	NA	NA	NA	19.8397075186156	19.4799031487707	NA	NA	25.3850933396438	NA	NA	17.8034513158997	22.9191637502598	NA	NA
O43913	18.5158681841818	19.1904665980337	18.7939333673795	19.1935509235616	17.9433818536101	NA	18.0828999193408	NA	NA	19.433163831836	18.7370999655268	20.5638640232995	19.7522306830326	19.0652910964906	NA	17.9963390758381	NA	17.3892696811876	16.4278412435275	19.4313358900344	19.930583329825	19.1977213057456	20.7506630151298	21.0062133296925	NA	20.0582884586491	20.8301748328585	20.140870999943	17.6815658782798	NA	16.9465678500182	19.5447352521931	18.7629938451625	18.169851488553	NA	18.1797986911247	17.6654115932851	18.721872180176	19.1840603682762	17.9279085421517	18.3733245571566	18.2676769594222	18.9089319691442	NA	17.8798588119711	20.3706902635787	NA	19.0816989829917	17.6044943952924
O43914	NA	NA	24.6611866964468	23.9133790543043	23.3968020324045	NA	21.6781712570097	21.5772244900436	NA	22.5060483542822	22.687298630389	21.024957299923	22.5187372632711	NA	NA	22.6087544469841	21.7797794653798	22.7803272580066	NA	22.3559866511774	23.4298744544578	NA	21.7044594909752	22.6587466435615	22.6120184616361	NA	20.6667202664939	22.0441385535992	21.9560812348485	21.9828602354511	NA	NA	NA	21.463502233798	23.4137765870482	NA	20.1509736822526	22.1747679159726	NA	22.3266217534816	22.9280342606906	NA	NA	NA	NA	25.1674366370105	NA	22.4133309722771	NA
O43915	18.6199879076105	20.0665137719361	20.307924434367	17.93426888837	22.1098907572357	18.5467224296885	21.8787999543494	19.5472767074682	18.2125131488205	20.8639356068159	21.6405816986394	18.6937243178552	NA	19.1280857316149	NA	20.0747836910269	19.7388689362298	20.8049378354404	NA	17.2833371977172	18.2552954948515	23.3028354203056	20.359316318398	21.684020944585	NA	20.0503170851202	21.4585159925339	NA	19.7621647669803	17.9582630660654	19.9135546289815	21.6742991187374	19.2590748416061	20.4916752978937	18.4234042422435	21.9457922991494	21.1837618651645	20.0600930950749	20.5540210786524	NA	17.5635289529647	19.2478361464187	19.0928809079581	NA	17.1919704005965	20.8372259642049	19.1697711341951	19.7792343638081	NA
O43920	NA	22.2321655179872	23.3431366441893	26.4081359281051	25.4242870693238	26.0688923979754	25.6445430674446	26.5038407514903	25.362595579797	26.2080427204988	24.8733846117278	25.9467910798279	26.5969947008407	26.0364063206475	26.028962038017	26.1450555952905	26.124892578256	26.0975680992806	25.1516225839077	26.9479321834691	25.9702418689655	26.005170860015	25.8467994888633	26.6751247653178	26.4554195358983	24.374613856969	25.4973237585933	24.8776031118774	25.2883576909347	27.2565969090688	25.157027473162	25.6053654391122	26.0483867176426	26.7345761747517	26.3607423733044	26.0409051498421	25.872941815981	25.9831296287346	25.8286684683702	26.2780886466999	26.4036172310139	26.3045512341223	25.5352024314973	25.3883362982235	24.4801163140998	26.3308002270965	25.4488000226935	26.1244140559481	26.3936146026114
O43924	21.6739497917875	23.0104261501922	NA	22.1142066879961	23.025414736645	NA	22.942705528408	24.2864446212174	23.0135699046225	23.0467487197358	23.3508223623268	23.5293179765528	22.1494957616681	22.6730583793448	22.3201515724804	24.3585628028964	22.7354105273901	24.1400405862618	NA	24.1225280702186	22.9829545296076	23.8836320988408	24.1340444867017	23.4623219672227	23.8466336223288	24.4646896345089	22.4119899845297	23.493756224896	22.2650705755411	22.6620992501507	NA	23.1133494228156	NA	23.0726872863885	23.3207672902755	24.4657490579258	23.8625214656763	22.2214273185232	23.2245377566355	23.9149747804011	23.891611774732	23.6544293100623	23.8584497662	23.8517675960648	21.4878093773844	24.7280562209543	23.2633591878799	24.3646219292671	25.3080006263956
O43927	NA	NA	NA	NA	NA	NA	NA	NA	NA	NA	NA	NA	NA	NA	NA	NA	NA	NA	NA	NA	NA	NA	NA	NA	22.7453886621599	NA	NA	21.8705250665905	20.6118663920446	NA	NA	NA	NA	21.2110759356451	NA	NA	NA	NA	NA	NA	NA	NA	NA	NA	NA	NA	19.5421105829756	NA	NA
O43929	18.7327654675555	19.9616552642527	18.4343683865781	17.2766209266487	NA	NA	NA	NA	NA	17.2313442544439	18.393280848661	19.6742724607173	17.5347200797113	18.2540267302802	NA	17.4150292900883	NA	NA	NA	20.4413619350364	17.6139596793641	NA	16.7381007095018	18.5289070899706	NA	NA	18.3737725244583	18.5500696341523	NA	17.6362750978473	NA	19.1651565830364	NA	NA	18.5388809263325	17.8798677225456	17.5510689681615	NA	18.8300940941297	NA	17.9282897290043	18.0136206955605	18.7586917653049	NA	NA	17.2980302238321	NA	17.8470835872923	17.6386567730679
O43933	16.5338122610879	16.4768471312547	19.2063492117199	16.641766504349	NA	NA	16.3597598754005	NA	17.5523547197143	NA	NA	NA	16.4120291640727	NA	NA	NA	NA	16.2333678063268	NA	17.2711636556374	18.5021145032075	16.7778614920681	NA	NA	NA	NA	17.7608244523194	NA	NA	NA	NA	24.0127755958275	16.0967774423893	NA	NA	NA	15.3041752065654	NA	NA	NA	NA	NA	NA	NA	NA	18.3612583697803	NA	NA	NA
O60216	25.2495734550989	24.9746983129503	24.4703279246465	24.2177331628389	24.9955242670556	22.8394565338391	25.0917958197042	24.9464271737907	23.7079882759605	23.9897871843531	24.4603500896879	24.6176145516802	24.6264143544124	24.1425696702	24.011166668123	24.5696504782729	24.5530002990855	25.0342643486132	23.385781312458	24.4361654622865	24.4858142535344	25.4374117068685	23.7880766162942	24.6588964173215	24.8422578079856	25.8024367707778	23.9551496748097	23.4868869948409	23.8746376642435	22.9019741423557	23.8167302662817	24.2125135505666	23.8559151167318	24.4719407037104	24.7535344869708	25.02421225293	25.0888732801419	23.8357515554143	24.5356503000922	23.2982042464701	24.3499378997444	25.0916420198551	24.657279242024	24.3644398905852	24.3194634634709	24.9520611203604	23.7716805666236	24.6299688004602	25.0772876875737
O60218	NA	NA	NA	NA	NA	21.6624823567934	NA	NA	18.7725191487965	NA	NA	NA	NA	NA	NA	NA	NA	NA	NA	22.4144363778173	18.9373829062965	NA	NA	NA	NA	NA	NA	18.9729466259531	20.8891306778241	NA	NA	NA	NA	21.7002005606644	NA	NA	NA	NA	NA	NA	NA	NA	NA	NA	NA	NA	NA	NA	NA
O60220	NA	23.2071546841988	24.0809285810254	25.6184423091703	24.6674118860607	25.4883184291312	25.8652829526538	24.3911656071383	23.1230713380606	24.0704672546839	24.925332480061	23.208938747164	24.2157605031557	23.9195973396982	22.9373892799147	25.3019759065599	23.0504466688461	24.7951986915951	24.6200130813045	25.72212043166	25.3175074553048	24.8397402176281	23.9974889076981	24.3097665363701	24.4258721587407	21.5651808380981	24.0332236100925	23.8738229099002	22.6636259258118	23.5206697995357	23.5889438102799	23.6742534764084	24.2340202088858	23.8355487389115	23.3969064488807	24.2564676435287	NA	23.5141627706761	NA	23.6671598096919	23.771573744413	23.9225559586837	NA	23.5175647069637	21.8089982486206	25.4680606106394	25.1761297510099	25.4917540894434	24.9935107914013
O60229	15.8885294956701	14.8162371701608	18.5610868029507	NA	NA	NA	16.4375784672234	15.7449846987699	17.4390133803696	NA	NA	16.0839311605958	NA	NA	15.1166385629568	16.1345975999187	NA	14.4728270761538	NA	17.7089692761503	19.2746802152362	15.6919706016776	15.101616345007	14.3489381459008	14.2107736702925	15.2503060991266	NA	21.7145720553922	NA	NA	15.1735657902696	15.9685425839035	16.3793795809182	15.0957233457639	NA	16.3000198033405	17.2706102591382	NA	15.7441470092254	14.1561716654097	15.1515274853677	15.3171538753666	16.8091256721373	NA	16.6975528483619	16.1733237424263	NA	15.0331784645005	14.6690663823091
O60231	18.6867955301867	18.3781933519467	17.6772232652038	18.491703339325	17.4591327540908	NA	17.4020016445447	NA	17.3353360532722	17.9279085421517	16.7629716911144	21.2368135938745	19.6723147460815	16.9623988877198	NA	17.4400952048378	15.8725000918008	18.1003681875254	NA	19.8205415479206	19.5107814165166	19.6614537671278	18.889088518888	18.0735785504349	19.3358279667748	17.0783312247415	19.0157452235508	19.025590787132	16.5544212984602	NA	18.6954060863281	18.1263589139674	NA	17.7722232860667	16.1680414178123	19.1357560317035	18.8632670994811	16.5503907672514	16.1440323274165	NA	17.8560226794155	17.0942020880851	16.6179680109678	15.9179052523544	15.2731104765795	17.4301297095323	NA	18.9374228033389	16.0499293567422
O60232	21.1808561489462	19.1318181726105	19.8169507799112	NA	18.6787936537185	NA	21.2921744544789	19.154522377962	19.5170696396624	21.526830995437	23.2780209722105	22.0110036214341	21.9113382632969	20.6336383086123	20.4809289726786	NA	20.6927059052745	19.7716414659881	19.9667523602669	22.8926744743076	20.521243679908	NA	NA	19.0683001486339	NA	21.4080016180207	22.5320233106379	19.9388945776353	19.8741074991331	21.1627241297979	NA	NA	19.4654498806051	NA	NA	22.1319402614789	20.8167765825183	19.1820595232711	18.725674974812	NA	19.6719352215063	20.6039497616244	NA	NA	NA	17.9723040630912	18.9888530512504	NA	22.003905285963
O60234	22.6795972979212	19.9460597993647	24.3743940018449	25.3301964709734	21.9659449286729	22.5294856025915	21.0697912512828	23.3136949134385	25.935076286685	23.134171349819	20.8453635612247	22.6971866624536	23.29256472395	24.9153494605412	24.0444464942988	23.126525053584	22.2079621948063	24.1669548883279	23.5692855396391	24.6700316124057	22.1248452762227	20.3224645568612	23.2557019488792	20.6533315971911	22.9482263538077	22.415780182662	22.6807298501367	24.0771773229834	NA	24.4462856039915	20.8042803193812	23.8481139922215	NA	24.0676752551753	21.2145312940703	22.2028288451236	24.3046348418345	20.7028035401523	23.1359035339041	NA	21.3650887159498	22.9622653302967	22.2915149161377	21.8578029273938	20.6383853044755	23.0636682616133	23.1126056354872	24.8945174135916	22.9763446255894
O60237	19.7479625169241	20.9528368857456	19.9871501939223	21.3839694182004	20.9239532713505	19.6797939028012	22.2263936183705	21.0517751443499	20.6321535818685	21.6399441919201	20.4900462754429	22.4231442176905	21.9050756238098	21.4225573582336	19.617935319022	18.4132997406437	20.0001588138646	21.8808021465455	21.6289899360929	19.6739122181257	22.3396940840101	19.9496800060666	21.0752819213384	22.1576210802387	20.3026132277561	21.2055013236685	20.1993524861038	21.4569472340423	20.7554895787358	19.5188055516497	NA	19.4828425058145	19.0231787411873	21.059236705509	NA	21.2639177457741	18.2539335543488	21.0657977913349	20.8780122712287	20.2773688304848	19.664563635801	19.5896811221391	21.3298104589646	21.1360245591428	21.0804137491605	21.334469363092	23.3385301852632	21.008436292166	20.4884055352128
O60238	23.0299398985014	NA	23.7485636832776	21.9237861181537	21.3540579046057	NA	22.9454740796028	NA	22.0256982202788	22.8754008103936	21.3090411220078	22.0872505194652	23.8179576402992	NA	NA	21.5325405642767	21.9349720435683	19.754123375816	NA	NA	NA	NA	NA	NA	NA	19.6476071642983	NA	NA	NA	NA	NA	NA	NA	21.0482292240347	21.0407364801685	NA	20.252443266269	NA	NA	21.1294096150775	22.5672407539193	NA	NA	NA	NA	21.0576648419458	NA	22.1537610644031	21.5069597898919
O60239	NA	NA	NA	17.4085302711645	NA	NA	NA	NA	NA	NA	NA	NA	18.9977828500377	NA	NA	NA	NA	NA	NA	NA	NA	NA	NA	NA	NA	NA	NA	NA	NA	NA	NA	NA	NA	NA	NA	21.2554764120393	NA	NA	NA	18.9839840355655	NA	NA	NA	NA	NA	NA	NA	NA	NA
O60240	NA	17.3209903900374	NA	NA	NA	NA	NA	NA	NA	NA	NA	NA	NA	NA	23.5186634496596	17.3417096235102	NA	16.9287823605145	NA	NA	NA	NA	NA	NA	NA	NA	NA	NA	NA	NA	NA	NA	NA	NA	NA	NA	NA	NA	NA	NA	NA	18.05924416367	NA	NA	NA	NA	27.3452300092874	NA	NA
O60243	NA	NA	NA	NA	NA	NA	NA	NA	NA	NA	NA	NA	NA	NA	NA	NA	NA	NA	NA	NA	NA	NA	NA	NA	16.730503383542	17.02201301194	NA	NA	NA	NA	NA	NA	NA	NA	NA	NA	NA	NA	NA	NA	NA	NA	NA	NA	NA	NA	NA	NA	NA
O60244	18.9669052124696	20.3807719081211	20.2618034328683	NA	16.7531853671861	15.9760108478649	19.2712755076627	18.0718856510544	17.2888504073614	17.9802003456217	17.652850810527	17.4144180342203	17.2928102449288	NA	NA	NA	18.559319796672	NA	18.2329817209179	19.3936239989429	18.4048538824393	18.0744410865898	16.9224730166345	17.4747241685052	19.6241384124667	17.5647680708048	18.0677881496793	NA	NA	18.0598017408332	NA	16.4304492963322	NA	25.50000805171	17.9177678572652	17.4842281144756	18.2000812177933	15.3560568261487	16.7491006981299	NA	NA	NA	18.0905833037802	NA	NA	18.6749312530429	NA	NA	16.8089663798257
O60245	NA	NA	16.3683563111791	NA	18.6075848314488	17.9542109018757	18.4332470293317	17.6184578153499	16.6163732068126	15.58880168302	NA	18.4036617857332	NA	NA	16.2592569371731	NA	NA	18.1737931953548	16.2325242580373	18.05196479425	18.5354938091923	18.999434456748	16.7328694908836	NA	NA	NA	NA	NA	NA	16.9129174191476	NA	NA	NA	NA	21.4763466411695	20.0258336890334	NA	NA	16.9691371037149	NA	NA	17.7988965955706	NA	NA	NA	15.6245358720373	NA	NA	NA
O60256	24.3846357424322	25.1383931850539	24.2025701033703	24.0614412292849	24.4781191813854	23.9828532191994	25.0519777501806	24.4798124230833	24.0640094202	25.1999555809697	24.2075307973308	23.9058461523093	23.6448474264125	23.8393653976843	24.5197044752689	24.1054012631468	22.9266221134144	23.9001691948454	24.3759707160887	24.2860469133061	23.7575467556321	24.627605358349	24.1955277812258	23.9810229304973	25.6698410932849	24.4274849927796	23.6471088628811	24.5096493778522	23.839579386228	23.9175383363071	23.3998026807384	24.932604957676	24.140030963068	24.1649920268388	22.6959821621986	24.3918507795174	24.1137512578839	24.1322795150058	23.3113212139907	24.7842050687969	23.6664717585514	24.8591888757489	23.7328436481426	23.4907090208692	22.5585499505883	24.8818205247312	22.6345077854901	23.5360564506778	23.7039736688972
O60262	26.730696614402	26.1549758257428	25.703337120189	23.8557230676658	26.6380908107442	24.6899856254816	25.5131189167944	26.6878397660287	23.9818106920151	27.9466466772168	26.3187668792147	26.4491986242959	26.579478390225	23.0312530711368	24.3653911385861	25.3938859421201	26.1103712662094	25.3627453761907	22.6087270849507	25.6159123209936	25.8302155557491	24.685969514229	25.5589819493082	25.5002717228644	21.3804283313561	25.3659394529063	26.6973415579872	23.3525700351555	26.668411914621	24.8558883580701	25.8089145989577	25.6501244626091	26.4435485920271	24.9552739635776	21.3282382604149	25.8387530674971	26.4106664967735	24.7683311717407	24.7756789945919	26.0159734349205	24.0288228856577	25.3173239577189	25.667600740626	25.426135164535	25.9079048198023	25.9807914897658	21.8436682536724	24.4144888235332	26.0376825751204
O60264	22.5840136734267	23.617587920127	23.6713209389033	23.1080607038204	23.5148729872138	22.1138806839823	23.4579706209188	23.4959118905667	22.5548976907635	23.388474695531	23.9010533944243	24.6016851133669	23.952108666854	22.8653846873795	22.5172365174013	23.2493861235849	22.6374267365493	23.1128548695565	22.4671684870958	23.6316410084335	23.897302662645	22.4610989474181	22.8657559277315	23.1933090723212	23.7168250759266	23.863395103828	23.6713727749758	22.2307294145902	25.1659265095492	22.5897062639855	22.8498896821707	22.9464141797123	22.6146404108202	23.5686665510521	22.6626724421389	23.6962312237497	23.7381570042077	22.2428297691522	22.5594359359847	22.9127119850919	23.0335041872382	22.5369802308762	23.3190335894015	22.6044890502749	22.731938132465	24.1930284374418	21.7557007605173	22.8140012418797	22.9841785547292
O60266	16.2885529667249	NA	18.1750292014382	NA	NA	NA	NA	17.5561294029243	NA	NA	19.0898508586653	19.4023472544304	NA	NA	17.2959963292042	18.2969589727593	16.8849069977548	NA	NA	17.8129847825157	19.570342576947	18.8534818007426	19.453573052578	18.9212124310759	NA	NA	19.3066589179742	19.4371662097677	NA	18.7050294494264	19.6041014098852	NA	NA	17.5816715798939	18.0448526717186	17.7856910571362	19.4060863499761	17.5179259338303	18.4054928885128	19.6075489311678	18.2735037289628	NA	NA	17.8206518209091	18.2879094137428	19.8079553760276	17.2939027652011	19.143513913508	18.0173323269794
O60268	NA	NA	17.9669470553694	NA	NA	NA	NA	NA	NA	NA	17.0513787874802	NA	18.3204176735502	NA	NA	NA	NA	17.6570926701221	NA	NA	NA	NA	NA	NA	NA	NA	NA	NA	NA	NA	NA	NA	NA	NA	NA	NA	NA	NA	NA	NA	NA	NA	NA	NA	NA	NA	NA	NA	NA
O60271	23.6757131597209	22.5371508931684	22.4014754313443	21.8952670196568	21.7181104981019	21.4505294790278	22.6291905166255	21.2461634272968	22.5534710538879	22.5366492363126	22.6602935579354	22.3745052304225	22.6911092995931	22.818388866985	21.0375864565672	22.16816776997	20.8730106202279	22.2353686008768	21.6194079830203	22.5899527116758	22.9667315820414	20.5961365205693	21.352461581928	21.8527918661041	21.9987289135463	21.6425931297625	21.080468889124	21.0362699279896	20.9818515687524	20.8779120690294	20.0936238805595	22.0958531525858	20.8998078035425	18.0906333676504	19.922951269149	21.1113539599214	22.3834257923167	20.0584383765136	21.0760384338674	19.902368633125	20.5051039973651	20.7038376488454	20.9728027574052	19.7425017137099	19.5835676690146	22.0332750949402	21.8078090560975	21.5071583044613	21.0324289838369
O60279	NA	NA	NA	18.0796780637709	NA	NA	NA	NA	NA	NA	NA	NA	19.4931828173551	NA	NA	NA	NA	NA	NA	18.9357426117129	17.7321730320113	NA	NA	20.295501972737	NA	NA	NA	NA	NA	NA	NA	NA	NA	NA	NA	NA	NA	NA	NA	NA	NA	NA	NA	NA	NA	NA	17.9102596922718	NA	NA
O60281	NA	15.7763253956608	NA	NA	17.4552586977998	NA	NA	NA	NA	21.6131044708982	NA	NA	NA	NA	NA	NA	NA	NA	NA	NA	NA	NA	NA	NA	NA	NA	NA	NA	NA	NA	NA	NA	NA	NA	NA	NA	NA	NA	NA	21.6973708834611	NA	NA	NA	NA	NA	NA	NA	NA	NA
O60282	NA	21.3388561295644	NA	NA	20.000045722093	NA	NA	NA	NA	NA	NA	NA	NA	NA	NA	NA	NA	NA	NA	NA	NA	NA	NA	NA	NA	NA	NA	NA	18.3654988078224	NA	NA	17.9600374746072	NA	NA	NA	NA	NA	NA	NA	NA	NA	NA	NA	NA	NA	NA	NA	NA	NA
O60287	18.7811115959952	20.9741956958544	19.5384546021814	17.0666725030549	NA	NA	15.0537369999839	16.3864676576424	NA	NA	14.3364037955744	19.1370091140563	18.3059330691711	19.2157463294045	NA	16.7265216699258	15.978399094714	NA	NA	14.9421160912685	18.6713000041658	NA	15.6796775375941	NA	15.0080019437672	15.9552930333908	NA	15.4841076486946	NA	14.3666621811914	NA	20.8482015192036	19.8768690232088	20.6809201050058	NA	25.879991346738	17.1396675103835	20.5077248244483	20.624276504936	19.175590988517	NA	NA	NA	NA	NA	20.8653385889112	NA	NA	15.6093162399197
O60291	NA	18.157462612825	20.5082721349285	18.4024601916354	19.3205599501661	17.1548090219348	NA	18.1840288466899	19.7292158025824	16.1943473647174	NA	19.8327035097041	NA	NA	NA	NA	NA	18.0235837244742	NA	20.9534435769791	NA	18.4255850845888	20.7187853685201	17.6962619802841	NA	19.0671913818672	18.2718421164378	NA	NA	19.9193461169787	NA	NA	18.9739844639477	NA	NA	NA	NA	NA	NA	20.2249112485683	18.7581320997332	18.7848821770378	17.2099532197028	NA	NA	20.5239607153425	NA	NA	NA
[truncated: 10,483 more rows]
[truncated: 157 more columns]
