# Supplementary material for: SEAOP: a statistical ensemble approach for outlier detection in quantitative proteomics data
Source: Brief Bioinform. 2024 Mar 31;25(3):bbae129. doi: 10.1093/bib/bbae129 (PMC10982946; doi:10.1093/bib/bbae129)
Supplement: Table_S4_The_identification_numbers_and_correlation_bbae129 [file table_s4_the_identification_numbers_and_correlation_bbae129.xlsx]

## Sheet: Identification numbers
ID	Protein Idenification numbers in HeLa data		ID	Protein Idenification numbers in HCC data		ID	Protein Idenification numbers in LUAD data
H1	3419		HCC.12004P	4998		LUAD.01N	6774
H10	3368		HCC.12104P	5291		LUAD.02N	6633
H100	3647		HCC.1210P	5365		LUAD.03N	6821
H101	3667		HCC.12191P	5506		LUAD.04N	6505
H102	3304		HCC.12198P	5058		LUAD.05N	5828
H103	3437		HCC.12233P	5420		LUAD.06N	4815
H104	3488		HCC.12236P	5044		LUAD.07N	6502
H105	3659		HCC.12238P	5342		LUAD.08N	6312
H106	3704		HCC.12248P	4981		LUAD.09N	6046
H107	3607		HCC.12258P	5313		LUAD.100N	6427
H108	3415		HCC.12281P	5324		LUAD.101N	6508
H109	3493		HCC.12287P	4583		LUAD.102N	6899
H11	3411		HCC.12299P	5049		LUAD.103N	6968
H110	3519		HCC.1240P	5079		LUAD.10N	5988
H111	3417		HCC.1242P	4979		LUAD.11N	5482
H112	3546		HCC.1258P	4978		LUAD.12N	5885
H113	3395		HCC.1259P	5417		LUAD.13N	5551
H114	3321		HCC.1275P	5524		LUAD.14N	5759
H115	3209		HCC.1294P	5379		LUAD.15N	4590
H116	3350		HCC.269P	4977		LUAD.16N	7637
H117	3188		HCC.276P	5515		LUAD.17N	7509
H118	3230		HCC.277P	5040		LUAD.18N	6130
H119	3359		HCC.279P	4844		LUAD.19N	6341
H12	3507		HCC.280P	5174		LUAD.20N	6359
H120	3291		HCC.282P	4723		LUAD.21N	6092
H121	3277		HCC.283P	4868		LUAD.22N	5940
H122	3444		HCC.286P	4794		LUAD.23N	6104
H123	2992		HCC.288P	4846		LUAD.24N	5690
H124	3475		HCC.292P	4808		LUAD.25N	5327
H125	3478		HCC.293P	5217		LUAD.26N	6151
H126	3415		HCC.295P	5723		LUAD.27N	5064
H127	2944		HCC.296P	4357		LUAD.28N	5922
H128	3398		HCC.298P	5182		LUAD.29N	5362
H129	3261		HCC.300P	4453		LUAD.30N	5905
H13	3601		HCC.304P	4426		LUAD.31N	5060
H130	3260		HCC.308P	5103		LUAD.32N	6058
H131	3283		HCC.311P	5172		LUAD.33N	6781
H132	3231		HCC.314P	5035		LUAD.34N	5273
H133	3282		HCC.322P	4880		LUAD.35N	5818
H134	3277		HCC.324P	4918		LUAD.36N	5594
H135	3218		HCC.330P	4695		LUAD.37N	5664
H136	3458		HCC.334P	5076		LUAD.38N	5762
H137	3319		HCC.336P	4133		LUAD.39N	5852
H138	3195		HCC.337P	4904		LUAD.40N	5000
H139	3423		HCC.338P	4915		LUAD.41N	4790
H14	3299		HCC.340P	4840		LUAD.42N	6704
H140	3487		HCC.342P	4523		LUAD.43N	5158
H141	3371		HCC.344P	4880		LUAD.44N	5890
H142	3247		HCC.350P	5286		LUAD.45N	6006
H143	3330		HCC.355P	5222		LUAD.46N	6191
H144	3428		HCC.356P	5429		LUAD.47N	5425
H145	3272		HCC.360P	5057		LUAD.48N	5950
H146	3596		HCC.362P	5194		LUAD.49N	6216
H147	3324		HCC.366P	5267		LUAD.50N	6416
H148	3515		HCC.413P	4948		LUAD.51N	6731
H149	3141		HCC.416P	5317		LUAD.52N	6543
H15	3380		HCC.417P	5148		LUAD.53N	6191
H150	3633		HCC.418P	5103		LUAD.54N	6045
H151	3742		HCC.419P	5425		LUAD.55N	5391
H152	3708		HCC.420P	5560		LUAD.56N	5794
H153	3483		HCC.421P	5206		LUAD.57N	5601
H154	3694		HCC.422P	5333		LUAD.58N	5907
H155	3661		HCC.423P	5356		LUAD.59N	6599
H156	3667		HCC.424P	5365		LUAD.60N	5753
H157	3693		HCC.426P	5436		LUAD.61N	6179
H158	3788		HCC.427P	5139		LUAD.62N	6461
H159	3496		HCC.428P	5319		LUAD.63N	6665
H16	3211		HCC.429P	5287		LUAD.64N	6602
H160	3523		HCC.102P	5185		LUAD.65N	5480
H161	3419		HCC.L04P	4840		LUAD.66N	6843
H162	3428		HCC.H06P	5259		LUAD.67N	6948
H163	3691		HCC.L07P	5182		LUAD.68N	6519
H164	3598		HCC.H01P	5498		LUAD.69N	5685
H165	3690		HCC.L08P	5173		LUAD.70N	5781
H166	3503		HCC.H04P	5405		LUAD.71N	5937
H167	3628		HCC.H02P	4956		LUAD.72N	5704
H168	3566		HCC.L02P	4529		LUAD.73N	6058
H169	3722		HCC.H08P	4658		LUAD.74N	6449
H17	3209		HCC.H12P	4875		LUAD.75N	7176
H170	3748		HCC.H03P	4862		LUAD.76N	7007
H171	3722		HCC.H10P	5591		LUAD.77N	5819
H172	3712		HCC.H11P	5453		LUAD.78N	4880
H173	3382		HCC.H14P	5789		LUAD.79N	6395
H174	3664		HCC.H15P	5448		LUAD.80N	6174
H175	3518		HCC.H16P	4983		LUAD.81N	5978
H176	3488		HCC.H17P	5475		LUAD.82N	5769
H177	3550		HCC.H18P	5032		LUAD.83N	6547
H178	3654		HCC.H19P	5259		LUAD.84N	5683
H179	3630		HCC.H20P	5128		LUAD.85N	5467
H18	3611		HCC.H23P	5563		LUAD.86N	5607
H180	3687		HCC.H24P	5547		LUAD.87N	4895
H181	3504		HCC.L01P	5159		LUAD.88N	4771
H182	3705		HCC.L03P	5050		LUAD.89N	6495
H183	3809		HCC.L06P	5097		LUAD.90N	5493
H184	3770		HCC.L09P	5472		LUAD.91N	5335
H185	3789		HCC.L11P	4912		LUAD.92N	4271
H186	3818		HCC.L12P	4921		LUAD.93N	5833
H187	3795		HCC.L14P	5162		LUAD.94N	5973
H188	3744		HCC.L15P	4844		LUAD.95N	6128
H189	3774		HCC.L18P	4748		LUAD.96N	5475
H19	3479		HCC.L19P	5263		LUAD.97N	5528
H190	3763		HCC.L20P	4808		LUAD.98N	5909
H191	3609		HCC.L21P	5521		LUAD.99N	6419
H192	3604		HCC.12004T	5510		LUAD.01T	7750
H193	3648		HCC.12104T	6233		LUAD.02T	8104
H194	3635		HCC.1210T	5644		LUAD.03T	7205
H195	3585		HCC.12191T	5108		LUAD.04T	7000
H196	3675		HCC.12198T	5985		LUAD.05T	6850
H197	3310		HCC.12233T	5772		LUAD.06T	6718
H198	3502		HCC.12236T	6546		LUAD.07T	7310
H199	3552		HCC.12238T	6343		LUAD.08T	7346
H2	3351		HCC.12248T	6055		LUAD.09T	7317
H20	3304		HCC.12258T	6098		LUAD.100T	7779
H200	3608		HCC.12281T	6124		LUAD.101T	7685
H201	3467		HCC.12287T	6701		LUAD.102T	7967
H202	3456		HCC.12299T	5942		LUAD.103T	7703
H203	3564		HCC.1240T	6025		LUAD.10T	7009
H204	3665		HCC.1242T	6366		LUAD.11T	7132
H205	3669		HCC.1258T	6006		LUAD.12T	6793
H206	3654		HCC.1259T	6075		LUAD.13T	6403
H207	3496		HCC.1275T	5573		LUAD.14T	6861
H208	3669		HCC.1294T	5749		LUAD.15T	6576
H209	3457		HCC.269T	5966		LUAD.16T	8127
H21	3483		HCC.276T	6240		LUAD.17T	8504
H210	3490		HCC.277T	5628		LUAD.18T	8674
H211	3556		HCC.279T	5218		LUAD.19T	7652
H212	3568		HCC.280T	6162		LUAD.20T	8247
H213	3529		HCC.282T	5876		LUAD.21T	8634
H214	3518		HCC.283T	5501		LUAD.22T	7695
H215	3594		HCC.286T	6222		LUAD.23T	8197
H216	3503		HCC.288T	5477		LUAD.24T	8585
H217	3574		HCC.292T	6259		LUAD.25T	7557
H218	3604		HCC.293T	5311		LUAD.26T	6833
H219	3613		HCC.295T	6415		LUAD.27T	7895
H22	3413		HCC.296T	5975		LUAD.28T	8021
H220	3479		HCC.298T	5197		LUAD.29T	7116
H221	3226		HCC.300T	5111		LUAD.30T	7887
H222	3383		HCC.304T	5896		LUAD.31T	6886
H223	3102		HCC.308T	4898		LUAD.32T	7965
H224	3236		HCC.311T	5924		LUAD.33T	8249
H225	3586		HCC.314T	5639		LUAD.34T	7496
H226	3540		HCC.322T	5726		LUAD.35T	7215
H227	2689		HCC.324T	6025		LUAD.36T	7056
H228	3472		HCC.330T	6414		LUAD.37T	6878
H229	3576		HCC.334T	5574		LUAD.38T	7456
H23	3486		HCC.336T	6330		LUAD.39T	8125
H230	3804		HCC.337T	5732		LUAD.40T	7242
H231	3690		HCC.338T	6054		LUAD.41T	7040
H232	3737		HCC.340T	5532		LUAD.42T	7977
H233	3681		HCC.342T	6135		LUAD.43T	8136
H234	3423		HCC.344T	5707		LUAD.44T	7228
H235	3543		HCC.350T	5475		LUAD.45T	6955
H236	3553		HCC.355T	5693		LUAD.46T	7762
H237	3343		HCC.356T	5847		LUAD.47T	6842
H238	3467		HCC.360T	5615		LUAD.48T	7566
H239	3549		HCC.362T	6564		LUAD.49T	7699
H24	3515		HCC.366T	6447		LUAD.50T	7838
H240	3373		HCC.413T	6125		LUAD.51T	7247
H241	3501		HCC.416T	6303		LUAD.52T	7928
H242	3383		HCC.417T	6821		LUAD.53T	7091
H243	3440		HCC.418T	6584		LUAD.54T	7022
H244	3711		HCC.419T	6490		LUAD.55T	6787
H245	3527		HCC.420T	6578		LUAD.56T	7244
H246	3687		HCC.421T	6169		LUAD.57T	6959
H247	3791		HCC.422T	6425		LUAD.58T	7036
H248	3561		HCC.423T	6130		LUAD.59T	6987
H249	2920		HCC.424T	6671		LUAD.60T	7124
H25	3385		HCC.426T	6201		LUAD.61T	7457
H250	3652		HCC.427T	5318		LUAD.62T	7082
H251	3548		HCC.428T	5940		LUAD.63T	7791
H252	3360		HCC.429T	6725		LUAD.64T	7759
H253	3567		HCC.102T	5324		LUAD.65T	7344
H254	3560		HCC.L04T	5283		LUAD.66T	7775
H255	3339		HCC.H06T	6403		LUAD.67T	8168
H256	3390		HCC.L07T	6771		LUAD.68T	7799
H257	3438		HCC.H01T	5533		LUAD.69T	7142
H258	3535		HCC.L08T	5757		LUAD.70T	7264
H259	3616		HCC.H04T	6380		LUAD.71T	7299
H26	3386		HCC.H02T	5845		LUAD.72T	6778
H260	3536		HCC.L02T	5959		LUAD.73T	7599
H261	3563		HCC.H08T	5941		LUAD.74T	7612
H262	3373		HCC.H12T	6031		LUAD.75T	7096
H263	3625		HCC.H03T	5690		LUAD.76T	8080
H264	3444		HCC.H10T	6413		LUAD.77T	7348
H265	3260		HCC.H11T	5776		LUAD.78T	6985
H266	3551		HCC.H14T	5522		LUAD.79T	7149
H267	3360		HCC.H15T	5591		LUAD.80T	7097
H268	3519		HCC.H16T	6379		LUAD.81T	7412
H269	3415		HCC.H17T	6556		LUAD.82T	7026
H27	3473		HCC.H18T	5718		LUAD.83T	7413
H270	3493		HCC.H19T	5759		LUAD.84T	6490
H271	3414		HCC.H20T	6259		LUAD.85T	7109
H272	3546		HCC.H23T	6239		LUAD.86T	7179
H273	3226		HCC.H24T	5809		LUAD.87T	6610
H274	3394		HCC.L01T	5869		LUAD.88T	6677
H275	3532		HCC.L03T	6192		LUAD.89T	7896
H276	3554		HCC.L06T	5502		LUAD.90T	6853
H277	3354		HCC.L09T	6711		LUAD.91T	6366
H278	3528		HCC.L11T	6485		LUAD.92T	6406
H279	3576		HCC.L12T	5854		LUAD.93T	7709
H28	3594		HCC.L14T	5155		LUAD.94T	7429
H280	3550		HCC.L15T	4810		LUAD.95T	7104
H281	3584		HCC.L18T	5444		LUAD.96T	7677
H282	3271		HCC.L19T	5605		LUAD.97T	7868
H283	3400		HCC.L20T	6376		LUAD.98T	7348
H284	3330		HCC.L21T	6082		LUAD.99T	7546
H285	3727
H286	3472
H287	3213
H288	3664
H289	3455
H29	3534
H290	3569
H291	3654
H292	3503
H293	3604
H294	3594
H295	3343
H296	3509
H297	3574
H298	3607
H299	3704
H3	3180
H30	3320
H300	3384
H301	3437
H302	3365
H303	3304
H304	3456
H305	3347
H306	3241
H307	3624
H308	3219
H31	3492
H32	3522
H33	3384
H34	3547
H35	3497
H36	3524
H37	3554
H38	2863
H39	3655
H4	3864
H40	3676
H41	3669
H42	3651
H43	3488
H44	3424
H45	3475
H46	3640
H47	3575
H48	3489
H49	3545
H5	3440
H50	3598
H51	3579
H52	3275
H53	3235
H54	3323
H55	3250
H56	3268
H57	3262
H58	3385
H59	3423
H6	3527
H60	3346
H61	3417
H62	3378
H63	3281
H64	3322
H65	3547
H66	3832
H67	3836
H68	3236
H69	3340
H7	3659
H70	2984
H71	3339
H72	3398
H73	3353
H74	3235
H75	3367
H76	3229
H77	3415
H78	3254
H79	3058
H8	3486
H80	2425
H81	3372
H82	3591
H83	75
H84	3150
H85	3455
H86	3355
H87	3759
H88	3724
H89	3738
H9	3537
H90	3765
H91	3666
H92	3855
H93	3878
H94	3850
H95	3796
H96	3774
H97	3750
H98	3706
H99	3681

## Sheet: Correlation of HeLa
ID	H1	H10	H100	H101	H102	H103	H104	H105	H106	H107	H108	H109	H11	H110	H111	H112	H113	H114	H115	H116	H117	H118	H119	H12	H120	H121	H122	H123	H124	H125	H126	H127	H128	H129	H13	H130	H131	H132	H133	H134	H135	H136	H137	H138	H139	H14	H140	H141	H142
H1	1	0.587898	0.879174	0.88427	0.584458	0.588041	0.590728	0.596514	0.596495	0.592103	0.864049	0.866707	0.595929	0.868493	0.87209	0.872827	0.860912	0.851053	0.849379	0.86309	0.863275	0.869527	0.873896	0.595469	0.856068	0.852644	0.86348	0.837942	0.857295	0.856574	0.855057	0.861868	0.860257	0.860893	0.733613	0.863705	0.860395	0.862993	0.866016	0.865652	0.860097	0.867624	0.856089	0.865352	0.865633	0.722491	0.857399	0.869663	0.863228
H10	0.587898	1	0.607418	0.602202	0.883138	0.899578	0.900618	0.896085	0.890879	0.895201	0.599423	0.608415	0.903316	0.600019	0.595194	0.599896	0.605576	0.585122	0.587454	0.598278	0.599114	0.594169	0.604832	0.880183	0.589649	0.578295	0.58533	0.573401	0.595104	0.609577	0.59036	0.583709	0.590186	0.594205	0.647008	0.590794	0.601074	0.589972	0.599433	0.59595	0.591167	0.602846	0.592587	0.5957	0.600233	0.648491	0.587008	0.600002	0.602486
H100	0.879174	0.607418	1	0.900597	0.607323	0.616508	0.614461	0.619651	0.622511	0.618791	0.894692	0.89459	0.618636	0.894071	0.888267	0.900237	0.887085	0.875554	0.866787	0.883365	0.892292	0.884591	0.890452	0.613812	0.876558	0.865331	0.87825	0.843851	0.872215	0.879367	0.878249	0.86812	0.872868	0.886947	0.737176	0.890531	0.888278	0.875832	0.880952	0.89291	0.871586	0.885408	0.874419	0.887585	0.886007	0.740332	0.873111	0.890586	0.886796
H101	0.88427	0.602202	0.900597	1	0.602749	0.612906	0.61056	0.618748	0.615291	0.611906	0.883285	0.891422	0.613296	0.88669	0.883776	0.889552	0.876885	0.873277	0.863194	0.8821	0.883869	0.892512	0.891674	0.609	0.877748	0.870127	0.88405	0.855815	0.878643	0.880149	0.877967	0.876379	0.875576	0.881405	0.744154	0.880161	0.878079	0.882749	0.87997	0.887972	0.882635	0.885603	0.877421	0.888338	0.887869	0.740442	0.879518	0.89819	0.879525
H102	0.584458	0.883138	0.607323	0.602749	1	0.880512	0.887489	0.891139	0.887105	0.888952	0.5975	0.609549	0.892552	0.597199	0.595334	0.597188	0.601076	0.587731	0.583287	0.582698	0.588571	0.588005	0.598608	0.87932	0.577799	0.574512	0.574105	0.559569	0.584401	0.599997	0.584192	0.580931	0.584807	0.591316	0.653501	0.585782	0.595552	0.582788	0.593965	0.588737	0.583705	0.590679	0.584423	0.584209	0.594305	0.650194	0.582613	0.600696	0.593437
H103	0.588041	0.899578	0.616508	0.612906	0.880512	1	0.904607	0.897018	0.890302	0.897962	0.604363	0.612113	0.902587	0.61086	0.605363	0.60206	0.606986	0.597805	0.596511	0.600215	0.601527	0.599479	0.61064	0.882687	0.594591	0.583122	0.591524	0.570133	0.588953	0.609212	0.596435	0.591601	0.591896	0.598363	0.654347	0.592887	0.604736	0.59596	0.605827	0.598796	0.593358	0.60411	0.595412	0.597541	0.605391	0.658754	0.590124	0.611907	0.604844
H104	0.590728	0.900618	0.614461	0.61056	0.887489	0.904607	1	0.895522	0.896864	0.892244	0.607971	0.617155	0.902799	0.609282	0.608343	0.606118	0.609645	0.596245	0.591898	0.598424	0.605433	0.603047	0.605308	0.883827	0.589284	0.583753	0.584929	0.573584	0.594239	0.599845	0.598385	0.588596	0.589697	0.599966	0.647504	0.596605	0.603029	0.591519	0.60407	0.597409	0.593437	0.602375	0.594074	0.594981	0.601054	0.656465	0.593195	0.609186	0.604054
H105	0.596514	0.896085	0.619651	0.618748	0.891139	0.897018	0.895522	1	0.92075	0.912097	0.608925	0.614727	0.897519	0.611955	0.606845	0.608458	0.615245	0.602214	0.598879	0.60449	0.608168	0.609044	0.612156	0.887319	0.599962	0.590989	0.598186	0.583523	0.605502	0.617619	0.605877	0.59834	0.601458	0.609143	0.661772	0.604224	0.607752	0.605925	0.611594	0.603501	0.606443	0.609673	0.605843	0.606212	0.607179	0.666612	0.599477	0.610625	0.610072
H106	0.596495	0.890879	0.622511	0.615291	0.887105	0.890302	0.896864	0.92075	1	0.916572	0.611048	0.612669	0.90081	0.609495	0.605719	0.606948	0.610784	0.604136	0.600332	0.6037	0.608972	0.610368	0.614039	0.887465	0.596631	0.590362	0.596243	0.583038	0.598468	0.614821	0.603125	0.598588	0.601335	0.609395	0.662807	0.600034	0.613434	0.603832	0.606805	0.603931	0.607123	0.60961	0.601945	0.604215	0.608418	0.66935	0.597727	0.609811	0.611066
H107	0.592103	0.895201	0.618791	0.611906	0.888952	0.897962	0.892244	0.912097	0.916572	1	0.605562	0.609609	0.900804	0.607781	0.609157	0.608344	0.608541	0.599112	0.595266	0.599735	0.605807	0.604114	0.605249	0.890166	0.5932	0.587078	0.593919	0.57725	0.598435	0.612391	0.599748	0.599349	0.598007	0.60354	0.657653	0.600614	0.608563	0.603039	0.60691	0.600684	0.601089	0.600246	0.60428	0.598736	0.606645	0.659363	0.598745	0.610506	0.613298
H108	0.864049	0.599423	0.894692	0.883285	0.5975	0.604363	0.607971	0.608925	0.611048	0.605562	1	0.917227	0.610665	0.915925	0.907845	0.908985	0.904813	0.880905	0.873371	0.885684	0.886944	0.872783	0.891203	0.608185	0.881187	0.860228	0.876225	0.842422	0.866881	0.871815	0.871246	0.864702	0.865336	0.878742	0.726687	0.880479	0.882142	0.874597	0.877764	0.882874	0.870996	0.887298	0.871363	0.87715	0.881728	0.727729	0.869894	0.892458	0.879228
H109	0.866707	0.608415	0.89459	0.891422	0.609549	0.612113	0.617155	0.614727	0.612669	0.609609	0.917227	1	0.6182	0.919436	0.908801	0.905537	0.900281	0.878413	0.872087	0.886173	0.889713	0.877763	0.89647	0.614384	0.879677	0.860267	0.877981	0.841181	0.865481	0.875581	0.876714	0.864963	0.864779	0.876844	0.732277	0.878665	0.877166	0.875048	0.882674	0.887879	0.866877	0.889192	0.871848	0.878004	0.882399	0.735592	0.871976	0.893145	0.879695
H11	0.595929	0.903316	0.618636	0.613296	0.892552	0.902587	0.902799	0.897519	0.90081	0.900804	0.610665	0.6182	1	0.610883	0.607838	0.607312	0.610284	0.599662	0.597708	0.601612	0.60423	0.603775	0.611114	0.89166	0.594464	0.589454	0.59238	0.577064	0.59516	0.611298	0.597056	0.594648	0.596102	0.605923	0.651401	0.597445	0.611246	0.599681	0.609859	0.600951	0.596559	0.603866	0.596337	0.598486	0.603409	0.65679	0.593137	0.61343	0.611488
H110	0.868493	0.600019	0.894071	0.88669	0.597199	0.61086	0.609282	0.611955	0.609495	0.607781	0.915925	0.919436	0.610883	1	0.909848	0.902127	0.898774	0.878552	0.875519	0.890366	0.888157	0.880016	0.898991	0.608639	0.881418	0.862205	0.879878	0.846491	0.872581	0.874044	0.879898	0.871764	0.86526	0.881191	0.730361	0.88257	0.879891	0.884076	0.887573	0.887768	0.867758	0.893617	0.877125	0.88555	0.881613	0.737827	0.875171	0.892211	0.884324
H111	0.87209	0.595194	0.888267	0.883776	0.595334	0.605363	0.608343	0.606845	0.605719	0.609157	0.907845	0.908801	0.607838	0.909848	1	0.904385	0.895142	0.870655	0.876094	0.885118	0.880129	0.876791	0.887003	0.605854	0.87731	0.855126	0.871748	0.836296	0.869377	0.869914	0.870793	0.86375	0.867445	0.873446	0.72304	0.8782	0.881168	0.874136	0.88303	0.879458	0.868535	0.880982	0.872789	0.878479	0.882801	0.727634	0.870479	0.891985	0.873614
H112	0.872827	0.599896	0.900237	0.889552	0.597188	0.60206	0.606118	0.608458	0.606948	0.608344	0.908985	0.905537	0.607312	0.902127	0.904385	1	0.906415	0.876674	0.868472	0.893171	0.893811	0.87882	0.892008	0.608194	0.881069	0.860173	0.879003	0.850097	0.877752	0.880434	0.880736	0.875122	0.874609	0.87917	0.730088	0.886642	0.880746	0.877886	0.8835	0.892178	0.8749	0.884366	0.879025	0.884481	0.884946	0.734536	0.870613	0.890094	0.889471
H113	0.860912	0.605576	0.887085	0.876885	0.601076	0.606986	0.609645	0.615245	0.610784	0.608541	0.904813	0.900281	0.610284	0.898774	0.895142	0.906415	1	0.876967	0.870634	0.87901	0.88244	0.878115	0.879177	0.60958	0.872277	0.854319	0.874914	0.844358	0.870323	0.872942	0.872247	0.865239	0.867021	0.871566	0.724126	0.874606	0.875165	0.87819	0.878781	0.882295	0.869653	0.8798	0.876698	0.883742	0.877667	0.727341	0.865815	0.886612	0.878896
H114	0.851053	0.585122	0.875554	0.873277	0.587731	0.597805	0.596245	0.602214	0.604136	0.599112	0.880905	0.878413	0.599662	0.878552	0.870655	0.876674	0.876967	1	0.889412	0.86081	0.859924	0.86388	0.862399	0.595351	0.850658	0.83832	0.847488	0.831368	0.846158	0.847288	0.855005	0.841552	0.83981	0.859219	0.722975	0.858149	0.857248	0.858393	0.860468	0.86136	0.853658	0.867053	0.849304	0.862868	0.85745	0.728136	0.851211	0.858606	0.86047
H115	0.849379	0.587454	0.866787	0.863194	0.583287	0.596511	0.591898	0.598879	0.600332	0.595266	0.873371	0.872087	0.597708	0.875519	0.876094	0.868472	0.870634	0.889412	1	0.858559	0.85935	0.855296	0.865748	0.596308	0.854796	0.836241	0.852271	0.827884	0.846824	0.848492	0.84339	0.844941	0.840801	0.855668	0.721482	0.852111	0.854346	0.853582	0.866196	0.857774	0.850181	0.867133	0.848972	0.862598	0.854778	0.726548	0.841087	0.863759	0.858204
H116	0.86309	0.598278	0.883365	0.8821	0.582698	0.600215	0.598424	0.60449	0.6037	0.599735	0.885684	0.886173	0.601612	0.890366	0.885118	0.893171	0.87901	0.86081	0.858559	1	0.901167	0.880007	0.888283	0.599865	0.885086	0.858063	0.873343	0.845972	0.877244	0.882939	0.877341	0.871209	0.872857	0.885273	0.726144	0.889035	0.88783	0.879643	0.883093	0.890281	0.877387	0.87963	0.879999	0.89045	0.883612	0.735167	0.871429	0.875984	0.885164
H117	0.863275	0.599114	0.892292	0.883869	0.588571	0.601527	0.605433	0.608168	0.608972	0.605807	0.886944	0.889713	0.60423	0.888157	0.880129	0.893811	0.88244	0.859924	0.85935	0.901167	1	0.880762	0.893552	0.600578	0.877515	0.856089	0.871953	0.842759	0.869762	0.870088	0.866421	0.871298	0.865156	0.886256	0.731951	0.891305	0.892909	0.877754	0.890026	0.891054	0.874922	0.882189	0.879765	0.892215	0.887548	0.739385	0.87053	0.886432	0.885095
H118	0.869527	0.594169	0.884591	0.892512	0.588005	0.599479	0.603047	0.609044	0.610368	0.604114	0.872783	0.877763	0.603775	0.880016	0.876791	0.87882	0.878115	0.86388	0.855296	0.880007	0.880762	1	0.880885	0.603594	0.871125	0.874865	0.88648	0.852135	0.873145	0.875678	0.882854	0.872324	0.859787	0.878497	0.733062	0.880925	0.871036	0.878226	0.874928	0.873729	0.869555	0.879918	0.875034	0.881728	0.880532	0.734678	0.870386	0.881825	0.877118
H119	0.873896	0.604832	0.890452	0.891674	0.598608	0.61064	0.605308	0.612156	0.614039	0.605249	0.891203	0.89647	0.611114	0.898991	0.887003	0.892008	0.879177	0.862399	0.865748	0.888283	0.893552	0.880885	1	0.607569	0.895027	0.861027	0.88181	0.85976	0.877211	0.883879	0.876436	0.8745	0.868287	0.880368	0.727234	0.882414	0.877944	0.879654	0.885166	0.889809	0.880342	0.89524	0.877351	0.882738	0.887932	0.730031	0.875457	0.898154	0.877853
H12	0.595469	0.880183	0.613812	0.609	0.87932	0.882687	0.883827	0.887319	0.887465	0.890166	0.608185	0.614384	0.89166	0.608639	0.605854	0.608194	0.60958	0.595351	0.596308	0.599865	0.600578	0.603594	0.607569	1	0.591086	0.589647	0.592299	0.571743	0.597655	0.611464	0.602249	0.592107	0.59522	0.606638	0.661768	0.597295	0.60748	0.59841	0.607997	0.60206	0.601814	0.60458	0.59996	0.599355	0.602357	0.667404	0.593527	0.61159	0.609842
H120	0.856068	0.589649	0.876558	0.877748	0.577799	0.594591	0.589284	0.599962	0.596631	0.5932	0.881187	0.879677	0.594464	0.881418	0.87731	0.881069	0.872277	0.850658	0.854796	0.885086	0.877515	0.871125	0.895027	0.591086	1	0.852694	0.867034	0.845872	0.865208	0.871303	0.866923	0.867301	0.869295	0.871365	0.718079	0.879942	0.870166	0.872661	0.875106	0.8759	0.873187	0.880649	0.872002	0.873791	0.883212	0.72372	0.866784	0.881024	0.868641
H121	0.852644	0.578295	0.865331	0.870127	0.574512	0.583122	0.583753	0.590989	0.590362	0.587078	0.860228	0.860267	0.589454	0.862205	0.855126	0.860173	0.854319	0.83832	0.836241	0.858063	0.856089	0.874865	0.861027	0.589647	0.852694	1	0.870191	0.831373	0.864266	0.854545	0.876097	0.858786	0.850267	0.855401	0.713559	0.858098	0.856155	0.846958	0.857748	0.857031	0.849998	0.855136	0.858697	0.855728	0.861757	0.716486	0.861875	0.865776	0.866906
H122	0.86348	0.58533	0.87825	0.88405	0.574105	0.591524	0.584929	0.598186	0.596243	0.593919	0.876225	0.877981	0.59238	0.879878	0.871748	0.879003	0.874914	0.847488	0.852271	0.873343	0.871953	0.88648	0.88181	0.592299	0.867034	0.870191	1	0.847502	0.883066	0.88188	0.89674	0.870538	0.867236	0.871661	0.727598	0.872935	0.86883	0.873262	0.870249	0.868222	0.872982	0.879811	0.875961	0.873755	0.878305	0.727708	0.879128	0.884502	0.883278
H123	0.837942	0.573401	0.843851	0.855815	0.559569	0.570133	0.573584	0.583523	0.583038	0.57725	0.842422	0.841181	0.577064	0.846491	0.836296	0.850097	0.844358	0.831368	0.827884	0.845972	0.842759	0.852135	0.85976	0.571743	0.845872	0.831373	0.847502	1	0.851693	0.854673	0.842244	0.847744	0.838726	0.835672	0.702433	0.844358	0.830328	0.855326	0.842604	0.841063	0.846302	0.847947	0.853673	0.843051	0.850758	0.694022	0.84712	0.851688	0.84151
H124	0.857295	0.595104	0.872215	0.878643	0.584401	0.588953	0.594239	0.605502	0.598468	0.598435	0.866881	0.865481	0.59516	0.872581	0.869377	0.877752	0.870323	0.846158	0.846824	0.877244	0.869762	0.873145	0.877211	0.597655	0.865208	0.864266	0.883066	0.851693	1	0.882201	0.879998	0.870966	0.871554	0.868924	0.719728	0.877229	0.870135	0.868445	0.867312	0.869742	0.872206	0.871688	0.884481	0.874523	0.873559	0.719356	0.882985	0.876469	0.873172
H125	0.856574	0.609577	0.879367	0.880149	0.599997	0.609212	0.599845	0.617619	0.614821	0.612391	0.871815	0.875581	0.611298	0.874044	0.869914	0.880434	0.872942	0.847288	0.848492	0.882939	0.870088	0.875678	0.883879	0.611464	0.871303	0.854545	0.88188	0.854673	0.882201	1	0.877087	0.865047	0.879443	0.865667	0.726131	0.878541	0.866599	0.877191	0.872897	0.877115	0.870927	0.870537	0.883177	0.873666	0.878361	0.726955	0.876696	0.879255	0.874458
H126	0.855057	0.59036	0.878249	0.877967	0.584192	0.596435	0.598385	0.605877	0.603125	0.599748	0.871246	0.876714	0.597056	0.879898	0.870793	0.880736	0.872247	0.855005	0.84339	0.877341	0.866421	0.882854	0.876436	0.602249	0.866923	0.876097	0.89674	0.842244	0.879998	0.877087	1	0.864263	0.867877	0.873026	0.724205	0.87271	0.868529	0.872179	0.86973	0.867819	0.866071	0.874468	0.881612	0.8704	0.880291	0.724619	0.876733	0.87487	0.875187
H127	0.861868	0.583709	0.86812	0.876379	0.580931	0.591601	0.588596	0.59834	0.598588	0.599349	0.864702	0.864963	0.594648	0.871764	0.86375	0.875122	0.865239	0.841552	0.844941	0.871209	0.871298	0.872324	0.8745	0.592107	0.867301	0.858786	0.870538	0.847744	0.870966	0.865047	0.864263	1	0.862583	0.867992	0.720893	0.869993	0.864026	0.866532	0.865893	0.863754	0.863915	0.865916	0.868079	0.866716	0.867888	0.722515	0.865002	0.872787	0.87493
H128	0.860257	0.590186	0.872868	0.875576	0.584807	0.591896	0.589697	0.601458	0.601335	0.598007	0.865336	0.864779	0.596102	0.86526	0.867445	0.874609	0.867021	0.83981	0.840801	0.872857	0.865156	0.859787	0.868287	0.59522	0.869295	0.850267	0.867236	0.838726	0.871554	0.879443	0.867877	0.862583	1	0.867623	0.725057	0.875022	0.866877	0.866666	0.861506	0.868723	0.865137	0.865162	0.868656	0.867655	0.879688	0.722341	0.867217	0.880638	0.87153
H129	0.860893	0.594205	0.886947	0.881405	0.591316	0.598363	0.599966	0.609143	0.609395	0.60354	0.878742	0.876844	0.605923	0.881191	0.873446	0.87917	0.871566	0.859219	0.855668	0.885273	0.886256	0.878497	0.880368	0.606638	0.871365	0.855401	0.871661	0.835672	0.868924	0.865667	0.873026	0.867992	0.867623	1	0.729932	0.891608	0.903894	0.869504	0.891052	0.883247	0.873042	0.881369	0.868699	0.887468	0.879879	0.728937	0.868861	0.882847	0.887637
H13	0.733613	0.647008	0.737176	0.744154	0.653501	0.654347	0.647504	0.661772	0.662807	0.657653	0.726687	0.732277	0.651401	0.730361	0.72304	0.730088	0.724126	0.722975	0.721482	0.726144	0.731951	0.733062	0.727234	0.661768	0.718079	0.713559	0.727598	0.702433	0.719728	0.726131	0.724205	0.720893	0.725057	0.729932	1	0.725944	0.734761	0.717964	0.73112	0.728342	0.727518	0.724964	0.722017	0.735107	0.73476	0.837941	0.719872	0.723562	0.733796
H130	0.863705	0.590794	0.890531	0.880161	0.585782	0.592887	0.596605	0.604224	0.600034	0.600614	0.880479	0.878665	0.597445	0.88257	0.8782	0.886642	0.874606	0.858149	0.852111	0.889035	0.891305	0.880925	0.882414	0.597295	0.879942	0.858098	0.872935	0.844358	0.877229	0.878541	0.87271	0.869993	0.875022	0.891608	0.725944	1	0.888826	0.87674	0.886878	0.888247	0.871626	0.873953	0.880856	0.888099	0.885673	0.727429	0.877843	0.879215	0.886518
H131	0.860395	0.601074	0.888278	0.878079	0.595552	0.604736	0.603029	0.607752	0.613434	0.608563	0.882142	0.877166	0.611246	0.879891	0.881168	0.880746	0.875165	0.857248	0.854346	0.88783	0.892909	0.871036	0.877944	0.60748	0.870166	0.856155	0.86883	0.830328	0.870135	0.866599	0.868529	0.864026	0.866877	0.903894	0.734761	0.888826	1	0.870111	0.889429	0.885458	0.869965	0.871345	0.867194	0.892598	0.884333	0.735115	0.864958	0.878668	0.8855
H132	0.862993	0.589972	0.875832	0.882749	0.582788	0.59596	0.591519	0.605925	0.603832	0.603039	0.874597	0.875048	0.599681	0.884076	0.874136	0.877886	0.87819	0.858393	0.853582	0.879643	0.877754	0.878226	0.879654	0.59841	0.872661	0.846958	0.873262	0.855326	0.868445	0.877191	0.872179	0.866532	0.866666	0.869504	0.717964	0.87674	0.870111	1	0.87365	0.872059	0.882372	0.879118	0.87871	0.879977	0.883365	0.716623	0.874759	0.884713	0.871869
H133	0.866016	0.599433	0.880952	0.87997	0.593965	0.605827	0.60407	0.611594	0.606805	0.60691	0.877764	0.882674	0.609859	0.887573	0.88303	0.8835	0.878781	0.860468	0.866196	0.883093	0.890026	0.874928	0.885166	0.607997	0.875106	0.857748	0.870249	0.842604	0.867312	0.872897	0.86973	0.865893	0.861506	0.891052	0.73112	0.886878	0.889429	0.87365	1	0.892416	0.870161	0.875011	0.883139	0.895343	0.875355	0.729429	0.864341	0.885652	0.890851
H134	0.865652	0.59595	0.89291	0.887972	0.588737	0.598796	0.597409	0.603501	0.603931	0.600684	0.882874	0.887879	0.600951	0.887768	0.879458	0.892178	0.882295	0.86136	0.857774	0.890281	0.891054	0.873729	0.889809	0.60206	0.8759	0.857031	0.868222	0.841063	0.869742	0.877115	0.867819	0.863754	0.868723	0.883247	0.728342	0.888247	0.885458	0.872059	0.892416	1	0.868724	0.878551	0.871931	0.900477	0.876274	0.731549	0.863013	0.881667	0.891438
H135	0.860097	0.591167	0.871586	0.882635	0.583705	0.593358	0.593437	0.606443	0.607123	0.601089	0.870996	0.866877	0.596559	0.867758	0.868535	0.8749	0.869653	0.853658	0.850181	0.877387	0.874922	0.869555	0.880342	0.601814	0.873187	0.849998	0.872982	0.846302	0.872206	0.870927	0.866071	0.863915	0.865137	0.873042	0.727518	0.871626	0.869965	0.882372	0.870161	0.868724	1	0.874999	0.875932	0.878796	0.887273	0.718262	0.86755	0.879204	0.864815
H136	0.867624	0.602846	0.885408	0.885603	0.590679	0.60411	0.602375	0.609673	0.60961	0.600246	0.887298	0.889192	0.603866	0.893617	0.880982	0.884366	0.8798	0.867053	0.867133	0.87963	0.882189	0.879918	0.89524	0.60458	0.880649	0.855136	0.879811	0.847947	0.871688	0.870537	0.874468	0.865916	0.865162	0.881369	0.724964	0.873953	0.871345	0.879118	0.875011	0.878551	0.874999	1	0.878845	0.879558	0.880873	0.733339	0.871258	0.898329	0.879456
H137	0.856089	0.592587	0.874419	0.877421	0.584423	0.595412	0.594074	0.605843	0.601945	0.60428	0.871363	0.871848	0.596337	0.877125	0.872789	0.879025	0.876698	0.849304	0.848972	0.879999	0.879765	0.875034	0.877351	0.59996	0.872002	0.858697	0.875961	0.853673	0.884481	0.883177	0.881612	0.868079	0.868656	0.868699	0.722017	0.880856	0.867194	0.87871	0.883139	0.871931	0.875932	0.878845	1	0.877094	0.891616	0.718915	0.88572	0.887389	0.880087
H138	0.865352	0.5957	0.887585	0.888338	0.584209	0.597541	0.594981	0.606212	0.604215	0.598736	0.87715	0.878004	0.598486	0.88555	0.878479	0.884481	0.883742	0.862868	0.862598	0.89045	0.892215	0.881728	0.882738	0.599355	0.873791	0.855728	0.873755	0.843051	0.874523	0.873666	0.8704	0.866716	0.867655	0.887468	0.735107	0.888099	0.892598	0.879977	0.895343	0.900477	0.878796	0.879558	0.877094	1	0.879959	0.730064	0.868401	0.879303	0.888459
H139	0.865633	0.600233	0.886007	0.887869	0.594305	0.605391	0.601054	0.607179	0.608418	0.606645	0.881728	0.882399	0.603409	0.881613	0.882801	0.884946	0.877667	0.85745	0.854778	0.883612	0.887548	0.880532	0.887932	0.602357	0.883212	0.861757	0.878305	0.850758	0.873559	0.878361	0.880291	0.867888	0.879688	0.879879	0.73476	0.885673	0.884333	0.883365	0.875355	0.876274	0.887273	0.880873	0.891616	0.879959	1	0.730654	0.878637	0.902464	0.877402
H14	0.722491	0.648491	0.740332	0.740442	0.650194	0.658754	0.656465	0.666612	0.66935	0.659363	0.727729	0.735592	0.65679	0.737827	0.727634	0.734536	0.727341	0.728136	0.726548	0.735167	0.739385	0.734678	0.730031	0.667404	0.72372	0.716486	0.727708	0.694022	0.719356	0.726955	0.724619	0.722515	0.722341	0.728937	0.837941	0.727429	0.735115	0.716623	0.729429	0.731549	0.718262	0.733339	0.718915	0.730064	0.730654	1	0.712355	0.725695	0.731227
H140	0.857399	0.587008	0.873111	0.879518	0.582613	0.590124	0.593195	0.599477	0.597727	0.598745	0.869894	0.871976	0.593137	0.875171	0.870479	0.870613	0.865815	0.851211	0.841087	0.871429	0.87053	0.870386	0.875457	0.593527	0.866784	0.861875	0.879128	0.84712	0.882985	0.876696	0.876733	0.865002	0.867217	0.868861	0.719872	0.877843	0.864958	0.874759	0.864341	0.863013	0.86755	0.871258	0.88572	0.868401	0.878637	0.712355	1	0.87441	0.868062
H141	0.869663	0.600002	0.890586	0.89819	0.600696	0.611907	0.609186	0.610625	0.609811	0.610506	0.892458	0.893145	0.61343	0.892211	0.891985	0.890094	0.886612	0.858606	0.863759	0.875984	0.886432	0.881825	0.898154	0.61159	0.881024	0.865776	0.884502	0.851688	0.876469	0.879255	0.87487	0.872787	0.880638	0.882847	0.723562	0.879215	0.878668	0.884713	0.885652	0.881667	0.879204	0.898329	0.887389	0.879303	0.902464	0.725695	0.87441	1	0.883107
H142	0.863228	0.602486	0.886796	0.879525	0.593437	0.604844	0.604054	0.610072	0.611066	0.613298	0.879228	0.879695	0.611488	0.884324	0.873614	0.889471	0.878896	0.86047	0.858204	0.885164	0.885095	0.877118	0.877853	0.609842	0.868641	0.866906	0.883278	0.84151	0.873172	0.874458	0.875187	0.87493	0.87153	0.887637	0.733796	0.886518	0.8855	0.871869	0.890851	0.891438	0.864815	0.879456	0.880087	0.888459	0.877402	0.731227	0.868062	0.883107	1
H143	0.867403	0.588063	0.884469	0.886592	0.587009	0.59111	0.589441	0.597923	0.599443	0.600776	0.872887	0.873013	0.598688	0.870371	0.878219	0.881692	0.873604	0.854381	0.850277	0.876349	0.873497	0.879981	0.878388	0.595746	0.863261	0.867213	0.879291	0.853481	0.884984	0.884141	0.87678	0.875729	0.879804	0.873391	0.728768	0.881843	0.870678	0.876097	0.873588	0.871972	0.8703	0.877339	0.893595	0.87208	0.890311	0.724034	0.896941	0.884327	0.874443
H144	0.85998	0.590069	0.878282	0.882776	0.582117	0.593134	0.592694	0.602107	0.600406	0.595802	0.873614	0.87365	0.597397	0.872048	0.867685	0.873613	0.864793	0.850553	0.847183	0.876094	0.874201	0.879412	0.883015	0.59081	0.869706	0.864407	0.887803	0.851901	0.881143	0.885412	0.881332	0.867465	0.868418	0.866922	0.721697	0.878535	0.868908	0.874347	0.86843	0.869776	0.872754	0.872794	0.884122	0.868465	0.882866	0.718541	0.885266	0.878315	0.873399
H145	0.869838	0.597296	0.891477	0.890592	0.590625	0.604525	0.60136	0.606749	0.613541	0.605195	0.884523	0.878972	0.607359	0.88821	0.880511	0.883095	0.879294	0.860619	0.857627	0.882396	0.881161	0.885566	0.886518	0.610834	0.878796	0.872997	0.894378	0.851651	0.886302	0.879689	0.890928	0.871632	0.87254	0.883129	0.727111	0.883627	0.880662	0.879931	0.88253	0.875229	0.878094	0.885945	0.890942	0.886317	0.887704	0.723281	0.89001	0.885414	0.885609
H146	0.870322	0.601995	0.88647	0.893943	0.603616	0.609038	0.607924	0.618832	0.615278	0.617854	0.883701	0.883976	0.619477	0.879623	0.877844	0.881995	0.87933	0.862869	0.860402	0.875704	0.877402	0.883758	0.884749	0.611976	0.875722	0.875028	0.884005	0.853637	0.881265	0.88371	0.879028	0.875913	0.87098	0.878798	0.736677	0.884661	0.881182	0.874272	0.876133	0.88051	0.87538	0.874096	0.874184	0.874539	0.879113	0.733108	0.876327	0.885752	0.878974
H147	0.864868	0.595298	0.888626	0.88321	0.591027	0.604872	0.60111	0.608928	0.611035	0.607399	0.874848	0.877106	0.604349	0.877281	0.869901	0.876419	0.866641	0.871939	0.862743	0.87573	0.87859	0.873994	0.881373	0.606676	0.862549	0.849831	0.865949	0.829403	0.867408	0.873323	0.865515	0.86294	0.865847	0.872041	0.728572	0.874482	0.87473	0.864352	0.873599	0.874507	0.865095	0.875054	0.86835	0.874317	0.871834	0.732389	0.861912	0.884022	0.872529
H148	0.867036	0.594178	0.884521	0.889687	0.590539	0.601545	0.598575	0.608517	0.609623	0.603372	0.880044	0.880783	0.603519	0.877551	0.871226	0.880462	0.874364	0.85957	0.859247	0.876944	0.86853	0.879973	0.882194	0.602022	0.872453	0.860057	0.879003	0.843749	0.871519	0.87314	0.877827	0.869216	0.865665	0.870948	0.731296	0.870664	0.870723	0.869507	0.869514	0.874584	0.868853	0.87322	0.872363	0.872974	0.875617	0.721951	0.870923	0.878137	0.86879
H149	0.843274	0.579792	0.860305	0.865487	0.581153	0.589519	0.592359	0.594862	0.591958	0.58867	0.858247	0.869812	0.593065	0.869514	0.860154	0.857545	0.859114	0.840411	0.847342	0.857495	0.852157	0.86171	0.862163	0.590972	0.84593	0.848133	0.85617	0.82146	0.848413	0.851769	0.856999	0.850191	0.842057	0.856167	0.709093	0.85604	0.85359	0.84304	0.856058	0.858429	0.83913	0.856297	0.842216	0.855464	0.849645	0.715708	0.844641	0.860301	0.851256
H15	0.724515	0.648325	0.734098	0.739303	0.650506	0.652659	0.654982	0.662673	0.663422	0.652766	0.725592	0.733154	0.657026	0.732271	0.721586	0.728018	0.722924	0.725367	0.720935	0.728376	0.729507	0.724033	0.728414	0.659033	0.715463	0.711542	0.723828	0.691607	0.714423	0.720022	0.720463	0.717876	0.718069	0.720057	0.828032	0.720281	0.730084	0.71156	0.721005	0.725548	0.718635	0.728887	0.715974	0.729446	0.723855	0.882557	0.712131	0.721089	0.726608
H150	0.874443	0.604673	0.899506	0.892305	0.601583	0.610641	0.610419	0.617008	0.617166	0.611659	0.89549	0.886538	0.616184	0.888647	0.887024	0.893149	0.887679	0.869294	0.868423	0.885229	0.892095	0.881191	0.890434	0.609202	0.879154	0.860373	0.875114	0.846122	0.87111	0.87064	0.868934	0.871053	0.869523	0.880672	0.734048	0.882036	0.885531	0.880391	0.882874	0.885104	0.874432	0.888603	0.874883	0.88693	0.883357	0.738448	0.873791	0.890237	0.884179
H151	0.872269	0.607915	0.900127	0.891906	0.604799	0.611711	0.613213	0.619218	0.620627	0.615033	0.890029	0.892075	0.620927	0.894186	0.888088	0.889278	0.887837	0.871333	0.865778	0.884067	0.889002	0.885281	0.893958	0.61507	0.883459	0.866318	0.878557	0.845343	0.875652	0.877203	0.881293	0.871054	0.877161	0.887945	0.742357	0.882177	0.89102	0.883211	0.885934	0.887126	0.87956	0.890754	0.880908	0.888062	0.890372	0.743411	0.877853	0.890482	0.890805
H152	0.86576	0.601172	0.887317	0.886881	0.599902	0.609452	0.605499	0.615316	0.610731	0.612225	0.878522	0.875379	0.61123	0.872942	0.875818	0.878754	0.872217	0.857691	0.854202	0.881213	0.87274	0.878671	0.883487	0.602625	0.872446	0.85651	0.876873	0.843729	0.875033	0.87957	0.872623	0.87165	0.869701	0.872315	0.728277	0.875315	0.87565	0.877711	0.86688	0.871257	0.874496	0.876825	0.873504	0.869382	0.878214	0.727011	0.873523	0.884203	0.87425
H153	0.859987	0.59695	0.881927	0.876545	0.596186	0.603632	0.607626	0.611131	0.608613	0.608951	0.881354	0.881245	0.607872	0.884165	0.884893	0.885775	0.880886	0.874112	0.8687	0.873662	0.885164	0.870037	0.8781	0.605302	0.868188	0.84875	0.865503	0.831837	0.864145	0.855377	0.864279	0.861506	0.856037	0.876618	0.725108	0.87113	0.878961	0.865788	0.870738	0.87346	0.866354	0.877053	0.861515	0.875532	0.869271	0.736128	0.8555	0.871132	0.87306
H154	0.868676	0.608328	0.896358	0.889053	0.602557	0.613388	0.610272	0.619599	0.618809	0.614178	0.88297	0.886823	0.616051	0.885599	0.881876	0.888157	0.874825	0.874385	0.863576	0.879464	0.883332	0.873301	0.88548	0.612207	0.875596	0.850445	0.869612	0.848411	0.866716	0.873298	0.870901	0.862296	0.867541	0.872064	0.743651	0.874452	0.878364	0.874663	0.87487	0.877645	0.877069	0.88628	0.86997	0.873177	0.879465	0.74598	0.865581	0.883036	0.871164
H155	0.880515	0.60393	0.904412	0.903657	0.599963	0.609832	0.606107	0.617361	0.612955	0.612471	0.889448	0.887196	0.614364	0.891541	0.89024	0.890251	0.880801	0.872126	0.869088	0.882624	0.883378	0.880271	0.890751	0.607078	0.877825	0.864946	0.881626	0.846045	0.871186	0.877229	0.873591	0.873415	0.868554	0.883461	0.73663	0.879996	0.882318	0.882727	0.881477	0.889873	0.873372	0.884194	0.881359	0.884771	0.885895	0.738191	0.873129	0.887436	0.883748
H156	0.884253	0.602197	0.900571	0.999995	0.602736	0.612875	0.610537	0.618728	0.61527	0.611896	0.883321	0.891459	0.613275	0.886672	0.883753	0.88956	0.876892	0.873235	0.863198	0.882072	0.883903	0.892428	0.891649	0.608989	0.87771	0.870057	0.884035	0.855845	0.878652	0.880188	0.877988	0.87641	0.875613	0.881388	0.744089	0.880139	0.878067	0.882657	0.879943	0.88797	0.882639	0.885602	0.877412	0.888301	0.887828	0.740378	0.879499	0.898209	0.879559
H157	0.881362	0.599947	0.898203	0.901187	0.595169	0.604678	0.60548	0.611538	0.611186	0.608868	0.887962	0.89273	0.608809	0.887182	0.886659	0.893927	0.88291	0.87229	0.864623	0.877122	0.882897	0.883036	0.889828	0.599547	0.87508	0.863977	0.879827	0.849502	0.870632	0.882314	0.874374	0.869786	0.871042	0.872126	0.737341	0.879953	0.877911	0.877656	0.878984	0.884843	0.875466	0.881953	0.873451	0.880187	0.883757	0.738426	0.87261	0.887115	0.877127
H158	0.878254	0.600635	0.902497	0.893749	0.602142	0.61025	0.606106	0.61293	0.611609	0.6083	0.892893	0.888431	0.609983	0.886945	0.886423	0.890022	0.886497	0.874912	0.86866	0.882037	0.880628	0.879654	0.886444	0.605221	0.872703	0.857376	0.877955	0.844051	0.870144	0.87736	0.874139	0.867403	0.873329	0.877596	0.741052	0.885413	0.878494	0.885905	0.874996	0.883528	0.875719	0.882376	0.874009	0.884315	0.886185	0.7409	0.866029	0.88767	0.878116
H159	0.860437	0.602366	0.897634	0.875939	0.599327	0.61324	0.60632	0.61011	0.610692	0.608032	0.886596	0.887831	0.61165	0.887346	0.885356	0.883178	0.876109	0.867359	0.861122	0.879059	0.88513	0.860446	0.875389	0.603112	0.866222	0.846499	0.864028	0.833112	0.8455	0.863247	0.862528	0.857899	0.863169	0.874672	0.723689	0.874643	0.877985	0.863891	0.872551	0.882832	0.852189	0.874985	0.858958	0.876432	0.877813	0.738097	0.85408	0.877294	0.869559
H16	0.722337	0.647763	0.735897	0.739137	0.647324	0.654409	0.651611	0.667069	0.669183	0.659095	0.730385	0.735619	0.655645	0.738013	0.72622	0.73574	0.729179	0.724488	0.72619	0.733742	0.735225	0.728795	0.733468	0.661723	0.724716	0.717653	0.730474	0.700187	0.720934	0.72545	0.722667	0.720936	0.726281	0.732477	0.821451	0.727319	0.735343	0.713527	0.731327	0.727351	0.723589	0.727431	0.723898	0.732073	0.727873	0.878325	0.717979	0.725557	0.729369
H160	0.863178	0.588357	0.884265	0.879141	0.5871	0.593469	0.594385	0.601411	0.600518	0.595262	0.871917	0.878596	0.597925	0.875086	0.871656	0.881307	0.872421	0.862988	0.855811	0.86505	0.873155	0.867598	0.871885	0.594653	0.861377	0.84552	0.86488	0.839346	0.864593	0.859665	0.862629	0.867484	0.858111	0.866392	0.724897	0.873825	0.870277	0.864743	0.871283	0.874481	0.85846	0.872808	0.864394	0.870447	0.868156	0.731013	0.865129	0.876811	0.86618
H161	0.99996	0.588019	0.879176	0.884319	0.584628	0.588156	0.590874	0.596639	0.59662	0.592246	0.864104	0.866781	0.596093	0.868513	0.872053	0.872885	0.860993	0.851138	0.849452	0.863159	0.863203	0.869566	0.873995	0.595632	0.855975	0.852601	0.863433	0.837985	0.857307	0.856602	0.855013	0.861798	0.860318	0.860885	0.733646	0.863665	0.860324	0.862962	0.866019	0.86558	0.860101	0.867746	0.856159	0.865287	0.865603	0.722501	0.857433	0.869699	0.863199
H162	0.858597	0.587446	0.877847	0.881123	0.589581	0.593189	0.592798	0.602356	0.601249	0.5985	0.867018	0.872174	0.596923	0.868538	0.863616	0.870676	0.863936	0.848839	0.84666	0.864088	0.863742	0.862897	0.874363	0.597954	0.86332	0.846635	0.861817	0.830222	0.861813	0.858631	0.857144	0.857701	0.852673	0.86343	0.724474	0.864166	0.864222	0.858055	0.861588	0.868781	0.8601	0.863487	0.85315	0.865896	0.863204	0.732477	0.848107	0.874218	0.865106
H163	0.875695	0.604798	0.907709	0.891307	0.600982	0.614855	0.612756	0.617823	0.613142	0.611711	0.900928	0.8964	0.614475	0.896129	0.893434	0.894117	0.889153	0.874018	0.864374	0.886126	0.886678	0.874709	0.887078	0.610019	0.877539	0.856817	0.879215	0.845685	0.860778	0.875619	0.867233	0.870581	0.872666	0.880532	0.732008	0.885134	0.881241	0.878001	0.881656	0.890047	0.875209	0.880558	0.87245	0.88575	0.88918	0.74017	0.864536	0.887541	0.877124
H164	0.859022	0.595619	0.889722	0.878494	0.596944	0.609095	0.602798	0.611249	0.613046	0.609973	0.878379	0.881449	0.609304	0.883583	0.873333	0.883263	0.871925	0.867215	0.855861	0.867126	0.871867	0.867818	0.875231	0.605424	0.864077	0.848822	0.865961	0.83507	0.861311	0.862797	0.86613	0.861188	0.853519	0.87499	0.723618	0.870499	0.872216	0.870873	0.867421	0.87108	0.857437	0.876037	0.86767	0.866963	0.873225	0.727606	0.858541	0.877225	0.872602
H165	0.875703	0.604755	0.907718	0.891331	0.600939	0.614812	0.612717	0.617788	0.613111	0.611677	0.900934	0.896408	0.614435	0.896135	0.893442	0.894137	0.889157	0.874021	0.864381	0.886128	0.886688	0.87472	0.887083	0.60998	0.877556	0.856812	0.879218	0.845682	0.860805	0.875642	0.867237	0.870582	0.872668	0.880534	0.731986	0.885136	0.88125	0.878	0.881661	0.890056	0.875211	0.880565	0.872456	0.88576	0.889186	0.740148	0.86454	0.887546	0.877126
H166	0.880699	0.593181	0.884042	0.892416	0.590135	0.596584	0.597212	0.60677	0.603468	0.601667	0.876155	0.877758	0.600729	0.879305	0.874909	0.877424	0.869365	0.85634	0.856233	0.870902	0.866073	0.879919	0.878949	0.60029	0.86248	0.867721	0.886016	0.841417	0.874108	0.868889	0.881312	0.868395	0.867085	0.877179	0.736254	0.867411	0.868255	0.865905	0.863893	0.869985	0.864122	0.880761	0.870583	0.873021	0.883387	0.737863	0.876774	0.88181	0.873406
H167	0.865477	0.595862	0.892488	0.876936	0.59641	0.60786	0.608717	0.611212	0.610362	0.610117	0.877271	0.881876	0.610221	0.879822	0.874083	0.878211	0.872473	0.862668	0.856727	0.871903	0.878155	0.864051	0.876235	0.606526	0.861327	0.841027	0.860395	0.827475	0.851684	0.855836	0.855901	0.857703	0.856302	0.876857	0.726929	0.86673	0.874188	0.868882	0.871419	0.874337	0.859914	0.870879	0.857588	0.87491	0.870973	0.738361	0.853479	0.874041	0.868086
H168	0.865777	0.596447	0.898799	0.887157	0.590455	0.606943	0.606423	0.607658	0.609217	0.604781	0.884171	0.889782	0.608198	0.894106	0.884487	0.891498	0.881472	0.87208	0.866362	0.885494	0.890102	0.876501	0.8885	0.602878	0.873456	0.857385	0.872399	0.842275	0.861599	0.86244	0.871752	0.865942	0.864182	0.882038	0.723608	0.874373	0.881337	0.874527	0.882599	0.884499	0.871195	0.879468	0.864088	0.876862	0.874464	0.733304	0.865694	0.883224	0.87703
H169	0.608156	0.879989	0.614088	0.617078	0.86245	0.877468	0.874669	0.888369	0.88642	0.884353	0.603672	0.61141	0.88042	0.608691	0.60949	0.604461	0.609217	0.600211	0.595134	0.602586	0.601838	0.608319	0.611574	0.873715	0.592326	0.594169	0.60267	0.58023	0.602715	0.61443	0.612021	0.600618	0.599953	0.606475	0.659456	0.597952	0.605934	0.606555	0.607735	0.59555	0.604101	0.611043	0.599451	0.601678	0.606013	0.662896	0.60502	0.612038	0.611281
H17	0.699928	0.588498	0.706508	0.710191	0.585642	0.594083	0.593324	0.60896	0.607976	0.59919	0.693779	0.697466	0.596372	0.698304	0.694266	0.703148	0.688667	0.670788	0.669076	0.698504	0.690326	0.695576	0.695452	0.598211	0.690503	0.682614	0.696598	0.666408	0.698354	0.695154	0.693698	0.682563	0.69288	0.697157	0.821921	0.69213	0.695046	0.676045	0.68811	0.689133	0.688622	0.698056	0.69203	0.690594	0.699872	0.779553	0.69277	0.693962	0.695898
H170	0.599071	0.888649	0.624863	0.614799	0.86946	0.890079	0.884935	0.891562	0.899094	0.895146	0.615328	0.618366	0.899531	0.61701	0.614662	0.611312	0.612791	0.604797	0.603824	0.610887	0.610879	0.612087	0.616161	0.881781	0.597797	0.594328	0.603167	0.585726	0.603165	0.617544	0.60711	0.601315	0.602331	0.608418	0.65681	0.607364	0.615494	0.60765	0.60827	0.604396	0.609521	0.613834	0.601439	0.6042	0.61022	0.664045	0.607561	0.616166	0.614062
H171	0.596826	0.887622	0.617836	0.619494	0.880823	0.883126	0.886316	0.895592	0.898566	0.896589	0.605919	0.616647	0.889955	0.607321	0.606511	0.608119	0.611951	0.601486	0.602721	0.604812	0.60341	0.610096	0.613612	0.889197	0.596356	0.591086	0.59887	0.582695	0.59903	0.614373	0.60377	0.598703	0.596888	0.60442	0.661894	0.59647	0.605256	0.601322	0.604701	0.600507	0.60475	0.610503	0.600516	0.604897	0.607437	0.668204	0.600268	0.611398	0.605429
H172	0.595157	0.880386	0.61688	0.611649	0.869666	0.882782	0.879888	0.894655	0.892548	0.891819	0.602588	0.607507	0.885111	0.60732	0.604022	0.603009	0.606088	0.598559	0.598204	0.598515	0.60346	0.60722	0.611362	0.875249	0.591288	0.589922	0.598588	0.584525	0.598159	0.613322	0.599471	0.60171	0.593639	0.603448	0.655697	0.595625	0.601689	0.599604	0.603756	0.596261	0.601818	0.604894	0.598116	0.598812	0.602908	0.663422	0.599566	0.609375	0.611358
H173	0.588614	0.880452	0.606673	0.60411	0.859864	0.87996	0.877883	0.883173	0.885323	0.880558	0.599178	0.609605	0.877591	0.600124	0.598941	0.59712	0.60345	0.589852	0.586479	0.595392	0.59356	0.594818	0.605588	0.872959	0.584166	0.58096	0.591687	0.573298	0.592456	0.60323	0.591294	0.585674	0.590141	0.594447	0.65127	0.590405	0.59767	0.589872	0.598145	0.587317	0.595426	0.600809	0.589305	0.59238	0.598976	0.649974	0.591866	0.598196	0.600506
H174	0.877741	0.598918	0.894845	0.887687	0.594746	0.606152	0.604534	0.610372	0.610792	0.611075	0.878257	0.878191	0.610307	0.881072	0.871499	0.888743	0.876486	0.860605	0.861445	0.871111	0.877647	0.870025	0.881258	0.609285	0.866118	0.853652	0.880801	0.844521	0.868642	0.870174	0.872228	0.870719	0.86536	0.871392	0.730083	0.872249	0.868164	0.877936	0.87262	0.874431	0.869986	0.880879	0.873694	0.868931	0.88417	0.736587	0.870026	0.880778	0.877417
H175	0.87292	0.584131	0.895697	0.888683	0.57933	0.595355	0.589279	0.596995	0.600018	0.599261	0.873913	0.87518	0.597481	0.875386	0.871891	0.878409	0.865297	0.857728	0.855899	0.87312	0.87636	0.876849	0.879935	0.593978	0.862169	0.851665	0.86681	0.840993	0.861396	0.86503	0.861051	0.865993	0.860834	0.868507	0.719813	0.867685	0.865996	0.864759	0.870853	0.878773	0.865972	0.867038	0.858939	0.870626	0.874947	0.730181	0.860048	0.872493	0.870116
H176	0.584658	0.884121	0.612308	0.603997	0.881323	0.892578	0.893471	0.895261	0.896057	0.902029	0.602215	0.608484	0.899641	0.601067	0.600882	0.596405	0.601955	0.591406	0.587132	0.594114	0.594666	0.594476	0.598608	0.885551	0.5871	0.576563	0.584189	0.562443	0.585746	0.602892	0.589448	0.584433	0.588605	0.595026	0.654515	0.589834	0.601409	0.585908	0.593794	0.591326	0.588335	0.595147	0.58521	0.588721	0.596559	0.660282	0.585052	0.600331	0.597657
H177	0.5957	0.901124	0.620637	0.614538	0.892149	0.908138	0.909178	0.90224	0.905568	0.900665	0.614235	0.623073	0.911856	0.615282	0.611137	0.60913	0.618171	0.604705	0.603854	0.603306	0.604938	0.609489	0.611667	0.896338	0.595792	0.590835	0.592261	0.575297	0.597811	0.613184	0.60329	0.599331	0.597608	0.610109	0.656789	0.601847	0.613759	0.602028	0.610857	0.605128	0.604319	0.609353	0.600557	0.603321	0.604771	0.659371	0.599013	0.612218	0.614162
H178	0.732293	0.658232	0.73995	0.746693	0.665787	0.66955	0.668506	0.679173	0.674576	0.66972	0.737552	0.741495	0.671844	0.745607	0.7341	0.740679	0.740713	0.74304	0.735898	0.738989	0.741506	0.74002	0.735687	0.676873	0.724258	0.726417	0.731471	0.700699	0.728285	0.725951	0.73578	0.73105	0.722434	0.733846	0.845004	0.732597	0.736009	0.71774	0.734278	0.739502	0.727998	0.730183	0.722206	0.739641	0.731394	0.85181	0.719921	0.729443	0.742446
H179	0.838663	0.568919	0.856052	0.850817	0.571385	0.582067	0.581047	0.582702	0.578602	0.575967	0.850202	0.852249	0.582838	0.855724	0.85221	0.851379	0.848638	0.849474	0.848068	0.838832	0.847291	0.839895	0.84478	0.577188	0.825299	0.82594	0.830287	0.802155	0.82681	0.829146	0.826356	0.825772	0.826966	0.836471	0.699361	0.835085	0.841527	0.828849	0.839481	0.848648	0.81998	0.845933	0.825107	0.843322	0.839273	0.709809	0.818522	0.849031	0.835675
H18	0.596116	0.901917	0.615972	0.614163	0.893682	0.899599	0.900818	0.904267	0.902573	0.91305	0.609657	0.61571	0.900505	0.607402	0.608086	0.604392	0.608802	0.596481	0.595008	0.602883	0.604823	0.606027	0.607502	0.888093	0.593359	0.587655	0.592924	0.572476	0.600713	0.612936	0.604135	0.598755	0.596153	0.603012	0.659361	0.598022	0.607336	0.600136	0.608727	0.604602	0.600005	0.602904	0.601524	0.602007	0.607201	0.663199	0.591909	0.609167	0.608907
H180	0.596242	0.892502	0.616989	0.612557	0.875726	0.88942	0.886129	0.897147	0.903075	0.901128	0.60554	0.612538	0.894084	0.607488	0.604584	0.604607	0.607904	0.596182	0.594996	0.606764	0.60721	0.610486	0.616401	0.887123	0.597847	0.587744	0.596928	0.583561	0.602484	0.615965	0.602557	0.601022	0.591878	0.601765	0.659578	0.600168	0.604958	0.600544	0.602229	0.60423	0.602536	0.610098	0.602287	0.602428	0.609694	0.662591	0.594972	0.612579	0.609988
H181	0.581167	0.88951	0.608469	0.601554	0.880265	0.891522	0.890038	0.893969	0.891614	0.891582	0.600985	0.610139	0.89579	0.602627	0.596872	0.595991	0.601821	0.596214	0.597683	0.590079	0.594953	0.592078	0.600428	0.878965	0.583989	0.5737	0.58173	0.567521	0.585024	0.600847	0.58825	0.581526	0.582174	0.592427	0.648142	0.582812	0.596402	0.595247	0.593417	0.589232	0.594946	0.602107	0.583402	0.591933	0.594668	0.651108	0.579856	0.601671	0.594037
H182	0.870974	0.599136	0.899923	0.898298	0.600229	0.609636	0.606903	0.60955	0.609262	0.608499	0.89962	0.897866	0.611153	0.893429	0.89638	0.899902	0.888136	0.872521	0.868021	0.880573	0.881728	0.880711	0.888159	0.60615	0.870292	0.86214	0.87735	0.841113	0.876945	0.873644	0.874973	0.867442	0.869795	0.883116	0.738464	0.890024	0.887446	0.873427	0.877208	0.883531	0.872278	0.88536	0.874667	0.880017	0.880158	0.737772	0.874311	0.892521	0.88386
H183	0.871175	0.601032	0.90693	0.891923	0.596319	0.607812	0.604065	0.611653	0.608539	0.609819	0.887884	0.888879	0.611371	0.887549	0.882784	0.896523	0.880859	0.8706	0.864887	0.885554	0.883706	0.874705	0.883271	0.603088	0.871648	0.859113	0.878637	0.843628	0.869327	0.872688	0.875935	0.865752	0.872218	0.881191	0.732308	0.877583	0.875377	0.869128	0.877748	0.886296	0.864344	0.882359	0.877344	0.880247	0.880539	0.737617	0.864446	0.883935	0.877376
H184	0.871995	0.596098	0.89978	0.898439	0.595451	0.600861	0.603888	0.607379	0.609418	0.608298	0.886758	0.888322	0.608329	0.888079	0.890551	0.889303	0.874713	0.868933	0.868576	0.880423	0.878144	0.879675	0.878231	0.605643	0.875974	0.863968	0.878862	0.843639	0.872148	0.8732	0.873801	0.865936	0.877409	0.876638	0.728331	0.878594	0.878761	0.867168	0.877036	0.884613	0.874803	0.882867	0.875797	0.88115	0.885146	0.736758	0.872815	0.891188	0.880373
H185	0.601594	0.888679	0.624056	0.623146	0.879258	0.88612	0.888457	0.900446	0.902907	0.899448	0.613563	0.620038	0.891671	0.619878	0.613273	0.611245	0.613147	0.603112	0.607814	0.612895	0.612954	0.621159	0.62469	0.885527	0.601598	0.60182	0.609782	0.598337	0.611499	0.621875	0.614336	0.610559	0.607173	0.615469	0.66634	0.607307	0.615542	0.608976	0.6177	0.60778	0.615225	0.622466	0.61043	0.612853	0.613998	0.671177	0.607208	0.622186	0.618766
H186	0.872027	0.608402	0.904579	0.895048	0.601151	0.613024	0.615028	0.61495	0.616484	0.612908	0.89752	0.894403	0.615294	0.89796	0.892336	0.897151	0.887542	0.872935	0.86639	0.891763	0.892073	0.878038	0.893609	0.610042	0.880162	0.863814	0.875321	0.839538	0.874263	0.875533	0.874949	0.868208	0.871164	0.886722	0.731725	0.884703	0.890392	0.874873	0.88049	0.894627	0.87353	0.888779	0.876182	0.885544	0.886482	0.748597	0.872983	0.892063	0.882032
H187	0.610434	0.887752	0.628881	0.634712	0.879176	0.891408	0.886957	0.894418	0.891933	0.893754	0.61879	0.628625	0.890643	0.624908	0.619479	0.61669	0.617143	0.60763	0.610925	0.620547	0.61716	0.62604	0.629846	0.887313	0.60986	0.611119	0.613703	0.599409	0.617609	0.629976	0.624251	0.617628	0.617157	0.619873	0.673133	0.617543	0.624104	0.61882	0.62376	0.617977	0.619849	0.623675	0.618725	0.614992	0.624232	0.679262	0.612921	0.627798	0.628162
H188	0.598545	0.887685	0.621517	0.62112	0.874345	0.889201	0.88957	0.894684	0.898793	0.893411	0.609306	0.614534	0.892378	0.613761	0.607667	0.608926	0.608592	0.604347	0.602772	0.602755	0.608474	0.61565	0.618975	0.885987	0.5977	0.597438	0.60376	0.586973	0.604573	0.61313	0.605858	0.602638	0.597378	0.609019	0.661085	0.605434	0.611169	0.605371	0.612865	0.600835	0.603821	0.615159	0.606867	0.607328	0.614322	0.670577	0.597302	0.616737	0.615665
H189	0.603083	0.890781	0.620085	0.622009	0.880601	0.887869	0.888322	0.89989	0.90001	0.897024	0.610622	0.614398	0.894323	0.612545	0.608314	0.610456	0.610895	0.599055	0.599848	0.60312	0.60501	0.614972	0.614325	0.886692	0.59829	0.591901	0.603342	0.588671	0.604536	0.617792	0.607683	0.599563	0.60249	0.610612	0.663325	0.603245	0.613438	0.60584	0.609987	0.603312	0.604037	0.610618	0.609089	0.602099	0.610614	0.66626	0.602144	0.615659	0.615313
H19	0.594926	0.893279	0.621281	0.615924	0.88189	0.888464	0.894635	0.899652	0.900658	0.909309	0.610453	0.618109	0.895674	0.61314	0.609475	0.608469	0.610256	0.598235	0.595323	0.602861	0.606668	0.60307	0.610196	0.889192	0.595921	0.587282	0.597373	0.573261	0.600888	0.615643	0.605713	0.596677	0.596745	0.609067	0.657765	0.600287	0.609908	0.599562	0.610933	0.601452	0.599413	0.607414	0.600642	0.602546	0.608037	0.662709	0.595788	0.611232	0.612952
H190	0.609118	0.898559	0.623978	0.617508	0.886541	0.896053	0.894815	0.908152	0.901085	0.899855	0.611648	0.618461	0.899923	0.61495	0.610502	0.611782	0.617169	0.602523	0.603808	0.608071	0.61023	0.615877	0.619532	0.888997	0.600625	0.597578	0.602816	0.589571	0.607852	0.621882	0.611611	0.606461	0.600756	0.61146	0.666532	0.605551	0.611939	0.60829	0.615395	0.610154	0.608534	0.615174	0.610425	0.607479	0.610399	0.67061	0.602613	0.615466	0.617301
H191	0.597143	0.887814	0.620511	0.617912	0.889142	0.890812	0.885276	0.901907	0.903451	0.910431	0.605537	0.613541	0.896432	0.608684	0.606538	0.60295	0.60656	0.59999	0.59548	0.599583	0.603932	0.609613	0.607294	0.888221	0.587658	0.591245	0.597416	0.577596	0.597431	0.611641	0.60288	0.59513	0.596775	0.608467	0.657231	0.600911	0.609076	0.60194	0.604754	0.600646	0.602429	0.60613	0.601285	0.60067	0.610157	0.660581	0.600914	0.611158	0.610937
H192	0.612579	0.884716	0.626698	0.625999	0.880168	0.882586	0.883923	0.892202	0.890173	0.893307	0.611494	0.619877	0.887277	0.61419	0.607798	0.608142	0.612366	0.599389	0.593773	0.607074	0.608816	0.612592	0.619163	0.884927	0.593402	0.596803	0.607259	0.583694	0.607331	0.619709	0.6155	0.602033	0.602067	0.606751	0.665456	0.605586	0.612234	0.604351	0.607658	0.606088	0.606059	0.610192	0.603715	0.606838	0.617853	0.66446	0.606508	0.620477	0.61707
H193	0.873612	0.598337	0.896252	0.895554	0.588522	0.601284	0.600877	0.609669	0.607731	0.606583	0.887506	0.884901	0.606173	0.885022	0.879849	0.888369	0.885237	0.87121	0.859382	0.877906	0.882477	0.888147	0.889573	0.602741	0.87549	0.864085	0.890065	0.848641	0.877603	0.881581	0.881177	0.866941	0.870437	0.878642	0.729553	0.875194	0.874078	0.876652	0.876951	0.877753	0.8763	0.887965	0.881341	0.875297	0.879378	0.729252	0.881616	0.885294	0.880952
H194	0.874342	0.598022	0.894345	0.896576	0.588815	0.601938	0.601024	0.609186	0.605725	0.610466	0.888931	0.883023	0.604133	0.889519	0.880996	0.890231	0.880346	0.867927	0.862945	0.885507	0.885474	0.883	0.886876	0.601371	0.876789	0.863574	0.875072	0.851464	0.875361	0.881715	0.877201	0.871343	0.868116	0.880925	0.731097	0.881938	0.880236	0.876504	0.886847	0.886113	0.879816	0.88491	0.879913	0.887106	0.877845	0.730641	0.875892	0.883729	0.885981
H195	0.605269	0.896386	0.620489	0.622261	0.892413	0.894376	0.89948	0.902298	0.906979	0.902376	0.614549	0.61989	0.903416	0.611927	0.610418	0.612612	0.611398	0.599695	0.598474	0.606333	0.609317	0.607459	0.612429	0.894995	0.593876	0.591274	0.592843	0.57819	0.599652	0.611507	0.603462	0.600126	0.604572	0.611557	0.666512	0.601992	0.615316	0.602848	0.611753	0.605425	0.610648	0.611824	0.602328	0.605419	0.612272	0.664311	0.599831	0.616748	0.615498
H196	0.601319	0.88982	0.61951	0.622467	0.879778	0.892917	0.889362	0.894544	0.894863	0.900417	0.610209	0.620469	0.893133	0.612495	0.613263	0.607214	0.610675	0.600177	0.59709	0.607784	0.608412	0.616103	0.61632	0.88948	0.5956	0.597381	0.603837	0.582246	0.612156	0.61816	0.610424	0.598876	0.600348	0.607554	0.667033	0.603935	0.612891	0.605017	0.610836	0.600809	0.603606	0.612952	0.612118	0.605345	0.61381	0.669156	0.603621	0.617795	0.61605
H197	0.881794	0.592506	0.892314	0.891783	0.600119	0.602036	0.601971	0.61037	0.611257	0.603945	0.88348	0.88636	0.60754	0.884277	0.885079	0.886909	0.874883	0.860173	0.856882	0.872844	0.874026	0.878405	0.883572	0.603007	0.866092	0.863364	0.875834	0.847667	0.867895	0.876205	0.877681	0.868853	0.870211	0.882761	0.736679	0.87766	0.881355	0.871207	0.879545	0.872884	0.871765	0.874575	0.875936	0.87696	0.881449	0.72712	0.875207	0.885604	0.883919
H198	0.863925	0.60399	0.891071	0.885218	0.596332	0.606977	0.605824	0.610782	0.614386	0.611416	0.884689	0.883745	0.616499	0.885164	0.879848	0.889326	0.886212	0.874656	0.871139	0.884486	0.881281	0.872519	0.881179	0.607494	0.873746	0.851226	0.87317	0.839305	0.867264	0.867944	0.862643	0.859744	0.856499	0.882308	0.724284	0.869267	0.884747	0.870688	0.882102	0.88342	0.865353	0.881815	0.866774	0.883326	0.871481	0.731562	0.861821	0.875448	0.88146
H199	0.592113	0.895557	0.613594	0.613259	0.885412	0.891758	0.892861	0.904389	0.908545	0.901968	0.609671	0.614218	0.8986	0.608268	0.602792	0.604029	0.609362	0.601292	0.599751	0.603182	0.606345	0.609035	0.611071	0.890913	0.594713	0.5893	0.597172	0.58247	0.601598	0.614094	0.603121	0.596061	0.597452	0.603664	0.656564	0.599492	0.609176	0.599715	0.608809	0.601346	0.605668	0.611812	0.598814	0.605287	0.604989	0.662853	0.596909	0.607757	0.611654
H2	0.72546	0.649263	0.737765	0.737768	0.654029	0.65573	0.653808	0.667801	0.668881	0.660439	0.723448	0.727992	0.655566	0.732688	0.723069	0.735416	0.72483	0.719045	0.714711	0.728192	0.727717	0.723166	0.726414	0.663917	0.722473	0.71355	0.72129	0.69468	0.722068	0.722172	0.721684	0.728234	0.719529	0.72723	0.825851	0.727979	0.731626	0.714758	0.725972	0.727366	0.715745	0.725944	0.718021	0.728996	0.722251	0.872547	0.71418	0.723314	0.730855
H20	0.584458	0.883138	0.607323	0.602749	1	0.880512	0.887489	0.891139	0.887105	0.888952	0.5975	0.609549	0.892552	0.597199	0.595334	0.597188	0.601076	0.587731	0.583287	0.582698	0.588571	0.588005	0.598608	0.87932	0.577799	0.574512	0.574105	0.559569	0.584401	0.599997	0.584192	0.580931	0.584807	0.591316	0.653501	0.585782	0.595552	0.582788	0.593965	0.588737	0.583705	0.590679	0.584423	0.584209	0.594305	0.650194	0.582613	0.600696	0.593437
H200	0.591644	0.902817	0.617155	0.612068	0.887464	0.893047	0.89629	0.904268	0.91038	0.906285	0.608408	0.611822	0.903844	0.605382	0.603364	0.600391	0.60586	0.595479	0.595826	0.596473	0.601784	0.6042	0.608215	0.88671	0.59235	0.586053	0.590889	0.575917	0.595849	0.611071	0.597012	0.590318	0.595311	0.601747	0.653767	0.593598	0.606031	0.59654	0.606314	0.598674	0.600077	0.606881	0.598158	0.595183	0.601801	0.65739	0.591099	0.609515	0.611411
H201	0.592944	0.880097	0.60809	0.612115	0.871186	0.879978	0.874239	0.888678	0.890725	0.885044	0.60132	0.609784	0.883637	0.60639	0.601786	0.596588	0.605369	0.590976	0.592577	0.593278	0.596299	0.605991	0.609012	0.876817	0.587772	0.589334	0.596599	0.58228	0.597377	0.6112	0.603044	0.591111	0.591294	0.599649	0.655512	0.594214	0.599204	0.594597	0.60023	0.589664	0.599084	0.60367	0.597992	0.598809	0.602909	0.654845	0.595595	0.607606	0.603301
H202	0.593894	0.896331	0.615247	0.60827	0.888063	0.897768	0.901737	0.898064	0.904501	0.900496	0.605206	0.612553	0.909326	0.602449	0.600135	0.602085	0.601534	0.59308	0.594451	0.598721	0.598966	0.598301	0.606693	0.891469	0.582347	0.585194	0.586483	0.568199	0.591999	0.605687	0.594254	0.590115	0.590697	0.602164	0.654743	0.592323	0.60481	0.589952	0.604046	0.598303	0.591823	0.600981	0.590017	0.593051	0.599286	0.657495	0.587628	0.605436	0.604993
H203	0.596377	0.896894	0.618758	0.618221	0.880546	0.892502	0.890416	0.906694	0.907598	0.902549	0.608398	0.614468	0.892485	0.611843	0.607616	0.605555	0.606374	0.595799	0.596212	0.602398	0.60416	0.612946	0.612622	0.889031	0.598326	0.592122	0.597926	0.585767	0.605851	0.617994	0.606221	0.599051	0.597201	0.604571	0.664142	0.604768	0.607367	0.601052	0.608568	0.598704	0.607141	0.612316	0.603058	0.604552	0.610546	0.665209	0.599155	0.608269	0.610946
H204	0.604413	0.904922	0.629171	0.623812	0.89041	0.906241	0.904872	0.904541	0.907637	0.911167	0.616596	0.62287	0.912604	0.620395	0.613704	0.615123	0.615829	0.609981	0.606397	0.609815	0.613223	0.614822	0.617654	0.900358	0.601365	0.600628	0.602815	0.589938	0.609453	0.620708	0.611383	0.602657	0.609105	0.61555	0.665833	0.609218	0.616594	0.608976	0.616991	0.609157	0.607668	0.613573	0.603983	0.608537	0.612847	0.671241	0.607285	0.619969	0.619587
H205	0.594759	0.894874	0.625137	0.615265	0.880665	0.893259	0.889894	0.913475	0.911096	0.90583	0.615334	0.619094	0.902494	0.616702	0.608699	0.612109	0.613893	0.608432	0.605117	0.606975	0.608322	0.609338	0.612064	0.890017	0.59697	0.591502	0.598936	0.580759	0.605006	0.621152	0.610968	0.600337	0.602644	0.611295	0.656925	0.603237	0.609992	0.602464	0.610458	0.605394	0.606374	0.620036	0.605624	0.605945	0.607258	0.667743	0.599293	0.613421	0.613889
H206	0.59472	0.8957	0.620467	0.61227	0.888476	0.895291	0.892216	0.905639	0.910638	0.908876	0.611588	0.617206	0.904623	0.61089	0.608613	0.609283	0.61262	0.603959	0.603194	0.603499	0.604643	0.608195	0.613708	0.900743	0.59549	0.588429	0.59786	0.57976	0.598018	0.613988	0.603953	0.598201	0.598255	0.60683	0.657399	0.598774	0.606677	0.601598	0.606407	0.602553	0.604434	0.610117	0.598386	0.601524	0.603353	0.663976	0.601661	0.609938	0.608593
H207	0.596316	0.8943	0.619397	0.615156	0.877295	0.884642	0.892526	0.892465	0.895396	0.892644	0.609914	0.617964	0.893094	0.611932	0.607472	0.606781	0.612343	0.598382	0.597125	0.602738	0.607378	0.604666	0.610306	0.886132	0.593314	0.587872	0.594423	0.575862	0.600687	0.614202	0.603291	0.594323	0.600135	0.609402	0.657552	0.601101	0.61074	0.596562	0.606401	0.603118	0.603037	0.608014	0.600304	0.602042	0.607885	0.663307	0.59813	0.614026	0.607427
H208	0.599659	0.896864	0.62533	0.62223	0.878794	0.894318	0.891623	0.916347	0.912799	0.909792	0.614637	0.621209	0.904975	0.618115	0.611727	0.610089	0.614398	0.603858	0.609581	0.606044	0.608769	0.612857	0.618624	0.887372	0.601026	0.595049	0.606702	0.591507	0.60742	0.6214	0.609292	0.601468	0.606097	0.611339	0.655559	0.603889	0.610259	0.605389	0.613809	0.606773	0.607562	0.614401	0.603891	0.606989	0.60799	0.665191	0.603125	0.619525	0.616243
H209	0.588277	0.88808	0.612386	0.608491	0.879554	0.888176	0.884301	0.895483	0.894703	0.899453	0.60206	0.613046	0.898181	0.606363	0.604968	0.598096	0.601876	0.591593	0.590996	0.598582	0.595666	0.597591	0.600161	0.884183	0.588257	0.580416	0.588585	0.568105	0.589913	0.604926	0.591375	0.586753	0.590204	0.599283	0.650741	0.590864	0.607017	0.595603	0.60292	0.596133	0.594163	0.601205	0.588785	0.593347	0.60111	0.657707	0.582064	0.60581	0.600514
H21	0.588204	0.89882	0.611015	0.607589	0.884508	0.887993	0.891386	0.894306	0.897195	0.895579	0.599833	0.612818	0.893341	0.597587	0.597355	0.598579	0.605369	0.591547	0.587708	0.597374	0.602554	0.599483	0.608459	0.881261	0.591578	0.583024	0.5883	0.574313	0.594467	0.610591	0.597558	0.588997	0.596043	0.597343	0.651348	0.59169	0.60649	0.594586	0.601662	0.595108	0.597042	0.603738	0.596137	0.600617	0.605407	0.656414	0.589858	0.603361	0.603357
H210	0.584662	0.880645	0.610988	0.604175	0.87599	0.876074	0.882678	0.895545	0.8932	0.886612	0.597727	0.604749	0.885171	0.599124	0.597222	0.599396	0.603683	0.592502	0.594146	0.593355	0.59468	0.596828	0.599954	0.884701	0.589028	0.575338	0.58432	0.565243	0.59022	0.601816	0.591691	0.585541	0.587285	0.594247	0.659042	0.587143	0.595775	0.586655	0.593951	0.593266	0.593368	0.597817	0.590012	0.591902	0.596033	0.659796	0.584796	0.595557	0.597699
H211	0.594059	0.891755	0.619607	0.613458	0.881939	0.895008	0.894372	0.901987	0.907548	0.90277	0.610474	0.616998	0.902607	0.611572	0.609486	0.605231	0.613343	0.598837	0.60117	0.599463	0.601367	0.606388	0.609452	0.890483	0.591809	0.585993	0.595419	0.577334	0.595406	0.609045	0.601403	0.596181	0.600335	0.603544	0.659017	0.598734	0.607686	0.599059	0.610784	0.599811	0.60326	0.605835	0.602762	0.60223	0.609732	0.66239	0.592766	0.611948	0.605634
H212	0.593521	0.895925	0.616593	0.614736	0.882149	0.895818	0.893764	0.904601	0.90607	0.905626	0.607103	0.613246	0.90168	0.607401	0.605903	0.606408	0.608855	0.599766	0.603254	0.60305	0.602713	0.606643	0.61135	0.894775	0.594037	0.584619	0.597558	0.573562	0.598501	0.612144	0.602853	0.597561	0.597423	0.605519	0.662621	0.599755	0.607492	0.5984	0.60703	0.601977	0.605365	0.608856	0.599043	0.600735	0.602789	0.663893	0.594378	0.605767	0.610406
H213	0.589467	0.886694	0.610972	0.607511	0.882924	0.887063	0.890035	0.896484	0.899567	0.898635	0.604826	0.612224	0.896252	0.604534	0.599886	0.600652	0.607699	0.596347	0.596538	0.596062	0.598591	0.602957	0.606514	0.888373	0.589448	0.586041	0.593325	0.573299	0.594266	0.606422	0.596143	0.590896	0.588109	0.596691	0.656068	0.590078	0.601157	0.594419	0.599701	0.598013	0.596562	0.599436	0.59354	0.594347	0.598519	0.659561	0.589921	0.605987	0.603649
H214	0.593007	0.889926	0.614093	0.611214	0.880732	0.889018	0.887742	0.896909	0.899422	0.901541	0.602589	0.608921	0.894479	0.607436	0.59993	0.600994	0.606487	0.59638	0.592139	0.600669	0.599903	0.605597	0.60622	0.889538	0.591085	0.58836	0.593408	0.574615	0.599098	0.613465	0.596212	0.595242	0.59046	0.600439	0.654793	0.595645	0.603626	0.59834	0.6042	0.597157	0.597262	0.600639	0.600259	0.598377	0.60189	0.65337	0.593445	0.601749	0.609239
H215	0.594069	0.898281	0.615646	0.612294	0.880024	0.895785	0.893745	0.903486	0.904985	0.902143	0.607075	0.617478	0.897154	0.609205	0.611612	0.609329	0.611153	0.598107	0.596981	0.607488	0.608187	0.608519	0.614408	0.887494	0.599881	0.584959	0.594707	0.57369	0.597898	0.614785	0.603491	0.59456	0.600555	0.602519	0.659059	0.599956	0.608248	0.597535	0.60826	0.604649	0.604166	0.604184	0.601217	0.603908	0.60936	0.669947	0.595521	0.611453	0.609824
H216	0.592225	0.903193	0.619767	0.611628	0.884009	0.906114	0.902172	0.90164	0.897845	0.899085	0.609933	0.616297	0.908521	0.611254	0.60773	0.606954	0.609568	0.598738	0.597669	0.607356	0.607821	0.601705	0.610506	0.891133	0.594499	0.586544	0.593372	0.576456	0.599571	0.612021	0.606245	0.591205	0.599298	0.607769	0.654771	0.601913	0.612414	0.600296	0.609083	0.604668	0.601659	0.606274	0.599784	0.604131	0.607151	0.659309	0.593482	0.614027	0.611694
H217	0.600527	0.898511	0.621377	0.617192	0.888975	0.90078	0.901313	0.907735	0.9037	0.902727	0.611969	0.620772	0.905852	0.613878	0.608617	0.611081	0.613463	0.606703	0.603503	0.609092	0.613015	0.60628	0.613279	0.890006	0.600237	0.589245	0.593969	0.578076	0.601529	0.613424	0.605011	0.599941	0.602122	0.609919	0.661563	0.602646	0.61067	0.602392	0.611741	0.605284	0.602522	0.611826	0.603554	0.606953	0.609559	0.665059	0.601162	0.613078	0.612433
H218	0.594893	0.896705	0.619289	0.611703	0.884548	0.89753	0.892547	0.901471	0.904572	0.914361	0.611762	0.614678	0.901338	0.610313	0.605449	0.610258	0.613557	0.597821	0.597952	0.605377	0.603974	0.606972	0.609548	0.889486	0.599453	0.584513	0.593841	0.582722	0.601589	0.615889	0.601086	0.599963	0.598724	0.605413	0.656733	0.602599	0.608478	0.602388	0.607658	0.604078	0.603361	0.606175	0.607619	0.603996	0.608931	0.661996	0.595449	0.60718	0.611467
H219	0.596103	0.901549	0.61602	0.614093	0.893237	0.899179	0.900401	0.903852	0.902253	0.912725	0.609947	0.615865	0.90017	0.607525	0.608138	0.604636	0.608876	0.596668	0.595227	0.60294	0.605188	0.606226	0.607826	0.887946	0.593677	0.587763	0.593061	0.572729	0.600713	0.612723	0.604227	0.598659	0.59616	0.603186	0.659335	0.5981	0.607526	0.600221	0.608961	0.604781	0.600179	0.603006	0.601606	0.602146	0.60743	0.66387	0.592078	0.609309	0.609213
H22	0.590154	0.901011	0.612627	0.604657	0.88323	0.893185	0.893587	0.900802	0.895358	0.895209	0.598414	0.601915	0.896382	0.594791	0.593724	0.593303	0.596812	0.588303	0.583883	0.59425	0.594469	0.590678	0.59955	0.880368	0.583422	0.5762	0.583196	0.56757	0.588026	0.603016	0.592381	0.583191	0.589889	0.59489	0.652915	0.586254	0.59717	0.586655	0.594161	0.587347	0.59368	0.596051	0.590285	0.590392	0.597883	0.653954	0.583203	0.597916	0.599519
H220	0.594915	0.893275	0.621277	0.615916	0.881887	0.888465	0.894638	0.899654	0.900661	0.909308	0.610446	0.618103	0.895679	0.613134	0.609463	0.608459	0.61025	0.598227	0.595313	0.602852	0.60666	0.603062	0.610189	0.889191	0.595909	0.587278	0.597361	0.573248	0.600879	0.615636	0.605704	0.596666	0.596739	0.60906	0.657756	0.600288	0.609906	0.599551	0.610923	0.601459	0.599402	0.607408	0.600627	0.602549	0.608026	0.662697	0.595775	0.611223	0.612943
H221	0.863721	0.596883	0.882211	0.878407	0.591404	0.601042	0.599861	0.604731	0.601595	0.600831	0.891685	0.890506	0.601046	0.891307	0.889782	0.902303	0.888355	0.866745	0.864185	0.872615	0.875775	0.86995	0.876616	0.597017	0.873918	0.848273	0.866931	0.841963	0.864724	0.87207	0.865739	0.857697	0.874222	0.866799	0.725917	0.869058	0.8647	0.863842	0.870667	0.871046	0.862284	0.87671	0.877156	0.876557	0.879582	0.72095	0.864701	0.882893	0.867967
H222	0.857525	0.590755	0.8846	0.88479	0.587444	0.597707	0.598674	0.609753	0.601843	0.59937	0.876298	0.878146	0.600609	0.881511	0.870665	0.882892	0.874593	0.856533	0.852176	0.882568	0.880895	0.875042	0.884124	0.598948	0.877196	0.855692	0.874078	0.843367	0.872405	0.876094	0.87484	0.866559	0.878565	0.875279	0.730884	0.875646	0.871286	0.872515	0.870765	0.876856	0.86918	0.881008	0.872408	0.873666	0.878829	0.734163	0.862172	0.879265	0.8746
H223	0.849099	0.578982	0.862746	0.867891	0.576061	0.586231	0.579833	0.588894	0.586802	0.586127	0.857329	0.851761	0.582626	0.860924	0.853275	0.857367	0.858339	0.841106	0.841947	0.857161	0.854532	0.862034	0.872785	0.579912	0.855876	0.852679	0.860976	0.842226	0.850941	0.858893	0.856274	0.855816	0.846468	0.84928	0.713427	0.855438	0.845279	0.851723	0.854468	0.856907	0.852407	0.862507	0.857183	0.855243	0.8637	0.716242	0.857177	0.85991	0.857009
H224	0.866174	0.589349	0.885784	0.892143	0.583031	0.591626	0.593236	0.60114	0.602044	0.598724	0.883724	0.890461	0.597537	0.891078	0.884616	0.890577	0.876984	0.856166	0.859635	0.887269	0.888854	0.883231	0.897436	0.596538	0.881965	0.864224	0.881409	0.849903	0.874521	0.882681	0.88017	0.873174	0.87966	0.875738	0.723098	0.878949	0.875236	0.88285	0.881369	0.88474	0.872941	0.898199	0.876645	0.884176	0.895545	0.726242	0.875825	0.896109	0.881822
H225	0.872522	0.60414	0.894102	0.891287	0.59352	0.610968	0.607712	0.608363	0.612883	0.611937	0.880001	0.88383	0.615786	0.883216	0.879983	0.881282	0.883017	0.871629	0.8698	0.877263	0.881286	0.88189	0.890289	0.606146	0.871418	0.860416	0.882459	0.848593	0.874211	0.872471	0.870399	0.871469	0.862783	0.879812	0.732239	0.87605	0.875718	0.87229	0.880742	0.880692	0.874505	0.882438	0.870559	0.882675	0.877391	0.734182	0.867347	0.887008	0.88033
H226	0.597256	0.895086	0.623049	0.622033	0.882025	0.897343	0.892741	0.898948	0.900081	0.902985	0.614125	0.618134	0.904811	0.615381	0.612479	0.611261	0.615726	0.605961	0.601493	0.608459	0.611482	0.609141	0.613952	0.894638	0.601346	0.592971	0.598088	0.583528	0.601058	0.617381	0.604957	0.598882	0.601454	0.614705	0.661138	0.601679	0.614093	0.605286	0.612852	0.608006	0.606919	0.610049	0.604161	0.608256	0.612421	0.669884	0.601616	0.616931	0.615758
H227	0.821259	0.549262	0.834185	0.837191	0.547009	0.552963	0.559562	0.567918	0.568056	0.562237	0.826698	0.831059	0.558553	0.831245	0.827267	0.836701	0.829242	0.815304	0.812867	0.82566	0.822261	0.819376	0.824882	0.562222	0.81528	0.813964	0.824073	0.793066	0.824075	0.822257	0.825536	0.81517	0.815048	0.820055	0.693909	0.824839	0.820226	0.817015	0.819487	0.820876	0.813904	0.827226	0.821928	0.821565	0.827599	0.690383	0.820039	0.833692	0.828892
H228	0.868706	0.584832	0.892111	0.885679	0.588907	0.595312	0.596066	0.602157	0.600265	0.599589	0.875957	0.879049	0.600786	0.877955	0.877293	0.883649	0.873278	0.856886	0.853881	0.875229	0.871618	0.868209	0.873317	0.597642	0.862301	0.849862	0.868156	0.828482	0.865988	0.867851	0.870327	0.85785	0.86142	0.868046	0.728433	0.87578	0.875716	0.863257	0.869627	0.876936	0.862586	0.870141	0.864921	0.872053	0.867761	0.729289	0.856402	0.877847	0.870421
H229	0.871436	0.601943	0.890825	0.88194	0.598059	0.606735	0.608725	0.609281	0.614664	0.610038	0.882943	0.884733	0.610755	0.879364	0.876511	0.882434	0.868244	0.856854	0.855652	0.875222	0.881259	0.872059	0.885278	0.607341	0.871749	0.851589	0.870901	0.842452	0.866257	0.874191	0.864669	0.865998	0.862229	0.86946	0.728942	0.875732	0.87048	0.878403	0.866069	0.875563	0.868454	0.879338	0.872689	0.870035	0.873935	0.734513	0.864516	0.879352	0.870581
H23	0.599592	0.8924	0.617846	0.616614	0.882692	0.885507	0.894652	0.895461	0.898257	0.894287	0.606818	0.618548	0.889138	0.605722	0.604119	0.603925	0.60469	0.593318	0.591174	0.599058	0.602257	0.602348	0.612305	0.881284	0.590293	0.590426	0.590909	0.579509	0.598444	0.61324	0.599817	0.593345	0.596576	0.600578	0.658059	0.598162	0.608771	0.600436	0.605726	0.599651	0.604993	0.605681	0.598343	0.603908	0.607412	0.665337	0.593739	0.608613	0.606084
H230	0.87714	0.607984	0.900045	0.891374	0.605699	0.616364	0.614098	0.618224	0.616102	0.615703	0.894625	0.893964	0.616259	0.892731	0.889059	0.894654	0.883542	0.8702	0.862956	0.875565	0.884228	0.876622	0.891011	0.61354	0.880638	0.858464	0.874081	0.848164	0.871049	0.875073	0.872018	0.867558	0.873271	0.880344	0.740277	0.87993	0.874317	0.878486	0.875089	0.881246	0.877069	0.89002	0.876479	0.879829	0.88904	0.741319	0.870081	0.890223	0.879186
H231	0.880526	0.606761	0.900585	0.903045	0.606639	0.612651	0.613144	0.621429	0.617518	0.612885	0.886797	0.889424	0.61692	0.888322	0.882268	0.889932	0.879441	0.876435	0.86884	0.879853	0.880981	0.88553	0.889274	0.610831	0.875749	0.859245	0.883367	0.849909	0.876173	0.879195	0.875883	0.87434	0.869598	0.881739	0.741544	0.882837	0.878074	0.883402	0.879186	0.880404	0.877655	0.884854	0.88061	0.880907	0.881179	0.739739	0.878902	0.886509	0.877116
H232	0.879582	0.598983	0.898985	0.908433	0.598257	0.608507	0.609356	0.618399	0.616204	0.615341	0.887985	0.890429	0.61232	0.89077	0.885321	0.891839	0.87925	0.879329	0.864213	0.879881	0.882168	0.884543	0.888049	0.610075	0.877409	0.863785	0.882121	0.846989	0.874095	0.878177	0.880115	0.874376	0.87094	0.882135	0.737849	0.882387	0.88205	0.87932	0.882583	0.885604	0.882862	0.882966	0.876392	0.882006	0.88715	0.733523	0.87863	0.885277	0.879569
H233	0.87418	0.60601	0.902746	0.908358	0.599797	0.611232	0.609665	0.61942	0.61534	0.612136	0.885012	0.883813	0.613691	0.882101	0.878567	0.890212	0.878756	0.880069	0.866699	0.879709	0.879748	0.882395	0.889922	0.608048	0.878851	0.859755	0.880794	0.85045	0.871068	0.877514	0.876176	0.867385	0.87096	0.880858	0.737762	0.882315	0.876447	0.878061	0.874841	0.883078	0.882022	0.880618	0.873227	0.881908	0.881913	0.734084	0.876734	0.88219	0.877348
H234	0.85647	0.587127	0.872455	0.883657	0.583287	0.590593	0.592422	0.600306	0.603298	0.598221	0.852917	0.858913	0.595959	0.859973	0.852809	0.859743	0.849936	0.847377	0.8401	0.849785	0.852024	0.860241	0.862336	0.591612	0.84469	0.836419	0.85044	0.827574	0.848188	0.854619	0.846107	0.844464	0.844826	0.85317	0.713918	0.849689	0.847336	0.848706	0.848327	0.854992	0.850394	0.856702	0.848411	0.855121	0.854131	0.71147	0.850499	0.857123	0.850899
H235	0.861364	0.598814	0.891975	0.884862	0.592891	0.609561	0.609381	0.61373	0.612625	0.609726	0.881616	0.886261	0.609229	0.8823	0.88406	0.883401	0.876142	0.867577	0.862323	0.880933	0.879822	0.871127	0.879581	0.60307	0.866578	0.854678	0.864552	0.833141	0.851813	0.86579	0.863379	0.861387	0.86673	0.869983	0.727043	0.87229	0.877588	0.866713	0.872981	0.881657	0.859934	0.868613	0.860806	0.87461	0.873717	0.737052	0.857837	0.879575	0.867413
H236	0.869364	0.592281	0.869612	0.893245	0.592021	0.600223	0.599038	0.608397	0.607402	0.602307	0.858481	0.86679	0.603342	0.8647	0.864741	0.858964	0.850615	0.845203	0.842163	0.855147	0.861066	0.870195	0.864638	0.602228	0.851733	0.851891	0.861637	0.832901	0.851171	0.853376	0.86292	0.85512	0.852861	0.866127	0.720945	0.858775	0.860509	0.856494	0.860117	0.858159	0.856847	0.862435	0.859558	0.859853	0.866936	0.724952	0.853777	0.867918	0.860959
H237	0.586487	0.894691	0.613513	0.605907	0.883885	0.896426	0.892851	0.89563	0.893029	0.892677	0.601406	0.613267	0.897713	0.60388	0.603804	0.602543	0.606541	0.59709	0.594157	0.597876	0.598578	0.598462	0.600299	0.88462	0.58611	0.576345	0.58537	0.564125	0.587878	0.60601	0.594826	0.582945	0.5871	0.595723	0.653614	0.59077	0.597523	0.59207	0.594965	0.590583	0.591757	0.602126	0.588471	0.594742	0.596119	0.65791	0.587674	0.599752	0.59945
H238	0.589367	0.885688	0.616012	0.608679	0.873828	0.895461	0.888603	0.897216	0.896026	0.891956	0.605049	0.612687	0.891301	0.606666	0.611333	0.601728	0.609306	0.596002	0.597024	0.599576	0.599471	0.599471	0.605744	0.880228	0.589071	0.580484	0.589476	0.570112	0.593385	0.60918	0.595517	0.584355	0.592587	0.605169	0.64808	0.593741	0.601489	0.595679	0.595422	0.596138	0.592228	0.60766	0.594625	0.595244	0.602055	0.652821	0.590965	0.606973	0.60015
H239	0.599012	0.879399	0.617039	0.616865	0.868236	0.884502	0.883212	0.886476	0.894832	0.887995	0.607067	0.616053	0.88584	0.607337	0.606048	0.604994	0.608815	0.600419	0.599519	0.605277	0.606738	0.606912	0.610887	0.878177	0.59432	0.587285	0.598143	0.581713	0.600267	0.615736	0.605621	0.597397	0.598295	0.601989	0.665939	0.59424	0.603543	0.60344	0.599651	0.59808	0.606462	0.608258	0.599609	0.604675	0.605912	0.66369	0.601677	0.611227	0.606752
H24	0.598232	0.899125	0.616935	0.617827	0.878058	0.891611	0.886392	0.899892	0.892385	0.897192	0.605512	0.613857	0.897066	0.608559	0.605495	0.605193	0.608033	0.596664	0.593689	0.605053	0.60391	0.606218	0.612996	0.881786	0.598507	0.592249	0.600536	0.583201	0.601432	0.615692	0.603196	0.597271	0.600847	0.610019	0.657336	0.601537	0.614351	0.602749	0.61007	0.600543	0.609333	0.611237	0.602744	0.605572	0.606191	0.663174	0.598556	0.60967	0.611939
H240	0.861139	0.601477	0.89271	0.878626	0.599217	0.613895	0.613958	0.614076	0.618666	0.612241	0.886221	0.886987	0.612186	0.892223	0.884269	0.887393	0.882325	0.867722	0.869573	0.874881	0.882736	0.868562	0.873327	0.613673	0.863029	0.846715	0.857627	0.82965	0.858482	0.862518	0.858594	0.861819	0.856874	0.87638	0.730764	0.871926	0.876305	0.869319	0.873061	0.877695	0.862785	0.874631	0.857944	0.873796	0.867245	0.741595	0.852566	0.874787	0.873997
H241	0.588933	0.891476	0.612306	0.608324	0.882011	0.893046	0.892061	0.893793	0.89847	0.898614	0.60402	0.613015	0.893169	0.606011	0.602092	0.601965	0.6089	0.590892	0.592408	0.601757	0.602211	0.601449	0.606977	0.892841	0.590029	0.584557	0.592677	0.572948	0.59396	0.609473	0.59805	0.591833	0.591623	0.600333	0.651914	0.596587	0.604178	0.598008	0.603324	0.596682	0.596491	0.602604	0.595049	0.596091	0.598638	0.656662	0.592974	0.605052	0.606353
H242	0.592354	0.893293	0.62155	0.613586	0.885404	0.898822	0.89228	0.903687	0.900355	0.904695	0.604268	0.609473	0.902485	0.608065	0.604783	0.604243	0.609322	0.597989	0.596095	0.598221	0.598674	0.601788	0.605254	0.886802	0.593007	0.583775	0.593009	0.574599	0.595383	0.606315	0.602059	0.591198	0.59233	0.60235	0.65576	0.593125	0.602469	0.599656	0.605142	0.59713	0.600207	0.606744	0.598909	0.597408	0.606289	0.659062	0.590348	0.608989	0.606094
H243	0.58793	0.894468	0.617393	0.608543	0.886193	0.898648	0.898222	0.893175	0.891889	0.892327	0.607836	0.617833	0.900408	0.607153	0.600581	0.600863	0.606039	0.600514	0.598231	0.600372	0.600479	0.597557	0.60328	0.888396	0.590672	0.586317	0.590598	0.572904	0.591357	0.605815	0.599819	0.58089	0.588206	0.599466	0.655864	0.596466	0.60682	0.599084	0.602995	0.593541	0.600161	0.602821	0.595398	0.597094	0.602122	0.658025	0.591945	0.609292	0.603371
H244	0.601456	0.884692	0.624934	0.620837	0.870615	0.882329	0.879192	0.897064	0.901257	0.89164	0.611098	0.615385	0.885982	0.613089	0.607064	0.608372	0.609413	0.606628	0.603212	0.604333	0.609994	0.61443	0.620706	0.88627	0.600182	0.594991	0.604766	0.586803	0.606662	0.617997	0.60787	0.60263	0.600541	0.611835	0.656829	0.602402	0.609833	0.601975	0.610153	0.60806	0.610824	0.6171	0.605602	0.608797	0.61088	0.665618	0.604871	0.613797	0.612204
H245	0.59519	0.8922	0.618143	0.612272	0.890281	0.897719	0.901392	0.899298	0.902084	0.904226	0.609276	0.615864	0.907996	0.606599	0.608552	0.606645	0.607736	0.594222	0.596251	0.597684	0.602334	0.602968	0.603903	0.893652	0.589852	0.587601	0.587848	0.572636	0.591311	0.605451	0.598037	0.595168	0.592198	0.603818	0.661774	0.597606	0.606132	0.59836	0.60904	0.599325	0.598934	0.602337	0.596091	0.59561	0.603195	0.669214	0.592627	0.609239	0.609931
H246	0.598031	0.886501	0.618589	0.616055	0.874096	0.887697	0.881642	0.898028	0.894039	0.897492	0.606858	0.611693	0.891945	0.60968	0.603237	0.60426	0.611068	0.602181	0.600973	0.60139	0.605246	0.609837	0.612563	0.881759	0.593779	0.591306	0.598802	0.585288	0.604705	0.613382	0.60268	0.598029	0.594162	0.604473	0.654219	0.598776	0.607853	0.601099	0.607348	0.600625	0.605461	0.60873	0.598535	0.603199	0.606816	0.663173	0.601125	0.61225	0.615155
H247	0.602392	0.881711	0.620973	0.618398	0.864009	0.884291	0.879319	0.895534	0.890912	0.890204	0.607436	0.61488	0.887772	0.60838	0.604342	0.603501	0.611334	0.599708	0.599318	0.603984	0.603479	0.610717	0.616105	0.880348	0.601	0.594273	0.603236	0.588695	0.606226	0.616851	0.604636	0.601293	0.599501	0.603756	0.654294	0.598444	0.607553	0.604251	0.606417	0.599432	0.608336	0.607238	0.603737	0.605591	0.60746	0.665607	0.603912	0.614581	0.612425
H248	0.739065	0.655412	0.745155	0.749347	0.662355	0.666514	0.662561	0.674367	0.669986	0.662848	0.737239	0.745861	0.663123	0.746492	0.739931	0.741726	0.741026	0.73549	0.73278	0.738523	0.74048	0.736396	0.739493	0.673017	0.726207	0.726963	0.731428	0.701996	0.728746	0.730299	0.732984	0.731408	0.730377	0.733487	0.849478	0.734252	0.739547	0.717118	0.73478	0.742991	0.72565	0.729698	0.722917	0.739212	0.73793	0.853545	0.724051	0.73216	0.741093
H249	0.320165	0.192327	0.329619	0.330417	0.191185	0.201518	0.207665	0.210894	0.219717	0.215267	0.321413	0.322672	0.197751	0.321387	0.310656	0.319246	0.31353	0.309296	0.303479	0.314868	0.307814	0.307342	0.314572	0.209682	0.308892	0.306138	0.313333	0.278029	0.307264	0.311341	0.305886	0.279699	0.310522	0.303012	0.332523	0.311034	0.311886	0.290408	0.305878	0.309052	0.302593	0.318527	0.309987	0.298215	0.319753	0.318238	0.309287	0.317271	0.299739
H25	0.594919	0.902279	0.617713	0.613543	0.873383	0.891409	0.894309	0.890265	0.891375	0.883413	0.605272	0.610601	0.896237	0.605992	0.605563	0.606532	0.60606	0.593319	0.594364	0.607174	0.610947	0.603291	0.612583	0.870861	0.597521	0.585264	0.589057	0.575652	0.597064	0.612809	0.599096	0.591921	0.596047	0.598097	0.655087	0.59856	0.607142	0.595664	0.602653	0.599341	0.600769	0.607123	0.599011	0.60036	0.609302	0.655205	0.591357	0.605848	0.607744
H250	0.731755	0.656409	0.748882	0.74778	0.660547	0.665603	0.664775	0.678931	0.676732	0.67046	0.735583	0.743128	0.66666	0.747513	0.738673	0.743344	0.734711	0.732685	0.726506	0.739673	0.741073	0.742355	0.743332	0.676713	0.72972	0.725243	0.735192	0.706745	0.727912	0.732145	0.733474	0.73442	0.723504	0.73544	0.840035	0.734371	0.734037	0.718834	0.733682	0.741125	0.726877	0.739085	0.730844	0.737364	0.733976	0.830305	0.725931	0.735068	0.740132
H251	0.738241	0.661268	0.743737	0.751991	0.663411	0.669769	0.665587	0.679852	0.676687	0.67145	0.738452	0.745975	0.672656	0.744543	0.737419	0.738953	0.743449	0.73499	0.733942	0.735023	0.740159	0.744349	0.742167	0.676529	0.729545	0.72862	0.739905	0.706018	0.732013	0.735689	0.740202	0.732375	0.729676	0.735932	0.852475	0.733171	0.738128	0.718567	0.738208	0.739404	0.727497	0.739021	0.73116	0.737943	0.73662	0.863223	0.726572	0.735438	0.738854
H252	0.726626	0.653823	0.738891	0.741119	0.652591	0.660663	0.658515	0.668398	0.667728	0.66506	0.731984	0.739199	0.666231	0.735275	0.728325	0.737297	0.734181	0.725402	0.720286	0.732092	0.735232	0.732572	0.731089	0.664276	0.725733	0.719953	0.727992	0.706341	0.721882	0.729331	0.730213	0.724151	0.725683	0.729325	0.820032	0.731248	0.731849	0.717102	0.733531	0.732088	0.721131	0.728803	0.717596	0.73918	0.728685	0.828824	0.721962	0.728647	0.742944
H253	0.728498	0.645468	0.740437	0.740858	0.639042	0.65385	0.655256	0.663058	0.65962	0.654387	0.723332	0.731431	0.657731	0.732911	0.723526	0.73777	0.732587	0.720154	0.71296	0.737876	0.736398	0.732769	0.730139	0.656654	0.728261	0.723313	0.732289	0.704352	0.728843	0.726254	0.72861	0.73084	0.724535	0.736636	0.815776	0.738114	0.735567	0.717236	0.733608	0.733834	0.727485	0.730288	0.722329	0.738779	0.729694	0.828359	0.72466	0.727162	0.738187
H254	0.731723	0.636235	0.749806	0.747901	0.635065	0.646822	0.641502	0.654143	0.652115	0.64816	0.735456	0.751292	0.6429	0.748214	0.741901	0.748754	0.74397	0.727798	0.725528	0.7442	0.743818	0.744041	0.741045	0.644928	0.731637	0.727563	0.742157	0.710238	0.733129	0.739124	0.739914	0.733148	0.732068	0.743974	0.83431	0.742075	0.73957	0.719512	0.742687	0.746462	0.731263	0.73594	0.736678	0.744538	0.742508	0.844047	0.733237	0.734826	0.742234
H255	0.736424	0.671025	0.74781	0.750722	0.664087	0.673054	0.674083	0.681993	0.683361	0.677089	0.739126	0.739752	0.674709	0.739127	0.730208	0.744532	0.742346	0.729493	0.729739	0.742121	0.745898	0.740178	0.73615	0.682345	0.730492	0.730746	0.743957	0.707362	0.739087	0.738196	0.739182	0.73548	0.730627	0.737377	0.855849	0.740984	0.741913	0.728606	0.739537	0.741444	0.740929	0.734134	0.732767	0.743066	0.733857	0.853885	0.735054	0.738602	0.747028
H256	0.723633	0.652198	0.740043	0.744717	0.647007	0.663173	0.655684	0.669135	0.667027	0.662687	0.727381	0.738061	0.661289	0.739866	0.728684	0.736969	0.737027	0.725611	0.718202	0.734653	0.736044	0.730391	0.734029	0.660909	0.728766	0.721333	0.738159	0.704332	0.729663	0.736433	0.727844	0.729761	0.724023	0.727411	0.817392	0.729972	0.730929	0.715005	0.733891	0.729109	0.731307	0.727224	0.727917	0.735816	0.727235	0.823344	0.725394	0.726201	0.734223
H257	0.723978	0.650857	0.734008	0.74447	0.645748	0.661583	0.656484	0.66847	0.669221	0.658149	0.730073	0.735395	0.662924	0.737405	0.726024	0.733094	0.733025	0.723323	0.717271	0.733655	0.737162	0.731374	0.733444	0.661255	0.723665	0.715392	0.727942	0.704276	0.720905	0.723131	0.721217	0.721692	0.718326	0.726948	0.817367	0.726264	0.734491	0.709172	0.73215	0.731558	0.721173	0.730762	0.718755	0.733238	0.723991	0.831421	0.722964	0.725175	0.733856
H258	0.731382	0.647632	0.73873	0.736984	0.644287	0.653018	0.647298	0.664123	0.65832	0.660533	0.725754	0.739556	0.657237	0.73712	0.725381	0.737589	0.735205	0.717329	0.71437	0.733999	0.735935	0.731046	0.734161	0.6586	0.730223	0.719165	0.733958	0.70471	0.726171	0.729407	0.727061	0.733602	0.722328	0.730717	0.818497	0.732419	0.734481	0.711969	0.732685	0.732037	0.723354	0.720911	0.721301	0.739422	0.723197	0.822923	0.726405	0.720137	0.738812
H259	0.730072	0.647807	0.737352	0.744341	0.64472	0.653844	0.648869	0.664446	0.660707	0.657625	0.728793	0.739221	0.659616	0.74187	0.732331	0.742449	0.738812	0.72826	0.725906	0.735226	0.734107	0.728761	0.731838	0.658099	0.729989	0.72582	0.738937	0.708166	0.725437	0.731065	0.7314	0.731493	0.728416	0.735159	0.824195	0.737407	0.740268	0.716519	0.732745	0.729872	0.725869	0.730577	0.724662	0.739496	0.726178	0.826105	0.727925	0.723896	0.743901
H26	0.579414	0.898301	0.604442	0.603333	0.878292	0.891019	0.888828	0.897518	0.895605	0.894299	0.595012	0.602316	0.897158	0.595809	0.594838	0.590504	0.595334	0.585059	0.584501	0.591352	0.590603	0.590971	0.598763	0.885695	0.585806	0.575815	0.582828	0.564763	0.586805	0.602458	0.587216	0.57993	0.583477	0.59224	0.646668	0.586141	0.598695	0.584969	0.594389	0.5855	0.589586	0.595758	0.586578	0.589886	0.592661	0.651277	0.581468	0.598435	0.597263
H260	0.73088	0.654768	0.748247	0.751807	0.647475	0.661496	0.654674	0.672117	0.666938	0.665798	0.737457	0.745366	0.662923	0.745401	0.731455	0.744738	0.738804	0.727122	0.722426	0.745885	0.740162	0.738635	0.74055	0.66432	0.733466	0.731114	0.741247	0.711983	0.737572	0.740711	0.735938	0.736273	0.738112	0.738284	0.822221	0.74507	0.748368	0.71911	0.738662	0.742647	0.734832	0.733436	0.729319	0.745035	0.734343	0.82415	0.73261	0.731142	0.744102
H261	0.730705	0.652163	0.744372	0.748749	0.650429	0.656682	0.652214	0.671199	0.663081	0.662592	0.734533	0.74269	0.659406	0.740605	0.733233	0.74431	0.743194	0.729502	0.723954	0.740271	0.740021	0.738215	0.736386	0.659393	0.729202	0.721923	0.735895	0.707032	0.732828	0.735816	0.735035	0.736145	0.733117	0.729858	0.829913	0.738744	0.742128	0.722508	0.733082	0.738567	0.731954	0.736066	0.725061	0.743005	0.738929	0.83598	0.728703	0.732513	0.740678
H262	0.726676	0.643183	0.750425	0.743898	0.641161	0.649116	0.645423	0.657573	0.658753	0.654159	0.72905	0.741091	0.649126	0.742242	0.733176	0.743135	0.733367	0.726833	0.722022	0.734841	0.739412	0.736514	0.734562	0.652466	0.723621	0.728738	0.732954	0.703434	0.73261	0.732055	0.733635	0.729122	0.724942	0.73688	0.838448	0.735687	0.733401	0.716709	0.734355	0.735724	0.724392	0.731067	0.723971	0.738699	0.733479	0.8392	0.731332	0.730308	0.740375
H263	0.674801	0.537656	0.700038	0.703176	0.536839	0.545796	0.545273	0.551821	0.556882	0.551273	0.684796	0.694145	0.545098	0.687592	0.685101	0.693295	0.683506	0.677476	0.670322	0.688378	0.688054	0.679901	0.690766	0.548382	0.674823	0.665523	0.677574	0.647642	0.678436	0.677729	0.675746	0.672038	0.676917	0.682097	0.664274	0.681984	0.687612	0.668355	0.685505	0.684703	0.679457	0.69543	0.682432	0.686516	0.687336	0.673565	0.678195	0.684897	0.683549
H264	0.742646	0.646384	0.757298	0.759201	0.646496	0.650582	0.648269	0.662019	0.658949	0.655556	0.752404	0.759345	0.652345	0.761219	0.755476	0.760625	0.758369	0.745463	0.742413	0.754696	0.751947	0.749567	0.749383	0.647195	0.745465	0.738565	0.75077	0.722292	0.743545	0.743685	0.746046	0.744983	0.739086	0.750551	0.838807	0.751433	0.753503	0.728546	0.749047	0.752725	0.743055	0.750155	0.743784	0.757028	0.747934	0.846138	0.743811	0.741542	0.754658
H265	0.726032	0.642892	0.735555	0.742488	0.640161	0.653657	0.647685	0.657033	0.657181	0.654934	0.722128	0.73429	0.653393	0.729766	0.729111	0.729517	0.72384	0.713652	0.708538	0.726727	0.728877	0.726134	0.726438	0.654045	0.721823	0.715706	0.725682	0.694276	0.717392	0.72258	0.722841	0.718011	0.718147	0.723819	0.821248	0.725464	0.73135	0.706392	0.72849	0.723746	0.719037	0.725216	0.71878	0.730647	0.727019	0.828273	0.717395	0.725743	0.732359
H266	0.677703	0.529068	0.698518	0.702997	0.533477	0.537851	0.540817	0.54489	0.551043	0.544832	0.682888	0.690053	0.540433	0.686996	0.685974	0.689284	0.678411	0.677318	0.665148	0.688115	0.684834	0.678537	0.687831	0.546258	0.669369	0.663268	0.678176	0.638504	0.675025	0.675561	0.675572	0.66889	0.676084	0.683102	0.665157	0.678769	0.684664	0.660416	0.680811	0.684284	0.671628	0.689854	0.676131	0.681459	0.678888	0.679043	0.677277	0.678762	0.680425
H267	0.730818	0.643527	0.747125	0.753094	0.641951	0.657133	0.650324	0.662151	0.65904	0.65627	0.726242	0.740283	0.654803	0.736125	0.732075	0.738603	0.731391	0.725754	0.718553	0.73511	0.735616	0.737976	0.729235	0.650882	0.723783	0.725153	0.735051	0.702571	0.727884	0.730695	0.731114	0.726707	0.729603	0.7371	0.825617	0.728332	0.736612	0.714296	0.731379	0.734939	0.725579	0.732122	0.71869	0.739074	0.731707	0.830605	0.72851	0.730955	0.738279
H268	0.868401	0.599953	0.894076	0.886687	0.597133	0.610791	0.609217	0.611888	0.609428	0.607714	0.915896	0.919439	0.610816	0.999993	0.909829	0.902117	0.898776	0.878574	0.875508	0.89035	0.888163	0.879924	0.898941	0.608573	0.881386	0.862201	0.879855	0.846491	0.872586	0.874054	0.879852	0.871765	0.865235	0.881167	0.730282	0.882533	0.879802	0.884068	0.887544	0.887746	0.867669	0.893569	0.877127	0.885509	0.881561	0.737748	0.875183	0.892166	0.88432
H269	0.872146	0.59567	0.88978	0.883421	0.595981	0.606232	0.609004	0.607613	0.606423	0.60996	0.908806	0.909608	0.608488	0.911034	0.998852	0.905539	0.896233	0.871317	0.875737	0.8855	0.881229	0.876454	0.88741	0.606669	0.877196	0.854612	0.871187	0.83589	0.869002	0.86904	0.870427	0.863849	0.866593	0.873078	0.722751	0.878437	0.881972	0.873364	0.883856	0.880443	0.8678	0.880856	0.872545	0.878126	0.882053	0.728417	0.870161	0.891678	0.873422
H27	0.594018	0.883987	0.610774	0.608593	0.872128	0.87718	0.877754	0.89268	0.885085	0.887155	0.602612	0.608197	0.881625	0.601771	0.600442	0.599683	0.605377	0.586166	0.588698	0.596883	0.599658	0.607302	0.606981	0.879949	0.590011	0.589717	0.595012	0.57984	0.602649	0.61369	0.601494	0.59478	0.593115	0.598909	0.655139	0.598451	0.604798	0.59968	0.601409	0.594732	0.602479	0.602823	0.597049	0.599404	0.601918	0.656502	0.59815	0.605248	0.610161
H270	0.866707	0.608415	0.89459	0.891422	0.609549	0.612113	0.617155	0.614727	0.612669	0.609609	0.917227	1	0.6182	0.919436	0.908801	0.905537	0.900281	0.878413	0.872087	0.886173	0.889713	0.877763	0.89647	0.614384	0.879677	0.860267	0.877981	0.841181	0.865481	0.875581	0.876714	0.864963	0.864779	0.876844	0.732277	0.878665	0.877166	0.875048	0.882674	0.887879	0.866877	0.889192	0.871848	0.878004	0.882399	0.735592	0.871976	0.893145	0.879695
H271	0.864068	0.599435	0.894688	0.883329	0.59752	0.604381	0.608006	0.608951	0.611074	0.605588	0.999989	0.917247	0.610672	0.915949	0.907881	0.909024	0.904846	0.880938	0.873415	0.885678	0.886981	0.872827	0.891241	0.608193	0.881226	0.860266	0.87624	0.842427	0.866912	0.871832	0.871271	0.864711	0.86538	0.878782	0.726726	0.880511	0.88218	0.874615	0.877793	0.882859	0.871015	0.887344	0.871389	0.877185	0.881771	0.727761	0.869917	0.892489	0.879252
H272	0.872828	0.599891	0.90023	0.889552	0.597174	0.602056	0.60611	0.608459	0.606945	0.608339	0.908983	0.905541	0.607309	0.902133	0.904382	0.999999	0.906417	0.876676	0.868477	0.893168	0.893802	0.878826	0.892012	0.608195	0.881071	0.860176	0.879008	0.850102	0.877745	0.880439	0.88074	0.875123	0.874611	0.879168	0.730089	0.886644	0.880748	0.877886	0.883503	0.892166	0.874896	0.884369	0.879029	0.884474	0.884948	0.734539	0.870622	0.890088	0.889463
H273	0.863717	0.596922	0.882207	0.878405	0.591437	0.60108	0.599886	0.604805	0.60167	0.600862	0.891679	0.890501	0.601094	0.891301	0.889777	0.902298	0.888349	0.866741	0.86418	0.872615	0.875767	0.869949	0.876615	0.597042	0.873914	0.848269	0.866928	0.841962	0.864726	0.872067	0.865734	0.857684	0.874218	0.866794	0.725928	0.869058	0.864694	0.863834	0.870666	0.871039	0.862275	0.876702	0.87715	0.876554	0.879575	0.720954	0.864699	0.882888	0.867961
H274	0.860982	0.605516	0.887094	0.876866	0.601047	0.607029	0.609632	0.615263	0.610808	0.60861	0.904886	0.900247	0.610327	0.898853	0.895117	0.906505	0.999955	0.87703	0.870692	0.879081	0.882491	0.87817	0.87924	0.609601	0.872341	0.85438	0.874851	0.844403	0.870405	0.873023	0.872297	0.865089	0.86708	0.871639	0.724175	0.874676	0.875237	0.87822	0.878849	0.88235	0.869713	0.879869	0.876732	0.883804	0.87771	0.727398	0.865879	0.886683	0.878965
H275	0.864745	0.602212	0.887502	0.885661	0.605395	0.605945	0.607017	0.617035	0.611172	0.610423	0.89488	0.892856	0.613072	0.89248	0.892087	0.90121	0.900326	0.868877	0.863593	0.882949	0.887143	0.871369	0.882918	0.60517	0.870447	0.86258	0.870784	0.841698	0.872067	0.874733	0.870276	0.868616	0.871097	0.873673	0.730788	0.885098	0.878195	0.872453	0.876139	0.887106	0.867356	0.873881	0.875008	0.877085	0.880667	0.732774	0.867607	0.883133	0.878179
H276	0.86278	0.593122	0.88971	0.883093	0.597519	0.600989	0.602569	0.611054	0.609797	0.607083	0.886364	0.884252	0.605907	0.88496	0.890768	0.893671	0.889215	0.864476	0.855274	0.873719	0.874361	0.87635	0.88031	0.603207	0.86758	0.858316	0.86828	0.843591	0.871373	0.87287	0.869924	0.862172	0.867153	0.875435	0.727498	0.878454	0.87085	0.876623	0.876521	0.880567	0.866733	0.869327	0.869453	0.873227	0.875778	0.72556	0.869296	0.88022	0.872014
H277	0.832464	0.568389	0.868851	0.848884	0.570279	0.584774	0.584778	0.582053	0.587286	0.583003	0.864273	0.861537	0.584447	0.865581	0.862848	0.857131	0.852119	0.8436	0.842467	0.85177	0.849906	0.847838	0.843993	0.580599	0.831005	0.831262	0.840956	0.794256	0.829035	0.827271	0.835204	0.828667	0.825558	0.843296	0.696534	0.841344	0.846416	0.83382	0.843211	0.848265	0.823211	0.84516	0.827403	0.84921	0.835664	0.703139	0.822308	0.84556	0.851366
H278	0.857147	0.603854	0.878224	0.879601	0.599156	0.608249	0.608322	0.612143	0.605889	0.6077	0.884626	0.884722	0.611433	0.890287	0.87958	0.884652	0.89081	0.871607	0.868406	0.872047	0.875971	0.870137	0.874071	0.608661	0.867492	0.855843	0.866992	0.831414	0.859554	0.856024	0.863629	0.864017	0.849597	0.877286	0.729639	0.87204	0.871625	0.863897	0.874211	0.875685	0.856974	0.875029	0.861792	0.871672	0.865736	0.731238	0.856246	0.873351	0.877305
H279	0.864869	0.604538	0.893218	0.886339	0.610814	0.611536	0.614337	0.620196	0.618736	0.617362	0.887266	0.890812	0.61616	0.89355	0.897036	0.895961	0.897822	0.869196	0.862946	0.880986	0.883179	0.877626	0.884595	0.613726	0.874811	0.860993	0.874478	0.84263	0.872801	0.874911	0.875411	0.865216	0.87165	0.8797	0.730724	0.880662	0.884028	0.878507	0.876909	0.884183	0.868543	0.877674	0.876368	0.881347	0.879933	0.735496	0.873643	0.887603	0.87743
H28	0.596007	0.888235	0.608687	0.610382	0.872674	0.877624	0.88093	0.89614	0.893113	0.891659	0.597774	0.605612	0.883508	0.599266	0.595119	0.602184	0.606847	0.588936	0.588069	0.596484	0.597022	0.601516	0.607339	0.878323	0.5927	0.587825	0.595505	0.58564	0.602236	0.61581	0.602783	0.594631	0.594333	0.596229	0.650284	0.592942	0.598016	0.598225	0.600385	0.592046	0.599714	0.602119	0.59936	0.598294	0.604694	0.64763	0.59794	0.601778	0.607411
H280	0.59563	0.901142	0.62063	0.614486	0.892168	0.908157	0.90919	0.902267	0.905594	0.900693	0.614225	0.623074	0.911874	0.615267	0.611178	0.609114	0.618138	0.60469	0.603864	0.603368	0.604913	0.609522	0.611651	0.896367	0.595764	0.590814	0.592244	0.575334	0.597855	0.613175	0.603274	0.599299	0.597661	0.610155	0.656746	0.601837	0.61375	0.602065	0.610825	0.605122	0.604296	0.609328	0.600583	0.603302	0.604816	0.65931	0.598985	0.612209	0.614211
H281	0.867016	0.60029	0.884199	0.886009	0.602617	0.6068	0.609811	0.613917	0.612366	0.605872	0.89418	0.893302	0.611094	0.892889	0.88501	0.891107	0.892884	0.874677	0.868736	0.883083	0.885607	0.879235	0.882045	0.607705	0.862007	0.857159	0.874059	0.842448	0.871554	0.864865	0.870992	0.864343	0.861232	0.880312	0.728477	0.875291	0.880492	0.872375	0.878451	0.887594	0.863725	0.873617	0.866425	0.882619	0.87175	0.733477	0.863113	0.879767	0.882539
H282	0.718663	0.63817	0.733334	0.736304	0.642608	0.646736	0.642598	0.656463	0.657383	0.648184	0.71797	0.729829	0.650095	0.731335	0.718407	0.726577	0.724086	0.714522	0.714533	0.729127	0.729455	0.726096	0.726245	0.657891	0.71212	0.717373	0.725486	0.687901	0.718138	0.721296	0.725573	0.719946	0.720079	0.722595	0.831401	0.722021	0.724122	0.707281	0.722341	0.72404	0.718432	0.723221	0.714461	0.726874	0.725107	0.889363	0.713517	0.720059	0.729821
H283	0.645254	0.653912	0.653575	0.657402	0.661642	0.664039	0.667067	0.677666	0.676544	0.668897	0.641819	0.650457	0.669778	0.650965	0.645029	0.650433	0.646832	0.628258	0.623692	0.637806	0.64042	0.647136	0.642001	0.666422	0.633757	0.638926	0.647674	0.621111	0.638056	0.645541	0.6466	0.639767	0.642253	0.641055	0.77364	0.643582	0.64806	0.633848	0.642346	0.647388	0.636026	0.638656	0.638008	0.642153	0.644554	0.754424	0.637588	0.642784	0.652311
H284	0.726382	0.649954	0.73871	0.744756	0.65675	0.657076	0.657379	0.672208	0.672916	0.663663	0.727714	0.737497	0.661532	0.737113	0.726959	0.736985	0.729338	0.723746	0.725764	0.737091	0.737278	0.734564	0.732148	0.676762	0.723874	0.72864	0.730704	0.697372	0.734391	0.731542	0.732224	0.732644	0.7326	0.735314	0.835493	0.732094	0.73534	0.718993	0.725527	0.732077	0.723658	0.731815	0.728595	0.73389	0.736737	0.894659	0.723328	0.73418	0.737074
H285	0.866276	0.602324	0.882909	0.882652	0.597279	0.605378	0.605579	0.609871	0.608413	0.60673	0.876154	0.873616	0.611604	0.877856	0.869342	0.87736	0.869932	0.864441	0.851746	0.865864	0.867784	0.871377	0.8807	0.607374	0.868242	0.853596	0.871356	0.841689	0.863295	0.863348	0.872068	0.861121	0.861857	0.865506	0.733966	0.861603	0.863958	0.866833	0.863845	0.867765	0.864976	0.878544	0.86836	0.870683	0.87819	0.73712	0.864513	0.880701	0.87058
H286	0.642371	0.664381	0.651346	0.655953	0.669899	0.671115	0.67372	0.679958	0.682995	0.673526	0.637848	0.646643	0.676193	0.648833	0.641097	0.646633	0.646527	0.624608	0.62645	0.640696	0.640741	0.648095	0.642635	0.674785	0.635578	0.637799	0.643287	0.622218	0.640506	0.646203	0.64362	0.643943	0.639622	0.642887	0.768907	0.640561	0.648365	0.630097	0.642051	0.644521	0.633624	0.640656	0.633254	0.63936	0.639364	0.75382	0.633143	0.643316	0.645831
H287	0.718423	0.637932	0.730273	0.730333	0.643194	0.647257	0.643129	0.656263	0.656156	0.652956	0.716903	0.721735	0.648605	0.727595	0.71754	0.722394	0.718754	0.718725	0.715795	0.718444	0.724249	0.722702	0.720784	0.650958	0.706759	0.705231	0.723828	0.685151	0.715766	0.714572	0.719025	0.71603	0.705488	0.714522	0.820666	0.716555	0.718278	0.703246	0.720135	0.713705	0.708383	0.718962	0.716041	0.71882	0.719377	0.875615	0.708299	0.717888	0.717268
H288	0.604276	0.904923	0.629064	0.623715	0.890382	0.906109	0.904888	0.90452	0.907686	0.911154	0.616591	0.622777	0.912608	0.620268	0.613592	0.615035	0.615839	0.60985	0.606256	0.609716	0.613117	0.61471	0.617537	0.900437	0.601278	0.600505	0.602709	0.589816	0.609357	0.620594	0.611261	0.602527	0.609068	0.615448	0.66567	0.60908	0.616494	0.60896	0.616865	0.609034	0.607592	0.61349	0.603891	0.608419	0.612854	0.671076	0.607206	0.619913	0.61948
H289	0.593455	0.895758	0.61494	0.60785	0.887733	0.897323	0.901377	0.897593	0.904031	0.900005	0.604867	0.612154	0.908852	0.602097	0.599831	0.601805	0.601205	0.59279	0.594088	0.598328	0.598578	0.597955	0.606402	0.890967	0.581994	0.58478	0.586082	0.567924	0.591544	0.605382	0.593896	0.589756	0.590268	0.601697	0.654718	0.59186	0.604397	0.589563	0.603684	0.597912	0.59142	0.600644	0.589629	0.592856	0.598791	0.657189	0.5872	0.605032	0.604925
H29	0.597377	0.880914	0.612105	0.609312	0.873337	0.878385	0.876752	0.892278	0.891527	0.891553	0.598522	0.60553	0.882902	0.600942	0.59763	0.595023	0.602952	0.585074	0.589526	0.593448	0.598098	0.606714	0.605141	0.877434	0.586186	0.590528	0.594726	0.580792	0.600514	0.607512	0.599111	0.593879	0.594579	0.594637	0.657171	0.594191	0.598639	0.595537	0.59888	0.592962	0.600683	0.598927	0.596	0.595874	0.602203	0.655062	0.598076	0.60311	0.608617
H290	0.59475	0.883614	0.614149	0.615371	0.881204	0.886445	0.88832	0.895921	0.896008	0.896704	0.609839	0.615763	0.893606	0.613406	0.609952	0.605049	0.610724	0.597579	0.597108	0.603718	0.602218	0.612631	0.611739	0.893389	0.597597	0.592374	0.597959	0.58349	0.601935	0.612634	0.605056	0.598963	0.595389	0.608244	0.66531	0.60043	0.609149	0.603551	0.611532	0.598033	0.606143	0.607723	0.607999	0.605439	0.60997	0.668821	0.594148	0.61416	0.61395
H291	0.594672	0.895714	0.620517	0.612279	0.888512	0.895337	0.892246	0.905687	0.910652	0.908891	0.611602	0.61724	0.904598	0.610889	0.608619	0.609283	0.612657	0.604011	0.603226	0.603465	0.604664	0.608224	0.613731	0.900774	0.59551	0.588465	0.597881	0.579734	0.598029	0.613936	0.60398	0.59824	0.598254	0.606876	0.657453	0.598742	0.606706	0.601629	0.606439	0.602586	0.604446	0.610135	0.598344	0.601569	0.603392	0.66406	0.601694	0.60996	0.608595
H292	0.592252	0.903249	0.619798	0.611686	0.88397	0.906145	0.90217	0.901676	0.897838	0.89909	0.609994	0.616344	0.90855	0.611309	0.60779	0.606987	0.609621	0.598769	0.597726	0.607405	0.60789	0.601757	0.610552	0.891174	0.594576	0.586559	0.593427	0.576512	0.599629	0.612084	0.60628	0.591233	0.599339	0.607824	0.654754	0.601982	0.612471	0.600359	0.609111	0.604722	0.601708	0.606333	0.59985	0.604194	0.60718	0.659327	0.593553	0.614082	0.611752
H293	0.594893	0.896705	0.619289	0.611703	0.884548	0.89753	0.892547	0.901471	0.904572	0.914361	0.611762	0.614678	0.901338	0.610313	0.605449	0.610258	0.613557	0.597821	0.597952	0.605377	0.603974	0.606972	0.609548	0.889486	0.599453	0.584513	0.593841	0.582722	0.601589	0.615889	0.601086	0.599963	0.598724	0.605413	0.656733	0.602599	0.608478	0.602388	0.607658	0.604078	0.603361	0.606175	0.607619	0.603996	0.608931	0.661996	0.595449	0.60718	0.611467
H294	0.594069	0.898281	0.615646	0.612294	0.880024	0.895785	0.893745	0.903486	0.904985	0.902143	0.607075	0.617478	0.897154	0.609205	0.611612	0.609329	0.611153	0.598107	0.596981	0.607488	0.608187	0.608519	0.614408	0.887494	0.599881	0.584959	0.594707	0.57369	0.597898	0.614785	0.603491	0.59456	0.600555	0.602519	0.659059	0.599956	0.608248	0.597535	0.60826	0.604649	0.604166	0.604184	0.601217	0.603908	0.60936	0.669947	0.595521	0.611453	0.609824
H295	0.586474	0.894727	0.613513	0.605908	0.883907	0.896465	0.892893	0.895667	0.893057	0.892712	0.601419	0.613288	0.89775	0.603896	0.603802	0.602546	0.60654	0.597029	0.594112	0.597862	0.598562	0.598454	0.600285	0.884646	0.586084	0.576378	0.585365	0.564003	0.587872	0.60602	0.594841	0.582953	0.587099	0.595727	0.653634	0.590794	0.597538	0.59209	0.594953	0.590587	0.591738	0.602142	0.588465	0.594743	0.596138	0.657934	0.587699	0.599748	0.599418
H296	0.590945	0.894904	0.612319	0.610494	0.882457	0.883171	0.889942	0.902964	0.905726	0.909195	0.602891	0.612095	0.896	0.602944	0.602262	0.606352	0.606264	0.592128	0.591936	0.597044	0.599668	0.597598	0.606458	0.8876	0.592309	0.58505	0.592324	0.57551	0.596844	0.610728	0.6011	0.592195	0.593461	0.603914	0.658194	0.596672	0.604258	0.596928	0.606971	0.595973	0.600682	0.599193	0.599737	0.596247	0.606939	0.658643	0.594983	0.606706	0.608392
H297	0.600536	0.898483	0.621341	0.617184	0.888963	0.900731	0.901292	0.907722	0.903663	0.902715	0.611975	0.62074	0.905822	0.613861	0.608574	0.611036	0.613454	0.606688	0.603457	0.609054	0.613004	0.606234	0.613266	0.889995	0.600235	0.589229	0.593951	0.578061	0.60153	0.613407	0.605011	0.599929	0.602106	0.609881	0.661609	0.602612	0.610635	0.602381	0.611706	0.605264	0.602509	0.611773	0.603524	0.606908	0.609561	0.665051	0.601114	0.613069	0.612411
H298	0.592145	0.895445	0.618672	0.611775	0.888794	0.898321	0.892472	0.912287	0.916821	0.999513	0.60544	0.609525	0.901049	0.607712	0.609146	0.608237	0.608414	0.598922	0.595202	0.599652	0.605672	0.604096	0.605154	0.890167	0.593116	0.587155	0.593993	0.576523	0.598485	0.612329	0.599729	0.599271	0.597938	0.60345	0.656912	0.600618	0.608486	0.603001	0.606823	0.600512	0.601042	0.60025	0.604251	0.598631	0.606567	0.659533	0.59876	0.610416	0.613257
H299	0.596495	0.890879	0.622511	0.615291	0.887105	0.890302	0.896864	0.92075	1	0.916572	0.611048	0.612669	0.90081	0.609495	0.605719	0.606948	0.610784	0.604134	0.600332	0.6037	0.608971	0.610369	0.614039	0.887466	0.596632	0.590363	0.596242	0.583038	0.598468	0.614821	0.603125	0.598588	0.601333	0.609395	0.662806	0.600034	0.613434	0.603831	0.606805	0.603931	0.607122	0.60961	0.601944	0.604215	0.608418	0.66935	0.597727	0.609811	0.611066
H3	0.715644	0.644935	0.728696	0.735017	0.642951	0.65526	0.651979	0.663367	0.661238	0.656599	0.716599	0.728211	0.648888	0.733334	0.721007	0.724047	0.721977	0.715384	0.717796	0.725411	0.727151	0.726694	0.727999	0.658208	0.71608	0.707937	0.722162	0.688474	0.709155	0.715948	0.711869	0.713959	0.71253	0.722641	0.828589	0.719359	0.724518	0.704808	0.722534	0.722856	0.71201	0.72075	0.714976	0.724173	0.719687	0.873799	0.705285	0.718605	0.725952
H30	0.586814	0.888624	0.608867	0.60442	0.879673	0.885876	0.886568	0.888814	0.898603	0.893647	0.596381	0.60597	0.898173	0.59554	0.59245	0.596712	0.595414	0.587798	0.587551	0.590619	0.591115	0.591474	0.600414	0.881044	0.584598	0.578054	0.583052	0.566282	0.587728	0.600855	0.58833	0.585242	0.589584	0.593477	0.655466	0.585969	0.599754	0.58882	0.594784	0.588872	0.593467	0.59297	0.582119	0.589241	0.597644	0.650933	0.587449	0.595428	0.596787
H300	0.592259	0.893171	0.621458	0.613536	0.88569	0.898697	0.892162	0.903548	0.900209	0.904779	0.604189	0.609378	0.902651	0.607984	0.604695	0.604145	0.609236	0.597965	0.596239	0.598132	0.598598	0.601752	0.605162	0.88667	0.59292	0.583839	0.592929	0.574526	0.595287	0.606221	0.602016	0.591294	0.592246	0.60227	0.655713	0.593046	0.602395	0.599571	0.605057	0.597055	0.600131	0.606659	0.598828	0.597332	0.60638	0.658974	0.590249	0.608903	0.60597
H301	0.588075	0.899593	0.616546	0.612956	0.880519	0.999994	0.904605	0.897022	0.890297	0.897969	0.604397	0.612147	0.902579	0.610895	0.605397	0.602095	0.607018	0.597852	0.596559	0.60025	0.601558	0.599527	0.610662	0.882693	0.594623	0.583134	0.591538	0.570155	0.588965	0.609259	0.596467	0.591622	0.591927	0.598389	0.65437	0.592913	0.604755	0.596006	0.605856	0.598828	0.593389	0.604137	0.595413	0.597553	0.605416	0.658768	0.590169	0.611933	0.604873
H302	0.591424	0.890999	0.613529	0.611126	0.883936	0.892358	0.894347	0.895622	0.895728	0.890984	0.601725	0.612306	0.895923	0.602935	0.604281	0.602468	0.60232	0.590335	0.588349	0.598918	0.596712	0.598046	0.604342	0.88035	0.586005	0.583865	0.590608	0.565318	0.596336	0.60966	0.600596	0.583637	0.593716	0.598926	0.66023	0.590686	0.604467	0.594485	0.602256	0.596306	0.59508	0.598688	0.595748	0.593511	0.603983	0.661052	0.59128	0.606254	0.601785
H303	0.593277	0.904725	0.616873	0.612532	0.879063	0.89611	0.890386	0.898458	0.899572	0.898874	0.60756	0.61527	0.900402	0.601966	0.603376	0.605557	0.610755	0.594091	0.591034	0.600577	0.599233	0.601231	0.608871	0.881292	0.593152	0.583557	0.595965	0.57455	0.597303	0.611651	0.596885	0.588916	0.593312	0.598637	0.65296	0.596118	0.602225	0.597219	0.597845	0.595476	0.599387	0.606128	0.600284	0.599582	0.606825	0.651534	0.595915	0.609731	0.607144
H304	0.588331	0.902159	0.613833	0.611102	0.891145	0.90359	0.898939	0.903307	0.900575	0.902995	0.60466	0.615531	0.900726	0.605031	0.605303	0.604251	0.607468	0.593218	0.593696	0.599478	0.600892	0.599344	0.608376	0.891427	0.58868	0.582187	0.587645	0.573092	0.59532	0.605911	0.596105	0.58957	0.592729	0.598241	0.659	0.592444	0.603204	0.597544	0.605126	0.595561	0.603164	0.603037	0.598263	0.600048	0.606376	0.656345	0.596084	0.608877	0.604067
H305	0.584824	0.89799	0.610349	0.603704	0.881131	0.905054	0.896502	0.895615	0.895464	0.89269	0.600707	0.607819	0.912089	0.598616	0.597693	0.600926	0.604998	0.589304	0.584259	0.591491	0.593446	0.592033	0.598132	0.885666	0.579375	0.577804	0.583444	0.56544	0.585259	0.601196	0.588936	0.580706	0.584917	0.593705	0.650036	0.585141	0.599268	0.587655	0.594402	0.590928	0.585729	0.601249	0.584855	0.591475	0.590449	0.653592	0.584356	0.602108	0.598108
H306	0.581641	0.90511	0.60789	0.598576	0.884557	0.903992	0.896788	0.893958	0.889803	0.893858	0.597607	0.606357	0.909483	0.597825	0.598043	0.597568	0.606318	0.59008	0.588486	0.595144	0.596086	0.592345	0.598443	0.882833	0.580439	0.576226	0.583408	0.562016	0.58537	0.600201	0.586088	0.577373	0.580136	0.590231	0.641819	0.586268	0.599305	0.585851	0.597235	0.589	0.586884	0.595486	0.586981	0.590712	0.59304	0.645599	0.584403	0.598886	0.599551
H307	0.736735	0.644581	0.744871	0.749099	0.650003	0.651924	0.64974	0.660074	0.658451	0.654713	0.728907	0.732295	0.649381	0.735314	0.728916	0.737259	0.732238	0.724634	0.718948	0.732463	0.737073	0.736897	0.733397	0.657063	0.721654	0.718929	0.734314	0.709452	0.727861	0.735367	0.731973	0.729688	0.731267	0.730907	0.91528	0.731094	0.73697	0.723999	0.73579	0.735782	0.731383	0.726009	0.726164	0.739462	0.740801	0.84283	0.721421	0.730614	0.733917
H308	0.581352	0.868373	0.600837	0.59424	0.868312	0.866703	0.867064	0.873682	0.870699	0.871525	0.588998	0.596729	0.873719	0.58887	0.587847	0.590572	0.592	0.581694	0.582685	0.584275	0.584782	0.585585	0.590235	0.88992	0.574133	0.571414	0.577618	0.551112	0.580302	0.594266	0.583862	0.576937	0.57643	0.581803	0.650617	0.578326	0.589456	0.579888	0.587495	0.58069	0.584544	0.588288	0.579261	0.579765	0.587858	0.658522	0.57806	0.590912	0.588944
H31	0.586448	0.889794	0.614691	0.607664	0.886684	0.889608	0.894693	0.900122	0.902369	0.901796	0.601252	0.609951	0.901615	0.605984	0.600149	0.60196	0.606554	0.595796	0.590857	0.595197	0.595947	0.596128	0.600294	0.890565	0.58728	0.577426	0.588028	0.568444	0.591537	0.60501	0.595525	0.58605	0.587383	0.599787	0.654134	0.592151	0.600229	0.59367	0.60374	0.594161	0.596097	0.602169	0.590444	0.595034	0.598726	0.656945	0.585624	0.605488	0.604919
H32	0.588778	0.893661	0.613567	0.611395	0.881839	0.894791	0.894885	0.906058	0.904692	0.904943	0.604214	0.610194	0.899748	0.605287	0.604341	0.602157	0.609237	0.594052	0.59322	0.598465	0.602584	0.605816	0.60777	0.88971	0.595627	0.58457	0.593054	0.574884	0.599137	0.610594	0.601372	0.595664	0.591883	0.601627	0.653583	0.598795	0.603868	0.599377	0.608896	0.597132	0.601746	0.603621	0.604271	0.600172	0.606521	0.655626	0.594881	0.607913	0.610101
H33	0.601313	0.893717	0.623917	0.620428	0.881803	0.894819	0.896447	0.900447	0.901679	0.896332	0.615973	0.62023	0.904579	0.616445	0.613317	0.612451	0.615003	0.60536	0.598304	0.609572	0.610474	0.609504	0.621144	0.885439	0.599177	0.592387	0.599145	0.582377	0.609372	0.61722	0.606099	0.599457	0.602061	0.609426	0.660151	0.605194	0.614525	0.605745	0.612999	0.607888	0.607373	0.61266	0.603411	0.607071	0.613318	0.669436	0.600018	0.613346	0.617455
H34	0.596421	0.900054	0.621007	0.618863	0.885374	0.895812	0.896936	0.906046	0.904432	0.906716	0.614115	0.619436	0.907721	0.616303	0.609741	0.613851	0.616253	0.602506	0.601583	0.606611	0.610581	0.607141	0.613612	0.89377	0.602575	0.591748	0.594103	0.584365	0.606141	0.619323	0.604402	0.601951	0.602086	0.609811	0.658234	0.607212	0.610711	0.606045	0.613437	0.608746	0.60222	0.608032	0.603322	0.604879	0.608775	0.664946	0.599043	0.613994	0.614744
H35	0.593396	0.888017	0.616042	0.610347	0.877302	0.885586	0.886183	0.896094	0.89734	0.890422	0.609288	0.615074	0.893923	0.607981	0.606288	0.607414	0.611198	0.595619	0.593491	0.600092	0.600855	0.601945	0.606629	0.880895	0.593295	0.589549	0.594175	0.578521	0.604099	0.612199	0.597417	0.593686	0.594847	0.604043	0.650884	0.596975	0.604372	0.595499	0.604838	0.599598	0.601367	0.603799	0.598929	0.600989	0.601449	0.653551	0.599162	0.606299	0.610375
H36	0.589166	0.878922	0.607325	0.604365	0.867385	0.881875	0.872125	0.891509	0.890261	0.885934	0.595755	0.598666	0.877502	0.598121	0.595975	0.590832	0.596147	0.587694	0.581175	0.587055	0.588551	0.599779	0.599498	0.872015	0.584893	0.582745	0.587457	0.573507	0.592295	0.601877	0.595849	0.58853	0.584138	0.58936	0.648891	0.584902	0.59123	0.59128	0.594805	0.584291	0.592121	0.594868	0.591384	0.59049	0.5947	0.648955	0.587776	0.60001	0.601269
H37	0.598714	0.8839	0.616995	0.613197	0.875295	0.884721	0.886305	0.892951	0.894518	0.890338	0.611536	0.613329	0.884354	0.609538	0.612154	0.608277	0.614485	0.596561	0.59608	0.601774	0.603378	0.612819	0.612572	0.87906	0.592742	0.593787	0.600297	0.579968	0.601797	0.613651	0.605631	0.59162	0.596009	0.60408	0.650503	0.601386	0.608599	0.600349	0.60981	0.59794	0.603315	0.610877	0.602943	0.598905	0.609935	0.655802	0.60276	0.61494	0.61088
H38	0.571167	0.85766	0.590713	0.593927	0.841726	0.856569	0.851076	0.860832	0.863637	0.865611	0.575251	0.581705	0.85712	0.582275	0.575819	0.574842	0.579712	0.562739	0.563432	0.573452	0.568343	0.573211	0.583647	0.853483	0.567452	0.559202	0.565089	0.557737	0.580809	0.587489	0.574666	0.563862	0.573481	0.574136	0.638783	0.569771	0.576006	0.570784	0.579646	0.56817	0.577275	0.579202	0.577832	0.575081	0.58067	0.624831	0.577341	0.581237	0.57847
H39	0.591498	0.888874	0.614251	0.611403	0.884778	0.887346	0.886277	0.894658	0.897426	0.893913	0.608844	0.615056	0.895287	0.606846	0.608463	0.603908	0.608963	0.599911	0.600486	0.603117	0.601992	0.602154	0.607545	0.904403	0.593487	0.593194	0.595972	0.57664	0.600252	0.617103	0.605874	0.598006	0.600407	0.605076	0.669494	0.598279	0.613167	0.600387	0.609458	0.600448	0.602531	0.602664	0.599643	0.600849	0.606275	0.673841	0.591975	0.61072	0.609876
H4	0.880503	0.615941	0.908409	0.895735	0.61218	0.620481	0.619563	0.623402	0.622222	0.622204	0.896084	0.897696	0.624304	0.893925	0.891425	0.904607	0.888879	0.872922	0.868742	0.889988	0.88865	0.88054	0.897916	0.620725	0.885182	0.87148	0.882418	0.853816	0.880017	0.885568	0.883361	0.871423	0.878815	0.883429	0.743377	0.892662	0.885609	0.881862	0.882651	0.88544	0.884287	0.892864	0.884081	0.8826	0.890598	0.742287	0.878194	0.891104	0.882794
H40	0.600414	0.887522	0.621074	0.618282	0.892122	0.888609	0.889309	0.900815	0.903176	0.89912	0.612621	0.617456	0.898238	0.609863	0.612641	0.60802	0.612088	0.602308	0.601868	0.606848	0.609108	0.608573	0.614286	0.908188	0.596914	0.596944	0.597823	0.584625	0.60559	0.61958	0.60838	0.60036	0.600217	0.610579	0.66777	0.604444	0.617385	0.605689	0.613486	0.604244	0.608576	0.608395	0.603063	0.605266	0.610964	0.676186	0.602343	0.615784	0.615242
H41	0.59068	0.879962	0.615921	0.615202	0.880686	0.883431	0.877932	0.893273	0.893033	0.889394	0.608934	0.613219	0.889234	0.607965	0.607053	0.604536	0.611132	0.600915	0.595995	0.602387	0.601953	0.600869	0.605403	0.893545	0.596146	0.588796	0.595303	0.57728	0.601815	0.61419	0.602752	0.594636	0.594784	0.604519	0.663601	0.598256	0.609102	0.598346	0.604623	0.604412	0.605473	0.601199	0.597283	0.603016	0.606784	0.672774	0.594569	0.607294	0.605166
H42	0.59718	0.878167	0.618096	0.617728	0.886159	0.886189	0.887242	0.895391	0.898564	0.897641	0.60839	0.617451	0.895827	0.611678	0.608583	0.608907	0.611704	0.601736	0.598302	0.603766	0.605332	0.610157	0.608125	0.895815	0.594074	0.596184	0.60197	0.578979	0.602768	0.611171	0.60887	0.601534	0.600348	0.609806	0.672953	0.600477	0.614569	0.601929	0.607279	0.602664	0.604882	0.605136	0.60111	0.60367	0.610732	0.675036	0.601355	0.615744	0.609984
H43	0.590301	0.875673	0.614533	0.611108	0.878199	0.877833	0.876796	0.884337	0.879701	0.879025	0.603678	0.612984	0.877592	0.608099	0.607829	0.603293	0.608211	0.594437	0.592081	0.593518	0.592531	0.598001	0.602187	0.886983	0.583896	0.582017	0.590758	0.565527	0.595266	0.60666	0.599704	0.586567	0.594128	0.601335	0.664802	0.594236	0.607833	0.590848	0.60078	0.5984	0.59717	0.600303	0.595729	0.597076	0.602724	0.668177	0.585329	0.608252	0.601587
H44	0.597	0.88226	0.615094	0.613227	0.882742	0.878047	0.874813	0.884662	0.8874	0.881134	0.601007	0.61288	0.886264	0.603467	0.602692	0.599821	0.60783	0.593653	0.59181	0.595633	0.597739	0.599322	0.607046	0.881459	0.586662	0.584658	0.59182	0.570992	0.594469	0.61169	0.59366	0.586261	0.597879	0.60011	0.673191	0.593233	0.608713	0.597219	0.602445	0.601703	0.596704	0.598085	0.589541	0.600257	0.606177	0.664367	0.58944	0.607605	0.603186
H45	0.643244	0.6633	0.65624	0.656176	0.667358	0.664924	0.668247	0.676157	0.677129	0.668224	0.637643	0.649321	0.670305	0.648236	0.642178	0.651421	0.648956	0.628334	0.626946	0.644806	0.646323	0.644264	0.64679	0.670135	0.640826	0.638342	0.646312	0.629536	0.641038	0.65613	0.646904	0.646949	0.647725	0.642217	0.778175	0.647273	0.652764	0.635842	0.643469	0.648335	0.641195	0.640106	0.634754	0.646597	0.649301	0.761596	0.638377	0.643728	0.647525
H46	0.646824	0.661606	0.648254	0.656932	0.672316	0.671236	0.66847	0.678683	0.674498	0.66835	0.638186	0.648759	0.674198	0.647171	0.64161	0.646667	0.649398	0.626083	0.626806	0.64069	0.645095	0.649534	0.64854	0.677744	0.639625	0.641182	0.645984	0.630793	0.642415	0.648802	0.650403	0.646305	0.644599	0.642446	0.777298	0.644776	0.64923	0.633636	0.647309	0.648109	0.640753	0.636672	0.63944	0.64762	0.649504	0.750657	0.637999	0.646129	0.651592
H47	0.647433	0.664527	0.651961	0.657706	0.674252	0.671201	0.671841	0.676697	0.674218	0.668631	0.639823	0.653917	0.675188	0.648152	0.644923	0.648043	0.646829	0.632175	0.633371	0.641334	0.644817	0.648181	0.649133	0.679158	0.646585	0.644059	0.646911	0.630394	0.641434	0.649682	0.646912	0.643537	0.643672	0.644455	0.785252	0.647968	0.648998	0.634161	0.64726	0.649003	0.641445	0.64038	0.643279	0.646824	0.649877	0.765213	0.637594	0.645969	0.647315
H48	0.645846	0.656027	0.647799	0.654483	0.667295	0.662849	0.662872	0.672232	0.671111	0.665247	0.64088	0.648924	0.66727	0.647555	0.643231	0.644755	0.644828	0.62421	0.626234	0.639071	0.640389	0.651441	0.64358	0.672256	0.640029	0.635735	0.643546	0.629187	0.639613	0.646379	0.64108	0.645206	0.639739	0.638534	0.779003	0.641914	0.643303	0.634922	0.641725	0.6434	0.638177	0.640347	0.636788	0.648924	0.646889	0.759607	0.635354	0.643979	0.644815
H49	0.651164	0.666943	0.650435	0.660646	0.674222	0.671331	0.670111	0.682047	0.676258	0.675483	0.640926	0.652208	0.675327	0.648061	0.644619	0.652507	0.650097	0.627182	0.629254	0.645141	0.649349	0.655155	0.651384	0.68254	0.646431	0.648561	0.655979	0.637777	0.652312	0.655598	0.650021	0.650539	0.65064	0.64277	0.780046	0.651407	0.655576	0.64235	0.653028	0.652971	0.650998	0.643555	0.646433	0.652265	0.652234	0.756853	0.649224	0.649796	0.654197
H5	0.587948	0.894491	0.617436	0.608551	0.886181	0.898676	0.898237	0.893202	0.891888	0.892353	0.607919	0.617847	0.900435	0.607225	0.600654	0.600942	0.606125	0.600547	0.598275	0.600465	0.600587	0.597581	0.603319	0.888447	0.590743	0.586374	0.590622	0.572973	0.591388	0.60584	0.599906	0.581014	0.588282	0.599498	0.655885	0.59645	0.606862	0.599122	0.603092	0.593563	0.600198	0.602932	0.595443	0.597138	0.60218	0.658115	0.59203	0.609371	0.603392
H50	0.648027	0.665789	0.650572	0.655608	0.675045	0.67183	0.673014	0.679651	0.676271	0.671496	0.642626	0.651622	0.674271	0.648132	0.6458	0.649953	0.650653	0.630973	0.629876	0.647406	0.65098	0.651537	0.648532	0.676786	0.645965	0.643791	0.646231	0.633995	0.645202	0.652129	0.652458	0.650368	0.644284	0.643277	0.775441	0.649765	0.651832	0.639391	0.650187	0.64933	0.643485	0.645904	0.640868	0.644684	0.648715	0.762358	0.643176	0.646157	0.651754
H51	0.651731	0.6665	0.653874	0.666762	0.673062	0.669577	0.669897	0.679271	0.677056	0.670786	0.642908	0.654525	0.674009	0.650894	0.648494	0.649509	0.650816	0.628112	0.634691	0.646949	0.648741	0.656878	0.657154	0.674659	0.647173	0.646924	0.65558	0.633657	0.647497	0.660409	0.653243	0.651013	0.652957	0.644167	0.787535	0.650391	0.6511	0.641064	0.651164	0.652363	0.649215	0.648797	0.646368	0.648774	0.654384	0.759609	0.650157	0.651038	0.653653
H52	0.725229	0.642388	0.734085	0.739537	0.649226	0.646555	0.648001	0.662103	0.660918	0.653545	0.720918	0.730472	0.655781	0.731287	0.723293	0.726584	0.721822	0.717485	0.716594	0.732122	0.73067	0.732075	0.729521	0.661917	0.716497	0.71882	0.729141	0.691971	0.725908	0.72512	0.726348	0.725553	0.722541	0.728616	0.826018	0.728385	0.73141	0.711131	0.722537	0.729009	0.71901	0.729124	0.719942	0.727276	0.729216	0.887259	0.720454	0.723122	0.733174
H53	0.723142	0.639275	0.729837	0.731839	0.643039	0.63955	0.642743	0.65694	0.65516	0.64851	0.719685	0.72731	0.644186	0.728783	0.719677	0.728628	0.721331	0.718955	0.716165	0.722639	0.72236	0.723617	0.722269	0.65499	0.716258	0.718932	0.724898	0.693283	0.721476	0.720173	0.724269	0.721192	0.718334	0.720865	0.833528	0.720999	0.724806	0.706661	0.717606	0.721909	0.714519	0.723507	0.718415	0.723167	0.726944	0.877204	0.714397	0.717912	0.728574
H54	0.721911	0.649156	0.736432	0.740548	0.651241	0.655029	0.65547	0.663014	0.66633	0.659215	0.726575	0.735473	0.656217	0.736886	0.727298	0.731255	0.727024	0.722663	0.7251	0.724919	0.736575	0.725861	0.730169	0.662194	0.718113	0.717727	0.7219	0.690508	0.71389	0.721956	0.719835	0.72046	0.719212	0.720383	0.835568	0.721356	0.726371	0.715636	0.718983	0.725987	0.716843	0.727412	0.717837	0.726737	0.725313	0.888171	0.716212	0.721944	0.726045
H55	0.728302	0.650025	0.73834	0.740717	0.648368	0.655679	0.649841	0.66604	0.663284	0.656287	0.728308	0.736531	0.650954	0.742986	0.727247	0.740711	0.734132	0.723753	0.719748	0.73513	0.736429	0.728023	0.72942	0.655078	0.718558	0.716258	0.724569	0.697503	0.725024	0.728892	0.725832	0.726634	0.722837	0.720797	0.830449	0.730386	0.728578	0.717784	0.724746	0.730822	0.726507	0.729607	0.720552	0.732625	0.727321	0.874072	0.724007	0.723055	0.728241
H56	0.714743	0.647129	0.72325	0.727422	0.64464	0.648098	0.653875	0.661712	0.663126	0.65295	0.713381	0.721661	0.652315	0.721156	0.707934	0.719909	0.719171	0.715026	0.709189	0.715243	0.720491	0.719957	0.717377	0.655709	0.708952	0.708072	0.712589	0.686632	0.713105	0.710349	0.708863	0.715869	0.703566	0.712608	0.818294	0.717126	0.711366	0.702088	0.707611	0.712142	0.705273	0.716115	0.705622	0.712452	0.71138	0.868731	0.706589	0.707647	0.712951
H57	0.726796	0.651233	0.739768	0.740853	0.650932	0.652159	0.653329	0.663458	0.665238	0.655153	0.730546	0.738027	0.656083	0.741039	0.726141	0.74135	0.736894	0.730966	0.727983	0.732331	0.739656	0.730636	0.736956	0.661435	0.723839	0.717051	0.727857	0.70482	0.72769	0.72874	0.724188	0.729175	0.718222	0.726789	0.823081	0.727376	0.731994	0.720698	0.727131	0.726891	0.731872	0.735221	0.725619	0.734344	0.731097	0.873194	0.729386	0.726577	0.728898
H58	0.722174	0.644935	0.727691	0.732096	0.644178	0.651898	0.652861	0.664438	0.66392	0.649857	0.7176	0.726073	0.65105	0.724369	0.716085	0.725944	0.722237	0.715581	0.713568	0.722132	0.726925	0.721868	0.725671	0.655465	0.714867	0.705972	0.717224	0.695784	0.714279	0.717754	0.714424	0.720535	0.71707	0.718122	0.814683	0.714013	0.722613	0.70411	0.71648	0.720842	0.714418	0.72154	0.714898	0.724959	0.723444	0.870846	0.709023	0.716604	0.719623
H59	0.726645	0.655944	0.741265	0.739955	0.65613	0.659098	0.66095	0.670082	0.670513	0.662651	0.727926	0.73819	0.65906	0.740496	0.725092	0.735678	0.731286	0.722009	0.719437	0.728121	0.737135	0.731943	0.733249	0.664539	0.719452	0.718249	0.730447	0.701758	0.723181	0.729408	0.727056	0.728509	0.726083	0.730752	0.83309	0.729719	0.733458	0.716851	0.73077	0.728723	0.725063	0.72953	0.725468	0.732927	0.732912	0.877749	0.723922	0.728255	0.730209
H6	0.595161	0.892213	0.618114	0.612242	0.89028	0.897745	0.901397	0.899309	0.902086	0.904227	0.609241	0.615833	0.908005	0.606568	0.608524	0.606616	0.607709	0.594187	0.596214	0.59765	0.602306	0.602938	0.603889	0.893651	0.589829	0.587566	0.587821	0.572604	0.591287	0.605422	0.598001	0.595136	0.592168	0.603787	0.661742	0.597579	0.6061	0.598335	0.609011	0.599296	0.598907	0.602307	0.596059	0.595575	0.603165	0.669182	0.592599	0.60921	0.609893
H60	0.725918	0.643933	0.735264	0.739209	0.646354	0.654794	0.651229	0.659563	0.661948	0.654489	0.730183	0.731964	0.655167	0.738742	0.725229	0.737603	0.727946	0.72751	0.724387	0.726079	0.732197	0.72864	0.728944	0.6551	0.720752	0.717908	0.722872	0.70048	0.727439	0.722855	0.723631	0.728775	0.721153	0.724728	0.825306	0.729788	0.729305	0.717531	0.724674	0.729583	0.721564	0.730657	0.723201	0.729225	0.731006	0.881816	0.71625	0.727318	0.730776
H61	0.726993	0.647889	0.735031	0.7405	0.651343	0.654748	0.655272	0.659362	0.658833	0.654703	0.728532	0.737577	0.654024	0.737232	0.731497	0.734583	0.730696	0.723057	0.722183	0.73033	0.735776	0.730607	0.735869	0.657801	0.722832	0.721953	0.727593	0.699888	0.72816	0.723771	0.728408	0.733679	0.724925	0.724311	0.826537	0.729736	0.736097	0.718421	0.724776	0.728569	0.719472	0.728766	0.722811	0.731215	0.732592	0.884554	0.72101	0.730656	0.729963
H62	0.721181	0.645561	0.728002	0.732483	0.646111	0.650738	0.653537	0.658547	0.660711	0.655219	0.719902	0.72632	0.65147	0.734512	0.722211	0.729668	0.724122	0.720703	0.71709	0.728526	0.731514	0.726324	0.721893	0.660801	0.714559	0.716484	0.72332	0.697539	0.718459	0.720625	0.723692	0.726235	0.713777	0.719763	0.822588	0.726812	0.725887	0.711635	0.723101	0.722876	0.716415	0.722544	0.719697	0.724198	0.725577	0.872855	0.712451	0.716262	0.727271
H63	0.719767	0.650175	0.734536	0.734333	0.641698	0.658801	0.653509	0.664153	0.663157	0.655086	0.730733	0.735925	0.658121	0.740424	0.728788	0.733644	0.737626	0.723861	0.719922	0.730455	0.733654	0.727361	0.729101	0.662702	0.724183	0.716569	0.729905	0.691879	0.723378	0.722429	0.727607	0.725574	0.719859	0.729289	0.822392	0.727648	0.731806	0.710339	0.729148	0.727702	0.720148	0.728916	0.721307	0.734518	0.730636	0.878411	0.715488	0.721902	0.729415
H64	0.716011	0.64524	0.726729	0.731605	0.646538	0.649085	0.651326	0.660514	0.66017	0.649389	0.727261	0.729338	0.650446	0.734901	0.723882	0.733406	0.730768	0.722074	0.719125	0.720509	0.724807	0.724663	0.728689	0.65724	0.716031	0.715922	0.724837	0.691382	0.724202	0.718703	0.722835	0.716878	0.718764	0.71866	0.822061	0.723677	0.730473	0.706828	0.723888	0.7199	0.715479	0.728574	0.719326	0.72625	0.72203	0.878128	0.712327	0.719437	0.724254
H65	0.74472	0.667233	0.755442	0.762318	0.669512	0.675934	0.673559	0.6864	0.681735	0.678444	0.749949	0.757754	0.678541	0.755641	0.748962	0.7557	0.75593	0.738672	0.737376	0.743033	0.752754	0.750002	0.750704	0.687367	0.739835	0.738507	0.747644	0.719985	0.741733	0.745528	0.74573	0.745535	0.742423	0.750294	0.854158	0.750099	0.759823	0.733743	0.750507	0.747958	0.745103	0.746103	0.740634	0.758723	0.749119	0.850325	0.738084	0.753025	0.751713
H66	0.863773	0.606403	0.89533	0.887908	0.603464	0.615401	0.615167	0.614484	0.615723	0.614202	0.88626	0.887408	0.616275	0.891783	0.883317	0.887095	0.882366	0.867559	0.859289	0.877835	0.885208	0.872112	0.884508	0.612106	0.865698	0.848559	0.868127	0.836865	0.864046	0.865324	0.864614	0.858812	0.868823	0.876876	0.73805	0.870774	0.880676	0.866176	0.873416	0.882092	0.86134	0.873647	0.866705	0.875913	0.876969	0.739944	0.861319	0.879523	0.87369
H67	0.873418	0.605322	0.897063	0.885695	0.60783	0.616974	0.612356	0.617908	0.613797	0.613537	0.888757	0.892976	0.614926	0.895533	0.886971	0.892421	0.889267	0.87965	0.872484	0.883532	0.883366	0.873182	0.88373	0.611595	0.867338	0.852502	0.871227	0.840817	0.86914	0.869922	0.868212	0.86693	0.869023	0.879856	0.740812	0.878461	0.882194	0.871793	0.879534	0.882257	0.866335	0.881282	0.869288	0.881612	0.881216	0.744609	0.8596	0.882444	0.879828
H68	0.851912	0.582791	0.865552	0.865236	0.571841	0.588247	0.58493	0.598713	0.59421	0.592253	0.870954	0.868603	0.591183	0.875419	0.865806	0.871594	0.868342	0.867766	0.867364	0.867337	0.864341	0.853939	0.86158	0.590908	0.858037	0.835336	0.85469	0.824296	0.852398	0.85251	0.848133	0.850785	0.843651	0.85901	0.719275	0.856779	0.86467	0.856331	0.867034	0.857628	0.85538	0.862044	0.850655	0.870468	0.854073	0.718623	0.845649	0.864688	0.862973
H69	0.853117	0.585936	0.872159	0.869574	0.580072	0.587032	0.58993	0.598187	0.600621	0.594369	0.877985	0.873909	0.596893	0.882452	0.874104	0.882191	0.873923	0.87138	0.87462	0.867889	0.869473	0.866104	0.87148	0.592382	0.858289	0.847837	0.856706	0.834136	0.859913	0.853847	0.851019	0.849776	0.850743	0.863901	0.721237	0.864344	0.862352	0.852879	0.86575	0.86172	0.854957	0.869845	0.855969	0.867188	0.859501	0.726083	0.849984	0.864688	0.868592
H7	0.596514	0.896085	0.619651	0.618748	0.891139	0.897018	0.895522	1	0.92075	0.912097	0.608925	0.614727	0.897519	0.611955	0.606845	0.608458	0.615245	0.602214	0.598879	0.60449	0.608168	0.609044	0.612156	0.887319	0.599962	0.590989	0.598186	0.583523	0.605502	0.617619	0.605877	0.59834	0.601458	0.609143	0.661772	0.604224	0.607752	0.605925	0.611594	0.603501	0.606443	0.609673	0.605843	0.606212	0.607179	0.666612	0.599477	0.610625	0.610072
H70	0.830131	0.560786	0.843478	0.845988	0.554668	0.57365	0.566132	0.57042	0.573353	0.572862	0.839875	0.844593	0.569121	0.852559	0.840734	0.845917	0.843686	0.8681	0.858139	0.843303	0.840424	0.835835	0.839358	0.567864	0.828894	0.808004	0.828524	0.8111	0.827404	0.829018	0.824864	0.825009	0.820115	0.836228	0.70458	0.828234	0.834445	0.832936	0.830717	0.831713	0.831031	0.848335	0.826464	0.839823	0.836302	0.715066	0.824115	0.836712	0.831173
H71	0.85723	0.584686	0.882045	0.872567	0.579444	0.594468	0.59291	0.592541	0.600468	0.591985	0.884282	0.8826	0.595661	0.882572	0.880938	0.885969	0.880797	0.864461	0.858914	0.869124	0.863731	0.863751	0.86536	0.589612	0.864779	0.846931	0.862695	0.832288	0.85855	0.864324	0.855306	0.855139	0.857638	0.868194	0.713136	0.871238	0.865813	0.871246	0.865297	0.874939	0.862234	0.866959	0.863414	0.868208	0.868587	0.713133	0.861539	0.871985	0.861132
H72	0.868704	0.596171	0.881596	0.882657	0.592158	0.606084	0.606766	0.606421	0.605	0.606929	0.896261	0.893796	0.609473	0.897196	0.882711	0.888818	0.887021	0.88403	0.875423	0.880148	0.880269	0.871438	0.884605	0.603063	0.866215	0.851652	0.86787	0.840087	0.859223	0.868314	0.864754	0.864632	0.859125	0.872054	0.72464	0.872858	0.867391	0.87426	0.878376	0.871674	0.869877	0.876929	0.865161	0.878272	0.872692	0.727977	0.865362	0.881863	0.872503
H73	0.868295	0.602363	0.892795	0.883483	0.5974	0.612787	0.610621	0.608377	0.61079	0.609441	0.89469	0.896196	0.614491	0.897982	0.894587	0.895735	0.89232	0.883367	0.875959	0.880178	0.88513	0.874739	0.884715	0.607541	0.871513	0.853603	0.867437	0.844921	0.867072	0.872184	0.868727	0.867276	0.863769	0.879536	0.723481	0.876937	0.879807	0.878384	0.885136	0.882995	0.869194	0.886747	0.872611	0.882561	0.874268	0.727374	0.863432	0.889897	0.882709
H74	0.853751	0.58679	0.871777	0.877485	0.58768	0.59193	0.593498	0.601664	0.603126	0.599177	0.87582	0.879405	0.598607	0.88333	0.8768	0.878663	0.874532	0.893782	0.886287	0.873945	0.864676	0.863306	0.869911	0.595793	0.8584	0.844349	0.858297	0.835952	0.859435	0.859195	0.857818	0.858507	0.856845	0.872495	0.72693	0.855658	0.864427	0.863048	0.870305	0.868085	0.859979	0.87341	0.85862	0.877005	0.8593	0.722831	0.851224	0.866541	0.869094
H75	0.85759	0.595119	0.880918	0.881569	0.59137	0.604447	0.599374	0.607486	0.607159	0.602162	0.892933	0.89218	0.605639	0.896626	0.887047	0.887179	0.893138	0.886783	0.884442	0.879323	0.875271	0.871993	0.880122	0.599113	0.87102	0.851832	0.874887	0.840646	0.87166	0.864035	0.864181	0.862332	0.857829	0.880879	0.7218	0.874331	0.875256	0.871611	0.875799	0.878996	0.867073	0.876746	0.8668	0.879653	0.871641	0.727593	0.867332	0.880116	0.878024
H76	0.859913	0.585543	0.871142	0.878912	0.579401	0.586205	0.584757	0.595041	0.592662	0.593121	0.865181	0.86162	0.591221	0.864801	0.859291	0.870117	0.865572	0.852735	0.841065	0.857416	0.860489	0.865127	0.868784	0.587608	0.858546	0.839619	0.864167	0.833478	0.858873	0.859763	0.854203	0.855864	0.851407	0.86488	0.725588	0.859594	0.85455	0.862267	0.860131	0.857176	0.864716	0.867438	0.857688	0.867993	0.867357	0.715736	0.85553	0.867115	0.857984
H77	0.858491	0.600874	0.880275	0.882888	0.602668	0.611877	0.606927	0.614578	0.612076	0.614515	0.888333	0.887084	0.610869	0.892944	0.884921	0.885038	0.886655	0.875023	0.870363	0.876201	0.880568	0.875487	0.880768	0.610404	0.872258	0.853512	0.86657	0.839274	0.865269	0.868533	0.868835	0.86897	0.858349	0.880599	0.725835	0.870414	0.868725	0.87351	0.875102	0.879334	0.868981	0.872663	0.868458	0.877259	0.875627	0.725689	0.863389	0.881929	0.879302
H78	0.858353	0.583189	0.867633	0.867341	0.574031	0.584256	0.582827	0.59327	0.597265	0.592636	0.861725	0.864588	0.588673	0.866607	0.859516	0.872339	0.865956	0.862278	0.861018	0.859757	0.858826	0.862144	0.87434	0.587301	0.860185	0.849779	0.861535	0.840064	0.863975	0.862661	0.855806	0.858513	0.856139	0.856879	0.721632	0.85722	0.85727	0.865149	0.862078	0.863782	0.865539	0.861036	0.862978	0.860808	0.867213	0.710191	0.862919	0.865131	0.857475
H79	0.850448	0.583233	0.861835	0.870258	0.574522	0.584661	0.584803	0.587685	0.590877	0.590392	0.863045	0.86851	0.585525	0.866091	0.858422	0.868537	0.850229	0.843887	0.843592	0.86403	0.863865	0.858854	0.873561	0.589219	0.864638	0.839291	0.849236	0.830316	0.854792	0.857205	0.850073	0.846641	0.84971	0.847983	0.719402	0.857677	0.851485	0.85425	0.862219	0.869289	0.855118	0.867269	0.856467	0.863831	0.86572	0.711219	0.846263	0.864078	0.85951
H8	0.590119	0.900354	0.613939	0.610426	0.887645	0.904326	0.999712	0.895249	0.896634	0.892199	0.607877	0.616988	0.902496	0.609085	0.608048	0.605752	0.609243	0.596377	0.591737	0.598124	0.605102	0.602823	0.604897	0.883814	0.588905	0.583412	0.584855	0.573453	0.593953	0.599546	0.598261	0.588046	0.589384	0.59946	0.647369	0.596182	0.602606	0.591125	0.603786	0.597232	0.593114	0.602285	0.593785	0.594627	0.600843	0.656408	0.59335	0.608873	0.603782
H80	0.807238	0.558795	0.815535	0.830856	0.555076	0.55917	0.561838	0.577626	0.576731	0.576542	0.814113	0.817914	0.561327	0.819033	0.814665	0.825721	0.813427	0.805536	0.799188	0.826824	0.814955	0.818339	0.821663	0.569662	0.816385	0.807858	0.814555	0.827233	0.827086	0.82606	0.81647	0.818938	0.815221	0.815052	0.692028	0.817976	0.805474	0.817043	0.820812	0.817841	0.820506	0.809853	0.82965	0.814895	0.823798	0.679855	0.821526	0.820182	0.816441
H81	0.851358	0.593073	0.877956	0.875756	0.592251	0.602245	0.59857	0.606957	0.608654	0.603467	0.883741	0.884162	0.604605	0.885909	0.8787	0.881264	0.881975	0.882816	0.878273	0.864852	0.866922	0.869113	0.874706	0.599436	0.862453	0.850099	0.859554	0.83433	0.851869	0.855026	0.856488	0.856389	0.849269	0.872314	0.718853	0.867064	0.864802	0.867335	0.869045	0.865582	0.863384	0.874803	0.859922	0.873611	0.86694	0.726384	0.854659	0.873893	0.869342
H82	0.862769	0.604703	0.887887	0.886772	0.59753	0.607594	0.608789	0.614269	0.610433	0.61064	0.879735	0.886422	0.609525	0.88566	0.881024	0.889178	0.876465	0.860372	0.858662	0.889152	0.881551	0.878171	0.888042	0.609011	0.879343	0.863139	0.877581	0.84524	0.871954	0.879184	0.868226	0.869181	0.872035	0.876118	0.730649	0.878946	0.88158	0.870733	0.881384	0.885096	0.865253	0.880595	0.874429	0.881547	0.888248	0.729519	0.869414	0.881816	0.886086
H83	0.134474	0.0869057	0.145012	0.140591	0.0741101	0.0848636	0.0834982	0.0906969	0.0919142	0.0883864	0.13445	0.141236	0.0853704	0.139574	0.137196	0.137069	0.135283	0.128565	0.130752	0.141701	0.129312	0.140722	0.137884	0.0917966	0.140525	0.14005	0.142761	0.132377	0.1417	0.137334	0.135555	0.130163	0.142162	0.128642	0.117385	0.136733	0.135377	0.130541	0.130397	0.137213	0.1338	0.142101	0.138973	0.132527	0.135595	0.122534	0.145345	0.139861	0.129589
H84	0.852681	0.590999	0.863002	0.866518	0.578773	0.59194	0.590811	0.59935	0.597679	0.59925	0.859862	0.860477	0.593294	0.865795	0.863226	0.863298	0.860636	0.848586	0.851557	0.872783	0.87099	0.862178	0.877712	0.59488	0.871282	0.842938	0.861675	0.83624	0.860608	0.863037	0.855443	0.861263	0.861943	0.861627	0.727482	0.865828	0.859861	0.865248	0.864185	0.864638	0.863746	0.866167	0.862178	0.864973	0.865909	0.717194	0.854559	0.862029	0.859337
H85	0.860859	0.594423	0.880092	0.875713	0.584892	0.599149	0.596821	0.60225	0.599704	0.598211	0.879465	0.879915	0.595176	0.882759	0.875336	0.886371	0.87706	0.855187	0.852398	0.889082	0.878458	0.876395	0.883014	0.59875	0.881397	0.858169	0.879288	0.835531	0.871323	0.879377	0.872917	0.871439	0.874001	0.869897	0.726649	0.87735	0.875621	0.864629	0.873429	0.878174	0.867902	0.878871	0.874341	0.875212	0.874508	0.72912	0.867837	0.875641	0.872336
H86	0.724922	0.642353	0.732327	0.732343	0.645529	0.657077	0.649738	0.659864	0.662605	0.655177	0.724987	0.726863	0.651304	0.733021	0.724809	0.731135	0.726793	0.722314	0.720053	0.727406	0.730685	0.727234	0.726501	0.658986	0.715387	0.715182	0.725141	0.702227	0.718785	0.722812	0.721641	0.732223	0.719381	0.725964	0.823185	0.729207	0.731221	0.71308	0.725415	0.72326	0.721096	0.723034	0.721414	0.729174	0.731523	0.871194	0.718134	0.71964	0.726924
H87	0.870423	0.607013	0.89717	0.892768	0.597458	0.609999	0.607266	0.618697	0.618286	0.611875	0.880493	0.877466	0.612827	0.879967	0.873334	0.882813	0.883591	0.868435	0.859705	0.882721	0.876385	0.886966	0.879164	0.61255	0.878069	0.86826	0.882601	0.850251	0.875363	0.880639	0.88455	0.870575	0.876539	0.886338	0.726664	0.881832	0.881014	0.87459	0.874032	0.881549	0.87524	0.887629	0.879218	0.883121	0.886017	0.731959	0.873009	0.885729	0.883963
H88	0.866585	0.603336	0.895668	0.889321	0.599336	0.611755	0.605214	0.619966	0.619345	0.611666	0.87987	0.879229	0.612689	0.881276	0.874528	0.881646	0.877621	0.864037	0.852633	0.878169	0.87987	0.877794	0.883528	0.609447	0.877439	0.857403	0.87822	0.845065	0.876528	0.880359	0.874464	0.871228	0.88241	0.871833	0.736537	0.87975	0.87999	0.878065	0.870929	0.878444	0.876598	0.88338	0.873572	0.88458	0.884646	0.737976	0.870091	0.88499	0.879558
H89	0.876102	0.605528	0.892978	0.894668	0.594476	0.606467	0.603516	0.616711	0.610106	0.608739	0.881621	0.879669	0.609201	0.881045	0.88054	0.882798	0.878045	0.860138	0.857482	0.881065	0.877303	0.885335	0.884414	0.602599	0.878367	0.86369	0.884816	0.853886	0.88114	0.887712	0.879494	0.87371	0.879714	0.879768	0.734306	0.882924	0.877341	0.87887	0.875886	0.876329	0.880719	0.880715	0.882859	0.882102	0.888387	0.729917	0.882329	0.88712	0.881526
H9	0.594237	0.904125	0.61833	0.610945	0.883697	0.899689	0.904306	0.902195	0.896777	0.900276	0.605217	0.613717	0.899203	0.604381	0.603145	0.605092	0.604811	0.593733	0.591638	0.601166	0.608973	0.601069	0.608363	0.885629	0.594122	0.585433	0.591482	0.576403	0.594959	0.609505	0.597431	0.589116	0.598372	0.604835	0.657481	0.59915	0.611097	0.599637	0.606436	0.601922	0.598874	0.603992	0.599216	0.599142	0.605018	0.662265	0.594387	0.610218	0.608047
H90	0.87032	0.613802	0.89682	0.884972	0.609239	0.617803	0.618843	0.624369	0.623948	0.622213	0.882543	0.884836	0.622545	0.887325	0.88033	0.893505	0.885425	0.874045	0.866148	0.878943	0.885359	0.873117	0.885544	0.61806	0.870285	0.853364	0.865694	0.841262	0.864536	0.865562	0.868345	0.870456	0.8725	0.882851	0.739154	0.875919	0.877481	0.872189	0.87935	0.88424	0.868365	0.873932	0.869301	0.881345	0.87822	0.745302	0.863821	0.879008	0.875591
H91	0.8694	0.607439	0.880849	0.887715	0.599065	0.61162	0.612227	0.617781	0.615662	0.61177	0.874923	0.87004	0.614148	0.871761	0.866771	0.875296	0.868525	0.85445	0.855234	0.869094	0.871031	0.872638	0.874586	0.611659	0.866845	0.867648	0.877762	0.847066	0.873185	0.872179	0.873761	0.870062	0.863408	0.872564	0.734836	0.879424	0.876399	0.871834	0.870134	0.869572	0.870603	0.872354	0.867673	0.868244	0.872881	0.729652	0.876074	0.877712	0.880682
H92	0.873851	0.61404	0.906333	0.897351	0.613458	0.617766	0.620921	0.625646	0.62445	0.622924	0.889562	0.888893	0.627328	0.893752	0.886735	0.894821	0.886633	0.878077	0.871322	0.880205	0.885612	0.883061	0.886641	0.622783	0.872426	0.864191	0.876937	0.849325	0.875637	0.882733	0.879077	0.870353	0.881008	0.883126	0.747349	0.8847	0.886493	0.876526	0.882443	0.891278	0.875674	0.881458	0.875909	0.887383	0.887519	0.749453	0.870729	0.885257	0.88048
H93	0.875848	0.608421	0.904884	0.894474	0.609108	0.61733	0.611037	0.616106	0.613486	0.615503	0.890492	0.895241	0.617782	0.895661	0.888248	0.899446	0.889566	0.875654	0.863084	0.886806	0.889958	0.877546	0.890321	0.615153	0.87469	0.860702	0.88169	0.854033	0.877306	0.878974	0.879099	0.869969	0.880233	0.883397	0.741119	0.893028	0.885506	0.877662	0.884092	0.889238	0.87353	0.877561	0.879321	0.884291	0.891998	0.745065	0.873446	0.887422	0.880608
H94	0.879223	0.605964	0.898864	0.891567	0.604257	0.615811	0.610875	0.619952	0.618732	0.615098	0.885024	0.882023	0.617426	0.88939	0.874754	0.888867	0.880285	0.871719	0.857618	0.885418	0.879665	0.868792	0.880535	0.609158	0.868787	0.858036	0.87886	0.84499	0.868521	0.872517	0.872758	0.870234	0.868605	0.879231	0.733405	0.88196	0.875585	0.871989	0.869205	0.884916	0.86971	0.876901	0.8698	0.882605	0.880507	0.739076	0.864168	0.877135	0.882691
H95	0.877944	0.608766	0.90315	0.891405	0.609796	0.619336	0.617816	0.625156	0.625888	0.622275	0.890897	0.884192	0.624232	0.886924	0.883915	0.890984	0.877377	0.860653	0.86311	0.877993	0.877212	0.878769	0.882213	0.616725	0.868613	0.866388	0.875404	0.842168	0.872767	0.87719	0.875128	0.869242	0.873007	0.884658	0.738834	0.881592	0.88503	0.874777	0.875221	0.87966	0.871149	0.879936	0.87165	0.877052	0.879217	0.741319	0.867255	0.885929	0.884462
H96	0.875321	0.613081	0.909127	0.898259	0.615588	0.620187	0.620588	0.62664	0.625149	0.619943	0.898404	0.89926	0.62684	0.897529	0.896017	0.90053	0.886831	0.882588	0.870314	0.887378	0.891397	0.878252	0.892701	0.620215	0.87595	0.861725	0.874103	0.847477	0.876388	0.877906	0.877925	0.866009	0.87317	0.889566	0.74137	0.884727	0.888997	0.884643	0.881028	0.891935	0.873652	0.892158	0.876227	0.88524	0.891897	0.748528	0.875009	0.894621	0.88067
H97	0.878469	0.604736	0.907657	0.89972	0.602724	0.611866	0.612454	0.619897	0.618392	0.619091	0.888686	0.888134	0.618107	0.889114	0.887588	0.899292	0.884322	0.872006	0.869038	0.88787	0.887002	0.883328	0.894636	0.610374	0.880703	0.862199	0.887923	0.852115	0.88377	0.886924	0.88277	0.87391	0.880548	0.881971	0.738757	0.88664	0.880671	0.880932	0.881582	0.890774	0.882238	0.884967	0.885753	0.879705	0.888085	0.740198	0.882566	0.88998	0.88533
H98	0.872302	0.610668	0.905605	0.888152	0.611583	0.621745	0.620451	0.624387	0.622078	0.62092	0.895993	0.899579	0.624974	0.901841	0.894522	0.897786	0.88856	0.876056	0.871757	0.886004	0.886748	0.876221	0.891987	0.6202	0.879843	0.861113	0.872718	0.844873	0.871373	0.874624	0.877642	0.867837	0.870756	0.881564	0.739032	0.881692	0.885665	0.875301	0.878776	0.884185	0.872249	0.884461	0.880417	0.878859	0.886429	0.745236	0.869742	0.888666	0.881155
H99	0.87418	0.60601	0.902746	0.908358	0.599797	0.611232	0.609665	0.61942	0.61534	0.612136	0.885012	0.883813	0.613691	0.882101	0.878567	0.890212	0.878756	0.880069	0.866699	0.879709	0.879748	0.882395	0.889922	0.608048	0.878851	0.859755	0.880794	0.85045	0.871068	0.877514	0.876176	0.867385	0.87096	0.880858	0.737762	0.882315	0.876447	0.878061	0.874841	0.883078	0.882022	0.880618	0.873227	0.881908	0.881913	0.734084	0.876734	0.88219	0.877348
[truncated: 259 more columns]

## Sheet: Correlation of HCC
ID	HCC.12004P	HCC.12104P	HCC.1210P	HCC.12191P	HCC.12198P	HCC.12233P	HCC.12236P	HCC.12238P	HCC.12248P	HCC.12258P	HCC.12281P	HCC.12287P	HCC.12299P	HCC.1240P	HCC.1242P	HCC.1258P	HCC.1259P	HCC.1275P	HCC.1294P	HCC.269P	HCC.276P	HCC.277P	HCC.279P	HCC.280P	HCC.282P	HCC.283P	HCC.286P	HCC.288P	HCC.292P	HCC.293P	HCC.295P	HCC.296P	HCC.298P	HCC.300P	HCC.304P	HCC.308P	HCC.311P	HCC.314P	HCC.322P	HCC.324P	HCC.330P	HCC.334P	HCC.336P	HCC.337P	HCC.338P	HCC.340P	HCC.342P	HCC.344P	HCC.350P
HCC.12004P	NA	0.876891	0.866107	0.874982	0.867059	0.73849	0.783908	0.742472	0.783234	0.761191	0.743495	0.734153	0.72921	0.854151	0.867364	0.872536	0.793734	0.83921	0.856794	0.849486	0.839089	0.855075	0.843203	0.860949	0.864327	0.855156	0.824975	0.860665	0.840719	0.831959	0.806843	0.81989	0.832703	0.836523	0.838877	0.840438	0.842082	0.743093	0.817064	0.831739	0.817324	0.836054	0.793301	0.825056	0.820787	0.842246	0.78118	0.803747	0.835871
HCC.12104P	0.876891	NA	0.891037	0.889619	0.888183	0.759064	0.777551	0.764151	0.791509	0.765911	0.747864	0.747618	0.740255	0.862229	0.870962	0.875632	0.814516	0.87352	0.867398	0.858817	0.852925	0.876103	0.861278	0.883186	0.859878	0.857255	0.832829	0.871345	0.851615	0.854028	0.836579	0.832475	0.869099	0.840769	0.836117	0.861846	0.859836	0.759221	0.847355	0.845727	0.842089	0.849267	0.803146	0.847988	0.81645	0.857811	0.804973	0.820669	0.860992
HCC.1210P	0.866107	0.891037	NA	0.888265	0.895327	0.754586	0.78797	0.758395	0.793681	0.762357	0.748024	0.750046	0.742114	0.876939	0.885647	0.869193	0.820407	0.871771	0.876388	0.861061	0.848045	0.888238	0.864145	0.884174	0.865074	0.859243	0.832598	0.877138	0.859455	0.854549	0.844851	0.833402	0.86321	0.847836	0.835051	0.86238	0.860711	0.760695	0.848502	0.848635	0.841888	0.858252	0.806357	0.849714	0.831472	0.861516	0.797785	0.821374	0.859724
HCC.12191P	0.874982	0.889619	0.888265	NA	0.877797	0.773493	0.788546	0.767148	0.788818	0.765724	0.757713	0.753684	0.747337	0.870178	0.868168	0.87338	0.804939	0.874094	0.862922	0.851517	0.850908	0.872956	0.853267	0.87387	0.865607	0.862629	0.833696	0.874632	0.852756	0.862171	0.84749	0.822839	0.859867	0.834331	0.829351	0.860084	0.848159	0.745496	0.840923	0.8425	0.8335	0.844905	0.804808	0.841089	0.820141	0.850238	0.795937	0.82043	0.848595
HCC.12198P	0.867059	0.888183	0.895327	0.877797	NA	0.75371	0.783938	0.755596	0.789027	0.759326	0.744433	0.73993	0.737358	0.875564	0.879135	0.865809	0.820111	0.870181	0.866282	0.849943	0.849939	0.875406	0.863255	0.875749	0.86155	0.856908	0.826053	0.874185	0.849444	0.85111	0.828331	0.829745	0.862648	0.835973	0.83008	0.854773	0.858886	0.75478	0.842213	0.850125	0.835043	0.852539	0.802455	0.847533	0.8259	0.857653	0.795344	0.823321	0.852908
HCC.12233P	0.73849	0.759064	0.754586	0.773493	0.75371	NA	0.815946	0.842407	0.815274	0.796949	0.80637	0.776633	0.791578	0.753359	0.749216	0.75193	0.722339	0.783756	0.744637	0.738173	0.779248	0.753013	0.747157	0.775358	0.733685	0.745221	0.745758	0.746999	0.733554	0.771221	0.780937	0.712701	0.758352	0.728868	0.708947	0.741726	0.750661	0.654315	0.738905	0.736252	0.738894	0.734457	0.718604	0.745333	0.728795	0.740065	0.712374	0.731514	0.756543
HCC.12236P	0.783908	0.777551	0.78797	0.788546	0.783938	0.815946	NA	0.808583	0.864225	0.808775	0.777333	0.792875	0.814028	0.77721	0.783598	0.776428	0.760087	0.765414	0.774358	0.776192	0.770948	0.777432	0.780101	0.780726	0.772562	0.765021	0.759685	0.774961	0.769778	0.766543	0.751502	0.745471	0.766729	0.760881	0.754619	0.770992	0.771709	0.700067	0.75372	0.755668	0.752777	0.762094	0.736058	0.766855	0.763757	0.767879	0.705254	0.751362	0.778263
HCC.12238P	0.742472	0.764151	0.758395	0.767148	0.755596	0.842407	0.808583	NA	0.813886	0.780465	0.79961	0.755891	0.771046	0.752941	0.754717	0.754112	0.726508	0.781221	0.744316	0.741116	0.78549	0.753699	0.75441	0.773518	0.743239	0.742056	0.765285	0.744008	0.748023	0.766425	0.774062	0.720816	0.759193	0.739814	0.725353	0.741502	0.752589	0.648875	0.748562	0.740088	0.74208	0.736074	0.726513	0.749948	0.734867	0.750102	0.72428	0.735019	0.760829
HCC.12248P	0.783234	0.791509	0.793681	0.788818	0.789027	0.815274	0.864225	0.813886	NA	0.804213	0.783076	0.793238	0.791612	0.782605	0.787099	0.775426	0.761466	0.771805	0.772516	0.781107	0.770435	0.783325	0.77697	0.786886	0.774321	0.766446	0.758096	0.776593	0.768031	0.766653	0.751748	0.747906	0.776125	0.758393	0.75182	0.769962	0.775685	0.705106	0.762407	0.766146	0.761543	0.767512	0.740794	0.770448	0.768345	0.775231	0.712188	0.756843	0.779256
HCC.12258P	0.761191	0.765911	0.762357	0.765724	0.759326	0.796949	0.808775	0.780465	0.804213	NA	0.821283	0.822369	0.817578	0.754614	0.768364	0.755072	0.741299	0.75758	0.762	0.759316	0.768899	0.753465	0.757631	0.768247	0.750359	0.743988	0.743855	0.751167	0.740551	0.753997	0.749304	0.727842	0.759348	0.745869	0.732588	0.753512	0.761305	0.672651	0.745433	0.740391	0.74697	0.743691	0.720859	0.751397	0.739113	0.752122	0.700325	0.733027	0.762518
HCC.12281P	0.743495	0.747864	0.748024	0.757713	0.744433	0.80637	0.777333	0.79961	0.783076	0.821283	NA	0.787115	0.7841	0.737954	0.750251	0.752805	0.714024	0.769002	0.735449	0.734825	0.776472	0.74429	0.749559	0.763162	0.734847	0.734868	0.750339	0.739622	0.732426	0.752746	0.754361	0.714521	0.74539	0.735465	0.71279	0.733831	0.743128	0.639491	0.740842	0.733312	0.736689	0.73069	0.731531	0.735886	0.733239	0.745832	0.718882	0.730651	0.744766
HCC.12287P	0.734153	0.747618	0.750046	0.753684	0.73993	0.776633	0.792875	0.755891	0.793238	0.822369	0.787115	NA	0.793154	0.734113	0.737608	0.72672	0.722023	0.733525	0.73728	0.735811	0.743074	0.736729	0.728536	0.748759	0.724377	0.721199	0.709946	0.734203	0.716308	0.736964	0.719171	0.697282	0.73814	0.713445	0.702921	0.735437	0.739433	0.661591	0.720422	0.723217	0.715261	0.724885	0.689398	0.727935	0.719622	0.72713	0.673982	0.711286	0.739641
HCC.12299P	0.72921	0.740255	0.742114	0.747337	0.737358	0.791578	0.814028	0.771046	0.791612	0.817578	0.7841	0.793154	NA	0.728234	0.731965	0.728518	0.721299	0.734684	0.725657	0.729162	0.741002	0.738712	0.736768	0.752417	0.718095	0.714756	0.716341	0.729242	0.720504	0.739203	0.740048	0.701457	0.748132	0.714369	0.709816	0.732598	0.740954	0.660099	0.719334	0.71207	0.719381	0.7179	0.689344	0.727308	0.720525	0.722036	0.666192	0.720477	0.749197
HCC.1240P	0.854151	0.862229	0.876939	0.870178	0.875564	0.753359	0.77721	0.752941	0.782605	0.754614	0.737954	0.734113	0.728234	NA	0.863885	0.85113	0.812439	0.851629	0.854829	0.842717	0.845525	0.857941	0.838833	0.856067	0.852753	0.850085	0.821303	0.862017	0.839857	0.839298	0.832345	0.817809	0.844586	0.831749	0.82003	0.836546	0.840691	0.739986	0.837836	0.835969	0.828785	0.841088	0.795428	0.837106	0.814025	0.847756	0.793796	0.803295	0.840824
HCC.1242P	0.867364	0.870962	0.885647	0.868168	0.879135	0.749216	0.783598	0.754717	0.787099	0.768364	0.750251	0.737608	0.731965	0.863885	NA	0.868022	0.820059	0.86451	0.872044	0.854083	0.846821	0.870625	0.860235	0.864221	0.859567	0.857068	0.832421	0.875191	0.846874	0.835691	0.820711	0.82502	0.85095	0.850522	0.829557	0.839965	0.855676	0.750109	0.837596	0.844989	0.834265	0.848377	0.813136	0.845119	0.834962	0.862452	0.791845	0.815942	0.841973
HCC.1258P	0.872536	0.875632	0.869193	0.87338	0.865809	0.75193	0.776428	0.754112	0.775426	0.755072	0.752805	0.72672	0.728518	0.85113	0.868022	NA	0.794247	0.860792	0.847544	0.843556	0.850266	0.865582	0.857695	0.861294	0.855805	0.857062	0.828221	0.856731	0.846527	0.848248	0.832495	0.825802	0.841865	0.839152	0.82797	0.840621	0.841007	0.727328	0.82381	0.83475	0.823342	0.835318	0.809268	0.834806	0.823363	0.843689	0.792053	0.809345	0.83775
HCC.1259P	0.793734	0.814516	0.820407	0.804939	0.820111	0.722339	0.760087	0.726508	0.761466	0.741299	0.714024	0.722023	0.721299	0.812439	0.820059	0.794247	NA	0.790707	0.817506	0.792289	0.784767	0.809871	0.794521	0.803708	0.794479	0.784583	0.766273	0.810622	0.784742	0.782529	0.77329	0.771273	0.790455	0.78333	0.778116	0.789208	0.792918	0.735572	0.781325	0.782085	0.777408	0.79029	0.745697	0.786189	0.776629	0.79049	0.731536	0.757044	0.789039
HCC.1275P	0.83921	0.87352	0.871771	0.874094	0.870181	0.783756	0.765414	0.781221	0.771805	0.75758	0.769002	0.733525	0.734684	0.851629	0.86451	0.860792	0.790707	NA	0.853628	0.826524	0.863685	0.855759	0.847787	0.868049	0.843517	0.849208	0.83169	0.858405	0.833367	0.851578	0.854089	0.810996	0.852768	0.825402	0.808786	0.843074	0.846805	0.729378	0.833031	0.828812	0.824657	0.83211	0.798162	0.836913	0.811244	0.839629	0.81226	0.80836	0.833706
HCC.1294P	0.856794	0.867398	0.876388	0.862922	0.866282	0.744637	0.774358	0.744316	0.772516	0.762	0.735449	0.73728	0.725657	0.854829	0.872044	0.847544	0.817506	0.853628	NA	0.839752	0.834063	0.848797	0.841438	0.855498	0.84588	0.833641	0.821406	0.859343	0.82823	0.825514	0.816505	0.816138	0.839642	0.828349	0.824348	0.837679	0.845258	0.766414	0.830139	0.828982	0.819731	0.832811	0.791801	0.829607	0.81095	0.837365	0.78659	0.7901	0.83472
HCC.269P	0.849486	0.858817	0.861061	0.851517	0.849943	0.738173	0.776192	0.741116	0.781107	0.759316	0.734825	0.735811	0.729162	0.842717	0.854083	0.843556	0.792289	0.826524	0.839752	NA	0.84247	0.851995	0.887921	0.843979	0.850803	0.833775	0.825509	0.850774	0.874558	0.827831	0.817791	0.848541	0.844637	0.856936	0.82393	0.852727	0.843576	0.759726	0.844142	0.842171	0.84192	0.845844	0.803593	0.843192	0.822151	0.865466	0.782509	0.821978	0.862715
HCC.276P	0.839089	0.852925	0.848045	0.850908	0.849939	0.779248	0.770948	0.78549	0.770435	0.768899	0.776472	0.743074	0.741002	0.845525	0.846821	0.850266	0.784767	0.863685	0.834063	0.84247	NA	0.848065	0.850393	0.856384	0.844539	0.842093	0.851219	0.844162	0.83555	0.84709	0.84446	0.819301	0.844859	0.845669	0.813465	0.830134	0.84638	0.72362	0.831755	0.828817	0.831448	0.835598	0.810424	0.836472	0.828306	0.842892	0.810969	0.810175	0.838443
HCC.277P	0.855075	0.876103	0.888238	0.872956	0.875406	0.753013	0.777432	0.753699	0.783325	0.753465	0.74429	0.736729	0.738712	0.857941	0.870625	0.865582	0.809871	0.855759	0.848797	0.851995	0.848065	NA	0.858317	0.891653	0.866601	0.86314	0.819209	0.874781	0.853578	0.853974	0.838491	0.831705	0.868666	0.839409	0.830663	0.859624	0.86108	0.749106	0.838272	0.83707	0.832675	0.843258	0.807466	0.845439	0.829392	0.850333	0.792265	0.825012	0.856319
HCC.279P	0.843203	0.861278	0.864145	0.853267	0.863255	0.747157	0.780101	0.75441	0.77697	0.757631	0.749559	0.728536	0.736768	0.838833	0.860235	0.857695	0.794521	0.847787	0.841438	0.887921	0.850393	0.858317	NA	0.852162	0.838342	0.844036	0.83359	0.8545	0.885342	0.845893	0.827214	0.864305	0.847291	0.859113	0.833537	0.848864	0.850627	0.738895	0.850969	0.846415	0.850787	0.851735	0.822328	0.849475	0.835577	0.867122	0.81241	0.839436	0.864919
HCC.280P	0.860949	0.883186	0.884174	0.87387	0.875749	0.775358	0.780726	0.773518	0.786886	0.768247	0.763162	0.748759	0.752417	0.856067	0.864221	0.861294	0.803708	0.868049	0.855498	0.843979	0.856384	0.891653	0.852162	NA	0.858882	0.862703	0.823821	0.880929	0.845961	0.866994	0.857882	0.825401	0.872065	0.837179	0.830474	0.862374	0.87041	0.753093	0.832289	0.827362	0.829527	0.835074	0.798202	0.832572	0.81375	0.844578	0.79663	0.814484	0.851627
HCC.282P	0.864327	0.859878	0.865074	0.865607	0.86155	0.733685	0.772562	0.743239	0.774321	0.750359	0.734847	0.724377	0.718095	0.852753	0.859567	0.855805	0.794479	0.843517	0.84588	0.850803	0.844539	0.866601	0.838342	0.858882	NA	0.857019	0.823271	0.873723	0.84089	0.837125	0.819641	0.823644	0.846537	0.838554	0.840391	0.838148	0.843651	0.739013	0.824878	0.828408	0.810739	0.829105	0.802296	0.82786	0.811659	0.838798	0.774957	0.795886	0.829276
HCC.283P	0.855156	0.857255	0.859243	0.862629	0.856908	0.745221	0.765021	0.742056	0.766446	0.743988	0.734868	0.721199	0.714756	0.850085	0.857068	0.857062	0.784583	0.849208	0.833641	0.833775	0.842093	0.86314	0.844036	0.862703	0.857019	NA	0.811683	0.872128	0.827544	0.85278	0.823616	0.805435	0.845566	0.824527	0.827105	0.850323	0.841728	0.733122	0.817944	0.829023	0.823825	0.835871	0.79209	0.82857	0.814626	0.834521	0.779143	0.804141	0.83614
HCC.286P	0.824975	0.832829	0.832598	0.833696	0.826053	0.745758	0.759685	0.765285	0.758096	0.743855	0.750339	0.709946	0.716341	0.821303	0.832421	0.828221	0.766273	0.83169	0.821406	0.825509	0.851219	0.819209	0.83359	0.823821	0.823271	0.811683	NA	0.819478	0.831433	0.810319	0.813675	0.809703	0.816157	0.834847	0.804975	0.809097	0.816637	0.699505	0.835543	0.820755	0.822554	0.830199	0.81015	0.831873	0.826794	0.834204	0.793458	0.803973	0.818297
HCC.288P	0.860665	0.871345	0.877138	0.874632	0.874185	0.746999	0.774961	0.744008	0.776593	0.751167	0.739622	0.734203	0.729242	0.862017	0.875191	0.856731	0.810622	0.858405	0.859343	0.850774	0.844162	0.874781	0.8545	0.880929	0.873723	0.872128	0.819478	NA	0.842276	0.853957	0.838401	0.830008	0.862638	0.841885	0.842792	0.854004	0.860543	0.752311	0.836482	0.842505	0.831083	0.848419	0.797196	0.836694	0.821868	0.851756	0.785272	0.80136	0.850239
HCC.292P	0.840719	0.851615	0.859455	0.852756	0.849444	0.733554	0.769778	0.748023	0.768031	0.740551	0.732426	0.716308	0.720504	0.839857	0.846874	0.846527	0.784742	0.833367	0.82823	0.874558	0.83555	0.853578	0.885342	0.845961	0.84089	0.827544	0.831433	0.842276	NA	0.833536	0.82587	0.859899	0.843674	0.858757	0.827704	0.842664	0.834937	0.736004	0.841267	0.83603	0.839118	0.847954	0.80729	0.841107	0.81839	0.856155	0.799544	0.828812	0.848918
HCC.293P	0.831959	0.854028	0.854549	0.862171	0.85111	0.771221	0.766543	0.766425	0.766653	0.753997	0.752746	0.736964	0.739203	0.839298	0.835691	0.848248	0.782529	0.851578	0.825514	0.827831	0.84709	0.853974	0.845893	0.866994	0.837125	0.85278	0.810319	0.853957	0.833536	NA	0.868506	0.816935	0.876588	0.821878	0.824395	0.853638	0.848905	0.741311	0.828858	0.83182	0.822343	0.839108	0.785106	0.83906	0.800413	0.835536	0.794732	0.820398	0.85366
HCC.295P	0.806843	0.836579	0.844851	0.84749	0.828331	0.780937	0.751502	0.774062	0.751748	0.749304	0.754361	0.719171	0.740048	0.832345	0.820711	0.832495	0.77329	0.854089	0.816505	0.817791	0.84446	0.838491	0.827214	0.857882	0.819641	0.823616	0.813675	0.838401	0.82587	0.868506	NA	0.796868	0.859124	0.809809	0.80268	0.831604	0.834648	0.730188	0.816063	0.801519	0.812704	0.821689	0.771956	0.816927	0.784442	0.823308	0.783786	0.801673	0.836006
HCC.296P	0.81989	0.832475	0.833402	0.822839	0.829745	0.712701	0.745471	0.720816	0.747906	0.727842	0.714521	0.697282	0.701457	0.817809	0.82502	0.825802	0.771273	0.810996	0.816138	0.848541	0.819301	0.831705	0.864305	0.825401	0.823644	0.805435	0.809703	0.830008	0.859899	0.816935	0.796868	NA	0.822727	0.827466	0.828652	0.82492	0.814097	0.718429	0.841214	0.83382	0.829869	0.831553	0.788139	0.826589	0.814567	0.840477	0.808636	0.804822	0.836873
HCC.298P	0.832703	0.869099	0.86321	0.859867	0.862648	0.758352	0.766729	0.759193	0.776125	0.759348	0.74539	0.73814	0.748132	0.844586	0.85095	0.841865	0.790455	0.852768	0.839642	0.844637	0.844859	0.868666	0.847291	0.872065	0.846537	0.845566	0.816157	0.862638	0.843674	0.876588	0.859124	0.822727	NA	0.822725	0.826688	0.871752	0.863732	0.773147	0.84166	0.837931	0.832713	0.845617	0.78768	0.849161	0.810093	0.850814	0.787352	0.823297	0.861949
HCC.300P	0.836523	0.840769	0.847836	0.834331	0.835973	0.728868	0.760881	0.739814	0.758393	0.745869	0.735465	0.713445	0.714369	0.831749	0.850522	0.839152	0.78333	0.825402	0.828349	0.856936	0.845669	0.839409	0.859113	0.837179	0.838554	0.824527	0.834847	0.841885	0.858757	0.821878	0.809809	0.827466	0.822725	NA	0.819641	0.820209	0.828634	0.719604	0.827947	0.824886	0.822268	0.84066	0.810871	0.828208	0.81264	0.841546	0.783531	0.803794	0.832936
HCC.304P	0.838877	0.836117	0.835051	0.829351	0.83008	0.708947	0.754619	0.725353	0.75182	0.732588	0.71279	0.702921	0.709816	0.82003	0.829557	0.82797	0.778116	0.808786	0.824348	0.82393	0.813465	0.830663	0.833537	0.830474	0.840391	0.827105	0.804975	0.842792	0.827704	0.824395	0.80268	0.828652	0.826688	0.819641	NA	0.846514	0.831019	0.727464	0.804718	0.804897	0.797214	0.807769	0.770602	0.80217	0.79334	0.810416	0.76524	0.783478	0.823482
HCC.308P	0.840438	0.861846	0.86238	0.860084	0.854773	0.741726	0.770992	0.741502	0.769962	0.753512	0.733831	0.735437	0.732598	0.836546	0.839965	0.840621	0.789208	0.843074	0.837679	0.852727	0.830134	0.859624	0.848864	0.862374	0.838148	0.850323	0.809097	0.854004	0.842664	0.853638	0.831604	0.82492	0.871752	0.820209	0.846514	NA	0.85794	0.757071	0.832156	0.834995	0.829504	0.839517	0.783541	0.833182	0.809391	0.84151	0.775833	0.815338	0.853764
HCC.311P	0.842082	0.859836	0.860711	0.848159	0.858886	0.750661	0.771709	0.752589	0.775685	0.761305	0.743128	0.739433	0.740954	0.840691	0.855676	0.841007	0.792918	0.846805	0.845258	0.843576	0.84638	0.86108	0.850627	0.87041	0.843651	0.841728	0.816637	0.860543	0.834937	0.848905	0.834648	0.814097	0.863732	0.828634	0.831019	0.85794	NA	0.763313	0.829613	0.834724	0.820902	0.840628	0.777572	0.835734	0.809891	0.843081	0.789285	0.810149	0.856839
HCC.314P	0.743093	0.759221	0.760695	0.745496	0.75478	0.654315	0.700067	0.648875	0.705106	0.672651	0.639491	0.661591	0.660099	0.739986	0.750109	0.727328	0.735572	0.729378	0.766414	0.759726	0.72362	0.749106	0.738895	0.753093	0.739013	0.733122	0.699505	0.752311	0.736004	0.741311	0.730188	0.718429	0.773147	0.719604	0.727464	0.757071	0.763313	NA	0.732647	0.733941	0.7248	0.746067	0.68119	0.740746	0.707116	0.744526	0.670618	0.702984	0.75725
HCC.322P	0.817064	0.847355	0.848502	0.840923	0.842213	0.738905	0.75372	0.748562	0.762407	0.745433	0.740842	0.720422	0.719334	0.837836	0.837596	0.82381	0.781325	0.833031	0.830139	0.844142	0.831755	0.838272	0.850969	0.832289	0.824878	0.817944	0.835543	0.836482	0.841267	0.828858	0.816063	0.841214	0.84166	0.827947	0.804718	0.832156	0.829613	0.732647	NA	0.884992	0.86125	0.890489	0.824648	0.873314	0.831293	0.881652	0.834993	0.852813	0.854136
HCC.324P	0.831739	0.845727	0.848635	0.8425	0.850125	0.736252	0.755668	0.740088	0.766146	0.740391	0.733312	0.723217	0.71207	0.835969	0.844989	0.83475	0.782085	0.828812	0.828982	0.842171	0.828817	0.83707	0.846415	0.827362	0.828408	0.829023	0.820755	0.842505	0.83603	0.83182	0.801519	0.83382	0.837931	0.824886	0.804897	0.834995	0.834724	0.733941	0.884992	NA	0.852758	0.890957	0.809439	0.873156	0.836429	0.870083	0.820065	0.837558	0.850807
HCC.330P	0.817324	0.842089	0.841888	0.8335	0.835043	0.738894	0.752777	0.74208	0.761543	0.74697	0.736689	0.715261	0.719381	0.828785	0.834265	0.823342	0.777408	0.824657	0.819731	0.84192	0.831448	0.832675	0.850787	0.829527	0.810739	0.823825	0.822554	0.831083	0.839118	0.822343	0.812704	0.829869	0.832713	0.822268	0.797214	0.829504	0.820902	0.7248	0.86125	0.852758	NA	0.861414	0.811681	0.852913	0.821122	0.868948	0.810346	0.827848	0.844288
HCC.334P	0.836054	0.849267	0.858252	0.844905	0.852539	0.734457	0.762094	0.736074	0.767512	0.743691	0.73069	0.724885	0.7179	0.841088	0.848377	0.835318	0.79029	0.83211	0.832811	0.845844	0.835598	0.843258	0.851735	0.835074	0.829105	0.835871	0.830199	0.848419	0.847954	0.839108	0.821689	0.831553	0.845617	0.84066	0.807769	0.839517	0.840628	0.746067	0.890489	0.890957	0.861414	NA	0.822432	0.881515	0.836405	0.877304	0.826565	0.848423	0.855728
HCC.336P	0.793301	0.803146	0.806357	0.804808	0.802455	0.718604	0.736058	0.726513	0.740794	0.720859	0.731531	0.689398	0.689344	0.795428	0.813136	0.809268	0.745697	0.798162	0.791801	0.803593	0.810424	0.807466	0.822328	0.798202	0.802296	0.79209	0.81015	0.797196	0.80729	0.785106	0.771956	0.788139	0.78768	0.810871	0.770602	0.783541	0.777572	0.68119	0.824648	0.809439	0.811681	0.822432	NA	0.805996	0.842073	0.826885	0.773877	0.831216	0.796236
HCC.337P	0.825056	0.847988	0.849714	0.841089	0.847533	0.745333	0.766855	0.749948	0.770448	0.751397	0.735886	0.727935	0.727308	0.837106	0.845119	0.834806	0.786189	0.836913	0.829607	0.843192	0.836472	0.845439	0.849475	0.832572	0.82786	0.82857	0.831873	0.836694	0.841107	0.83906	0.816927	0.826589	0.849161	0.828208	0.80217	0.833182	0.835734	0.740746	0.873314	0.873156	0.852913	0.881515	0.805996	NA	0.836106	0.866395	0.82059	0.837937	0.855671
HCC.338P	0.820787	0.81645	0.831472	0.820141	0.8259	0.728795	0.763757	0.734867	0.768345	0.739113	0.733239	0.719622	0.720525	0.814025	0.834962	0.823363	0.776629	0.811244	0.81095	0.822151	0.828306	0.829392	0.835577	0.81375	0.811659	0.814626	0.826794	0.821868	0.81839	0.800413	0.784442	0.814567	0.810093	0.81264	0.79334	0.809391	0.809891	0.707116	0.831293	0.836429	0.821122	0.836405	0.842073	0.836106	NA	0.837029	0.772777	0.844126	0.821349
HCC.340P	0.842246	0.857811	0.861516	0.850238	0.857653	0.740065	0.767879	0.750102	0.775231	0.752122	0.745832	0.72713	0.722036	0.847756	0.862452	0.843689	0.79049	0.839629	0.837365	0.865466	0.842892	0.850333	0.867122	0.844578	0.838798	0.834521	0.834204	0.851756	0.856155	0.835536	0.823308	0.840477	0.850814	0.841546	0.810416	0.84151	0.843081	0.744526	0.881652	0.870083	0.868948	0.877304	0.826885	0.866395	0.837029	NA	0.814864	0.842033	0.85644
HCC.342P	0.78118	0.804973	0.797785	0.795937	0.795344	0.712374	0.705254	0.72428	0.712188	0.700325	0.718882	0.673982	0.666192	0.793796	0.791845	0.792053	0.731536	0.81226	0.78659	0.782509	0.810969	0.792265	0.81241	0.79663	0.774957	0.779143	0.793458	0.785272	0.799544	0.794732	0.783786	0.808636	0.787352	0.783531	0.76524	0.775833	0.789285	0.670618	0.834993	0.820065	0.810346	0.826565	0.773877	0.82059	0.772777	0.814864	NA	0.79664	0.803273
HCC.344P	0.803747	0.820669	0.821374	0.82043	0.823321	0.731514	0.751362	0.735019	0.756843	0.733027	0.730651	0.711286	0.720477	0.803295	0.815942	0.809345	0.757044	0.80836	0.7901	0.821978	0.810175	0.825012	0.839436	0.814484	0.795886	0.804141	0.803973	0.80136	0.828812	0.820398	0.801673	0.804822	0.823297	0.803794	0.783478	0.815338	0.810149	0.702984	0.852813	0.837558	0.827848	0.848423	0.831216	0.837937	0.844126	0.842033	0.79664	NA	0.837641
HCC.350P	0.835871	0.860992	0.859724	0.848595	0.852908	0.756543	0.778263	0.760829	0.779256	0.762518	0.744766	0.739641	0.749197	0.840824	0.841973	0.83775	0.789039	0.833706	0.83472	0.862715	0.838443	0.856319	0.864919	0.851627	0.829276	0.83614	0.818297	0.850239	0.848918	0.85366	0.836006	0.836873	0.861949	0.832936	0.823482	0.853764	0.856839	0.75725	0.854136	0.850807	0.844288	0.855728	0.796236	0.855671	0.821349	0.85644	0.803273	0.837641	NA
HCC.355P	0.841114	0.857758	0.855087	0.854282	0.853657	0.763758	0.771514	0.765671	0.774041	0.757895	0.758676	0.734304	0.734279	0.845604	0.851285	0.851538	0.780804	0.85721	0.834804	0.852657	0.863019	0.843494	0.858909	0.847444	0.834286	0.84106	0.834499	0.846485	0.844878	0.853748	0.847403	0.827409	0.854213	0.841112	0.819916	0.842467	0.848668	0.730259	0.855553	0.848445	0.84191	0.861459	0.809668	0.858167	0.820136	0.856902	0.814586	0.842185	0.865891
HCC.356P	0.831102	0.85879	0.853766	0.853655	0.848192	0.780758	0.773818	0.774682	0.776215	0.768357	0.771863	0.742434	0.748218	0.843638	0.837262	0.841788	0.782362	0.851258	0.82402	0.848503	0.85594	0.85038	0.857413	0.855913	0.829405	0.829829	0.823069	0.836985	0.849232	0.860451	0.853284	0.825833	0.863652	0.830093	0.813717	0.848418	0.84983	0.734125	0.853143	0.842466	0.842626	0.853139	0.801803	0.850257	0.809418	0.856387	0.822067	0.843743	0.878476
HCC.360P	0.855709	0.853992	0.860645	0.855882	0.851835	0.741254	0.779333	0.745108	0.77814	0.756159	0.729522	0.729772	0.733006	0.84483	0.847668	0.847792	0.795351	0.824721	0.834988	0.8673	0.83776	0.854661	0.868366	0.843331	0.838132	0.842705	0.826419	0.852679	0.855217	0.845004	0.821374	0.848811	0.849276	0.851475	0.832989	0.851262	0.841145	0.747593	0.849966	0.850033	0.834743	0.85756	0.793087	0.849324	0.827241	0.857226	0.795125	0.828816	0.878595
HCC.362P	0.86174	0.864927	0.867918	0.858144	0.857123	0.747652	0.785162	0.756597	0.787105	0.7612	0.746449	0.735142	0.741097	0.853064	0.860505	0.853019	0.799305	0.837212	0.847115	0.875326	0.848567	0.860124	0.87807	0.852976	0.851975	0.845092	0.843401	0.858129	0.86864	0.843443	0.830205	0.849562	0.854611	0.859408	0.839085	0.856334	0.858995	0.752959	0.858988	0.856334	0.845266	0.864123	0.810439	0.858908	0.833607	0.865456	0.813052	0.837944	0.874879
HCC.366P	0.846863	0.863252	0.85648	0.855044	0.849935	0.765398	0.766757	0.763105	0.774989	0.763551	0.766216	0.734945	0.739373	0.847703	0.848374	0.84714	0.789073	0.855157	0.840238	0.85864	0.859819	0.845999	0.867292	0.851445	0.839094	0.838068	0.84053	0.854489	0.848455	0.855426	0.837674	0.838354	0.852001	0.847368	0.829922	0.845901	0.857337	0.735594	0.856999	0.852879	0.843943	0.85648	0.804783	0.856403	0.825249	0.858094	0.826066	0.828117	0.868729
HCC.413P	0.827176	0.837465	0.833613	0.835136	0.829866	0.761051	0.772133	0.762424	0.775758	0.759831	0.757543	0.7342	0.737807	0.824706	0.837398	0.820081	0.779297	0.834658	0.82376	0.823972	0.850418	0.830166	0.830392	0.834277	0.825416	0.82117	0.820982	0.831741	0.821271	0.818881	0.808085	0.806882	0.828063	0.82079	0.803637	0.815561	0.833608	0.721162	0.816797	0.81422	0.804826	0.822054	0.782862	0.82149	0.805156	0.827937	0.783569	0.794519	0.828288
HCC.416P	0.846414	0.851267	0.851192	0.851178	0.852898	0.745623	0.778185	0.752505	0.781465	0.760685	0.74787	0.73963	0.731024	0.843613	0.854813	0.841417	0.795011	0.839684	0.840294	0.848434	0.851663	0.847255	0.848931	0.840196	0.838899	0.84068	0.827632	0.857775	0.835312	0.836948	0.814784	0.826659	0.839671	0.840455	0.82302	0.83716	0.840732	0.756234	0.842183	0.848598	0.82807	0.846612	0.798818	0.84579	0.829537	0.848216	0.800141	0.815463	0.844831
HCC.417P	0.84691	0.844563	0.84604	0.849334	0.842141	0.740593	0.782164	0.74318	0.775251	0.759428	0.742044	0.73814	0.727143	0.838928	0.852157	0.843506	0.782248	0.825933	0.840028	0.848353	0.845809	0.838803	0.843477	0.829258	0.842017	0.833454	0.833125	0.84345	0.841945	0.828587	0.809119	0.819406	0.828496	0.835115	0.820415	0.829126	0.826795	0.736882	0.834175	0.834288	0.829546	0.843099	0.801532	0.835978	0.822441	0.837834	0.786421	0.804556	0.832654
HCC.418P	0.804053	0.822728	0.812093	0.824981	0.815465	0.750163	0.736076	0.76166	0.736716	0.731798	0.748452	0.708158	0.708406	0.811808	0.806474	0.819767	0.74692	0.83077	0.798742	0.795276	0.853801	0.813223	0.810295	0.817951	0.809104	0.801252	0.823218	0.81231	0.809099	0.821227	0.817714	0.792974	0.80424	0.805874	0.791635	0.796027	0.811335	0.679086	0.811333	0.80632	0.797444	0.814631	0.788127	0.814132	0.791302	0.811481	0.811812	0.78611	0.804372
HCC.419P	0.846198	0.845217	0.85063	0.851358	0.849068	0.749962	0.789179	0.751544	0.787804	0.759523	0.741844	0.746441	0.739322	0.829868	0.855193	0.83931	0.793418	0.829462	0.835039	0.845895	0.843098	0.848393	0.845951	0.839142	0.836076	0.835732	0.820833	0.844521	0.837847	0.830166	0.810484	0.815044	0.834182	0.828504	0.819758	0.836518	0.837485	0.741746	0.83503	0.842038	0.825104	0.840966	0.807794	0.84068	0.829109	0.847375	0.785548	0.82015	0.843365
HCC.420P	0.836945	0.850674	0.853355	0.853412	0.846557	0.757349	0.787676	0.763515	0.788291	0.765339	0.756071	0.752222	0.751499	0.838127	0.845208	0.839435	0.791963	0.838566	0.830455	0.838129	0.849732	0.847417	0.842375	0.842987	0.838499	0.833351	0.826546	0.841468	0.830865	0.830114	0.815952	0.820426	0.839985	0.822962	0.818313	0.841413	0.836258	0.73204	0.830498	0.837986	0.827187	0.837827	0.805784	0.835037	0.836051	0.839506	0.789051	0.817318	0.836753
HCC.421P	0.847255	0.853157	0.859822	0.853439	0.852282	0.754745	0.79142	0.758811	0.788576	0.771013	0.745506	0.743773	0.744293	0.842281	0.850807	0.842865	0.797788	0.831651	0.839924	0.850446	0.846997	0.847363	0.85268	0.849456	0.847208	0.839773	0.831596	0.852053	0.844683	0.83214	0.819767	0.831132	0.837048	0.839067	0.824563	0.839871	0.842984	0.744941	0.83469	0.831098	0.825756	0.837884	0.79181	0.837839	0.820363	0.846127	0.784337	0.811642	0.848748
HCC.422P	0.84734	0.857205	0.858922	0.855851	0.854108	0.757124	0.783415	0.758629	0.787082	0.763298	0.756785	0.750523	0.745868	0.839288	0.856253	0.846053	0.797219	0.846116	0.838864	0.844342	0.850441	0.8486	0.848335	0.852493	0.842863	0.842744	0.818857	0.857267	0.833057	0.841125	0.820508	0.822659	0.843306	0.828636	0.823221	0.836151	0.840977	0.746142	0.839109	0.84898	0.832029	0.845215	0.798772	0.840546	0.821245	0.849919	0.797938	0.808823	0.851536
HCC.423P	0.829264	0.845185	0.842398	0.840259	0.838432	0.74146	0.776136	0.746063	0.784374	0.761	0.74234	0.742077	0.737379	0.831554	0.834377	0.822769	0.789404	0.816243	0.828438	0.834725	0.827701	0.828921	0.830367	0.823211	0.824551	0.819802	0.817888	0.839288	0.82257	0.819182	0.803237	0.813106	0.832419	0.819859	0.80406	0.822984	0.824944	0.750815	0.826847	0.830349	0.829805	0.833269	0.788018	0.830375	0.812767	0.844961	0.773399	0.807095	0.837045
HCC.424P	0.842667	0.840008	0.845636	0.845757	0.843077	0.736091	0.770833	0.733614	0.772525	0.753998	0.735558	0.739751	0.73794	0.8317	0.843359	0.834108	0.794538	0.828462	0.825924	0.839242	0.840562	0.850024	0.844181	0.837148	0.832279	0.837314	0.815303	0.837139	0.824877	0.829952	0.80489	0.809139	0.83257	0.811732	0.814948	0.835253	0.834594	0.729356	0.829752	0.826004	0.818168	0.834744	0.793954	0.824739	0.827554	0.832789	0.768724	0.813498	0.831319
HCC.426P	0.840742	0.855525	0.850369	0.851297	0.845185	0.761716	0.784521	0.752823	0.788804	0.772235	0.7463	0.751014	0.753813	0.836116	0.836184	0.839537	0.789257	0.830475	0.829687	0.839535	0.83936	0.848792	0.834881	0.846082	0.834435	0.830203	0.81623	0.841102	0.826031	0.8297	0.819441	0.81203	0.845007	0.813488	0.807093	0.833062	0.838254	0.738995	0.817035	0.817991	0.826916	0.822601	0.786016	0.830473	0.814117	0.83146	0.776091	0.808656	0.841865
HCC.427P	0.832351	0.848764	0.844877	0.843246	0.83866	0.752126	0.782777	0.754929	0.784343	0.768608	0.748875	0.736526	0.747112	0.833901	0.835693	0.83421	0.787186	0.821899	0.826539	0.834541	0.836006	0.834793	0.833147	0.83473	0.827283	0.81937	0.816168	0.841277	0.826876	0.829052	0.811846	0.817173	0.832046	0.813344	0.800912	0.822968	0.822014	0.728277	0.831745	0.827691	0.83552	0.829538	0.795846	0.831453	0.822525	0.84455	0.78292	0.813942	0.84225
HCC.428P	0.850726	0.857202	0.863168	0.850944	0.8554	0.755485	0.793388	0.751154	0.789683	0.768678	0.747272	0.742492	0.754401	0.841221	0.855093	0.84558	0.801569	0.838764	0.841423	0.847582	0.843669	0.853711	0.847635	0.846886	0.845077	0.840357	0.826058	0.851628	0.837461	0.835661	0.823814	0.819261	0.842456	0.830338	0.82287	0.844814	0.845629	0.746683	0.833281	0.835065	0.825181	0.840597	0.792473	0.837003	0.827011	0.844342	0.779819	0.815652	0.844825
HCC.429P	0.838065	0.849358	0.858903	0.846656	0.851086	0.752438	0.77886	0.759398	0.783506	0.759791	0.7513	0.739471	0.734892	0.840694	0.849725	0.840875	0.787571	0.838675	0.83771	0.852327	0.853356	0.847057	0.852676	0.842205	0.837942	0.833741	0.843491	0.845934	0.839629	0.828337	0.819634	0.827051	0.842671	0.83492	0.817643	0.835183	0.842061	0.739951	0.84303	0.841665	0.839861	0.847857	0.812082	0.847401	0.835729	0.853694	0.800866	0.818678	0.844574
HCC.102P	0.825975	0.855385	0.851807	0.866336	0.841818	0.764905	0.759868	0.762102	0.764693	0.74388	0.744233	0.728849	0.722556	0.834237	0.836304	0.839651	0.768947	0.852397	0.827307	0.822939	0.844497	0.84749	0.828203	0.850331	0.83488	0.831782	0.819356	0.836779	0.821361	0.835052	0.833105	0.803028	0.834565	0.802419	0.799357	0.829381	0.829882	0.720159	0.813779	0.807655	0.806167	0.812907	0.781675	0.821285	0.790704	0.825297	0.786604	0.787846	0.823971
HCC.L04P	0.784066	0.806537	0.798133	0.804161	0.79323	0.750579	0.776453	0.754963	0.7816	0.765659	0.764469	0.743186	0.733215	0.785717	0.788955	0.782453	0.76175	0.786286	0.786559	0.788833	0.796309	0.780139	0.789453	0.789402	0.772921	0.769975	0.774096	0.778703	0.771095	0.774839	0.765927	0.752604	0.775133	0.763398	0.7551	0.774947	0.780217	0.68392	0.772471	0.765547	0.773055	0.775387	0.739617	0.780518	0.757757	0.789559	0.739088	0.748444	0.789818
HCC.H06P	0.809478	0.819013	0.818063	0.823858	0.818719	0.764711	0.797327	0.756956	0.797258	0.769409	0.754686	0.753446	0.755407	0.805522	0.816425	0.807417	0.77849	0.792588	0.801237	0.81587	0.808674	0.800226	0.816001	0.804191	0.798873	0.791997	0.805601	0.805689	0.801902	0.792685	0.785966	0.778363	0.79945	0.796526	0.784495	0.800097	0.806425	0.717147	0.799753	0.794006	0.792701	0.805746	0.772118	0.801077	0.793405	0.809851	0.749184	0.782895	0.811812
HCC.L07P	0.797174	0.808012	0.808192	0.812123	0.798537	0.754231	0.783565	0.761009	0.780953	0.768647	0.759281	0.747758	0.74038	0.798798	0.794544	0.787482	0.771191	0.788162	0.792486	0.803178	0.807597	0.788445	0.804275	0.799443	0.789416	0.777222	0.79197	0.797197	0.792674	0.78033	0.784351	0.774903	0.784486	0.787761	0.772547	0.788692	0.793304	0.701653	0.7862	0.775472	0.775499	0.787577	0.754983	0.786132	0.766524	0.794191	0.751778	0.763402	0.795975
HCC.H01P	0.810874	0.823224	0.818939	0.821647	0.819109	0.771969	0.793331	0.766686	0.797447	0.784269	0.775827	0.762876	0.752355	0.806446	0.816941	0.808072	0.779691	0.815368	0.813081	0.811512	0.824696	0.804643	0.817891	0.81454	0.806755	0.799005	0.805211	0.816291	0.802056	0.798262	0.78758	0.793456	0.808622	0.799869	0.788283	0.806663	0.817469	0.733954	0.80883	0.803786	0.804926	0.807927	0.773678	0.808321	0.784155	0.818782	0.77567	0.777339	0.81697
HCC.L08P	0.80493	0.814369	0.821378	0.819661	0.808018	0.760949	0.792953	0.758135	0.792249	0.773588	0.760647	0.755218	0.743689	0.805915	0.813377	0.802509	0.777598	0.795837	0.796862	0.811624	0.804459	0.805941	0.81714	0.806772	0.802505	0.789005	0.793159	0.803758	0.804213	0.790469	0.787009	0.782855	0.793525	0.791893	0.77578	0.790906	0.798002	0.710803	0.796221	0.787675	0.788444	0.797068	0.770473	0.797962	0.78295	0.810654	0.751812	0.77465	0.800879
HCC.H04P	0.801501	0.820815	0.818671	0.817369	0.808201	0.767529	0.789149	0.781491	0.789377	0.776115	0.774019	0.757419	0.748509	0.803011	0.805757	0.806927	0.770717	0.802331	0.798406	0.810231	0.816947	0.799091	0.812009	0.808347	0.800649	0.794316	0.805329	0.799661	0.80046	0.797184	0.789102	0.780481	0.798828	0.795656	0.778608	0.801293	0.801661	0.7064	0.794924	0.791671	0.803555	0.800805	0.775078	0.803931	0.78633	0.810547	0.75948	0.776976	0.814197
HCC.H02P	0.792084	0.819155	0.808948	0.821849	0.807672	0.783033	0.781255	0.77761	0.785484	0.760324	0.760747	0.738389	0.746085	0.804277	0.804585	0.80687	0.77058	0.82301	0.796568	0.794832	0.820823	0.801388	0.804815	0.815956	0.789764	0.788066	0.79187	0.797043	0.799495	0.799502	0.802721	0.772714	0.802631	0.778968	0.760638	0.799569	0.801513	0.693814	0.793699	0.784005	0.788946	0.787989	0.762045	0.795896	0.773425	0.802959	0.760969	0.770561	0.803298
HCC.L02P	0.794208	0.799753	0.797895	0.806562	0.791038	0.744693	0.779277	0.75295	0.775552	0.767965	0.752914	0.733148	0.729351	0.790194	0.790125	0.785541	0.764058	0.78229	0.785098	0.797002	0.798732	0.778875	0.798823	0.784943	0.780181	0.777536	0.780599	0.780637	0.782685	0.776399	0.773629	0.754444	0.774494	0.771849	0.763114	0.779057	0.781187	0.682388	0.774082	0.770326	0.769017	0.782537	0.736288	0.776367	0.760204	0.787738	0.729183	0.752449	0.789594
HCC.H08P	0.800601	0.815521	0.810542	0.820956	0.805708	0.77037	0.787354	0.770936	0.780749	0.761391	0.755713	0.730261	0.735588	0.804867	0.798547	0.79976	0.760797	0.813366	0.796637	0.799121	0.821834	0.787204	0.806461	0.800305	0.790565	0.791219	0.799443	0.791725	0.791437	0.793429	0.792086	0.767591	0.793412	0.789478	0.773609	0.796287	0.802212	0.692756	0.791003	0.785764	0.780828	0.799716	0.755895	0.793391	0.768931	0.798735	0.760826	0.762707	0.801158
HCC.H12P	0.843119	0.859203	0.865593	0.855173	0.865916	0.751801	0.774911	0.750696	0.778387	0.763502	0.738574	0.735408	0.747109	0.848096	0.860166	0.847688	0.796083	0.847437	0.842051	0.847393	0.844453	0.860102	0.852719	0.859507	0.853325	0.844226	0.815082	0.860375	0.843118	0.852149	0.837447	0.820208	0.869111	0.840927	0.833218	0.841696	0.866496	0.752489	0.831894	0.823919	0.824824	0.839883	0.786248	0.835027	0.806054	0.842519	0.774883	0.807608	0.848851
HCC.H03P	0.793185	0.820249	0.80395	0.819461	0.802296	0.747081	0.745918	0.756158	0.75274	0.73761	0.750435	0.707447	0.707597	0.794183	0.7906	0.798867	0.747326	0.813212	0.786218	0.791654	0.822719	0.791694	0.800113	0.801758	0.786746	0.783009	0.798067	0.78621	0.78407	0.795017	0.794089	0.765971	0.784908	0.779908	0.761513	0.786274	0.79308	0.682582	0.79012	0.775573	0.773174	0.78767	0.749547	0.790363	0.759879	0.794788	0.761059	0.75785	0.791477
HCC.H10P	0.779197	0.804882	0.802921	0.807618	0.791343	0.760956	0.748104	0.765379	0.751838	0.741943	0.741392	0.721875	0.722982	0.791817	0.780255	0.783532	0.757001	0.799624	0.782087	0.779816	0.80541	0.790454	0.787065	0.801028	0.770561	0.772597	0.780991	0.783647	0.779313	0.793556	0.814445	0.760483	0.786696	0.766161	0.75479	0.779874	0.78284	0.684626	0.78078	0.769141	0.772857	0.773287	0.739896	0.780584	0.755545	0.787027	0.750103	0.756324	0.79135
HCC.H11P	0.822773	0.847946	0.848443	0.850152	0.839379	0.775762	0.775455	0.775466	0.77977	0.76299	0.762229	0.742979	0.747309	0.834258	0.838864	0.832772	0.784058	0.850251	0.829563	0.844213	0.852606	0.839261	0.853202	0.845744	0.826427	0.828951	0.824098	0.841914	0.83631	0.845545	0.844501	0.815879	0.846401	0.832506	0.806439	0.832451	0.841452	0.732652	0.842898	0.833795	0.837113	0.840031	0.801954	0.846359	0.811964	0.849865	0.800094	0.819174	0.853309
HCC.H14P	0.795926	0.828474	0.822792	0.82963	0.818315	0.787199	0.748481	0.785044	0.761432	0.754753	0.776001	0.732767	0.732496	0.810518	0.812716	0.810144	0.758285	0.857244	0.805002	0.811177	0.847699	0.819224	0.825342	0.838608	0.800482	0.806284	0.814949	0.814242	0.80675	0.834388	0.847422	0.792328	0.829285	0.802884	0.776529	0.811989	0.825186	0.70841	0.828059	0.808162	0.80976	0.808825	0.781796	0.822696	0.785174	0.829818	0.805449	0.797064	0.828698
HCC.H15P	0.778731	0.813035	0.810324	0.821267	0.798127	0.777242	0.735766	0.780336	0.741439	0.739997	0.763661	0.71163	0.723859	0.799731	0.791029	0.803007	0.747001	0.844277	0.791075	0.797994	0.844286	0.806053	0.812604	0.824566	0.792993	0.784362	0.812044	0.7918	0.799442	0.824474	0.847978	0.770571	0.816742	0.796693	0.760084	0.798038	0.806146	0.690435	0.801108	0.780993	0.795505	0.792046	0.77739	0.800925	0.775505	0.804649	0.779338	0.785621	0.813078
HCC.H16P	0.84146	0.865978	0.872495	0.860018	0.875146	0.752073	0.77343	0.756036	0.77476	0.754997	0.742125	0.730632	0.73467	0.858993	0.861681	0.859648	0.798689	0.863386	0.849562	0.848786	0.849798	0.856195	0.853159	0.864829	0.857363	0.840304	0.829987	0.858591	0.851866	0.847043	0.836704	0.823189	0.866622	0.843648	0.830747	0.847632	0.85619	0.74401	0.831922	0.825422	0.828086	0.836444	0.798265	0.842039	0.819353	0.843614	0.777352	0.808213	0.845441
HCC.H17P	0.807712	0.833184	0.840289	0.844874	0.839566	0.77735	0.747162	0.76918	0.749279	0.740669	0.760804	0.723393	0.734945	0.828631	0.82401	0.833207	0.759926	0.869631	0.811141	0.80203	0.851559	0.83377	0.827066	0.850601	0.813303	0.819355	0.802175	0.827185	0.809622	0.866869	0.862289	0.793802	0.846858	0.810037	0.788452	0.819281	0.835088	0.708745	0.806178	0.805528	0.803875	0.810267	0.772824	0.808042	0.784516	0.817781	0.789058	0.793115	0.820608
HCC.H18P	0.84889	0.856159	0.863415	0.856671	0.863211	0.741493	0.779748	0.744533	0.778892	0.757003	0.737904	0.729957	0.736537	0.84323	0.857292	0.847378	0.799514	0.834248	0.840871	0.859016	0.845054	0.852749	0.863161	0.845087	0.84511	0.837912	0.832765	0.851177	0.851257	0.839849	0.821592	0.829638	0.852304	0.845936	0.829021	0.851871	0.84642	0.748993	0.854486	0.850418	0.834176	0.86605	0.815655	0.854392	0.823928	0.864703	0.789128	0.83069	0.861633
HCC.H19P	0.844041	0.850332	0.860448	0.850478	0.850791	0.758113	0.770002	0.757552	0.771012	0.760731	0.748199	0.730424	0.736806	0.848003	0.84977	0.848253	0.785198	0.852358	0.839618	0.847273	0.852781	0.846314	0.855637	0.849994	0.839835	0.838664	0.83419	0.846269	0.843169	0.846149	0.835037	0.826641	0.850944	0.844751	0.825736	0.84777	0.847733	0.733313	0.845007	0.841676	0.833708	0.851974	0.803166	0.858122	0.822609	0.85483	0.803453	0.817725	0.857545
HCC.H20P	0.845942	0.858535	0.86713	0.850258	0.859246	0.745375	0.776471	0.743406	0.777765	0.76262	0.735222	0.739391	0.744233	0.851138	0.852728	0.840345	0.801869	0.82707	0.841974	0.85529	0.836293	0.857805	0.856515	0.85129	0.837883	0.827006	0.827192	0.84857	0.847535	0.841316	0.830823	0.828801	0.858967	0.842955	0.828549	0.846206	0.85092	0.754409	0.85239	0.84453	0.8323	0.859714	0.796717	0.861857	0.827954	0.854671	0.785361	0.8263	0.865126
HCC.H23P	0.850462	0.863483	0.857275	0.850364	0.852841	0.76526	0.788389	0.764085	0.786987	0.770042	0.75804	0.749944	0.750458	0.839072	0.847516	0.848334	0.799917	0.845357	0.840268	0.850426	0.866224	0.851121	0.852126	0.849712	0.842872	0.836419	0.85064	0.852081	0.838651	0.841905	0.828952	0.824862	0.850089	0.828313	0.822438	0.843306	0.845521	0.742025	0.840559	0.837221	0.834052	0.840981	0.798345	0.846147	0.83854	0.847712	0.797176	0.819191	0.851758
HCC.H24P	0.846063	0.850654	0.85865	0.855494	0.852248	0.762681	0.791425	0.764241	0.794289	0.773702	0.759584	0.753881	0.750322	0.846675	0.849771	0.840049	0.79994	0.840126	0.841277	0.853019	0.86097	0.856659	0.85498	0.846818	0.846439	0.833063	0.847514	0.841581	0.844944	0.839508	0.824139	0.820435	0.841083	0.836904	0.824714	0.841428	0.844003	0.747043	0.846892	0.835281	0.832759	0.848241	0.81525	0.840777	0.847337	0.850665	0.798898	0.833064	0.845121
HCC.L01P	0.837438	0.858362	0.859779	0.86076	0.859585	0.77813	0.780279	0.774462	0.785104	0.762257	0.764683	0.747012	0.750673	0.842619	0.845927	0.842762	0.793255	0.854169	0.837003	0.827861	0.844542	0.845461	0.83886	0.862054	0.834074	0.836451	0.81413	0.847226	0.822199	0.84527	0.833774	0.807801	0.850861	0.81798	0.806366	0.835566	0.841429	0.735802	0.819697	0.82654	0.818769	0.828623	0.791534	0.826003	0.811897	0.830669	0.781596	0.807226	0.8365
HCC.L03P	0.799893	0.819163	0.812117	0.820125	0.811445	0.753318	0.768929	0.753835	0.769452	0.751477	0.750701	0.72759	0.721983	0.807031	0.804123	0.799336	0.76474	0.805034	0.796684	0.799829	0.817091	0.795989	0.799276	0.804015	0.796581	0.793624	0.786226	0.800987	0.792396	0.797254	0.797968	0.772411	0.798349	0.784523	0.768424	0.789919	0.800705	0.69649	0.787627	0.789592	0.780332	0.794294	0.751009	0.796872	0.764891	0.802274	0.756029	0.756857	0.79335
HCC.L06P	0.779631	0.803544	0.795393	0.804367	0.786607	0.763557	0.742541	0.768515	0.74522	0.74248	0.759979	0.707094	0.709409	0.787139	0.785233	0.78884	0.74551	0.813752	0.777726	0.777326	0.82678	0.780723	0.789258	0.796289	0.777871	0.782473	0.797874	0.781137	0.773867	0.788694	0.802699	0.758038	0.775738	0.780863	0.753984	0.771861	0.78705	0.672056	0.773615	0.775187	0.77122	0.77583	0.739169	0.781153	0.749885	0.787641	0.762126	0.747022	0.782588
HCC.L09P	0.840659	0.855803	0.860089	0.845808	0.846904	0.752949	0.784787	0.755133	0.78468	0.76756	0.746732	0.74852	0.748062	0.837243	0.850993	0.837294	0.7932	0.830131	0.837606	0.85014	0.840343	0.844484	0.847189	0.845559	0.840441	0.831099	0.838698	0.848829	0.844319	0.831079	0.816979	0.819167	0.840852	0.8328	0.815772	0.835044	0.841078	0.744477	0.835491	0.838341	0.832933	0.837098	0.799817	0.843663	0.834782	0.84444	0.782108	0.817847	0.844453
HCC.L11P	0.836049	0.856524	0.854706	0.852691	0.852501	0.760887	0.764415	0.771362	0.76121	0.753129	0.756254	0.717644	0.730052	0.842461	0.846683	0.850785	0.790435	0.864305	0.834281	0.82877	0.860008	0.846567	0.849682	0.864176	0.84742	0.837394	0.832375	0.846513	0.842743	0.846709	0.840667	0.810317	0.849525	0.843213	0.822354	0.83043	0.850105	0.724876	0.823115	0.819147	0.820215	0.826251	0.797195	0.835384	0.809814	0.832288	0.787885	0.799221	0.826715
HCC.L12P	0.848294	0.860686	0.872549	0.858668	0.869552	0.745891	0.766701	0.747061	0.77285	0.754191	0.73386	0.730834	0.734093	0.857869	0.864836	0.851348	0.800801	0.850428	0.851193	0.845344	0.83717	0.85594	0.857161	0.860472	0.854769	0.836944	0.820402	0.864609	0.844773	0.844637	0.830395	0.825423	0.860445	0.8394	0.831741	0.848313	0.863632	0.748339	0.830515	0.830827	0.830041	0.835857	0.792589	0.832649	0.815034	0.845308	0.782355	0.799872	0.841301
HCC.L14P	0.844112	0.866212	0.872824	0.869739	0.868499	0.773986	0.778446	0.771815	0.784337	0.765215	0.758992	0.744445	0.749996	0.867295	0.86634	0.850445	0.801472	0.868291	0.853339	0.847275	0.857496	0.865405	0.853041	0.87084	0.847066	0.848806	0.830106	0.869828	0.845986	0.858391	0.847906	0.819878	0.865559	0.840952	0.830149	0.855474	0.866693	0.748409	0.839385	0.829969	0.838245	0.844476	0.80366	0.840752	0.821206	0.846474	0.79473	0.81247	0.857068
HCC.L15P	0.797605	0.810057	0.811438	0.804571	0.80798	0.716771	0.728622	0.713933	0.731248	0.715035	0.705314	0.694904	0.706597	0.79529	0.806342	0.798433	0.768485	0.790973	0.807174	0.799505	0.802236	0.804276	0.798211	0.819505	0.800034	0.789871	0.767731	0.801638	0.78935	0.801644	0.801162	0.77198	0.821396	0.792716	0.783625	0.794378	0.812789	0.810063	0.780019	0.778131	0.771784	0.786603	0.733479	0.784535	0.760794	0.793882	0.724909	0.753806	0.796123
HCC.L18P	0.84599	0.862486	0.870052	0.854548	0.868911	0.74682	0.772359	0.739177	0.772384	0.749909	0.730828	0.72888	0.736111	0.84816	0.859004	0.845574	0.801383	0.84449	0.846415	0.847855	0.835758	0.852401	0.847597	0.856343	0.845609	0.838977	0.813846	0.859592	0.840953	0.843216	0.82795	0.818056	0.86366	0.836758	0.826607	0.850718	0.853182	0.754808	0.821528	0.824915	0.818412	0.83369	0.779116	0.828739	0.80759	0.842758	0.766964	0.796956	0.839699
HCC.L19P	0.832823	0.875831	0.872149	0.867807	0.861993	0.773005	0.759305	0.769496	0.772245	0.757782	0.749718	0.736867	0.743617	0.844539	0.84739	0.849162	0.792678	0.87796	0.84288	0.843601	0.856917	0.861432	0.848872	0.878221	0.841724	0.839478	0.827925	0.859498	0.847383	0.861083	0.867547	0.825159	0.874617	0.827539	0.817842	0.85783	0.860092	0.742933	0.833023	0.8248	0.833139	0.833578	0.79128	0.83846	0.812087	0.84357	0.790851	0.811839	0.849623
HCC.L20P	0.790788	0.795571	0.794045	0.786277	0.790197	0.710884	0.731102	0.713713	0.737363	0.724621	0.722008	0.702613	0.690192	0.786841	0.804856	0.782794	0.747346	0.784733	0.785705	0.797834	0.804046	0.805315	0.802801	0.794768	0.784037	0.788599	0.786843	0.793927	0.785834	0.779313	0.76411	0.779708	0.78836	0.783477	0.768921	0.78053	0.794051	0.693515	0.796286	0.789827	0.792853	0.7966	0.775647	0.79399	0.787576	0.802615	0.764701	0.785728	0.797054
HCC.L21P	0.811762	0.822115	0.822245	0.818288	0.812785	0.736793	0.758788	0.737451	0.76751	0.74732	0.732861	0.731671	0.72352	0.809133	0.819016	0.809236	0.777504	0.804173	0.824157	0.814494	0.824477	0.821784	0.821345	0.819614	0.807727	0.801945	0.806005	0.810576	0.816625	0.808787	0.804013	0.801252	0.81668	0.805762	0.792077	0.803157	0.812793	0.737786	0.813282	0.811801	0.808887	0.813942	0.78509	0.818491	0.800338	0.823487	0.773586	0.797343	0.820745
HCC.12004T	0.889786	0.882086	0.865621	0.887838	0.870019	0.770571	0.77894	0.764653	0.782981	0.77119	0.769928	0.74405	0.740892	0.851227	0.869671	0.876834	0.802979	0.862741	0.85689	0.845089	0.862894	0.862047	0.847157	0.869295	0.860052	0.86345	0.828959	0.857429	0.835946	0.860686	0.843793	0.817038	0.851544	0.837263	0.829815	0.847346	0.851703	0.760737	0.828958	0.839148	0.828206	0.835458	0.798413	0.834415	0.810101	0.8484	0.803044	0.810646	0.845787
HCC.12104T	0.735849	0.753246	0.748175	0.760143	0.729982	0.690775	0.680418	0.679376	0.683322	0.674746	0.672832	0.656562	0.667919	0.740006	0.728378	0.733888	0.735512	0.745524	0.744836	0.729953	0.743782	0.743056	0.728593	0.749459	0.73279	0.729752	0.714172	0.731817	0.727651	0.744528	0.768813	0.706963	0.738593	0.706805	0.702967	0.734458	0.739396	0.717465	0.720802	0.719418	0.719649	0.725203	0.676434	0.723302	0.695874	0.728803	0.683381	0.707952	0.735639
HCC.1210T	0.804159	0.834711	0.847668	0.835694	0.828588	0.731881	0.74262	0.733254	0.751805	0.730676	0.717565	0.724589	0.710434	0.821405	0.81981	0.805295	0.785779	0.833065	0.831925	0.8114	0.813047	0.825306	0.801543	0.826692	0.807271	0.798514	0.790693	0.814426	0.809906	0.803018	0.810481	0.781849	0.819977	0.788668	0.776313	0.813207	0.811881	0.760677	0.807569	0.796309	0.798576	0.810375	0.762895	0.803299	0.772306	0.80969	0.758208	0.775904	0.805645
HCC.12191T	0.802309	0.813472	0.806383	0.820003	0.794325	0.703918	0.725085	0.702778	0.725457	0.709041	0.696625	0.689184	0.683757	0.790554	0.790638	0.803562	0.755326	0.790033	0.801779	0.790655	0.790707	0.785818	0.773055	0.794888	0.798451	0.782866	0.77273	0.785339	0.775393	0.783538	0.784786	0.763172	0.78823	0.767895	0.766132	0.783257	0.781202	0.791068	0.772581	0.773576	0.761892	0.785879	0.729893	0.778968	0.748794	0.780299	0.72702	0.740126	0.780971
HCC.12198T	0.734557	0.746126	0.7467	0.74372	0.745632	0.657241	0.681079	0.649022	0.681009	0.668716	0.641057	0.654032	0.65445	0.72848	0.73031	0.722351	0.740545	0.726648	0.765327	0.729974	0.719541	0.734468	0.711861	0.735837	0.727439	0.719314	0.689189	0.727317	0.71391	0.719294	0.735032	0.686407	0.737	0.702472	0.707613	0.732947	0.734281	0.762716	0.70834	0.702022	0.701175	0.714301	0.65551	0.709589	0.678718	0.714692	0.657173	0.684266	0.727367
HCC.12233T	0.659692	0.669929	0.668179	0.671144	0.660416	0.730384	0.724822	0.701086	0.71821	0.704148	0.674083	0.690666	0.688508	0.659783	0.657746	0.652502	0.684605	0.661917	0.686739	0.656781	0.665711	0.654062	0.642856	0.672746	0.650143	0.643635	0.6336	0.652542	0.647424	0.660357	0.671759	0.617996	0.661831	0.632976	0.633323	0.657436	0.663698	0.710171	0.635595	0.634942	0.635286	0.642513	0.592546	0.644671	0.624133	0.643815	0.597224	0.619936	0.660939
HCC.12236T	0.676447	0.69672	0.697876	0.709979	0.681763	0.763862	0.731781	0.763577	0.723311	0.715502	0.732011	0.698665	0.706034	0.688576	0.676451	0.683982	0.68536	0.721316	0.690562	0.675928	0.713017	0.683102	0.675216	0.711396	0.674644	0.6722	0.685092	0.673424	0.670978	0.70704	0.743671	0.63991	0.694011	0.659609	0.646528	0.684013	0.694474	0.653382	0.672861	0.662617	0.667575	0.670914	0.633194	0.671672	0.643917	0.675281	0.651623	0.660727	0.691421
HCC.12238T	0.7289	0.739521	0.744568	0.754459	0.73189	0.768232	0.772159	0.781014	0.789168	0.74332	0.740085	0.730789	0.735451	0.738208	0.732771	0.728621	0.735762	0.736645	0.739899	0.731123	0.745812	0.732787	0.724024	0.740152	0.72791	0.717167	0.726248	0.726624	0.720499	0.731288	0.747367	0.697909	0.734719	0.713931	0.701707	0.723246	0.73213	0.713522	0.716338	0.711635	0.709448	0.718609	0.684696	0.723065	0.703026	0.72583	0.679741	0.702786	0.733549
HCC.12248T	0.704844	0.721032	0.720338	0.728357	0.70678	0.753356	0.741921	0.749125	0.771136	0.716101	0.725502	0.713269	0.706571	0.711356	0.712105	0.700346	0.716558	0.723512	0.723211	0.708203	0.725869	0.70837	0.702856	0.730124	0.693046	0.695693	0.700025	0.704501	0.694945	0.718393	0.739512	0.670307	0.711594	0.686961	0.676856	0.70451	0.711115	0.709285	0.70076	0.697028	0.695444	0.701655	0.669421	0.703603	0.681295	0.707712	0.667165	0.68302	0.711065
HCC.12258T	0.66174	0.657711	0.661591	0.664955	0.651627	0.668426	0.697169	0.6596	0.696039	0.735353	0.671942	0.699312	0.692137	0.649662	0.656136	0.641758	0.688114	0.644348	0.681358	0.66465	0.656724	0.643622	0.644051	0.65959	0.642544	0.629499	0.629446	0.646425	0.639559	0.649732	0.65122	0.618759	0.657733	0.634684	0.631755	0.653315	0.659847	0.690033	0.636398	0.631273	0.63323	0.642893	0.603152	0.643681	0.631402	0.643844	0.589302	0.622458	0.663114
HCC.12281T	0.659208	0.672433	0.671071	0.68074	0.660613	0.725446	0.701045	0.705121	0.701939	0.744008	0.752456	0.717703	0.713069	0.655515	0.663249	0.656591	0.672138	0.683899	0.681577	0.658047	0.685342	0.659399	0.655126	0.680477	0.646301	0.647707	0.65406	0.653672	0.647437	0.673645	0.695217	0.626142	0.670136	0.63735	0.627416	0.658964	0.671052	0.655972	0.656165	0.647656	0.648765	0.650572	0.617666	0.658115	0.632905	0.659257	0.62332	0.639722	0.669577
HCC.12287T	0.606385	0.626078	0.625829	0.639977	0.612419	0.714428	0.653634	0.691487	0.657938	0.694094	0.708149	0.69431	0.685516	0.616817	0.604722	0.613478	0.625348	0.659978	0.627783	0.606031	0.652052	0.621217	0.605323	0.652505	0.607225	0.60817	0.610625	0.606986	0.603557	0.644199	0.682485	0.572458	0.634456	0.585157	0.577332	0.618952	0.628425	0.595228	0.603028	0.590912	0.60336	0.595023	0.568815	0.605254	0.588193	0.602514	0.576382	0.593917	0.625187
HCC.12299T	0.666336	0.670616	0.673515	0.673364	0.662348	0.68865	0.72185	0.671148	0.711734	0.712722	0.672302	0.689937	0.736426	0.659914	0.660926	0.6532	0.683514	0.650812	0.682764	0.672023	0.657808	0.655962	0.655547	0.670053	0.651283	0.646644	0.633636	0.65855	0.652616	0.665167	0.671444	0.63051	0.676582	0.645036	0.64842	0.666046	0.671754	0.730945	0.644574	0.645211	0.642984	0.650949	0.604448	0.650986	0.639028	0.654579	0.587704	0.635787	0.6794
HCC.1240T	0.510136	0.535883	0.538175	0.55522	0.52537	0.557792	0.474133	0.546229	0.48719	0.49265	0.540273	0.476423	0.478086	0.542565	0.521566	0.534485	0.499716	0.588639	0.529507	0.50375	0.578534	0.54273	0.516988	0.56252	0.510152	0.521663	0.534533	0.514115	0.519904	0.558605	0.621831	0.491007	0.533917	0.496478	0.479357	0.519167	0.530594	0.464465	0.533199	0.518412	0.521828	0.523976	0.530744	0.518981	0.530969	0.527721	0.53113	0.549435	0.528489
HCC.1242T	0.737158	0.756867	0.757281	0.773815	0.742015	0.72966	0.680801	0.722196	0.689601	0.688783	0.709599	0.676326	0.673214	0.744073	0.749384	0.746603	0.722531	0.793667	0.753323	0.72696	0.777306	0.750003	0.730226	0.772031	0.730874	0.735548	0.731911	0.734252	0.727805	0.762376	0.79691	0.693426	0.750174	0.718416	0.69857	0.737888	0.748136	0.68833	0.728278	0.717011	0.716279	0.721566	0.687419	0.720792	0.689835	0.733108	0.711271	0.704083	0.735717
HCC.1258T	0.755493	0.755799	0.753796	0.764559	0.741742	0.686464	0.686955	0.682283	0.690183	0.678897	0.674166	0.660531	0.663413	0.74177	0.742324	0.75865	0.736323	0.748617	0.760162	0.739785	0.749492	0.742357	0.731876	0.754577	0.7394	0.734947	0.71955	0.732317	0.730726	0.741075	0.758711	0.707382	0.740516	0.722877	0.714408	0.736982	0.74565	0.735167	0.723704	0.726889	0.721458	0.729563	0.681524	0.724255	0.692682	0.735171	0.686105	0.699667	0.735834
HCC.1259T	0.748541	0.758257	0.76384	0.765508	0.751552	0.672482	0.691383	0.66663	0.68834	0.682067	0.655199	0.673406	0.671223	0.739812	0.74764	0.737834	0.755055	0.741298	0.77597	0.746598	0.737932	0.750989	0.734985	0.746563	0.737056	0.733591	0.713775	0.747762	0.73655	0.74207	0.748994	0.710082	0.748738	0.713675	0.717053	0.743754	0.745489	0.734425	0.723915	0.722642	0.724095	0.734492	0.678286	0.731508	0.696762	0.735005	0.679046	0.702554	0.740928
HCC.1275T	0.770048	0.795985	0.801999	0.790171	0.793208	0.682599	0.715587	0.686007	0.720325	0.696499	0.674381	0.680963	0.679159	0.77304	0.785255	0.771147	0.758978	0.787137	0.804991	0.766906	0.757532	0.779977	0.757371	0.783166	0.764933	0.765519	0.737919	0.778921	0.755345	0.769933	0.766258	0.742739	0.789363	0.744285	0.740826	0.773729	0.777253	0.806005	0.761414	0.763866	0.749145	0.769673	0.710045	0.768786	0.737826	0.764101	0.708754	0.732237	0.772476
HCC.1294T	0.775003	0.78568	0.794045	0.791456	0.780057	0.685748	0.709649	0.685517	0.717425	0.695942	0.667224	0.683819	0.68286	0.778939	0.78436	0.763105	0.777921	0.766184	0.822649	0.77232	0.762207	0.77821	0.757922	0.77525	0.757725	0.761916	0.741082	0.780605	0.753911	0.759955	0.770338	0.738231	0.772991	0.749785	0.745114	0.76725	0.770256	0.781077	0.751453	0.751249	0.754971	0.766243	0.707348	0.759587	0.730272	0.761838	0.700739	0.724935	0.76747
HCC.269T	0.767928	0.795351	0.794717	0.803632	0.778201	0.738392	0.70922	0.720823	0.720205	0.704906	0.721237	0.697435	0.692079	0.781812	0.77327	0.777349	0.739908	0.803268	0.778583	0.794251	0.803744	0.786008	0.790603	0.803236	0.766346	0.778667	0.758041	0.776617	0.782239	0.800601	0.829083	0.755454	0.793148	0.764377	0.743511	0.779665	0.790824	0.742635	0.778214	0.770227	0.774938	0.775657	0.726358	0.775155	0.730617	0.785957	0.752029	0.755677	0.793185
HCC.276T	0.721142	0.732395	0.73495	0.735426	0.718622	0.670302	0.677132	0.673626	0.674938	0.673241	0.653662	0.654494	0.65703	0.731673	0.717454	0.715178	0.716408	0.731791	0.748131	0.727162	0.762033	0.732946	0.710991	0.735256	0.727327	0.70834	0.716189	0.721285	0.721106	0.729464	0.747151	0.701507	0.732549	0.703392	0.700838	0.726822	0.732475	0.746061	0.712988	0.705105	0.71419	0.718888	0.671692	0.719629	0.690824	0.719969	0.680651	0.688236	0.735977
HCC.277T	0.799117	0.818752	0.814805	0.823361	0.803853	0.736825	0.741509	0.741392	0.746632	0.728657	0.730569	0.71742	0.714889	0.794609	0.806153	0.799095	0.776001	0.816431	0.808843	0.789695	0.812039	0.838248	0.787675	0.833059	0.808787	0.800351	0.77406	0.809016	0.791192	0.806906	0.806836	0.76474	0.817545	0.776071	0.76853	0.805007	0.8059	0.761479	0.781693	0.776551	0.774868	0.784271	0.741587	0.779299	0.754	0.793229	0.751379	0.757557	0.79125
HCC.279T	0.821598	0.836321	0.833371	0.832523	0.830179	0.755703	0.747647	0.767136	0.752742	0.746865	0.766302	0.713569	0.713717	0.815993	0.83588	0.840866	0.764002	0.857105	0.82226	0.846004	0.858761	0.831183	0.874911	0.840153	0.813584	0.826938	0.828544	0.823899	0.839847	0.832959	0.82854	0.8164	0.819695	0.842139	0.792043	0.815738	0.826959	0.698965	0.826334	0.82535	0.829292	0.827579	0.813492	0.81807	0.804655	0.839882	0.812058	0.810103	0.828299
HCC.280T	0.747547	0.753343	0.761032	0.761227	0.74578	0.685947	0.696524	0.674355	0.701718	0.685776	0.665119	0.670066	0.68171	0.744085	0.740428	0.730868	0.73256	0.749476	0.762187	0.741455	0.737478	0.761113	0.72865	0.770728	0.745512	0.73034	0.709499	0.746108	0.735078	0.75172	0.759505	0.702302	0.75861	0.717653	0.711088	0.748866	0.757804	0.744338	0.723751	0.71649	0.714075	0.728198	0.672325	0.721485	0.69436	0.730518	0.675179	0.706681	0.745685
HCC.282T	0.745485	0.76228	0.765195	0.779537	0.743114	0.710593	0.682258	0.706272	0.692276	0.683102	0.693164	0.669266	0.670669	0.749136	0.747736	0.755215	0.722984	0.778704	0.764232	0.741506	0.766821	0.769061	0.741046	0.781099	0.762795	0.750123	0.736186	0.757015	0.740785	0.768876	0.799406	0.716931	0.759333	0.725081	0.719114	0.750572	0.759116	0.698691	0.736067	0.724527	0.728226	0.731837	0.703203	0.730003	0.707613	0.741513	0.712412	0.715961	0.743068
HCC.283T	0.815335	0.81834	0.814529	0.817984	0.809147	0.713471	0.740844	0.711359	0.742996	0.717778	0.703447	0.706411	0.706293	0.801702	0.80488	0.805285	0.776122	0.805065	0.812185	0.803978	0.805214	0.813359	0.794544	0.817682	0.808056	0.820645	0.766649	0.815242	0.787694	0.802787	0.799094	0.76118	0.808152	0.77887	0.784961	0.803648	0.80547	0.771185	0.775144	0.781521	0.773903	0.785991	0.734778	0.784032	0.757402	0.784626	0.729963	0.75499	0.795364
HCC.286T	0.677428	0.705121	0.708004	0.724745	0.691546	0.685758	0.642374	0.6808	0.643658	0.64308	0.659876	0.622587	0.642557	0.699751	0.678107	0.683618	0.667065	0.731692	0.701306	0.690428	0.719002	0.707082	0.698486	0.718359	0.673862	0.679724	0.721211	0.686398	0.699774	0.72111	0.758788	0.685795	0.714046	0.660084	0.660987	0.701762	0.70328	0.651563	0.712295	0.685134	0.699523	0.69914	0.647936	0.697439	0.664562	0.698334	0.691848	0.688476	0.711984
HCC.288T	0.774682	0.784889	0.783899	0.784502	0.772547	0.689261	0.714744	0.691034	0.71773	0.702636	0.680145	0.683942	0.679984	0.768183	0.771804	0.764142	0.764241	0.765738	0.79796	0.767844	0.766881	0.77537	0.756193	0.781918	0.767069	0.777685	0.741264	0.793595	0.754353	0.774604	0.771199	0.734775	0.775371	0.751847	0.75112	0.776965	0.774042	0.774925	0.754128	0.752358	0.752202	0.761863	0.710817	0.755869	0.726395	0.76197	0.708261	0.721136	0.765268
HCC.292T	0.738269	0.757452	0.754354	0.760308	0.743102	0.698068	0.686923	0.6865	0.699807	0.682673	0.684448	0.672002	0.674838	0.742255	0.739495	0.737692	0.734541	0.756594	0.757525	0.755197	0.757615	0.750054	0.743964	0.753846	0.731051	0.733229	0.720596	0.735918	0.750609	0.75135	0.774908	0.717674	0.758863	0.727857	0.709494	0.748765	0.754791	0.728571	0.731678	0.730282	0.734835	0.742678	0.688937	0.734344	0.705019	0.747882	0.702638	0.713579	0.751446
HCC.293T	0.739373	0.772259	0.762516	0.779459	0.755041	0.723226	0.678912	0.727328	0.684304	0.681157	0.706783	0.659632	0.668338	0.750285	0.743852	0.770627	0.717684	0.797723	0.757438	0.744646	0.79365	0.758881	0.754133	0.782105	0.748166	0.75164	0.752628	0.754015	0.74395	0.811761	0.828607	0.720248	0.774692	0.745933	0.728655	0.756845	0.761663	0.679841	0.742469	0.732435	0.734276	0.742619	0.70082	0.746769	0.701261	0.745685	0.722824	0.714813	0.760705
HCC.295T	0.590512	0.60164	0.611889	0.623431	0.587583	0.594498	0.54679	0.576363	0.552592	0.559419	0.566604	0.534083	0.555694	0.600421	0.591159	0.602667	0.59933	0.627653	0.609089	0.595905	0.620251	0.61196	0.592452	0.620849	0.590798	0.589012	0.592187	0.586691	0.597233	0.629634	0.694458	0.561286	0.616191	0.575266	0.571453	0.606347	0.607556	0.580892	0.587162	0.575795	0.590287	0.587055	0.547329	0.591766	0.557853	0.595579	0.555279	0.577252	0.604904
HCC.296T	0.750115	0.778856	0.771126	0.782391	0.761569	0.732421	0.691187	0.724934	0.700156	0.704416	0.715759	0.683107	0.685931	0.762732	0.7584	0.761615	0.72771	0.802807	0.77835	0.766229	0.798737	0.766226	0.769259	0.790773	0.751587	0.750909	0.762013	0.757843	0.771061	0.780033	0.817527	0.748721	0.778327	0.751958	0.723951	0.765133	0.777476	0.721488	0.764936	0.747626	0.759443	0.760295	0.711388	0.76004	0.713969	0.768671	0.747664	0.737043	0.773984
HCC.298T	0.8326	0.86049	0.85969	0.863652	0.852358	0.760895	0.767746	0.75975	0.772953	0.757636	0.746632	0.732871	0.741035	0.840343	0.838736	0.840319	0.792215	0.849595	0.83208	0.84034	0.843914	0.863326	0.846124	0.867485	0.836862	0.841429	0.819481	0.852155	0.837258	0.874143	0.86643	0.815599	0.91101	0.818232	0.827339	0.865801	0.857322	0.769662	0.832601	0.833143	0.830102	0.837944	0.782605	0.838401	0.808253	0.848052	0.787298	0.821248	0.854193
HCC.300T	0.736347	0.749117	0.754166	0.747082	0.734529	0.677188	0.686882	0.677188	0.690594	0.680863	0.675349	0.654482	0.663362	0.732697	0.732492	0.736467	0.715096	0.7418	0.744921	0.757803	0.75534	0.741952	0.746649	0.752596	0.733091	0.717697	0.722602	0.732236	0.748191	0.743827	0.756712	0.722391	0.749816	0.746527	0.721863	0.741471	0.749188	0.755973	0.726879	0.713286	0.723519	0.727916	0.688814	0.72428	0.698919	0.740166	0.684397	0.705787	0.748951
HCC.304T	0.756355	0.77477	0.779683	0.785603	0.763943	0.728357	0.700026	0.718568	0.707323	0.699685	0.711997	0.684069	0.691296	0.754717	0.755713	0.764904	0.740569	0.79387	0.770029	0.758501	0.788465	0.779002	0.757478	0.79368	0.753196	0.764416	0.749316	0.763721	0.754242	0.791331	0.821773	0.732662	0.786347	0.741235	0.756223	0.781673	0.78312	0.724889	0.748948	0.743634	0.752088	0.751525	0.706891	0.752287	0.715796	0.758203	0.725452	0.731346	0.771549
HCC.308T	0.782117	0.802668	0.803758	0.797057	0.794904	0.686191	0.730436	0.685958	0.729249	0.706885	0.674289	0.696743	0.694361	0.777153	0.78061	0.774616	0.763682	0.766676	0.795047	0.800121	0.766085	0.793004	0.77994	0.79513	0.78486	0.777857	0.741414	0.788797	0.773672	0.792667	0.780709	0.758254	0.807774	0.759778	0.78948	0.826535	0.79958	0.789252	0.769765	0.770479	0.765883	0.78195	0.714763	0.777544	0.741019	0.781299	0.705717	0.749863	0.7987
HCC.311T	0.732051	0.749412	0.75108	0.753345	0.740044	0.689643	0.685189	0.689893	0.687225	0.678657	0.683234	0.664233	0.668662	0.734269	0.736769	0.73512	0.722235	0.754693	0.752231	0.740938	0.754923	0.748548	0.74168	0.75553	0.731398	0.733136	0.728564	0.740127	0.734411	0.752083	0.770687	0.714014	0.751296	0.717946	0.716783	0.75207	0.777642	0.728657	0.738698	0.731785	0.720056	0.739453	0.683414	0.738899	0.699755	0.737707	0.705561	0.714328	0.747605
HCC.314T	0.799974	0.823252	0.819247	0.82656	0.809654	0.750628	0.733181	0.746848	0.74502	0.734431	0.734502	0.717734	0.716147	0.807331	0.809978	0.805504	0.770159	0.833937	0.819715	0.799829	0.827201	0.815263	0.802653	0.838007	0.799561	0.8015	0.788006	0.814549	0.792403	0.825293	0.841443	0.772197	0.829645	0.784688	0.775529	0.812455	0.827414	0.806201	0.790566	0.788979	0.783728	0.793637	0.746729	0.794751	0.759624	0.804476	0.764858	0.754527	0.805997
HCC.322T	0.745553	0.764393	0.766284	0.761844	0.748965	0.685009	0.69882	0.687611	0.712698	0.695066	0.672456	0.679133	0.677037	0.754801	0.748744	0.739242	0.743402	0.7463	0.777924	0.76829	0.753163	0.7596	0.754468	0.758616	0.743823	0.736402	0.743592	0.752877	0.753125	0.754741	0.763624	0.738566	0.76833	0.736586	0.724564	0.759732	0.762687	0.79606	0.79209	0.774276	0.761836	0.785188	0.714935	0.773484	0.733944	0.766934	0.716628	0.751822	0.781361
HCC.324T	0.682301	0.706861	0.70574	0.721927	0.687035	0.669974	0.639215	0.665758	0.644886	0.639092	0.650236	0.624458	0.623992	0.701345	0.685115	0.687759	0.679556	0.71752	0.709061	0.699046	0.713193	0.704365	0.695369	0.702344	0.683594	0.685985	0.699492	0.691493	0.697937	0.715479	0.743268	0.681985	0.708053	0.667483	0.657908	0.702473	0.696445	0.656486	0.731297	0.732182	0.715778	0.723779	0.66167	0.718985	0.669964	0.716529	0.699937	0.698142	0.710936
HCC.330T	0.709463	0.730777	0.73058	0.734698	0.716084	0.702895	0.663886	0.682773	0.670309	0.667944	0.678429	0.652793	0.663204	0.717278	0.711878	0.717548	0.709023	0.745211	0.725025	0.723445	0.74356	0.725525	0.71909	0.737697	0.702442	0.706206	0.701919	0.708078	0.714839	0.739876	0.778769	0.688467	0.737231	0.701198	0.686774	0.722395	0.730512	0.700501	0.710008	0.698026	0.727847	0.70875	0.664269	0.711224	0.676613	0.72225	0.682382	0.689881	0.731607
HCC.334T	0.739361	0.760171	0.760871	0.760885	0.751471	0.684013	0.687355	0.678117	0.695934	0.678076	0.670982	0.661224	0.662022	0.751621	0.744986	0.732023	0.730996	0.748917	0.759494	0.760424	0.750845	0.757341	0.752638	0.751644	0.731774	0.736104	0.742981	0.74481	0.746381	0.754415	0.763795	0.737501	0.759092	0.733187	0.718869	0.763009	0.750845	0.729195	0.781459	0.774836	0.770359	0.79784	0.71394	0.779231	0.727644	0.772771	0.73054	0.755592	0.773022
HCC.336T	0.716126	0.740777	0.739466	0.750704	0.722957	0.710722	0.672099	0.705437	0.680479	0.677034	0.698634	0.66639	0.662452	0.730699	0.717842	0.723512	0.699244	0.762563	0.736627	0.727706	0.757086	0.732712	0.727314	0.751106	0.715726	0.719251	0.718774	0.719644	0.722105	0.749967	0.788787	0.693428	0.74826	0.709182	0.685608	0.731195	0.739822	0.706179	0.722826	0.712948	0.720514	0.722037	0.686341	0.717233	0.680162	0.735802	0.702951	0.707171	0.741614
HCC.337T	0.739776	0.755391	0.75759	0.754583	0.741745	0.676699	0.685037	0.674352	0.695276	0.678056	0.664859	0.665335	0.660171	0.744533	0.741463	0.726826	0.740357	0.743771	0.768675	0.754194	0.737764	0.747997	0.745036	0.743595	0.726967	0.726838	0.729204	0.736722	0.741095	0.751879	0.755862	0.72468	0.763509	0.712839	0.713841	0.749695	0.747185	0.746697	0.76776	0.756451	0.749019	0.773457	0.695938	0.772189	0.721357	0.757399	0.723514	0.739915	0.757735
HCC.338T	0.696104	0.69573	0.710823	0.706914	0.690192	0.640697	0.661318	0.633627	0.662899	0.641987	0.63271	0.634655	0.641915	0.686719	0.692207	0.683267	0.697796	0.687456	0.708813	0.709582	0.691212	0.694049	0.696573	0.693241	0.684877	0.678446	0.682535	0.687248	0.69335	0.696379	0.705121	0.677743	0.70063	0.666863	0.676294	0.700682	0.700163	0.732447	0.701496	0.689779	0.689513	0.701774	0.642156	0.694178	0.689076	0.700805	0.647049	0.681693	0.704054
HCC.340T	0.7075	0.719283	0.726603	0.711081	0.705803	0.631785	0.666819	0.628573	0.673547	0.657607	0.628553	0.637842	0.631507	0.699277	0.713685	0.688188	0.713388	0.690657	0.741149	0.729385	0.701021	0.709372	0.705779	0.709646	0.694213	0.692013	0.683245	0.703809	0.701489	0.696983	0.704406	0.684103	0.714212	0.694112	0.685324	0.71353	0.710036	0.784984	0.70641	0.702441	0.70343	0.721058	0.660367	0.701655	0.678943	0.724135	0.644506	0.683195	0.720018
HCC.342T	0.677402	0.710697	0.702221	0.718708	0.691724	0.692143	0.632616	0.684547	0.651124	0.645631	0.682191	0.626103	0.629832	0.700933	0.685841	0.691739	0.669868	0.737978	0.701164	0.693242	0.734815	0.701462	0.699092	0.716179	0.672433	0.687762	0.708203	0.682725	0.693496	0.726708	0.763873	0.673902	0.711617	0.674668	0.654916	0.693604	0.698411	0.645383	0.733383	0.711512	0.711739	0.714947	0.669853	0.717154	0.669578	0.721896	0.738494	0.702926	0.712194
HCC.344T	0.812697	0.833978	0.834658	0.833363	0.826116	0.745384	0.764325	0.74026	0.763912	0.74483	0.726996	0.7274	0.734713	0.813466	0.814402	0.822295	0.782267	0.814565	0.808974	0.834943	0.817372	0.826479	0.831094	0.832895	0.814669	0.80833	0.800281	0.817712	0.830529	0.831464	0.832602	0.804453	0.841013	0.806898	0.794082	0.830965	0.830102	0.774026	0.825583	0.816175	0.813519	0.829185	0.775666	0.82309	0.795832	0.831975	0.77487	0.839585	0.848496
HCC.350T	0.724191	0.738853	0.748386	0.742779	0.735768	0.683831	0.676897	0.681709	0.678215	0.669532	0.675549	0.655028	0.652309	0.7315	0.736105	0.72753	0.720886	0.745292	0.747086	0.743089	0.74154	0.750682	0.743493	0.746574	0.710797	0.724961	0.715832	0.736578	0.736653	0.743685	0.755231	0.717267	0.751103	0.717379	0.695813	0.74235	0.732375	0.726008	0.754172	0.739926	0.738965	0.752545	0.73066	0.748986	0.74303	0.746085	0.714581	0.76367	0.768554
HCC.355T	0.799245	0.817637	0.819645	0.825216	0.807647	0.747448	0.745477	0.741048	0.741922	0.737059	0.732844	0.719141	0.728792	0.804465	0.795485	0.803852	0.769528	0.812851	0.807889	0.821044	0.826628	0.81111	0.813201	0.814057	0.801934	0.796693	0.79448	0.802471	0.812293	0.827742	0.836106	0.790158	0.832553	0.801963	0.783207	0.813487	0.811918	0.757874	0.81474	0.801754	0.805427	0.814392	0.760547	0.819179	0.768893	0.817741	0.775675	0.801746	0.836794
HCC.356T	0.773191	0.805729	0.796537	0.803588	0.786421	0.745921	0.715436	0.738311	0.724699	0.713604	0.731103	0.697251	0.69942	0.784206	0.776436	0.782205	0.740713	0.818522	0.785886	0.784775	0.809912	0.790151	0.790951	0.806658	0.76533	0.77425	0.773251	0.776642	0.78212	0.812614	0.835049	0.757199	0.805285	0.771741	0.752817	0.791323	0.798441	0.731256	0.793201	0.781896	0.779518	0.789473	0.74264	0.783758	0.740936	0.797729	0.774715	0.774065	0.811176
HCC.360T	0.743489	0.76909	0.772316	0.774185	0.754713	0.694917	0.692799	0.689557	0.698724	0.681169	0.670679	0.672986	0.676355	0.75716	0.745088	0.74836	0.736348	0.757813	0.772829	0.765397	0.758516	0.761325	0.762439	0.766739	0.747342	0.742916	0.742551	0.757445	0.7596	0.774992	0.795828	0.744931	0.768113	0.740203	0.733731	0.763747	0.759629	0.743847	0.765855	0.753964	0.754422	0.765527	0.705704	0.763181	0.715856	0.765195	0.718442	0.737827	0.78266
HCC.362T	0.738914	0.767228	0.759552	0.769959	0.744556	0.731633	0.689316	0.724647	0.701306	0.696241	0.708312	0.680073	0.686769	0.746893	0.736344	0.747247	0.717884	0.784492	0.757321	0.745645	0.781277	0.753087	0.748475	0.774628	0.73386	0.740906	0.741125	0.74391	0.74352	0.780055	0.810698	0.724178	0.772193	0.730719	0.712304	0.756082	0.767981	0.715563	0.754385	0.738896	0.741644	0.745031	0.694607	0.747194	0.699788	0.752018	0.739275	0.728519	0.767557
HCC.366T	0.698542	0.711889	0.713393	0.719972	0.698734	0.667787	0.662733	0.650144	0.665839	0.654399	0.650723	0.641358	0.655048	0.69744	0.691856	0.691918	0.70049	0.703686	0.712894	0.713002	0.707891	0.707405	0.701737	0.708229	0.691713	0.684209	0.672493	0.695209	0.699748	0.722141	0.741751	0.672223	0.717241	0.677313	0.681907	0.71194	0.718397	0.707983	0.692156	0.682728	0.685823	0.697372	0.640818	0.693784	0.663962	0.697562	0.653114	0.678269	0.722919
HCC.413T	0.758169	0.766044	0.765347	0.771225	0.753725	0.71398	0.717067	0.698769	0.723429	0.706155	0.689658	0.695491	0.703487	0.750403	0.751937	0.742535	0.743529	0.757385	0.768998	0.756451	0.758583	0.765745	0.74262	0.764401	0.74708	0.740827	0.737564	0.756145	0.741484	0.762406	0.764449	0.722442	0.768971	0.727857	0.722424	0.757352	0.760381	0.753359	0.743044	0.736747	0.734514	0.746606	0.69349	0.747768	0.724108	0.746552	0.70518	0.727894	0.766674
HCC.416T	0.780142	0.806594	0.800041	0.805091	0.785802	0.741244	0.731909	0.743249	0.737433	0.730065	0.726738	0.713514	0.707066	0.783379	0.784702	0.779744	0.767713	0.810758	0.80348	0.785031	0.814772	0.789705	0.78352	0.804455	0.7702	0.777631	0.784224	0.786324	0.778359	0.794568	0.813344	0.75925	0.795468	0.76436	0.753761	0.797649	0.795197	0.767398	0.784966	0.774056	0.776212	0.783134	0.737365	0.781136	0.750217	0.790194	0.751743	0.752354	0.787208
HCC.417T	0.761728	0.7771	0.771695	0.790278	0.76382	0.742232	0.721841	0.732345	0.724308	0.715862	0.730135	0.704765	0.703285	0.762552	0.765007	0.762562	0.741245	0.795946	0.775786	0.757953	0.792053	0.769128	0.758636	0.781703	0.755119	0.76235	0.755972	0.764556	0.754189	0.781777	0.796747	0.729509	0.773412	0.73867	0.728946	0.76994	0.773108	0.735949	0.75471	0.750558	0.750191	0.753455	0.713896	0.751759	0.726883	0.761944	0.735938	0.740199	0.765804
HCC.418T	0.766247	0.77879	0.776312	0.78023	0.765862	0.710484	0.724101	0.705344	0.727476	0.712151	0.699925	0.705889	0.699018	0.762664	0.762034	0.755453	0.757398	0.770041	0.787537	0.764959	0.770509	0.77062	0.752128	0.770375	0.759532	0.755356	0.7404	0.764895	0.753317	0.766531	0.772099	0.734896	0.774985	0.743918	0.734213	0.766097	0.771814	0.803914	0.758427	0.757184	0.756974	0.765505	0.71118	0.760808	0.732114	0.766729	0.721037	0.734658	0.775581
HCC.419T	0.718957	0.735466	0.738559	0.752378	0.723015	0.692573	0.684974	0.685615	0.685998	0.677496	0.669241	0.664512	0.669711	0.729459	0.726258	0.720067	0.723767	0.741922	0.740809	0.726141	0.745916	0.741826	0.71942	0.742344	0.726308	0.716675	0.720722	0.728828	0.727938	0.734677	0.771138	0.697688	0.737519	0.702178	0.697989	0.733978	0.728329	0.718024	0.723383	0.713073	0.72309	0.727355	0.677139	0.722853	0.691664	0.726916	0.685778	0.704513	0.733132
HCC.420T	0.753432	0.778886	0.782647	0.792703	0.76684	0.752777	0.715216	0.743363	0.72177	0.723205	0.730642	0.707407	0.713855	0.774178	0.755214	0.757871	0.734293	0.80599	0.76757	0.757962	0.798959	0.77541	0.761022	0.791128	0.754886	0.759595	0.766942	0.761976	0.755677	0.789611	0.821835	0.733864	0.781094	0.733714	0.725705	0.774406	0.774239	0.712249	0.769119	0.760306	0.763792	0.763183	0.715419	0.767622	0.729229	0.767	0.737609	0.749633	0.776021
HCC.421T	0.726063	0.733165	0.735824	0.738301	0.722124	0.684684	0.688418	0.67858	0.689951	0.675007	0.672194	0.6661	0.661792	0.723481	0.722007	0.721023	0.72044	0.741506	0.744498	0.723348	0.734555	0.72516	0.709131	0.732753	0.728233	0.709885	0.712798	0.715928	0.713651	0.724194	0.745593	0.684542	0.726163	0.703134	0.692401	0.719736	0.723729	0.716818	0.71084	0.701382	0.699652	0.711278	0.664766	0.712399	0.68469	0.713617	0.679217	0.688978	0.720477
HCC.422T	0.727115	0.733195	0.738943	0.743899	0.722012	0.685948	0.681233	0.674331	0.688674	0.675121	0.667899	0.663212	0.665908	0.725595	0.720956	0.722113	0.730719	0.734934	0.738864	0.730496	0.735826	0.737399	0.717183	0.734732	0.726497	0.713166	0.710641	0.719196	0.721617	0.7326	0.754599	0.696351	0.73203	0.699879	0.695703	0.731706	0.731913	0.719086	0.716857	0.714794	0.715322	0.720795	0.672876	0.716821	0.692601	0.723595	0.678829	0.697762	0.733507
HCC.423T	0.764244	0.780395	0.771608	0.781492	0.764725	0.720685	0.713448	0.717411	0.726011	0.714298	0.714356	0.696375	0.692082	0.758144	0.767656	0.761889	0.746662	0.780917	0.790059	0.763954	0.787674	0.766047	0.759732	0.770518	0.751377	0.754108	0.761845	0.766246	0.753291	0.765874	0.787554	0.73696	0.766225	0.747183	0.73743	0.760951	0.765631	0.776911	0.75812	0.760033	0.760386	0.764342	0.722485	0.762856	0.72866	0.768784	0.727327	0.729965	0.766336
HCC.424T	0.540862	0.568864	0.561313	0.577308	0.542259	0.565008	0.506362	0.554074	0.51134	0.518613	0.544356	0.503711	0.514506	0.551565	0.533261	0.548635	0.538174	0.60162	0.560665	0.539879	0.595769	0.556126	0.541503	0.576644	0.539419	0.544552	0.545969	0.533773	0.541421	0.582633	0.62958	0.510403	0.568306	0.513517	0.516188	0.562263	0.566651	0.516274	0.540167	0.524966	0.533857	0.530792	0.487085	0.535207	0.509511	0.542428	0.525658	0.529634	0.560528
HCC.426T	0.745227	0.762154	0.756138	0.767864	0.747657	0.707063	0.701851	0.694873	0.709654	0.703404	0.691272	0.689581	0.687316	0.739469	0.739779	0.737006	0.735547	0.763138	0.760595	0.74786	0.762312	0.747766	0.737816	0.757453	0.735354	0.730969	0.730233	0.741805	0.73557	0.758342	0.769824	0.716732	0.755814	0.717597	0.716195	0.746059	0.748607	0.734468	0.732615	0.724312	0.73785	0.732231	0.693653	0.736948	0.707893	0.741021	0.706175	0.719464	0.759026
HCC.427T	0.780664	0.804778	0.805405	0.799828	0.792033	0.727608	0.74504	0.726755	0.751662	0.732937	0.715621	0.714378	0.712847	0.790196	0.786778	0.774485	0.765913	0.782036	0.795555	0.792277	0.791676	0.798474	0.781106	0.797453	0.773258	0.772588	0.7679	0.787017	0.780452	0.799099	0.791888	0.776239	0.802841	0.760496	0.759427	0.78613	0.787964	0.784732	0.790434	0.783972	0.791926	0.795332	0.737705	0.787836	0.766756	0.797929	0.745023	0.766824	0.802679
HCC.428T	0.726197	0.731205	0.730131	0.732587	0.72204	0.6611	0.682197	0.6487	0.681638	0.671507	0.651366	0.657698	0.659298	0.714877	0.727366	0.716107	0.72548	0.718294	0.747668	0.72071	0.726085	0.725945	0.708666	0.721298	0.717285	0.707541	0.694715	0.714673	0.705077	0.719923	0.722435	0.68503	0.730509	0.691622	0.693597	0.721848	0.728373	0.75016	0.69934	0.705728	0.697141	0.714975	0.66016	0.707711	0.689639	0.711827	0.657962	0.687525	0.718362
HCC.429T	0.703364	0.725282	0.727543	0.739185	0.708182	0.705039	0.67232	0.693751	0.678199	0.666301	0.685351	0.660834	0.656077	0.711654	0.705636	0.708379	0.691983	0.75238	0.720108	0.713359	0.743685	0.720221	0.708881	0.730785	0.706034	0.708221	0.709674	0.704333	0.706245	0.730244	0.765701	0.680504	0.730657	0.685003	0.673518	0.718882	0.725589	0.686779	0.705912	0.700458	0.701724	0.70589	0.658504	0.710507	0.678553	0.713699	0.688068	0.698426	0.722921
HCC.102T	0.778809	0.797849	0.793426	0.804329	0.782305	0.706563	0.727187	0.711159	0.732096	0.709553	0.699272	0.695886	0.688316	0.783919	0.775101	0.773869	0.758611	0.783281	0.795076	0.776534	0.780087	0.78141	0.765279	0.790778	0.781446	0.765088	0.760027	0.77833	0.76609	0.774555	0.779666	0.743553	0.780309	0.750874	0.751376	0.771816	0.769806	0.735133	0.756941	0.752878	0.750676	0.767087	0.715007	0.764035	0.73582	0.764372	0.719888	0.73435	0.773844
HCC.L04T	0.677431	0.697717	0.69925	0.702439	0.676719	0.662792	0.661761	0.661054	0.672551	0.661028	0.660272	0.639053	0.631643	0.6853	0.675944	0.677874	0.691461	0.689989	0.704223	0.684371	0.70069	0.677899	0.674502	0.686542	0.674361	0.660857	0.676832	0.671145	0.674392	0.675933	0.712134	0.647262	0.670128	0.66011	0.64713	0.672754	0.675554	0.676526	0.668856	0.65873	0.66199	0.677958	0.623243	0.674791	0.6419	0.674343	0.632444	0.637956	0.682116
HCC.H06T	0.695701	0.708377	0.709519	0.72055	0.696674	0.701303	0.68129	0.685487	0.677167	0.681127	0.68304	0.662142	0.660241	0.699432	0.68769	0.692891	0.711228	0.720775	0.717084	0.703261	0.723688	0.695191	0.696244	0.708317	0.689676	0.683322	0.70052	0.689467	0.694344	0.703423	0.739378	0.667971	0.701554	0.679228	0.665336	0.697179	0.705308	0.680763	0.690884	0.674205	0.689914	0.690944	0.645235	0.692556	0.660275	0.699251	0.659844	0.665715	0.701657
HCC.L07T	0.605172	0.632797	0.626283	0.644928	0.611032	0.662612	0.602042	0.654372	0.600513	0.620924	0.643017	0.597798	0.604721	0.6231	0.599519	0.610429	0.618828	0.667011	0.618361	0.609195	0.664941	0.618783	0.610735	0.644894	0.613617	0.602352	0.621435	0.601342	0.611329	0.643758	0.695968	0.576615	0.629792	0.589172	0.572898	0.617359	0.631268	0.571084	0.606749	0.588238	0.601637	0.596199	0.560192	0.605441	0.566061	0.606229	0.594468	0.58977	0.624305
HCC.H01T	0.764576	0.780835	0.780512	0.784194	0.771506	0.746865	0.758973	0.740447	0.753881	0.74252	0.731875	0.73536	0.721241	0.767625	0.768385	0.758899	0.760376	0.773275	0.779711	0.770681	0.783373	0.765125	0.769102	0.780636	0.758404	0.750952	0.76246	0.763341	0.755655	0.763293	0.768734	0.744092	0.769751	0.747265	0.735929	0.760651	0.773847	0.738931	0.772841	0.760709	0.757467	0.766192	0.723508	0.770264	0.739843	0.774315	0.735263	0.737227	0.773181
HCC.L08T	0.708538	0.724021	0.720251	0.718065	0.705213	0.681291	0.701235	0.682528	0.700093	0.693964	0.671051	0.673551	0.665537	0.70432	0.699581	0.701499	0.720165	0.70016	0.73177	0.714885	0.721939	0.702133	0.703566	0.711045	0.70369	0.692042	0.708245	0.697758	0.700035	0.699477	0.720551	0.685286	0.705037	0.689077	0.687506	0.704474	0.707858	0.748948	0.70004	0.691732	0.691456	0.706171	0.658137	0.703566	0.673127	0.706409	0.65731	0.663962	0.710308
HCC.H04T	0.68942	0.715502	0.709868	0.726898	0.699674	0.742153	0.680507	0.730967	0.682946	0.691895	0.723676	0.671181	0.678111	0.707539	0.691512	0.706269	0.687934	0.742734	0.703368	0.69546	0.751618	0.704556	0.700002	0.72564	0.690218	0.68975	0.711452	0.686134	0.689729	0.727072	0.763431	0.671622	0.708111	0.682049	0.667505	0.699788	0.70957	0.633919	0.691739	0.680887	0.686061	0.683223	0.667195	0.693412	0.671594	0.698249	0.678546	0.677024	0.706181
HCC.H02T	0.623407	0.656113	0.652839	0.67163	0.634409	0.693554	0.624303	0.675997	0.625707	0.623645	0.66384	0.604379	0.611576	0.641048	0.63137	0.648456	0.631458	0.693951	0.646531	0.623458	0.691216	0.646638	0.638211	0.670781	0.62258	0.628313	0.652397	0.625111	0.63195	0.664447	0.716995	0.603791	0.647155	0.614952	0.590731	0.637267	0.644092	0.57437	0.636868	0.618682	0.627662	0.630011	0.621353	0.633819	0.61924	0.635485	0.628336	0.632279	0.639622
HCC.L02T	0.68626	0.692825	0.689591	0.698729	0.677137	0.646427	0.679735	0.641586	0.682862	0.669315	0.6445	0.64905	0.642167	0.682635	0.680607	0.672434	0.702785	0.66914	0.708229	0.686087	0.677014	0.671464	0.670906	0.674672	0.673867	0.661052	0.669779	0.673694	0.671043	0.664699	0.683466	0.648468	0.671128	0.658876	0.658887	0.676417	0.68	0.706885	0.659236	0.656514	0.655106	0.67059	0.615251	0.662921	0.637544	0.673046	0.613408	0.630704	0.675066
HCC.H08T	0.648427	0.677362	0.672178	0.69133	0.654592	0.693669	0.640679	0.682662	0.648391	0.645995	0.667961	0.623357	0.628583	0.666884	0.644792	0.655493	0.663678	0.702792	0.670918	0.655081	0.703896	0.660746	0.656699	0.682291	0.643784	0.643283	0.6685	0.643823	0.648654	0.672107	0.726504	0.625568	0.664312	0.633732	0.62033	0.658948	0.660456	0.614245	0.649718	0.634703	0.647836	0.645801	0.618796	0.651901	0.621185	0.650679	0.637942	0.628766	0.656205
HCC.H12T	0.629751	0.655211	0.662683	0.673794	0.638293	0.653392	0.590706	0.634862	0.590273	0.597417	0.614698	0.575836	0.602955	0.648295	0.637459	0.643229	0.638914	0.690599	0.646747	0.638151	0.674753	0.665164	0.642252	0.674439	0.634592	0.634268	0.637944	0.639111	0.645189	0.682018	0.743027	0.61546	0.6644	0.615499	0.605682	0.651425	0.654217	0.591556	0.633214	0.62186	0.633033	0.632055	0.591924	0.636577	0.605669	0.640614	0.615221	0.625118	0.65143
HCC.H03T	0.764036	0.791427	0.777783	0.789439	0.772328	0.717699	0.731245	0.718204	0.736087	0.719761	0.715376	0.704386	0.69369	0.764486	0.759822	0.752604	0.745237	0.773324	0.78342	0.770299	0.77576	0.758462	0.761767	0.769734	0.748066	0.745753	0.755909	0.75786	0.753343	0.754661	0.766418	0.736398	0.768793	0.746578	0.73573	0.76632	0.768575	0.740613	0.759811	0.753414	0.744847	0.764731	0.708471	0.762615	0.718771	0.765029	0.721653	0.725643	0.77109
HCC.H10T	0.733924	0.761555	0.757741	0.771266	0.741981	0.755735	0.708126	0.748229	0.711958	0.709572	0.728138	0.693737	0.696723	0.750116	0.733027	0.744174	0.727355	0.775688	0.742762	0.734558	0.778468	0.748485	0.741927	0.767549	0.727869	0.734995	0.747497	0.73443	0.738751	0.755793	0.79982	0.713996	0.742495	0.722204	0.710786	0.737849	0.744547	0.667406	0.735564	0.722737	0.732039	0.727351	0.701174	0.735864	0.710348	0.741997	0.72158	0.716747	0.742529
HCC.H11T	0.75176	0.773726	0.77489	0.783285	0.760687	0.701651	0.713572	0.699098	0.716836	0.699494	0.682559	0.687342	0.694842	0.763708	0.758234	0.752393	0.750856	0.760418	0.780004	0.774956	0.763871	0.768647	0.762279	0.768393	0.754612	0.744832	0.750091	0.768712	0.76139	0.763403	0.789942	0.740578	0.77342	0.74519	0.738667	0.766485	0.764977	0.766973	0.760581	0.745822	0.761381	0.763479	0.71086	0.766183	0.729281	0.7696	0.703746	0.73719	0.781181
HCC.H14T	0.760072	0.779954	0.779254	0.778806	0.768512	0.704186	0.714845	0.698118	0.718605	0.705037	0.686524	0.691985	0.686982	0.764482	0.76367	0.75289	0.759188	0.764089	0.795906	0.780193	0.770255	0.767977	0.766948	0.776469	0.755493	0.748875	0.750516	0.770942	0.76278	0.770826	0.785169	0.747763	0.773097	0.756181	0.738836	0.770057	0.776887	0.777834	0.771091	0.75181	0.759692	0.768405	0.714233	0.770612	0.732279	0.773413	0.719204	0.733171	0.786845
HCC.H15T	0.704839	0.71512	0.717476	0.722458	0.700681	0.636406	0.673346	0.635803	0.667988	0.652276	0.627044	0.633633	0.640609	0.704108	0.710978	0.69877	0.71066	0.695927	0.732349	0.724641	0.70486	0.699198	0.699718	0.695076	0.705423	0.687348	0.688694	0.705504	0.705017	0.697912	0.707013	0.680497	0.71294	0.697266	0.687276	0.70393	0.711021	0.734676	0.693813	0.69084	0.694981	0.7052	0.646631	0.702485	0.671411	0.707777	0.637131	0.667413	0.707884
HCC.H16T	0.583798	0.625337	0.613902	0.629275	0.598983	0.621473	0.545073	0.613852	0.552553	0.557529	0.591258	0.535249	0.551262	0.608088	0.58594	0.604115	0.574464	0.665792	0.61211	0.591237	0.656687	0.606351	0.595776	0.634904	0.588458	0.590499	0.605978	0.589735	0.596038	0.637985	0.698352	0.565556	0.620586	0.576337	0.559933	0.606349	0.613192	0.554364	0.596755	0.578332	0.584601	0.582082	0.539901	0.589957	0.549186	0.598075	0.585994	0.569011	0.610528
HCC.H17T	0.627543	0.661932	0.660976	0.676794	0.644556	0.667977	0.590622	0.652001	0.594509	0.607182	0.635301	0.58713	0.610041	0.65356	0.633951	0.649173	0.626824	0.704657	0.645794	0.632477	0.691795	0.663624	0.644877	0.68489	0.630508	0.640182	0.639724	0.635838	0.644136	0.69545	0.752853	0.609422	0.672375	0.618219	0.603639	0.653165	0.660954	0.593651	0.63482	0.622396	0.633445	0.628763	0.587046	0.638585	0.60666	0.637485	0.628567	0.631	0.655533
HCC.H18T	0.761779	0.774297	0.776073	0.77621	0.770056	0.700649	0.712618	0.693779	0.709073	0.700449	0.680602	0.677986	0.697809	0.759456	0.758293	0.762627	0.768273	0.76014	0.789638	0.766986	0.768385	0.761195	0.761859	0.769435	0.757877	0.743244	0.747093	0.763926	0.754623	0.765011	0.775629	0.73486	0.777407	0.75144	0.748652	0.766302	0.767352	0.765894	0.759514	0.751064	0.745544	0.764968	0.705216	0.758615	0.721292	0.762215	0.700353	0.730666	0.771934
HCC.H19T	0.734474	0.75276	0.748976	0.745733	0.736473	0.673531	0.685384	0.672707	0.689206	0.678997	0.653951	0.657854	0.66061	0.730005	0.737258	0.732704	0.733121	0.739917	0.762227	0.744206	0.743389	0.729137	0.730512	0.736556	0.730649	0.716205	0.724591	0.731772	0.735721	0.734847	0.75496	0.711222	0.746256	0.728879	0.720195	0.740781	0.740411	0.792954	0.72988	0.726649	0.721322	0.745137	0.675414	0.737979	0.697806	0.734315	0.681986	0.69726	0.751172
HCC.H20T	0.673428	0.683815	0.685854	0.686116	0.671334	0.620295	0.628167	0.610724	0.636924	0.623523	0.604794	0.61046	0.618137	0.66999	0.66614	0.665397	0.686519	0.667796	0.695248	0.685102	0.667079	0.674483	0.664187	0.675549	0.667487	0.653699	0.652667	0.666126	0.66959	0.675042	0.694324	0.639675	0.687042	0.651006	0.648255	0.675596	0.682375	0.715664	0.668939	0.66126	0.655073	0.675005	0.611617	0.670914	0.636671	0.672445	0.615451	0.646232	0.680991
HCC.H23T	0.772294	0.77667	0.773962	0.775859	0.767057	0.698108	0.723214	0.689374	0.726778	0.710294	0.685825	0.698515	0.694646	0.762295	0.765899	0.75441	0.766177	0.759204	0.785591	0.772693	0.765014	0.768424	0.75624	0.762946	0.759031	0.749095	0.744685	0.763629	0.752011	0.753858	0.75565	0.741868	0.769279	0.739619	0.739881	0.765821	0.767551	0.78366	0.755937	0.752487	0.751915	0.763625	0.711732	0.7569	0.744416	0.761932	0.711364	0.73727	0.77145
HCC.H24T	0.718462	0.722397	0.727436	0.731305	0.712853	0.669588	0.686751	0.668635	0.688615	0.681733	0.668961	0.660501	0.65229	0.718418	0.7238	0.706318	0.725693	0.716066	0.746784	0.724351	0.724998	0.724095	0.716642	0.720863	0.709828	0.707061	0.712611	0.712334	0.710322	0.714838	0.725407	0.69395	0.71684	0.696592	0.692361	0.711729	0.720209	0.733138	0.711675	0.705005	0.70482	0.718158	0.672908	0.712792	0.696924	0.721929	0.678934	0.69357	0.723812
HCC.L01T	0.765094	0.779471	0.775966	0.786662	0.770916	0.713515	0.713974	0.707092	0.718404	0.704074	0.702575	0.694413	0.688876	0.754974	0.76632	0.760248	0.751704	0.788618	0.78521	0.748711	0.768426	0.762875	0.746943	0.780412	0.751589	0.763087	0.741057	0.764329	0.743502	0.76777	0.765279	0.720773	0.774668	0.735392	0.728428	0.765319	0.763495	0.744046	0.74447	0.744414	0.73893	0.755273	0.70808	0.742733	0.725449	0.7539	0.709121	0.725148	0.752759
HCC.L03T	0.708746	0.737382	0.728544	0.74288	0.720495	0.72425	0.686024	0.71495	0.690212	0.695648	0.710436	0.674202	0.671655	0.718083	0.706619	0.717559	0.703261	0.750555	0.732177	0.708215	0.752551	0.718444	0.710817	0.734483	0.705297	0.701328	0.716395	0.702599	0.707556	0.72509	0.76848	0.684078	0.720789	0.692908	0.676842	0.710981	0.725613	0.671525	0.710121	0.698854	0.702127	0.705897	0.664342	0.711413	0.669239	0.719095	0.697242	0.680175	0.718367
HCC.L06T	0.628058	0.644127	0.645655	0.647041	0.624785	0.610317	0.621099	0.616314	0.620795	0.610164	0.596995	0.585694	0.592954	0.634111	0.622828	0.628267	0.644246	0.631315	0.653461	0.635076	0.645459	0.620818	0.61772	0.628293	0.628832	0.608888	0.622947	0.616145	0.62759	0.622087	0.652207	0.593133	0.624701	0.613892	0.602332	0.620634	0.632898	0.649846	0.609114	0.601626	0.600572	0.618938	0.568227	0.617447	0.589776	0.618926	0.564498	0.586708	0.627607
HCC.L09T	0.743858	0.768332	0.765986	0.776188	0.749091	0.74636	0.698721	0.733718	0.708009	0.702892	0.72854	0.690517	0.691443	0.751094	0.752014	0.753872	0.728983	0.7973	0.757967	0.752882	0.792251	0.761165	0.75803	0.77756	0.746885	0.749892	0.759807	0.749248	0.750589	0.776469	0.810253	0.723517	0.762836	0.737168	0.7144	0.755152	0.761122	0.688784	0.752509	0.742468	0.748344	0.747145	0.714099	0.752941	0.721018	0.760354	0.738235	0.733564	0.753902
HCC.L11T	0.684968	0.723081	0.720973	0.732411	0.701632	0.722454	0.647242	0.70999	0.654199	0.656734	0.689157	0.638841	0.652284	0.708123	0.695163	0.708176	0.677641	0.769632	0.711066	0.692943	0.750144	0.717544	0.711517	0.739811	0.687596	0.692302	0.714414	0.698033	0.697896	0.741426	0.797026	0.673239	0.721506	0.683586	0.664766	0.709957	0.716909	0.641033	0.704801	0.685366	0.700258	0.69455	0.665583	0.704215	0.668352	0.70635	0.695577	0.687486	0.708562
HCC.L12T	0.680273	0.69696	0.703113	0.701703	0.682656	0.630729	0.639132	0.621201	0.64282	0.628232	0.628372	0.616941	0.625609	0.681451	0.68132	0.684757	0.673272	0.687239	0.69861	0.682448	0.682457	0.685776	0.67501	0.69242	0.685478	0.668316	0.654027	0.678117	0.676532	0.696839	0.712098	0.653217	0.702255	0.667568	0.66699	0.689131	0.700352	0.707613	0.657252	0.65478	0.65436	0.669505	0.619174	0.664078	0.636948	0.673657	0.618775	0.645297	0.685606
HCC.L14T	0.700314	0.730098	0.73422	0.748659	0.716107	0.705526	0.668925	0.692043	0.673897	0.670531	0.669537	0.648218	0.659939	0.721375	0.710142	0.710488	0.693527	0.738878	0.73556	0.711922	0.727979	0.731765	0.706132	0.738863	0.703914	0.702256	0.709103	0.717194	0.714212	0.725317	0.765139	0.694246	0.729547	0.691952	0.69666	0.719529	0.719051	0.69194	0.710753	0.690967	0.70353	0.706316	0.662494	0.702296	0.671117	0.701975	0.671352	0.681034	0.72591
HCC.L15T	0.811576	0.830442	0.827205	0.813249	0.82823	0.708192	0.737098	0.706621	0.740865	0.721314	0.701007	0.704876	0.707429	0.805367	0.820415	0.808141	0.788538	0.801888	0.821779	0.811209	0.800717	0.817468	0.811176	0.82549	0.802514	0.798309	0.767881	0.816203	0.796556	0.809316	0.793058	0.780345	0.833383	0.791383	0.792474	0.811848	0.825635	0.825709	0.789421	0.792144	0.785718	0.797552	0.743607	0.798053	0.768542	0.806219	0.733894	0.76349	0.809744
HCC.L18T	0.750808	0.76941	0.765682	0.76729	0.756963	0.682376	0.697063	0.67331	0.700269	0.68939	0.668485	0.674892	0.679107	0.745714	0.747551	0.7499	0.739417	0.752453	0.769332	0.754924	0.754387	0.752813	0.741714	0.767233	0.746007	0.740704	0.716366	0.751626	0.739172	0.760866	0.77049	0.715138	0.772604	0.727482	0.724705	0.756442	0.763862	0.775954	0.732442	0.723756	0.728689	0.742249	0.677726	0.736038	0.699445	0.744088	0.683671	0.706509	0.754863
HCC.L19T	0.656916	0.681894	0.683285	0.697019	0.66665	0.642507	0.607092	0.638844	0.614607	0.605446	0.618613	0.587249	0.603379	0.674275	0.65623	0.668619	0.663135	0.701117	0.684496	0.664606	0.683803	0.677408	0.664412	0.686556	0.660795	0.645417	0.666117	0.663664	0.668974	0.691721	0.731586	0.649325	0.690558	0.637283	0.646129	0.672181	0.671408	0.657699	0.665641	0.65011	0.655316	0.66816	0.61871	0.663539	0.634141	0.666077	0.630658	0.645923	0.67028
HCC.L20T	0.679238	0.693169	0.687799	0.69368	0.676811	0.640016	0.643038	0.627155	0.644947	0.639334	0.624154	0.623109	0.615429	0.676036	0.681775	0.674653	0.684901	0.689828	0.702254	0.686471	0.689981	0.684218	0.675698	0.682393	0.67659	0.666555	0.668591	0.669483	0.67531	0.682685	0.696029	0.651148	0.685849	0.660947	0.651986	0.686571	0.682623	0.688895	0.67777	0.671266	0.668162	0.682638	0.629896	0.678682	0.645406	0.683712	0.637084	0.654721	0.679802
HCC.L21T	0.736983	0.74288	0.75004	0.747734	0.733887	0.673632	0.691973	0.67174	0.697384	0.686302	0.665474	0.666404	0.661887	0.736167	0.743208	0.731507	0.736082	0.73926	0.755409	0.741308	0.742942	0.747521	0.736815	0.739011	0.732565	0.727953	0.7292	0.735178	0.733161	0.735159	0.744842	0.712288	0.740139	0.723247	0.714355	0.739255	0.743763	0.758119	0.729482	0.731247	0.727428	0.737872	0.694882	0.735559	0.712916	0.734322	0.694545	0.713651	0.740591
[truncated: 157 more columns]

## Sheet: Correlation of LUAD
ID	LUAD.01N	LUAD.02N	LUAD.03N	LUAD.04N	LUAD.05N	LUAD.06N	LUAD.07N	LUAD.08N	LUAD.09N	LUAD.100N	LUAD.101N	LUAD.102N	LUAD.103N	LUAD.10N	LUAD.11N	LUAD.12N	LUAD.13N	LUAD.14N	LUAD.15N	LUAD.16N	LUAD.17N	LUAD.18N	LUAD.19N	LUAD.20N	LUAD.21N	LUAD.22N	LUAD.23N	LUAD.24N	LUAD.25N	LUAD.26N	LUAD.27N	LUAD.28N	LUAD.29N	LUAD.30N	LUAD.31N	LUAD.32N	LUAD.33N	LUAD.34N	LUAD.35N	LUAD.36N	LUAD.37N	LUAD.38N	LUAD.39N	LUAD.40N	LUAD.41N	LUAD.42N	LUAD.43N	LUAD.44N	LUAD.45N
LUAD.01N	NA	0.832951	0.805744	0.692096	0.705089	0.629378	0.701617	0.689049	0.704912	0.680046	0.688978	0.719266	0.696994	0.722388	0.732684	0.710209	0.709379	0.735591	0.688857	0.760661	0.694473	0.661594	0.707886	0.682404	0.678607	0.678846	0.727343	0.700803	0.692228	0.695551	0.672732	0.716322	0.680482	0.696259	0.703191	0.70825	0.727746	0.680136	0.728414	0.677675	0.714098	0.721673	0.715323	0.717187	0.694932	0.707583	0.615781	0.706643	0.746661
LUAD.02N	0.832951	NA	0.813757	0.733264	0.745571	0.681777	0.739488	0.728022	0.711788	0.711559	0.720964	0.74673	0.723308	0.738668	0.774082	0.752402	0.753601	0.762961	0.724274	0.776501	0.735961	0.701746	0.740599	0.719232	0.717813	0.72112	0.756098	0.730403	0.729483	0.731601	0.708463	0.737677	0.714544	0.731846	0.729879	0.744255	0.762552	0.728002	0.754513	0.719968	0.751977	0.744726	0.745821	0.746852	0.725737	0.751413	0.657636	0.741035	0.781672
LUAD.03N	0.805744	0.813757	NA	0.719108	0.710355	0.648493	0.695744	0.706928	0.6525	0.661378	0.683522	0.70206	0.703517	0.679992	0.750476	0.743599	0.721356	0.728069	0.678065	0.750749	0.722221	0.663521	0.712933	0.68988	0.674439	0.682718	0.730116	0.694208	0.676305	0.709464	0.675811	0.69287	0.69652	0.729572	0.722199	0.698088	0.720163	0.698887	0.710813	0.695248	0.728805	0.691204	0.693959	0.713247	0.704356	0.712425	0.593878	0.694831	0.729964
LUAD.04N	0.692096	0.733264	0.719108	NA	0.776582	0.753627	0.788129	0.790898	0.741101	0.731126	0.747832	0.766703	0.758923	0.750319	0.798616	0.801926	0.77793	0.759152	0.734309	0.7924	0.805788	0.712659	0.753852	0.728822	0.765149	0.682722	0.74234	0.751939	0.745058	0.779829	0.691248	0.738061	0.720863	0.756818	0.724563	0.730729	0.779156	0.735077	0.732382	0.723155	0.763295	0.731579	0.734145	0.738007	0.706188	0.7531	0.732784	0.772328	0.791497
LUAD.05N	0.705089	0.745571	0.710355	0.776582	NA	0.73588	0.815807	0.823018	0.722056	0.768323	0.787594	0.787533	0.772986	0.742714	0.767272	0.793798	0.790688	0.793244	0.743942	0.777766	0.779383	0.75261	0.767613	0.778889	0.756333	0.725171	0.79178	0.724934	0.766678	0.748326	0.740643	0.74574	0.764148	0.760304	0.758371	0.78862	0.802284	0.760147	0.776834	0.762452	0.78627	0.74046	0.767211	0.779529	0.771268	0.801982	0.694662	0.762828	0.804226
LUAD.06N	0.629378	0.681777	0.648493	0.753627	0.73588	NA	0.765614	0.777134	0.685464	0.695444	0.713208	0.718197	0.690722	0.70185	0.73674	0.74004	0.72801	0.698538	0.692912	0.729905	0.754597	0.688967	0.691728	0.68694	0.713644	0.619757	0.693079	0.676716	0.683116	0.719501	0.659857	0.697334	0.66939	0.690126	0.638449	0.681746	0.72052	0.677935	0.683747	0.672905	0.684686	0.685787	0.689991	0.664868	0.637648	0.712749	0.699639	0.722775	0.720701
LUAD.07N	0.701617	0.739488	0.695744	0.788129	0.815807	0.765614	NA	0.820685	0.760674	0.78464	0.792166	0.793918	0.776841	0.787104	0.78116	0.783688	0.797243	0.801034	0.765574	0.787797	0.779412	0.746181	0.776002	0.773287	0.767049	0.711208	0.776686	0.731477	0.78206	0.76005	0.72777	0.762754	0.73722	0.758121	0.748288	0.771617	0.802299	0.760973	0.773051	0.75776	0.772911	0.755529	0.766763	0.77004	0.757555	0.783765	0.738708	0.788192	0.811592
LUAD.08N	0.689049	0.728022	0.706928	0.790898	0.823018	0.777134	0.820685	NA	0.722967	0.756864	0.780093	0.785461	0.757415	0.744234	0.774588	0.79492	0.801207	0.779027	0.754644	0.77264	0.791741	0.758202	0.762098	0.776187	0.757565	0.71351	0.775031	0.721257	0.763142	0.759029	0.743722	0.746517	0.749973	0.765604	0.736622	0.776282	0.791421	0.753296	0.757931	0.766584	0.762846	0.735487	0.751239	0.768754	0.757941	0.797847	0.732096	0.767689	0.801939
LUAD.09N	0.704912	0.711788	0.6525	0.741101	0.722056	0.685464	0.760674	0.722967	NA	0.698516	0.705122	0.72406	0.703173	0.833956	0.764063	0.7029	0.703984	0.721661	0.728398	0.778794	0.710708	0.649052	0.695549	0.662739	0.689062	0.650211	0.69934	0.710786	0.711348	0.720065	0.643337	0.745646	0.65347	0.673599	0.649696	0.671348	0.751576	0.658478	0.724737	0.631827	0.695483	0.72855	0.708467	0.685984	0.658776	0.687593	0.705442	0.732639	0.760049
LUAD.100N	0.680046	0.711559	0.661378	0.731126	0.768323	0.695444	0.78464	0.756864	0.698516	NA	0.818436	0.798992	0.799731	0.738369	0.735922	0.751654	0.760363	0.76645	0.73962	0.762988	0.751669	0.714398	0.743047	0.736535	0.716111	0.687755	0.740977	0.690555	0.745661	0.715449	0.712231	0.721364	0.715402	0.725685	0.728218	0.743594	0.769945	0.722386	0.739152	0.711114	0.75378	0.703752	0.731783	0.726411	0.72881	0.755151	0.674167	0.733965	0.769115
LUAD.101N	0.688978	0.720964	0.683522	0.747832	0.787594	0.713208	0.792166	0.780093	0.705122	0.818436	NA	0.819388	0.803253	0.748229	0.753121	0.775943	0.779099	0.785383	0.744058	0.771292	0.770266	0.733075	0.756716	0.754328	0.735794	0.714319	0.767037	0.704442	0.758273	0.732665	0.731539	0.735304	0.743678	0.745778	0.744154	0.763408	0.787594	0.745516	0.760229	0.723798	0.771039	0.72223	0.747261	0.748496	0.749214	0.779306	0.677804	0.752266	0.781114
LUAD.102N	0.719266	0.74673	0.70206	0.766703	0.787533	0.718197	0.793918	0.785461	0.72406	0.798992	0.819388	NA	0.836672	0.756133	0.777873	0.787132	0.77689	0.803899	0.756242	0.782749	0.766367	0.741376	0.770324	0.756923	0.748184	0.721249	0.77715	0.735801	0.770199	0.755563	0.742745	0.750822	0.744746	0.761037	0.768413	0.768036	0.798264	0.76353	0.770202	0.736116	0.78097	0.735325	0.759148	0.76821	0.756378	0.779522	0.704953	0.769874	0.804178
LUAD.103N	0.696994	0.723308	0.703517	0.758923	0.772986	0.690722	0.776841	0.757415	0.703173	0.799731	0.803253	0.836672	NA	0.739071	0.760173	0.775362	0.752372	0.784896	0.731803	0.77515	0.758446	0.714683	0.750943	0.735962	0.724794	0.706306	0.752801	0.71271	0.740093	0.733789	0.71869	0.721897	0.722387	0.748905	0.766232	0.742813	0.783701	0.731984	0.749377	0.711817	0.778579	0.700128	0.73002	0.744677	0.741468	0.762314	0.66529	0.736222	0.787647
LUAD.10N	0.722388	0.738668	0.679992	0.750319	0.742714	0.70185	0.787104	0.744234	0.833956	0.738369	0.748229	0.756133	0.739071	NA	0.796056	0.740599	0.736506	0.750464	0.749781	0.802846	0.737369	0.684848	0.733762	0.703093	0.709151	0.687449	0.742409	0.72907	0.737906	0.743417	0.682397	0.774515	0.693275	0.720428	0.707461	0.712389	0.776035	0.700751	0.75746	0.666069	0.744244	0.747893	0.741099	0.72035	0.700451	0.721772	0.69995	0.751791	0.787641
LUAD.11N	0.732684	0.774082	0.750476	0.798616	0.767272	0.73674	0.78116	0.774588	0.764063	0.735922	0.753121	0.777873	0.760173	0.796056	NA	0.796699	0.784153	0.76989	0.754589	0.810939	0.789454	0.717742	0.764654	0.739589	0.740851	0.706776	0.767375	0.766076	0.749695	0.794275	0.719392	0.788193	0.738873	0.776455	0.744973	0.73825	0.802013	0.744028	0.78385	0.726501	0.776937	0.777396	0.761158	0.754622	0.725424	0.761462	0.706871	0.765798	0.795617
LUAD.12N	0.710209	0.752402	0.743599	0.801926	0.793798	0.74004	0.783688	0.79492	0.7029	0.751654	0.775943	0.787132	0.775362	0.740599	0.796699	NA	0.805864	0.800622	0.738443	0.786971	0.79637	0.747739	0.773052	0.757495	0.748991	0.710737	0.773847	0.747027	0.760267	0.772429	0.740835	0.753951	0.759128	0.789059	0.773975	0.766287	0.800654	0.762327	0.772844	0.759914	0.794516	0.74278	0.751164	0.773645	0.754105	0.791699	0.691404	0.773592	0.791743
LUAD.13N	0.709379	0.753601	0.721356	0.77793	0.790688	0.72801	0.797243	0.801207	0.703984	0.760363	0.779099	0.77689	0.752372	0.736506	0.784153	0.805864	NA	0.792159	0.75194	0.781072	0.785994	0.756493	0.779222	0.774908	0.763607	0.719191	0.785351	0.737096	0.769554	0.759249	0.741422	0.767609	0.763084	0.7746	0.754532	0.791171	0.808937	0.773327	0.780014	0.773802	0.773848	0.764672	0.771592	0.790926	0.765032	0.803801	0.702115	0.767407	0.80451
LUAD.14N	0.735591	0.762961	0.728069	0.759152	0.793244	0.698538	0.801034	0.779027	0.721661	0.76645	0.785383	0.803899	0.784896	0.750464	0.76989	0.800622	0.792159	NA	0.746582	0.78445	0.769806	0.73283	0.761407	0.77538	0.740693	0.733638	0.78798	0.723392	0.755698	0.740959	0.727478	0.750517	0.742107	0.765741	0.767083	0.776244	0.79507	0.753165	0.777112	0.735828	0.775506	0.746808	0.758788	0.786163	0.773332	0.791098	0.676501	0.769718	0.812148
LUAD.15N	0.688857	0.724274	0.678065	0.734309	0.743942	0.692912	0.765574	0.754644	0.728398	0.73962	0.744058	0.756242	0.731803	0.749781	0.754589	0.738443	0.75194	0.746582	NA	0.768629	0.743532	0.707755	0.718338	0.71722	0.714611	0.679692	0.733033	0.721753	0.721336	0.723777	0.683891	0.731425	0.687579	0.70637	0.686267	0.732145	0.760447	0.693394	0.74116	0.680485	0.729338	0.72989	0.742952	0.715256	0.699201	0.743089	0.689405	0.742787	0.770694
LUAD.16N	0.760661	0.776501	0.750749	0.7924	0.777766	0.729905	0.787797	0.77264	0.778794	0.762988	0.771292	0.782749	0.77515	0.802846	0.810939	0.786971	0.781072	0.78445	0.768629	NA	0.795502	0.738075	0.781627	0.750082	0.762563	0.729871	0.782038	0.780742	0.772044	0.791282	0.72964	0.780959	0.74422	0.772925	0.759702	0.763418	0.794287	0.755596	0.790016	0.724894	0.783602	0.778439	0.772468	0.758021	0.740434	0.76119	0.733376	0.787868	0.815593
LUAD.17N	0.694473	0.735961	0.722221	0.805788	0.779383	0.754597	0.779412	0.791741	0.710708	0.751669	0.770266	0.766367	0.758446	0.737369	0.789454	0.79637	0.785994	0.769806	0.743532	0.795502	NA	0.752015	0.7657	0.754801	0.776	0.707871	0.772883	0.771688	0.751477	0.786481	0.739891	0.747771	0.761196	0.784396	0.734316	0.750477	0.777308	0.76063	0.747531	0.736557	0.768561	0.74186	0.75445	0.743943	0.730047	0.775944	0.741736	0.760994	0.776803
LUAD.18N	0.661594	0.701746	0.663521	0.712659	0.75261	0.688967	0.746181	0.758202	0.649052	0.714398	0.733075	0.741376	0.714683	0.684848	0.717742	0.747739	0.756493	0.73283	0.707755	0.738075	0.752015	NA	0.746715	0.796123	0.747459	0.699668	0.759371	0.730681	0.754944	0.732653	0.752519	0.714291	0.744988	0.737277	0.715321	0.773299	0.766541	0.751019	0.74225	0.741473	0.740493	0.724567	0.750364	0.740132	0.733599	0.761333	0.681242	0.725316	0.751004
LUAD.19N	0.707886	0.740599	0.712933	0.753852	0.767613	0.691728	0.776002	0.762098	0.695549	0.743047	0.756716	0.770324	0.750943	0.733762	0.764654	0.773052	0.779222	0.761407	0.718338	0.781627	0.7657	0.746715	NA	0.782402	0.747604	0.700261	0.774379	0.7349	0.771177	0.769097	0.736421	0.756318	0.751054	0.771613	0.746621	0.761042	0.794245	0.762295	0.768199	0.749611	0.761132	0.746055	0.752845	0.773683	0.743761	0.771581	0.677527	0.748489	0.779346
LUAD.20N	0.682404	0.719232	0.68988	0.728822	0.778889	0.68694	0.773287	0.776187	0.662739	0.736535	0.754328	0.756923	0.735962	0.703093	0.739589	0.757495	0.774908	0.77538	0.71722	0.750082	0.754801	0.796123	0.782402	NA	0.745342	0.720489	0.799972	0.720817	0.771159	0.73822	0.765749	0.739325	0.772563	0.771817	0.751012	0.788104	0.796049	0.774882	0.757949	0.779433	0.761845	0.736292	0.763331	0.78311	0.777657	0.788413	0.675183	0.736064	0.777664
LUAD.21N	0.678607	0.717813	0.674439	0.765149	0.756333	0.713644	0.767049	0.757565	0.689062	0.716111	0.735794	0.748184	0.724794	0.709151	0.740851	0.748991	0.763607	0.740693	0.714611	0.762563	0.776	0.747459	0.747604	0.745342	NA	0.682862	0.753857	0.743669	0.75213	0.756553	0.708619	0.72939	0.719935	0.733198	0.702383	0.750487	0.754224	0.740034	0.730764	0.72176	0.737614	0.733225	0.738308	0.73237	0.705903	0.758784	0.720986	0.758286	0.767663
LUAD.22N	0.678846	0.72112	0.682718	0.682722	0.725171	0.619757	0.711208	0.71351	0.650211	0.687755	0.714319	0.721249	0.706306	0.687449	0.706776	0.710737	0.719191	0.733638	0.679692	0.729871	0.707871	0.699668	0.700261	0.720489	0.682862	NA	0.728048	0.666732	0.695164	0.668353	0.677798	0.676532	0.675157	0.683776	0.703818	0.741067	0.725087	0.697385	0.718977	0.688037	0.712346	0.694794	0.714106	0.709974	0.70726	0.738298	0.611305	0.690435	0.745733
LUAD.23N	0.727343	0.756098	0.730116	0.74234	0.79178	0.693079	0.776686	0.775031	0.69934	0.740977	0.767037	0.77715	0.752801	0.742409	0.767375	0.773847	0.785351	0.78798	0.733033	0.782038	0.772883	0.759371	0.774379	0.799972	0.753857	0.728048	NA	0.733908	0.786596	0.754547	0.761117	0.752491	0.786775	0.782702	0.769932	0.788669	0.806992	0.780546	0.781431	0.760824	0.782449	0.739504	0.760564	0.80011	0.785471	0.78849	0.66992	0.751525	0.805654
LUAD.24N	0.700803	0.730403	0.694208	0.751939	0.724934	0.676716	0.731477	0.721257	0.710786	0.690555	0.704442	0.735801	0.71271	0.72907	0.766076	0.747027	0.737096	0.723392	0.721753	0.780742	0.771688	0.730681	0.7349	0.720817	0.743669	0.666732	0.733908	NA	0.74124	0.776139	0.69813	0.741346	0.709096	0.741252	0.6912	0.729014	0.768804	0.722386	0.739285	0.703923	0.736671	0.755218	0.75507	0.718493	0.699464	0.735484	0.702383	0.751936	0.753464
LUAD.25N	0.692228	0.729483	0.676305	0.745058	0.766678	0.683116	0.78206	0.763142	0.711348	0.745661	0.758273	0.770199	0.740093	0.737906	0.749695	0.760267	0.769554	0.755698	0.721336	0.772044	0.751477	0.754944	0.771177	0.771159	0.75213	0.695164	0.786596	0.74124	NA	0.783048	0.732441	0.757427	0.745878	0.758256	0.716966	0.768668	0.802537	0.762682	0.779123	0.739021	0.758106	0.742554	0.748385	0.760414	0.738621	0.771105	0.689989	0.760408	0.786262
LUAD.26N	0.695551	0.731601	0.709464	0.779829	0.748326	0.719501	0.76005	0.759029	0.720065	0.715449	0.732665	0.755563	0.733789	0.743417	0.794275	0.772429	0.759249	0.740959	0.723777	0.791282	0.786481	0.732653	0.769097	0.73822	0.756553	0.668353	0.754547	0.776139	0.783048	NA	0.714502	0.75632	0.734371	0.776519	0.715862	0.732242	0.786229	0.754822	0.746659	0.716628	0.759098	0.741931	0.737281	0.734263	0.708052	0.75768	0.717678	0.758273	0.77157
LUAD.27N	0.672732	0.708463	0.675811	0.691248	0.740643	0.659857	0.72777	0.743722	0.643337	0.712231	0.731539	0.742745	0.71869	0.682397	0.719392	0.740835	0.741422	0.727478	0.683891	0.72964	0.739891	0.752519	0.736421	0.765749	0.708619	0.677798	0.761117	0.69813	0.732441	0.714502	NA	0.724755	0.754201	0.745054	0.716269	0.75417	0.784755	0.734485	0.736252	0.724408	0.736073	0.707076	0.742123	0.732266	0.723515	0.760589	0.632743	0.709781	0.744132
LUAD.28N	0.716322	0.737677	0.69287	0.738061	0.74574	0.697334	0.762754	0.746517	0.745646	0.721364	0.735304	0.750822	0.721897	0.774515	0.788193	0.753951	0.767609	0.750517	0.731425	0.780959	0.747771	0.714291	0.756318	0.739325	0.72939	0.676532	0.752491	0.741346	0.757427	0.75632	0.724755	NA	0.747021	0.77181	0.720513	0.749121	0.818193	0.734187	0.78027	0.716108	0.75139	0.784708	0.764378	0.752426	0.723926	0.75178	0.701679	0.754211	0.776025
LUAD.29N	0.680482	0.714544	0.69652	0.720863	0.764148	0.66939	0.73722	0.749973	0.65347	0.715402	0.743678	0.744746	0.722387	0.693275	0.738873	0.759128	0.763084	0.742107	0.687579	0.74422	0.761196	0.744988	0.751054	0.772563	0.719935	0.675157	0.786775	0.709096	0.745878	0.734371	0.754201	0.747021	NA	0.794297	0.73698	0.772738	0.795347	0.759556	0.765363	0.746686	0.76837	0.723511	0.748774	0.768285	0.744644	0.779492	0.637972	0.719456	0.758345
LUAD.30N	0.696259	0.731846	0.729572	0.756818	0.760304	0.690126	0.758121	0.765604	0.673599	0.725685	0.745778	0.761037	0.748905	0.720428	0.776455	0.789059	0.7746	0.765741	0.70637	0.772925	0.784396	0.737277	0.771613	0.771817	0.733198	0.683776	0.782702	0.741252	0.758256	0.776519	0.745054	0.77181	0.794297	NA	0.769193	0.767904	0.807515	0.763922	0.779175	0.746636	0.787826	0.740557	0.756857	0.772745	0.753073	0.784037	0.669525	0.747864	0.774324
LUAD.31N	0.703191	0.729879	0.722199	0.724563	0.758371	0.638449	0.748288	0.736622	0.649696	0.728218	0.744154	0.768413	0.766232	0.707461	0.744973	0.773975	0.754532	0.767083	0.686267	0.759702	0.734316	0.715321	0.746621	0.751012	0.702383	0.703818	0.769932	0.6912	0.716966	0.715862	0.716269	0.720513	0.73698	0.769193	NA	0.773588	0.782367	0.739993	0.782218	0.722675	0.801947	0.714455	0.737337	0.75685	0.768219	0.763456	0.615446	0.732634	0.783731
LUAD.32N	0.70825	0.744255	0.698088	0.730729	0.78862	0.681746	0.771617	0.776282	0.671348	0.743594	0.763408	0.768036	0.742813	0.712389	0.73825	0.766287	0.791171	0.776244	0.732145	0.763418	0.750477	0.773299	0.761042	0.788104	0.750487	0.741067	0.788669	0.729014	0.768668	0.732242	0.75417	0.749121	0.772738	0.767904	0.773588	NA	0.797704	0.762456	0.785797	0.779998	0.782474	0.754163	0.788805	0.791143	0.785452	0.818548	0.682406	0.74812	0.801683
LUAD.33N	0.727746	0.762552	0.720163	0.779156	0.802284	0.72052	0.802299	0.791421	0.751576	0.769945	0.787594	0.798264	0.783701	0.776035	0.802013	0.800654	0.808937	0.79507	0.760447	0.794287	0.777308	0.766541	0.794245	0.796049	0.754224	0.725087	0.806992	0.768804	0.802537	0.786229	0.784755	0.818193	0.795347	0.807515	0.782367	0.797704	NA	0.78248	0.807838	0.776167	0.801686	0.782938	0.793736	0.800733	0.777674	0.808521	0.719112	0.789382	0.828855
LUAD.34N	0.680136	0.728002	0.698887	0.735077	0.760147	0.677935	0.760973	0.753296	0.658478	0.722386	0.745516	0.76353	0.731984	0.700751	0.744028	0.762327	0.773327	0.753165	0.693394	0.755596	0.76063	0.751019	0.762295	0.774882	0.740034	0.697385	0.780546	0.722386	0.762682	0.754822	0.734485	0.734187	0.759556	0.763922	0.739993	0.762456	0.78248	NA	0.750299	0.755585	0.752084	0.724865	0.738504	0.753561	0.736757	0.765945	0.653745	0.739918	0.764811
LUAD.35N	0.728414	0.754513	0.710813	0.732382	0.776834	0.683747	0.773051	0.757931	0.724737	0.739152	0.760229	0.770202	0.749377	0.75746	0.78385	0.772844	0.780014	0.777112	0.74116	0.790016	0.747531	0.74225	0.768199	0.757949	0.730764	0.718977	0.781431	0.739285	0.779123	0.746659	0.736252	0.78027	0.765363	0.779175	0.782218	0.785797	0.807838	0.750299	NA	0.741741	0.815317	0.780589	0.777668	0.779015	0.772586	0.769449	0.678153	0.757033	0.797267
LUAD.36N	0.677675	0.719968	0.695248	0.723155	0.762452	0.672905	0.75776	0.766584	0.631827	0.711114	0.723798	0.736116	0.711817	0.666069	0.726501	0.759914	0.773802	0.735828	0.680485	0.724894	0.736557	0.741473	0.749611	0.779433	0.72176	0.688037	0.760824	0.703923	0.739021	0.716628	0.724408	0.716108	0.746686	0.746636	0.722675	0.779998	0.776167	0.755585	0.741741	NA	0.747002	0.720019	0.738207	0.774627	0.752266	0.801646	0.654538	0.727552	0.768097
LUAD.37N	0.714098	0.751977	0.728805	0.763295	0.78627	0.684686	0.772911	0.762846	0.695483	0.75378	0.771039	0.78097	0.778579	0.744244	0.776937	0.794516	0.773848	0.775506	0.729338	0.783602	0.768561	0.740493	0.761132	0.761845	0.737614	0.712346	0.782449	0.736671	0.758106	0.759098	0.736073	0.75139	0.76837	0.787826	0.801947	0.782474	0.801686	0.752084	0.815317	0.747002	NA	0.739897	0.758711	0.771336	0.772417	0.786093	0.666108	0.755188	0.797747
LUAD.38N	0.721673	0.744726	0.691204	0.731579	0.74046	0.685787	0.755529	0.735487	0.72855	0.703752	0.72223	0.735325	0.700128	0.747893	0.777396	0.74278	0.764672	0.746808	0.72989	0.778439	0.74186	0.724567	0.746055	0.736292	0.733225	0.694794	0.739504	0.755218	0.742554	0.741931	0.707076	0.784708	0.723511	0.740557	0.714455	0.754163	0.782938	0.724865	0.780589	0.720019	0.739897	NA	0.794388	0.751175	0.714243	0.75532	0.700074	0.756053	0.770237
LUAD.39N	0.715323	0.745821	0.693959	0.734145	0.767211	0.689991	0.766763	0.751239	0.708467	0.731783	0.747261	0.759148	0.73002	0.741099	0.761158	0.751164	0.771592	0.758788	0.742952	0.772468	0.75445	0.750364	0.752845	0.763331	0.738308	0.714106	0.760564	0.75507	0.748385	0.737281	0.742123	0.764378	0.748774	0.756857	0.737337	0.788805	0.793736	0.738504	0.777668	0.738207	0.758711	0.794388	NA	0.768541	0.743735	0.775695	0.696274	0.759279	0.78531
LUAD.40N	0.717187	0.746852	0.713247	0.738007	0.779529	0.664868	0.77004	0.768754	0.685984	0.726411	0.748496	0.76821	0.744677	0.72035	0.754622	0.773645	0.790926	0.786163	0.715256	0.758021	0.743943	0.740132	0.773683	0.78311	0.73237	0.709974	0.80011	0.718493	0.760414	0.734263	0.732266	0.752426	0.768285	0.772745	0.75685	0.791143	0.800733	0.753561	0.779015	0.774627	0.771336	0.751175	0.768541	NA	0.794431	0.807212	0.661861	0.747572	0.804058
LUAD.41N	0.694932	0.725737	0.704356	0.706188	0.771268	0.637648	0.757555	0.757941	0.658776	0.72881	0.749214	0.756378	0.741468	0.700451	0.725424	0.754105	0.765032	0.773332	0.699201	0.740434	0.730047	0.733599	0.743761	0.777657	0.705903	0.70726	0.785471	0.699464	0.738621	0.708052	0.723515	0.723926	0.744644	0.753073	0.768219	0.785452	0.777674	0.736757	0.772586	0.752266	0.772417	0.714243	0.743735	0.794431	NA	0.781306	0.631462	0.734809	0.784801
LUAD.42N	0.707583	0.751413	0.712425	0.7531	0.801982	0.712749	0.783765	0.797847	0.687593	0.755151	0.779306	0.779522	0.762314	0.721772	0.761462	0.791699	0.803801	0.791098	0.743089	0.76119	0.775944	0.761333	0.771581	0.788413	0.758784	0.738298	0.78849	0.735484	0.771105	0.75768	0.760589	0.75178	0.779492	0.784037	0.763456	0.818548	0.808521	0.765945	0.769449	0.801646	0.786093	0.75532	0.775695	0.807212	0.781306	NA	0.701895	0.767498	0.812256
LUAD.43N	0.615781	0.657636	0.593878	0.732784	0.694662	0.699639	0.738708	0.732096	0.705442	0.674167	0.677804	0.704953	0.66529	0.69995	0.706871	0.691404	0.702115	0.676501	0.689405	0.733376	0.741736	0.681242	0.677527	0.675183	0.720986	0.611305	0.66992	0.702383	0.689989	0.717678	0.632743	0.701679	0.637972	0.669525	0.615446	0.682406	0.719112	0.653745	0.678153	0.654538	0.666108	0.700074	0.696274	0.661861	0.631462	0.701895	NA	0.724905	0.712284
LUAD.44N	0.706643	0.741035	0.694831	0.772328	0.762828	0.722775	0.788192	0.767689	0.732639	0.733965	0.752266	0.769874	0.736222	0.751791	0.765798	0.773592	0.767407	0.769718	0.742787	0.787868	0.760994	0.725316	0.748489	0.736064	0.758286	0.690435	0.751525	0.751936	0.760408	0.758273	0.709781	0.754211	0.719456	0.747864	0.732634	0.74812	0.789382	0.739918	0.757033	0.727552	0.755188	0.756053	0.759279	0.747572	0.734809	0.767498	0.724905	NA	0.810259
LUAD.45N	0.746661	0.781672	0.729964	0.791497	0.804226	0.720701	0.811592	0.801939	0.760049	0.769115	0.781114	0.804178	0.787647	0.787641	0.795617	0.791743	0.80451	0.812148	0.770694	0.815593	0.776803	0.751004	0.779346	0.777664	0.767663	0.745733	0.805654	0.753464	0.786262	0.77157	0.744132	0.776025	0.758345	0.774324	0.783731	0.801683	0.828855	0.764811	0.797267	0.768097	0.797747	0.770237	0.78531	0.804058	0.784801	0.812256	0.712284	0.810259	NA
LUAD.46N	0.7048	0.745878	0.696752	0.754012	0.794475	0.703352	0.788309	0.78444	0.682382	0.743789	0.764019	0.777522	0.755164	0.715859	0.746693	0.775254	0.788506	0.776759	0.730842	0.771624	0.76487	0.759226	0.76012	0.77542	0.756075	0.732161	0.777139	0.732741	0.765676	0.738857	0.734627	0.737684	0.752975	0.760487	0.75564	0.803007	0.791061	0.764963	0.767293	0.780237	0.774677	0.745559	0.771788	0.784463	0.765281	0.807702	0.692667	0.777295	0.814707
LUAD.47N	0.679241	0.720289	0.678388	0.700464	0.75641	0.651592	0.762182	0.750355	0.630912	0.714844	0.732651	0.737291	0.720728	0.672027	0.700221	0.737488	0.756162	0.745172	0.686398	0.726557	0.728978	0.7395	0.736362	0.766059	0.724958	0.712319	0.761703	0.686641	0.733892	0.698549	0.71826	0.705155	0.729205	0.729923	0.74066	0.792592	0.761987	0.746288	0.740973	0.769721	0.740092	0.709384	0.738078	0.767001	0.75708	0.788089	0.641334	0.725788	0.781352
LUAD.48N	0.711926	0.751861	0.725296	0.763635	0.79352	0.704799	0.787245	0.782784	0.685466	0.731958	0.757067	0.775166	0.743601	0.723284	0.764151	0.781885	0.788674	0.780248	0.723496	0.779225	0.763674	0.748519	0.774984	0.78288	0.751611	0.722243	0.792615	0.731651	0.755797	0.744253	0.732503	0.750668	0.76022	0.773737	0.768321	0.791297	0.792941	0.770858	0.771228	0.782499	0.775715	0.75138	0.766335	0.797378	0.780173	0.786938	0.681734	0.781373	0.804142
LUAD.49N	0.701965	0.74023	0.719181	0.764465	0.803433	0.713733	0.790659	0.789878	0.695026	0.744067	0.768959	0.779543	0.766987	0.735696	0.755991	0.790904	0.775499	0.791815	0.734805	0.787004	0.765578	0.744255	0.757398	0.763584	0.737893	0.725239	0.789315	0.716861	0.755281	0.737021	0.731377	0.729016	0.747145	0.77143	0.782888	0.779668	0.785396	0.762611	0.772331	0.756833	0.78452	0.733728	0.753032	0.779767	0.780621	0.781941	0.672303	0.783897	0.813288
LUAD.50N	0.734018	0.768299	0.748699	0.820135	0.799298	0.734311	0.809247	0.798039	0.762256	0.747044	0.77532	0.799368	0.781206	0.783261	0.810835	0.808905	0.79133	0.804243	0.755084	0.815624	0.780905	0.736219	0.786394	0.763384	0.757605	0.724109	0.787765	0.758677	0.773979	0.776407	0.725036	0.765297	0.741387	0.772416	0.777206	0.765975	0.80772	0.756684	0.789559	0.745986	0.791256	0.762259	0.766805	0.785809	0.769986	0.781958	0.716841	0.799828	0.828747
LUAD.51N	0.737736	0.771161	0.726449	0.801144	0.791083	0.723293	0.803303	0.786181	0.792217	0.758685	0.769925	0.78457	0.776187	0.798783	0.804512	0.788741	0.792061	0.800374	0.773662	0.819775	0.767636	0.721678	0.773207	0.756551	0.754142	0.726151	0.775036	0.762295	0.778328	0.773102	0.724306	0.779104	0.743846	0.760681	0.759968	0.779627	0.808939	0.74649	0.789351	0.741585	0.784504	0.774196	0.772457	0.786738	0.760602	0.778617	0.732524	0.787114	0.840575
LUAD.52N	0.736842	0.757079	0.74346	0.779307	0.763329	0.705188	0.771966	0.760666	0.7762	0.721368	0.739934	0.762016	0.745449	0.797642	0.797373	0.768992	0.756757	0.778053	0.744877	0.811031	0.766079	0.692261	0.745298	0.722613	0.723052	0.726417	0.761671	0.745658	0.735093	0.75358	0.697464	0.750722	0.710015	0.745116	0.748213	0.733502	0.771263	0.718353	0.759153	0.704782	0.764529	0.746576	0.74189	0.752812	0.738837	0.741944	0.690849	0.762599	0.794747
LUAD.53N	0.717656	0.750102	0.718802	0.77116	0.792015	0.705054	0.791621	0.789653	0.699787	0.748698	0.770035	0.784024	0.764201	0.739878	0.766722	0.775895	0.788212	0.796443	0.740071	0.774179	0.766483	0.74101	0.771084	0.778164	0.749573	0.735321	0.794596	0.724251	0.769127	0.742596	0.728624	0.748985	0.754058	0.770048	0.765155	0.798798	0.798513	0.759661	0.769183	0.766283	0.774735	0.746579	0.772871	0.803735	0.784783	0.802248	0.684276	0.761022	0.812447
LUAD.54N	0.693524	0.725319	0.707207	0.763384	0.783465	0.701913	0.784596	0.784438	0.682502	0.736065	0.768463	0.775082	0.768623	0.729243	0.756187	0.788074	0.769817	0.781695	0.724761	0.787821	0.771185	0.73291	0.747606	0.753409	0.734894	0.719093	0.777643	0.71053	0.745031	0.734451	0.709853	0.721483	0.732468	0.758013	0.76715	0.761087	0.766708	0.750785	0.761115	0.741025	0.774851	0.718439	0.741419	0.761316	0.76844	0.765389	0.668605	0.771811	0.794031
LUAD.55N	0.699012	0.738142	0.698163	0.760454	0.774367	0.719168	0.795206	0.784375	0.740137	0.73858	0.755666	0.760968	0.738022	0.776985	0.778059	0.766253	0.77565	0.757234	0.732352	0.775281	0.764065	0.719165	0.757456	0.74961	0.728606	0.688335	0.773604	0.71625	0.755632	0.751634	0.72739	0.768591	0.750755	0.760856	0.724864	0.752503	0.799481	0.752918	0.762759	0.735325	0.75329	0.73989	0.744199	0.761303	0.730443	0.76922	0.684945	0.747811	0.788951
LUAD.56N	0.693287	0.732563	0.730679	0.782802	0.775988	0.731176	0.780965	0.783893	0.700418	0.725535	0.74768	0.761789	0.755896	0.727891	0.780738	0.796188	0.77218	0.758724	0.723504	0.770484	0.773323	0.722709	0.756095	0.748638	0.732221	0.695293	0.758521	0.724826	0.744348	0.747729	0.721135	0.728797	0.735199	0.764271	0.74267	0.742396	0.780421	0.750034	0.747003	0.748648	0.755362	0.719673	0.723129	0.755108	0.731237	0.760944	0.675637	0.753765	0.775249
LUAD.57N	0.69267	0.736923	0.705829	0.756463	0.799293	0.710183	0.797854	0.794409	0.703632	0.759498	0.783605	0.784252	0.777614	0.745562	0.77024	0.786173	0.777114	0.783691	0.726353	0.765391	0.769047	0.728578	0.754254	0.768182	0.73284	0.717877	0.779485	0.695399	0.752555	0.733492	0.737201	0.730367	0.757294	0.764676	0.759491	0.768916	0.794251	0.749978	0.755468	0.748029	0.774373	0.70624	0.73452	0.760775	0.76528	0.789708	0.665821	0.75199	0.792565
LUAD.58N	0.69049	0.732595	0.709337	0.776978	0.800304	0.718552	0.796462	0.806242	0.686452	0.745527	0.7592	0.768651	0.752844	0.711963	0.747874	0.788841	0.780615	0.771197	0.713947	0.75874	0.774057	0.743188	0.757497	0.777567	0.734837	0.711706	0.764463	0.700199	0.748259	0.734005	0.723878	0.715771	0.752612	0.76125	0.746882	0.774043	0.782233	0.760152	0.744609	0.774017	0.774391	0.71478	0.741611	0.770751	0.768717	0.790887	0.68303	0.752705	0.787074
LUAD.59N	0.74943	0.77875	0.748615	0.799354	0.793087	0.731012	0.800938	0.791841	0.764222	0.761705	0.791197	0.799431	0.783377	0.800694	0.832971	0.814735	0.818223	0.80309	0.766069	0.821862	0.791443	0.743043	0.790526	0.773414	0.766071	0.732806	0.807037	0.774979	0.788154	0.789863	0.755499	0.805181	0.781929	0.800892	0.789329	0.783016	0.837144	0.782503	0.808539	0.759744	0.804291	0.791129	0.79027	0.794371	0.768317	0.793298	0.711702	0.785908	0.832653
LUAD.60N	0.695744	0.731968	0.712868	0.768524	0.755934	0.710358	0.773089	0.769685	0.717799	0.740788	0.765184	0.7702	0.75618	0.751453	0.789919	0.792797	0.780921	0.772854	0.722141	0.7826	0.772474	0.706672	0.770778	0.737975	0.728143	0.690015	0.757386	0.723139	0.749094	0.766613	0.706385	0.765517	0.733206	0.765534	0.740777	0.741937	0.792799	0.734111	0.766792	0.717968	0.762047	0.732906	0.731761	0.749493	0.731535	0.767994	0.678873	0.746272	0.775107
LUAD.61N	0.721711	0.755743	0.71889	0.768571	0.793496	0.708796	0.800038	0.78378	0.736109	0.760444	0.778099	0.783585	0.770933	0.770611	0.793711	0.801974	0.798228	0.809264	0.759832	0.808812	0.770081	0.748212	0.768761	0.772	0.751652	0.737297	0.788082	0.746125	0.775396	0.758976	0.73354	0.774551	0.759921	0.778792	0.770844	0.788637	0.811983	0.769316	0.799443	0.745885	0.79014	0.763314	0.774928	0.788827	0.777217	0.782015	0.701174	0.776477	0.818138
LUAD.62N	0.725626	0.753091	0.733918	0.806541	0.790235	0.723613	0.793283	0.782553	0.764397	0.761995	0.780002	0.789893	0.784232	0.789083	0.803255	0.810565	0.794694	0.788166	0.758011	0.811615	0.783471	0.734805	0.777576	0.750331	0.754404	0.707571	0.772522	0.754967	0.77239	0.781162	0.729677	0.77422	0.750111	0.776202	0.768032	0.763528	0.818986	0.749039	0.784555	0.731717	0.795613	0.758993	0.762946	0.76762	0.758675	0.780162	0.712574	0.773643	0.820163
LUAD.63N	0.714016	0.75044	0.730438	0.799644	0.790462	0.737777	0.795254	0.781759	0.73707	0.765512	0.786333	0.791186	0.785676	0.77009	0.810644	0.807773	0.793408	0.788967	0.749429	0.810932	0.814335	0.737181	0.784529	0.758677	0.76494	0.719546	0.768063	0.768931	0.765811	0.799304	0.74148	0.762452	0.755008	0.787672	0.761278	0.759723	0.805412	0.763758	0.770791	0.733545	0.786185	0.759025	0.758815	0.761351	0.751849	0.78987	0.717139	0.783648	0.801628
LUAD.64N	0.70822	0.746011	0.708174	0.776237	0.798938	0.712662	0.795983	0.78642	0.724735	0.778671	0.796951	0.79769	0.79625	0.758806	0.786459	0.794919	0.783587	0.799891	0.752857	0.791195	0.790525	0.753387	0.766372	0.776066	0.745179	0.737699	0.785334	0.738167	0.775532	0.760645	0.7616	0.752767	0.767057	0.771929	0.777543	0.783808	0.809276	0.761348	0.776614	0.751877	0.783177	0.741714	0.761051	0.777918	0.770297	0.800297	0.694077	0.77209	0.817513
LUAD.65N	0.6517	0.692836	0.650389	0.743655	0.758416	0.717819	0.772602	0.758838	0.702018	0.746944	0.756609	0.763772	0.732334	0.728174	0.748401	0.750712	0.748556	0.732665	0.729368	0.750282	0.767405	0.719728	0.728067	0.720398	0.7218	0.660252	0.715932	0.707454	0.731081	0.739625	0.69208	0.730642	0.69408	0.722764	0.677283	0.713707	0.763449	0.709423	0.72757	0.686541	0.723874	0.716924	0.728534	0.70908	0.686654	0.744144	0.707271	0.741032	0.743407
LUAD.66N	0.707732	0.731533	0.68312	0.773326	0.782303	0.716375	0.789115	0.767717	0.739239	0.764203	0.777771	0.788881	0.763337	0.774465	0.780065	0.777442	0.782352	0.784879	0.750024	0.79645	0.775525	0.736837	0.769279	0.75302	0.744766	0.723184	0.76008	0.740107	0.765155	0.759076	0.715077	0.773594	0.727949	0.755117	0.748697	0.764755	0.793774	0.745613	0.775933	0.727744	0.767201	0.758598	0.760633	0.760152	0.754438	0.767459	0.71131	0.776491	0.80572
LUAD.67N	0.640456	0.662728	0.592093	0.733324	0.685791	0.67994	0.729651	0.696297	0.771549	0.694752	0.70201	0.722616	0.693143	0.7584	0.723777	0.692865	0.687767	0.696181	0.705351	0.763592	0.714249	0.641201	0.678591	0.634137	0.697945	0.62547	0.653442	0.694393	0.692632	0.712273	0.616973	0.713661	0.620336	0.646828	0.629049	0.656746	0.714329	0.639929	0.688074	0.602462	0.666261	0.703749	0.686597	0.645055	0.620674	0.665084	0.716503	0.73052	0.734826
LUAD.68N	0.689883	0.729497	0.68741	0.774366	0.793519	0.729503	0.795312	0.792567	0.712144	0.768952	0.801914	0.804635	0.785939	0.749239	0.77251	0.787341	0.789119	0.788326	0.74559	0.775681	0.775245	0.738916	0.769279	0.764191	0.752735	0.73001	0.7711	0.721729	0.76722	0.759353	0.746828	0.742953	0.748965	0.758237	0.76034	0.776128	0.801628	0.756512	0.764142	0.742802	0.769259	0.738309	0.754428	0.771605	0.756724	0.794548	0.691971	0.767028	0.809734
LUAD.69N	0.677245	0.713429	0.664862	0.743201	0.784359	0.696035	0.78123	0.781304	0.696352	0.76751	0.787305	0.793407	0.768501	0.728302	0.75639	0.778185	0.785534	0.776627	0.725969	0.757729	0.769071	0.745068	0.760368	0.766058	0.734122	0.698322	0.763428	0.705679	0.761629	0.74483	0.738367	0.754344	0.755911	0.754792	0.732988	0.767111	0.80136	0.747804	0.763854	0.746621	0.762071	0.730346	0.748453	0.760276	0.751052	0.793259	0.685303	0.748725	0.783772
LUAD.70N	0.678597	0.713975	0.683446	0.747466	0.765962	0.701727	0.773109	0.758912	0.670636	0.759437	0.778895	0.790461	0.767119	0.723574	0.756828	0.773141	0.770939	0.758942	0.707474	0.75368	0.757399	0.728458	0.75706	0.752233	0.741108	0.691286	0.761027	0.713225	0.748877	0.745771	0.711919	0.73476	0.743641	0.758637	0.742885	0.757937	0.777519	0.747613	0.748741	0.738849	0.760726	0.723218	0.740184	0.752375	0.74461	0.773312	0.67	0.746199	0.774704
LUAD.71N	0.669869	0.704574	0.666098	0.751392	0.772846	0.713248	0.776171	0.770951	0.681642	0.769575	0.778444	0.779382	0.753165	0.716515	0.738563	0.76975	0.76827	0.758768	0.70711	0.752294	0.762776	0.7418	0.750602	0.755602	0.741872	0.674053	0.753059	0.704821	0.751275	0.737459	0.715482	0.73402	0.738227	0.744038	0.723648	0.746512	0.783976	0.74682	0.748963	0.73599	0.743825	0.719984	0.738866	0.747277	0.729013	0.763227	0.690235	0.744175	0.756971
LUAD.72N	0.683676	0.719487	0.680316	0.752132	0.77216	0.707529	0.783937	0.762995	0.691039	0.76677	0.79223	0.795308	0.768261	0.735391	0.759125	0.783435	0.775843	0.774878	0.720821	0.761351	0.756656	0.728334	0.771152	0.759439	0.740551	0.69188	0.765063	0.714576	0.764979	0.748998	0.726526	0.743874	0.74634	0.759614	0.742594	0.753087	0.788593	0.758895	0.760804	0.732269	0.757275	0.727323	0.740417	0.756644	0.746067	0.774348	0.67208	0.75341	0.778563
LUAD.73N	0.668474	0.705049	0.66849	0.751215	0.781101	0.702436	0.77741	0.771427	0.675857	0.786479	0.799677	0.804346	0.78503	0.719855	0.74699	0.779707	0.772437	0.771726	0.726863	0.758338	0.776158	0.748009	0.749141	0.757926	0.729964	0.688742	0.757099	0.705179	0.765727	0.737127	0.738202	0.728557	0.74266	0.754801	0.743526	0.756078	0.790689	0.74471	0.74568	0.732702	0.762885	0.709094	0.734397	0.750678	0.745042	0.785759	0.684338	0.744903	0.77862
LUAD.74N	0.681309	0.717658	0.694636	0.763865	0.768231	0.714672	0.765498	0.756431	0.689552	0.755075	0.787264	0.803014	0.780431	0.729299	0.767176	0.79181	0.765256	0.771852	0.723916	0.75912	0.768814	0.735223	0.752728	0.745038	0.732519	0.693194	0.755812	0.716974	0.74735	0.749045	0.722674	0.728979	0.732896	0.752763	0.745848	0.748485	0.781249	0.745804	0.7445	0.731462	0.766492	0.719601	0.736021	0.747263	0.738436	0.770659	0.684066	0.764623	0.771197
LUAD.75N	0.739054	0.772661	0.729263	0.795321	0.798169	0.732707	0.807809	0.795906	0.732573	0.784081	0.78803	0.793184	0.786851	0.761242	0.787499	0.802985	0.810154	0.804486	0.765345	0.806078	0.799178	0.765933	0.783045	0.778241	0.777596	0.738574	0.790358	0.769813	0.777648	0.777179	0.738805	0.769198	0.767949	0.787525	0.772162	0.804958	0.804274	0.774301	0.788313	0.768774	0.805519	0.768405	0.791259	0.790434	0.768978	0.807267	0.72962	0.788255	0.818574
LUAD.76N	0.725743	0.757537	0.734266	0.774328	0.814308	0.727886	0.794617	0.81183	0.705537	0.766153	0.792229	0.799568	0.7771	0.742098	0.775632	0.806406	0.802582	0.80965	0.762237	0.786026	0.785081	0.771846	0.774217	0.794649	0.761997	0.745901	0.805471	0.747742	0.778583	0.759522	0.767045	0.755546	0.779081	0.786431	0.798041	0.820501	0.805458	0.777523	0.792124	0.783964	0.807348	0.7606	0.783628	0.796476	0.80379	0.809628	0.712418	0.787433	0.818575
LUAD.77N	0.713194	0.749405	0.720837	0.752308	0.801516	0.703427	0.780229	0.79162	0.689182	0.743803	0.7654	0.772495	0.753245	0.726273	0.75481	0.77462	0.778988	0.781578	0.740198	0.770761	0.767734	0.737619	0.751448	0.769528	0.736266	0.72639	0.786303	0.711612	0.748919	0.723027	0.734765	0.722449	0.751478	0.759769	0.758284	0.77654	0.782599	0.751342	0.759563	0.765305	0.773323	0.725374	0.750869	0.77741	0.772683	0.790146	0.668471	0.758491	0.797105
LUAD.78N	0.687967	0.727901	0.670951	0.751211	0.754142	0.696981	0.777591	0.762515	0.710999	0.741501	0.755704	0.763255	0.719916	0.740337	0.75263	0.75049	0.773624	0.750695	0.717649	0.768443	0.76594	0.746662	0.754025	0.756588	0.760893	0.66974	0.759544	0.735443	0.763855	0.755401	0.723407	0.765152	0.75342	0.760382	0.711424	0.758683	0.783601	0.744808	0.759512	0.737392	0.743851	0.754897	0.761413	0.748114	0.723603	0.775064	0.713868	0.759114	0.775019
LUAD.79N	0.710262	0.752499	0.701985	0.790976	0.816484	0.751108	0.805588	0.81336	0.72788	0.762104	0.778075	0.780471	0.755347	0.749102	0.776657	0.797167	0.809807	0.786766	0.759731	0.789368	0.793002	0.7641	0.766261	0.778879	0.769907	0.720778	0.783124	0.753196	0.782793	0.768562	0.743141	0.756825	0.770448	0.771145	0.749918	0.798875	0.809062	0.764338	0.777112	0.789607	0.781953	0.764496	0.785116	0.786503	0.769714	0.820935	0.747435	0.789767	0.819246
LUAD.80N	0.713458	0.754931	0.739082	0.774912	0.818408	0.747002	0.818001	0.81381	0.71306	0.760306	0.786903	0.788912	0.776496	0.747455	0.776713	0.806497	0.802348	0.796649	0.751215	0.781954	0.791187	0.754997	0.766075	0.781416	0.749183	0.734343	0.801108	0.732438	0.768028	0.760474	0.756626	0.747047	0.769883	0.775206	0.768473	0.784129	0.797927	0.778165	0.775954	0.765986	0.789887	0.745493	0.759518	0.786405	0.779264	0.795115	0.691693	0.772444	0.811427
LUAD.81N	0.717807	0.759618	0.725062	0.787077	0.806829	0.753242	0.820431	0.825249	0.759405	0.759438	0.778081	0.781301	0.752176	0.779298	0.803812	0.795195	0.807516	0.787486	0.76624	0.796111	0.793421	0.746941	0.777529	0.773151	0.760372	0.717294	0.796477	0.748	0.773039	0.775704	0.744346	0.777577	0.764631	0.780007	0.747217	0.775831	0.810677	0.768218	0.774769	0.763564	0.780198	0.761955	0.774709	0.786185	0.757806	0.793347	0.72682	0.775859	0.817582
LUAD.82N	0.709648	0.759788	0.731995	0.791112	0.812493	0.752709	0.816301	0.822215	0.732236	0.753804	0.774931	0.7833	0.768712	0.754476	0.790661	0.805079	0.811612	0.793167	0.753351	0.782279	0.785267	0.751564	0.780897	0.78473	0.76379	0.707544	0.788862	0.738731	0.770037	0.772134	0.746253	0.758066	0.757991	0.780605	0.7537	0.780761	0.80768	0.762833	0.773846	0.776048	0.782989	0.754027	0.765186	0.790974	0.768718	0.807755	0.70981	0.784649	0.816498
LUAD.83N	0.713884	0.758458	0.745851	0.832174	0.811318	0.740294	0.813094	0.813927	0.729361	0.757571	0.786627	0.800037	0.79376	0.757671	0.803447	0.815755	0.808077	0.805026	0.753278	0.808351	0.811543	0.742568	0.77388	0.766678	0.773424	0.727576	0.786941	0.751418	0.765426	0.779905	0.733398	0.753736	0.747878	0.790456	0.775709	0.775589	0.800544	0.767807	0.772001	0.759548	0.799379	0.747682	0.760245	0.782721	0.764303	0.796986	0.720758	0.793473	0.817299
LUAD.84N	0.701274	0.739754	0.712955	0.793891	0.801087	0.736361	0.792381	0.798754	0.722028	0.749442	0.763973	0.774188	0.771575	0.750957	0.774886	0.802147	0.783451	0.774648	0.7384	0.778441	0.791273	0.742866	0.76077	0.754903	0.742451	0.698432	0.768624	0.735289	0.756828	0.7596	0.726449	0.740853	0.741304	0.76368	0.740452	0.751885	0.800384	0.746733	0.762349	0.750416	0.775852	0.73498	0.749578	0.766616	0.752486	0.787464	0.71384	0.77574	0.801247
LUAD.85N	0.694235	0.732831	0.711578	0.777103	0.793663	0.719585	0.788425	0.793908	0.686074	0.739487	0.754799	0.770421	0.75281	0.718409	0.766534	0.793529	0.790433	0.771313	0.722308	0.765203	0.78093	0.74536	0.757634	0.761472	0.744567	0.698536	0.768871	0.735932	0.752987	0.760948	0.725432	0.734694	0.759679	0.770495	0.74264	0.769663	0.800317	0.748384	0.76183	0.774009	0.774513	0.741185	0.752807	0.782541	0.76473	0.796328	0.695432	0.767508	0.789166
LUAD.86N	0.67982	0.721359	0.683715	0.765824	0.800526	0.734766	0.784731	0.802808	0.703272	0.743182	0.763364	0.758255	0.728141	0.718063	0.756931	0.771616	0.790097	0.761935	0.723731	0.754111	0.7872	0.758313	0.741563	0.771252	0.739863	0.689076	0.78051	0.716624	0.756746	0.744973	0.748716	0.753723	0.772162	0.760746	0.712179	0.767412	0.790469	0.748979	0.749867	0.752417	0.75011	0.736349	0.753013	0.764463	0.756255	0.78792	0.704078	0.744043	0.773605
LUAD.87N	0.68389	0.725408	0.667937	0.750169	0.758731	0.713847	0.773065	0.763648	0.747182	0.730575	0.747729	0.744551	0.721867	0.759292	0.763259	0.747255	0.778727	0.74129	0.755843	0.764238	0.756897	0.721845	0.732006	0.735795	0.740886	0.669775	0.749112	0.7349	0.747341	0.742859	0.705471	0.758431	0.721888	0.724085	0.680613	0.743045	0.792456	0.716403	0.745554	0.699722	0.723969	0.751076	0.762251	0.733948	0.703193	0.756801	0.71564	0.748104	0.781911
LUAD.88N	0.680222	0.710488	0.663709	0.727444	0.747439	0.706649	0.766039	0.757201	0.736571	0.738457	0.742315	0.745809	0.726192	0.742778	0.740377	0.726318	0.745347	0.733671	0.764814	0.747118	0.732832	0.709971	0.716873	0.726112	0.717297	0.671447	0.723764	0.698609	0.728719	0.720672	0.69097	0.732585	0.682189	0.697791	0.666136	0.72278	0.767156	0.688381	0.726091	0.668815	0.716272	0.718657	0.732424	0.710708	0.689247	0.736642	0.685333	0.731337	0.763431
LUAD.89N	0.702919	0.737396	0.707779	0.731923	0.765261	0.67771	0.763538	0.756232	0.667198	0.734896	0.753795	0.763074	0.742007	0.703967	0.731783	0.755106	0.775112	0.770651	0.71559	0.760531	0.757767	0.73713	0.76096	0.769595	0.727256	0.714448	0.779331	0.707187	0.761218	0.728421	0.733524	0.724935	0.749102	0.75021	0.754723	0.776962	0.791151	0.760572	0.760041	0.75278	0.758291	0.729715	0.751241	0.773466	0.764762	0.776131	0.657778	0.74017	0.78457
LUAD.90N	0.679842	0.722727	0.698145	0.72363	0.754741	0.686846	0.751266	0.75962	0.642368	0.72026	0.743122	0.74662	0.724983	0.683653	0.738299	0.757704	0.769563	0.737952	0.684187	0.752238	0.767122	0.753149	0.769961	0.775171	0.741424	0.680437	0.796802	0.70968	0.760638	0.75181	0.751219	0.738285	0.778669	0.776552	0.726329	0.75771	0.789947	0.798026	0.753022	0.764567	0.749279	0.718807	0.728942	0.758408	0.736687	0.777632	0.650785	0.725795	0.752994
LUAD.91N	0.685694	0.728202	0.69926	0.752598	0.784546	0.696914	0.77948	0.782591	0.651484	0.726347	0.75375	0.759524	0.737772	0.685301	0.727865	0.763302	0.77426	0.757458	0.699106	0.750772	0.753803	0.74589	0.750444	0.776317	0.743544	0.712215	0.773258	0.692134	0.744298	0.721159	0.716541	0.708381	0.758291	0.749581	0.74668	0.794192	0.777258	0.742687	0.751255	0.789627	0.760296	0.711073	0.740652	0.779912	0.758797	0.795119	0.6633	0.741767	0.792752
LUAD.92N	0.601184	0.655822	0.630061	0.720161	0.71842	0.740272	0.748329	0.756923	0.632089	0.686463	0.706493	0.703099	0.673081	0.656508	0.701441	0.722052	0.721666	0.683236	0.666234	0.697965	0.740574	0.694353	0.696649	0.703854	0.706377	0.622632	0.691099	0.657205	0.682532	0.701761	0.669258	0.681784	0.673935	0.6969	0.63149	0.687993	0.716918	0.681364	0.677172	0.691458	0.678435	0.672421	0.675902	0.673644	0.654548	0.722545	0.678441	0.695468	0.702364
LUAD.93N	0.662078	0.694518	0.663353	0.747088	0.767519	0.709447	0.767706	0.77882	0.679753	0.773468	0.783883	0.795811	0.774785	0.716826	0.74242	0.766117	0.767446	0.756758	0.722729	0.752762	0.768516	0.739168	0.741767	0.748856	0.734153	0.677757	0.750076	0.708527	0.744725	0.734914	0.746335	0.728964	0.743016	0.744619	0.721463	0.746361	0.780993	0.736267	0.730813	0.720418	0.744035	0.718534	0.73907	0.740082	0.718498	0.769174	0.680822	0.740711	0.764771
LUAD.94N	0.664157	0.702458	0.680377	0.775617	0.759128	0.713055	0.763278	0.75909	0.692036	0.753079	0.768234	0.782856	0.772268	0.725171	0.762087	0.779918	0.754089	0.745267	0.724547	0.766731	0.79431	0.717767	0.733334	0.721835	0.736696	0.668182	0.727337	0.735727	0.732669	0.759108	0.70733	0.72378	0.71799	0.749576	0.712658	0.715393	0.762913	0.722609	0.729571	0.698163	0.754628	0.714774	0.72383	0.716149	0.708259	0.748048	0.706211	0.748257	0.745513
LUAD.95N	0.673162	0.699962	0.673211	0.715674	0.757421	0.665077	0.759873	0.741025	0.659848	0.771775	0.787371	0.807481	0.797312	0.709577	0.72423	0.750452	0.738512	0.771263	0.704301	0.742342	0.729017	0.701155	0.735843	0.734252	0.698737	0.690197	0.743685	0.667566	0.7143	0.704855	0.710224	0.700454	0.708113	0.721983	0.740437	0.741039	0.758862	0.716219	0.726827	0.701539	0.751169	0.681716	0.715713	0.728026	0.730835	0.756638	0.632949	0.721356	0.763566
LUAD.96N	0.667393	0.704189	0.654612	0.745346	0.763669	0.712645	0.771386	0.77535	0.683171	0.760728	0.782929	0.782084	0.750371	0.713647	0.742285	0.764607	0.772315	0.758029	0.714034	0.751723	0.767533	0.725596	0.728172	0.735075	0.732749	0.679774	0.749501	0.691947	0.738067	0.729168	0.724243	0.736433	0.737935	0.729102	0.702481	0.745826	0.776457	0.722653	0.731744	0.715406	0.733924	0.716507	0.736872	0.73475	0.719317	0.768054	0.680708	0.740954	0.760318
LUAD.97N	0.656108	0.700182	0.656188	0.725995	0.747764	0.693615	0.759025	0.761371	0.672391	0.761388	0.786422	0.789327	0.772241	0.705676	0.730983	0.752623	0.750596	0.730438	0.705676	0.737557	0.750506	0.721226	0.726217	0.730959	0.711668	0.663207	0.733712	0.68493	0.731399	0.717986	0.729044	0.725988	0.720162	0.726225	0.70241	0.727322	0.779479	0.715708	0.72393	0.698983	0.724938	0.697131	0.724245	0.717105	0.702016	0.761072	0.660346	0.715497	0.751109
LUAD.98N	0.67899	0.709174	0.663004	0.731843	0.750847	0.698762	0.761127	0.751884	0.711085	0.759055	0.775906	0.793809	0.759609	0.740262	0.763623	0.756259	0.759581	0.748357	0.724614	0.765634	0.757986	0.724197	0.735558	0.730233	0.710851	0.673433	0.732139	0.72112	0.740098	0.738746	0.71985	0.751077	0.720236	0.734724	0.707706	0.727851	0.781013	0.725564	0.742947	0.70733	0.734825	0.732618	0.74335	0.735141	0.713178	0.74715	0.690387	0.744274	0.7594
LUAD.99N	0.673462	0.706773	0.68668	0.742674	0.772672	0.687142	0.779522	0.766758	0.668461	0.797285	0.804437	0.808437	0.787286	0.712233	0.739878	0.774153	0.768266	0.783983	0.716431	0.754205	0.756295	0.724158	0.762775	0.757781	0.728787	0.697782	0.76412	0.694166	0.747067	0.727737	0.721944	0.727842	0.738551	0.760288	0.749531	0.761833	0.775034	0.754951	0.749242	0.738761	0.759195	0.705633	0.735387	0.755569	0.750244	0.77212	0.653597	0.735867	0.76782
LUAD.01T	0.773391	0.753752	0.768259	0.722261	0.667451	0.635114	0.680746	0.665977	0.710063	0.643402	0.657971	0.683927	0.678576	0.709626	0.722876	0.692711	0.670467	0.682897	0.675172	0.758619	0.695816	0.629834	0.678156	0.6354	0.673273	0.636889	0.674751	0.709215	0.662254	0.71257	0.622748	0.681862	0.638677	0.672816	0.664214	0.646371	0.689196	0.647226	0.686235	0.630747	0.694483	0.687943	0.672686	0.661439	0.63777	0.654542	0.637105	0.708678	0.714483
LUAD.02T	0.738614	0.753913	0.761671	0.765573	0.69696	0.676317	0.708356	0.701756	0.723129	0.667111	0.681385	0.705776	0.707619	0.7268	0.753097	0.72839	0.707468	0.702616	0.70169	0.781148	0.738654	0.658759	0.704426	0.65855	0.709254	0.655354	0.686552	0.742719	0.685892	0.743454	0.649928	0.705468	0.660809	0.700746	0.683172	0.673812	0.720495	0.674987	0.697665	0.654846	0.720514	0.715462	0.697098	0.682581	0.656015	0.689551	0.679955	0.73559	0.741891
LUAD.03T	0.767844	0.736429	0.817454	0.669069	0.61922	0.573688	0.624566	0.616434	0.643762	0.593631	0.60285	0.637597	0.633884	0.652895	0.689208	0.658191	0.634388	0.643024	0.621634	0.718235	0.66667	0.587157	0.640043	0.596256	0.615575	0.601446	0.65423	0.672821	0.618884	0.668746	0.595176	0.653254	0.614664	0.652306	0.629172	0.608726	0.659467	0.614183	0.64871	0.600461	0.656305	0.650643	0.628566	0.634769	0.610832	0.62198	0.561808	0.650757	0.668583
LUAD.04T	0.669237	0.699704	0.711869	0.826782	0.751837	0.70801	0.763533	0.756192	0.689187	0.710171	0.733509	0.747502	0.755532	0.708093	0.747505	0.77861	0.740605	0.745615	0.696953	0.764623	0.753368	0.67771	0.739042	0.710648	0.716943	0.678092	0.725387	0.6987	0.713147	0.738377	0.673676	0.690239	0.689678	0.732397	0.721585	0.714975	0.745071	0.712275	0.707539	0.70254	0.735644	0.685734	0.695602	0.718345	0.696584	0.733768	0.666467	0.739786	0.76956
LUAD.05T	0.611279	0.627176	0.601733	0.715096	0.651995	0.644127	0.684675	0.649967	0.717826	0.620663	0.635277	0.656836	0.653043	0.703451	0.686211	0.650165	0.624966	0.631377	0.650376	0.725113	0.675584	0.566736	0.619731	0.575949	0.643222	0.565913	0.59882	0.657074	0.620751	0.668125	0.555741	0.643969	0.567402	0.606186	0.586843	0.583561	0.657309	0.586069	0.626472	0.549353	0.625367	0.637126	0.615871	0.589558	0.566518	0.604222	0.644919	0.679098	0.680743
LUAD.06T	0.551077	0.57123	0.555924	0.699245	0.605593	0.652814	0.660625	0.632404	0.66692	0.58378	0.602132	0.624894	0.617822	0.652684	0.646985	0.625629	0.598859	0.594331	0.60591	0.695046	0.660731	0.553703	0.594975	0.552864	0.621602	0.528058	0.567333	0.625166	0.596164	0.652759	0.529537	0.608422	0.535369	0.581174	0.547811	0.555965	0.619377	0.562718	0.584127	0.530845	0.59212	0.598811	0.58238	0.555484	0.53149	0.572869	0.645999	0.6519	0.635266
LUAD.07T	0.630043	0.650369	0.635178	0.734067	0.657259	0.662543	0.717024	0.668429	0.718175	0.633056	0.646769	0.666015	0.66397	0.710129	0.700781	0.679025	0.65368	0.649416	0.657213	0.738052	0.685063	0.59237	0.651514	0.59775	0.660244	0.586431	0.62105	0.674328	0.648866	0.698052	0.574242	0.660808	0.58418	0.635738	0.612082	0.604009	0.670947	0.616334	0.646207	0.581724	0.651135	0.65409	0.629584	0.618436	0.586521	0.620554	0.662326	0.693133	0.686301
LUAD.08T	0.626475	0.640611	0.650321	0.732161	0.661144	0.664217	0.693011	0.698382	0.69582	0.63399	0.649131	0.66532	0.659111	0.691239	0.701273	0.684154	0.650361	0.652544	0.665558	0.739098	0.703947	0.61645	0.644377	0.612444	0.660738	0.589474	0.627462	0.68951	0.649049	0.696538	0.593203	0.653898	0.606605	0.641235	0.613517	0.613554	0.662749	0.623199	0.649495	0.594304	0.660789	0.651909	0.642547	0.623281	0.600975	0.629554	0.670016	0.692438	0.686592
LUAD.09T	0.650115	0.6505	0.640998	0.72417	0.639093	0.632586	0.678268	0.65033	0.76445	0.623579	0.640008	0.661197	0.658415	0.742884	0.708445	0.664722	0.632022	0.651079	0.663108	0.749959	0.678503	0.579207	0.642544	0.588568	0.641614	0.584186	0.626032	0.679541	0.638019	0.695774	0.574508	0.66486	0.585191	0.631886	0.611678	0.594805	0.666269	0.604206	0.650734	0.563649	0.649575	0.650131	0.630928	0.614891	0.590918	0.610912	0.649951	0.685788	0.689203
LUAD.100T	0.689951	0.706579	0.703916	0.773631	0.720418	0.676485	0.748434	0.719163	0.723258	0.75096	0.756188	0.761265	0.7824	0.748878	0.754161	0.755431	0.720534	0.734174	0.705781	0.78398	0.736218	0.66647	0.730974	0.68946	0.70724	0.669064	0.707472	0.717276	0.718493	0.742264	0.666636	0.717569	0.676478	0.724334	0.718198	0.688358	0.752604	0.701455	0.720703	0.667177	0.741519	0.70028	0.693971	0.701999	0.680511	0.709303	0.655743	0.74204	0.765384
LUAD.101T	0.63921	0.656005	0.662913	0.728051	0.677015	0.637325	0.700135	0.674575	0.671342	0.679145	0.71494	0.717159	0.725781	0.696105	0.708751	0.712043	0.676124	0.683487	0.666388	0.746899	0.708359	0.628878	0.680991	0.638108	0.666479	0.622314	0.660427	0.689374	0.665596	0.706057	0.620169	0.667835	0.637948	0.682413	0.674874	0.650206	0.698588	0.652147	0.67983	0.621992	0.695911	0.656236	0.655703	0.650366	0.642803	0.66104	0.632925	0.705089	0.706916
LUAD.102T	0.588122	0.592627	0.589657	0.666173	0.585401	0.590305	0.616148	0.596221	0.654963	0.594019	0.61617	0.653947	0.644229	0.657392	0.651004	0.621832	0.590937	0.59554	0.6039	0.687155	0.628945	0.541325	0.602881	0.542218	0.599076	0.54312	0.569651	0.622921	0.589465	0.648897	0.540593	0.608911	0.547505	0.585045	0.572724	0.548864	0.61872	0.563474	0.591227	0.522857	0.601227	0.593118	0.578751	0.562801	0.533732	0.567968	0.578702	0.630917	0.633202
LUAD.103T	0.674201	0.690128	0.674599	0.746894	0.706295	0.659794	0.74083	0.706633	0.712333	0.743383	0.746819	0.78006	0.803992	0.739974	0.739547	0.729056	0.705932	0.7289	0.707919	0.776529	0.726023	0.658106	0.721215	0.675519	0.69398	0.654496	0.694809	0.709339	0.705748	0.728718	0.663744	0.70565	0.665015	0.711503	0.709711	0.682338	0.740148	0.687139	0.711718	0.652698	0.725373	0.690104	0.694313	0.692015	0.671355	0.701456	0.662264	0.726377	0.757105
LUAD.10T	0.636056	0.645209	0.645355	0.708903	0.628653	0.619259	0.668662	0.638243	0.729642	0.61811	0.63885	0.657179	0.659621	0.746662	0.711247	0.66447	0.629213	0.642185	0.650367	0.745607	0.683268	0.581084	0.642139	0.58877	0.633688	0.585112	0.624006	0.682507	0.632321	0.694642	0.577275	0.664506	0.592682	0.636775	0.615776	0.593369	0.664007	0.605033	0.654602	0.569178	0.656832	0.654103	0.627871	0.611418	0.589559	0.608793	0.636344	0.672925	0.678278
LUAD.11T	0.665687	0.691358	0.67952	0.769382	0.701603	0.694152	0.728566	0.705179	0.733855	0.677462	0.691056	0.716316	0.70342	0.742374	0.782282	0.738883	0.705959	0.700046	0.692795	0.776204	0.747335	0.653665	0.701604	0.658913	0.700859	0.628194	0.682499	0.731236	0.697735	0.749966	0.644179	0.714945	0.649858	0.697947	0.66534	0.654234	0.726129	0.676132	0.698636	0.64048	0.704531	0.707603	0.682475	0.667014	0.647775	0.670745	0.705612	0.73467	0.726343
LUAD.12T	0.63478	0.651614	0.641495	0.704793	0.627472	0.612293	0.659682	0.626097	0.70689	0.612013	0.625988	0.654265	0.654998	0.704925	0.700296	0.682876	0.632796	0.642511	0.649456	0.739827	0.66829	0.573132	0.633996	0.576298	0.631936	0.585753	0.610498	0.675086	0.623824	0.676198	0.565955	0.661585	0.575577	0.627402	0.615245	0.595145	0.663329	0.594099	0.647111	0.559647	0.646138	0.652754	0.621125	0.606905	0.580253	0.605617	0.615483	0.670724	0.680403
LUAD.13T	0.619819	0.616947	0.616912	0.665036	0.581886	0.568796	0.607377	0.593733	0.68265	0.578377	0.586101	0.610628	0.60853	0.671248	0.658624	0.603818	0.598712	0.594288	0.620625	0.707544	0.659063	0.536735	0.590722	0.534604	0.604175	0.541679	0.582205	0.643596	0.582642	0.640851	0.526407	0.628587	0.542235	0.579498	0.550094	0.548803	0.619819	0.548401	0.598222	0.51105	0.593	0.618615	0.587192	0.555247	0.521689	0.57375	0.597429	0.622979	0.631036
LUAD.14T	0.614433	0.614867	0.623981	0.684869	0.597171	0.590922	0.632628	0.607619	0.685654	0.590009	0.60727	0.63379	0.63716	0.680024	0.671437	0.631022	0.594753	0.634144	0.62993	0.706897	0.652587	0.543365	0.597321	0.548899	0.607636	0.559262	0.584728	0.637545	0.589887	0.653224	0.533061	0.619281	0.539593	0.589627	0.582605	0.554511	0.625862	0.559243	0.609464	0.520501	0.611893	0.60903	0.588942	0.571516	0.545362	0.580549	0.597508	0.644621	0.653848
LUAD.15T	0.64613	0.661834	0.66591	0.730606	0.639583	0.640776	0.67101	0.649064	0.71991	0.626855	0.640442	0.663247	0.66787	0.708089	0.718713	0.684287	0.652749	0.654439	0.68533	0.74616	0.699287	0.586171	0.64271	0.59158	0.64485	0.58547	0.624109	0.687712	0.637747	0.694628	0.583987	0.662447	0.5948	0.638594	0.613358	0.603928	0.68297	0.603592	0.647311	0.571746	0.651679	0.655757	0.633353	0.618742	0.586819	0.626803	0.637565	0.68443	0.685356
LUAD.16T	0.65668	0.662905	0.676956	0.712459	0.652667	0.621251	0.679751	0.653552	0.662741	0.63859	0.658764	0.677648	0.684908	0.677488	0.684768	0.685764	0.653315	0.665639	0.647889	0.761476	0.680084	0.603491	0.666256	0.619032	0.650582	0.617144	0.645077	0.668048	0.640618	0.681405	0.599987	0.642125	0.608214	0.651932	0.657357	0.628385	0.670891	0.62931	0.65504	0.60022	0.674146	0.639966	0.635708	0.636285	0.616758	0.633712	0.607047	0.685965	0.697676
LUAD.17T	0.618047	0.625134	0.631812	0.703749	0.619469	0.602382	0.636488	0.626585	0.664908	0.613667	0.631073	0.644289	0.65369	0.669006	0.668556	0.641488	0.61531	0.628815	0.633029	0.719377	0.699881	0.578047	0.61918	0.581045	0.631553	0.583555	0.622097	0.659068	0.61551	0.664723	0.572307	0.626418	0.580608	0.620449	0.601026	0.587899	0.640449	0.594923	0.613099	0.555638	0.634254	0.619718	0.618062	0.591609	0.568073	0.604696	0.611705	0.659124	0.660721
LUAD.18T	0.652245	0.662215	0.673075	0.716986	0.643188	0.64097	0.6599	0.65572	0.688664	0.624097	0.645981	0.661823	0.660104	0.698921	0.70284	0.67761	0.651064	0.653585	0.649423	0.738742	0.698722	0.616519	0.662843	0.614379	0.661973	0.612341	0.649883	0.688153	0.641724	0.701377	0.602952	0.658986	0.610901	0.652638	0.630534	0.616505	0.673932	0.622134	0.650927	0.587787	0.66398	0.660738	0.638166	0.628855	0.606024	0.631458	0.634342	0.684734	0.689363
LUAD.19T	0.578958	0.587944	0.611106	0.639363	0.578095	0.546719	0.596884	0.579266	0.600523	0.570856	0.588057	0.610477	0.624661	0.618532	0.619312	0.610521	0.569017	0.594124	0.579758	0.67255	0.610914	0.532329	0.602219	0.551395	0.578246	0.558847	0.569307	0.595393	0.573348	0.608799	0.52849	0.573521	0.533772	0.575904	0.580302	0.552868	0.59508	0.553543	0.585989	0.525587	0.595285	0.563491	0.560541	0.550174	0.53803	0.560832	0.533823	0.609648	0.619476
LUAD.20T	0.655366	0.671234	0.710376	0.765152	0.682433	0.654083	0.692553	0.688159	0.655128	0.65058	0.673939	0.698851	0.709881	0.677533	0.719557	0.726712	0.685698	0.688905	0.658855	0.746721	0.732337	0.660468	0.698352	0.68183	0.688967	0.641402	0.678939	0.708779	0.672078	0.730158	0.639514	0.659622	0.656615	0.701008	0.689461	0.658635	0.70438	0.675837	0.674546	0.652182	0.710079	0.660881	0.658039	0.666775	0.646501	0.677764	0.630907	0.7046	0.712521
LUAD.21T	0.670347	0.686827	0.712415	0.763269	0.70146	0.667853	0.707681	0.708415	0.665175	0.673305	0.691658	0.714061	0.725907	0.6989	0.730667	0.736213	0.704021	0.701109	0.680252	0.760942	0.758693	0.687741	0.710982	0.689961	0.728763	0.661528	0.703098	0.736635	0.686784	0.753076	0.666962	0.684956	0.682081	0.72238	0.700383	0.681045	0.716019	0.692512	0.692671	0.66596	0.729426	0.685673	0.689918	0.684172	0.664319	0.699379	0.662003	0.718994	0.727408
LUAD.22T	0.618259	0.631072	0.641868	0.685279	0.638537	0.614005	0.651714	0.643457	0.622321	0.610105	0.632331	0.65698	0.649046	0.643477	0.66122	0.660904	0.63871	0.637407	0.634814	0.706819	0.670057	0.617166	0.647953	0.62543	0.65815	0.623887	0.631026	0.661904	0.630074	0.664644	0.593456	0.626029	0.591734	0.633739	0.623613	0.620172	0.645434	0.619197	0.630903	0.593975	0.647637	0.627685	0.631221	0.62154	0.599168	0.621086	0.60612	0.664631	0.672443
LUAD.23T	0.694576	0.708891	0.703178	0.785452	0.718478	0.684554	0.750929	0.717454	0.748258	0.701567	0.7146	0.7381	0.737714	0.756518	0.758419	0.745453	0.721169	0.723353	0.706037	0.8016	0.748046	0.674241	0.741346	0.689039	0.727206	0.654473	0.729936	0.747084	0.722485	0.763055	0.658141	0.728407	0.676904	0.724636	0.700946	0.693298	0.744131	0.692856	0.724796	0.665363	0.733295	0.719465	0.703403	0.706116	0.676777	0.69995	0.694829	0.751324	0.764073
LUAD.24T	0.659901	0.670572	0.678002	0.74595	0.665667	0.650722	0.686146	0.678134	0.706676	0.65178	0.666706	0.695013	0.691508	0.709608	0.721332	0.698333	0.669117	0.672231	0.677764	0.757761	0.712242	0.628412	0.675885	0.637112	0.687374	0.622312	0.664338	0.725579	0.677944	0.728955	0.624667	0.68363	0.633985	0.675923	0.657947	0.642281	0.697089	0.647688	0.670218	0.618038	0.686411	0.677191	0.666937	0.651679	0.626013	0.655471	0.665158	0.710566	0.716443
LUAD.25T	0.651249	0.665221	0.649382	0.732727	0.658754	0.646687	0.690096	0.662911	0.719136	0.650871	0.667841	0.688683	0.685468	0.719901	0.72581	0.696973	0.667668	0.669299	0.669637	0.759893	0.704369	0.623958	0.678578	0.622691	0.676079	0.600737	0.649996	0.720831	0.698664	0.737349	0.611878	0.692557	0.620576	0.664687	0.635884	0.627671	0.699668	0.639168	0.6737	0.603413	0.670396	0.683543	0.65439	0.636076	0.616784	0.642684	0.666569	0.713336	0.703633
LUAD.26T	0.513972	0.510741	0.524638	0.571894	0.486886	0.503895	0.515561	0.50497	0.581982	0.485515	0.500751	0.517991	0.511179	0.565835	0.565345	0.521784	0.495735	0.489031	0.496565	0.609842	0.57289	0.471108	0.517361	0.465494	0.522125	0.432524	0.501641	0.556914	0.503635	0.58273	0.466527	0.539405	0.484041	0.509388	0.455437	0.449518	0.537169	0.484582	0.503256	0.442564	0.504137	0.520539	0.492882	0.468231	0.432352	0.482559	0.502034	0.532574	0.52426
LUAD.27T	0.651512	0.657153	0.650428	0.724228	0.647119	0.638985	0.675202	0.65742	0.729017	0.638243	0.652476	0.680601	0.679321	0.731705	0.722214	0.678394	0.645775	0.659281	0.667204	0.754433	0.698584	0.611125	0.661774	0.608908	0.664607	0.59331	0.636008	0.707895	0.65708	0.723304	0.621732	0.689825	0.617903	0.655473	0.638984	0.614384	0.69309	0.62171	0.66518	0.581841	0.67296	0.674662	0.65149	0.625856	0.604032	0.628824	0.659142	0.701996	0.697629
LUAD.28T	0.645043	0.659516	0.653066	0.748162	0.659006	0.651688	0.685119	0.667535	0.71843	0.653096	0.659418	0.688565	0.68691	0.728975	0.727134	0.703564	0.667971	0.664577	0.675008	0.75855	0.719453	0.62501	0.669304	0.621958	0.678888	0.60135	0.644359	0.720797	0.671667	0.732824	0.620293	0.705659	0.632742	0.675144	0.649559	0.627815	0.704946	0.635192	0.67457	0.600572	0.691179	0.684654	0.663502	0.637482	0.6179	0.638041	0.677776	0.708978	0.700467
LUAD.29T	0.665801	0.69156	0.68077	0.744304	0.701629	0.669814	0.72149	0.692192	0.700008	0.683816	0.700053	0.717754	0.718203	0.720897	0.734321	0.73725	0.709729	0.709477	0.688333	0.76343	0.723167	0.662444	0.710722	0.673054	0.699291	0.637733	0.696892	0.711752	0.706269	0.731181	0.656096	0.710208	0.696935	0.715279	0.690286	0.685103	0.736408	0.685026	0.714546	0.656742	0.725788	0.699218	0.687624	0.690788	0.669131	0.688274	0.655814	0.73275	0.739271
LUAD.30T	0.61738	0.618499	0.614911	0.681199	0.607691	0.607043	0.641655	0.613955	0.698291	0.608226	0.614928	0.64452	0.639793	0.690714	0.674015	0.641921	0.609909	0.619616	0.630769	0.717256	0.652611	0.561462	0.624158	0.561079	0.622984	0.555676	0.598591	0.658941	0.626469	0.683619	0.559669	0.65202	0.575755	0.628807	0.595078	0.582935	0.651347	0.575142	0.627722	0.539323	0.628872	0.637122	0.611915	0.584619	0.5608	0.590305	0.622368	0.662187	0.661251
LUAD.31T	0.580923	0.586264	0.588714	0.673518	0.571772	0.560222	0.606273	0.579576	0.652963	0.567984	0.584504	0.611026	0.62522	0.647193	0.643337	0.608038	0.576647	0.579023	0.59102	0.693985	0.62958	0.520375	0.578305	0.524243	0.588501	0.520983	0.550696	0.614242	0.569499	0.632729	0.506436	0.594465	0.518005	0.569597	0.575973	0.537792	0.610716	0.535408	0.585972	0.504782	0.596789	0.585194	0.559811	0.538229	0.512905	0.552564	0.57375	0.626047	0.631386
LUAD.32T	0.644768	0.657171	0.632979	0.71635	0.633668	0.612818	0.663546	0.634173	0.701171	0.620298	0.631502	0.652858	0.660552	0.699097	0.69401	0.66269	0.645519	0.642734	0.654435	0.740331	0.670791	0.597455	0.646694	0.591347	0.658544	0.60038	0.618935	0.693537	0.638334	0.688535	0.576223	0.665233	0.588668	0.634847	0.625535	0.634241	0.668666	0.601531	0.652277	0.584443	0.658483	0.672779	0.648722	0.624394	0.594682	0.631933	0.646656	0.691885	0.694335
LUAD.33T	0.65303	0.663863	0.659918	0.732986	0.664827	0.649609	0.696579	0.666634	0.709575	0.661057	0.674148	0.698738	0.698557	0.720262	0.719316	0.699014	0.663374	0.67456	0.677345	0.752723	0.692603	0.62146	0.678397	0.630496	0.669079	0.610305	0.650828	0.696074	0.673719	0.716656	0.616873	0.691771	0.627778	0.668624	0.654753	0.636269	0.716978	0.641733	0.676781	0.604031	0.682624	0.670619	0.654605	0.647587	0.622201	0.643461	0.654107	0.707955	0.708612
LUAD.34T	0.624837	0.645268	0.634314	0.724008	0.649113	0.646982	0.68182	0.657042	0.694809	0.641808	0.650907	0.673772	0.671218	0.706197	0.710795	0.684974	0.663545	0.652809	0.655529	0.75043	0.703754	0.624278	0.671367	0.625966	0.668418	0.586974	0.635656	0.706304	0.667853	0.729324	0.601594	0.675404	0.613161	0.65931	0.624331	0.621662	0.687035	0.660211	0.654543	0.60404	0.660821	0.673599	0.648539	0.626133	0.601252	0.63286	0.668665	0.69579	0.686783
LUAD.35T	0.615047	0.617213	0.601633	0.655439	0.594447	0.582257	0.631376	0.591488	0.689818	0.594932	0.607901	0.629373	0.626751	0.687752	0.665191	0.621702	0.590004	0.608473	0.625064	0.708977	0.629173	0.550624	0.597438	0.544422	0.59953	0.562469	0.571902	0.641013	0.607232	0.647136	0.540466	0.634127	0.548069	0.586643	0.58793	0.563974	0.629844	0.562955	0.639535	0.525184	0.621524	0.63061	0.595928	0.570784	0.554296	0.571979	0.601372	0.648058	0.640757
LUAD.36T	0.672052	0.695809	0.698862	0.791244	0.731347	0.704959	0.751401	0.743625	0.682362	0.69218	0.714766	0.7336	0.725078	0.709953	0.748956	0.764447	0.735645	0.721596	0.701063	0.770601	0.772494	0.68196	0.725143	0.699248	0.723472	0.656026	0.71283	0.741354	0.708601	0.757544	0.670192	0.70796	0.686482	0.734562	0.701234	0.705373	0.746939	0.711168	0.711934	0.724664	0.732618	0.709256	0.704255	0.714065	0.696377	0.730622	0.701314	0.754988	0.752275
LUAD.37T	0.582386	0.583498	0.567569	0.630174	0.575559	0.566502	0.609959	0.573748	0.641579	0.57266	0.584437	0.612097	0.603098	0.646155	0.629976	0.597226	0.577295	0.58354	0.600424	0.681699	0.611754	0.540206	0.57939	0.534895	0.586807	0.51551	0.563858	0.61958	0.586296	0.629686	0.519482	0.610845	0.530544	0.572714	0.560055	0.548189	0.608358	0.549676	0.601128	0.508444	0.608743	0.602273	0.579523	0.552394	0.530961	0.55779	0.588531	0.627778	0.61554
LUAD.38T	0.650585	0.666719	0.650793	0.702841	0.637462	0.612725	0.668032	0.635975	0.699994	0.617529	0.630223	0.651379	0.65016	0.702506	0.703309	0.66619	0.644616	0.651155	0.649162	0.735797	0.671771	0.602283	0.649121	0.604783	0.653125	0.605268	0.628215	0.690351	0.648016	0.682652	0.581241	0.667105	0.598687	0.639984	0.626666	0.623454	0.671536	0.618652	0.667488	0.586632	0.660095	0.693008	0.653821	0.628959	0.600031	0.631651	0.632364	0.68405	0.690336
LUAD.39T	0.652704	0.664919	0.656585	0.732576	0.652028	0.639706	0.680038	0.655232	0.709178	0.638041	0.651882	0.671088	0.672916	0.708423	0.712003	0.689978	0.660108	0.661519	0.660073	0.749329	0.700501	0.620088	0.657332	0.618379	0.678669	0.606785	0.636195	0.715766	0.65902	0.715731	0.600836	0.676734	0.621572	0.65875	0.63286	0.634121	0.683194	0.632064	0.665795	0.603687	0.672358	0.68327	0.675345	0.635132	0.608017	0.640606	0.672507	0.705373	0.702369
LUAD.40T	0.609357	0.617563	0.62129	0.67274	0.592403	0.569579	0.629787	0.591454	0.65813	0.585662	0.593736	0.627513	0.639407	0.661769	0.648476	0.62911	0.591532	0.615572	0.608296	0.703795	0.624539	0.538073	0.595529	0.546461	0.59477	0.54917	0.581854	0.627644	0.59369	0.639486	0.529243	0.602872	0.540658	0.585397	0.581355	0.562712	0.628122	0.558474	0.605744	0.529202	0.610924	0.600553	0.580108	0.585791	0.547481	0.580257	0.572044	0.644275	0.656601
LUAD.41T	0.649321	0.656735	0.655572	0.752724	0.655775	0.629014	0.692863	0.668024	0.722549	0.645141	0.660074	0.68772	0.690849	0.719764	0.712393	0.688148	0.663684	0.666844	0.674495	0.751173	0.695004	0.60281	0.657309	0.605118	0.657527	0.5924	0.640908	0.69283	0.660101	0.707499	0.586339	0.668321	0.6044	0.659593	0.639486	0.620789	0.693755	0.622605	0.666325	0.592303	0.674267	0.670355	0.641924	0.636335	0.626039	0.642073	0.643519	0.708138	0.715097
LUAD.42T	0.601674	0.606183	0.60072	0.688596	0.606313	0.602466	0.62398	0.617045	0.668194	0.591213	0.605609	0.629666	0.631601	0.662611	0.662728	0.625087	0.603895	0.603978	0.618876	0.703967	0.659962	0.565594	0.602816	0.552943	0.621454	0.555815	0.579473	0.664201	0.598883	0.669008	0.548179	0.618127	0.560913	0.608195	0.587914	0.573271	0.631208	0.565582	0.608451	0.540808	0.621336	0.625959	0.608385	0.58024	0.553773	0.608804	0.621644	0.655116	0.655644
LUAD.43T	0.658029	0.66797	0.670207	0.73319	0.65035	0.623104	0.672524	0.649291	0.698908	0.624511	0.641003	0.66634	0.672018	0.698363	0.699896	0.689135	0.652434	0.656134	0.652593	0.73566	0.685661	0.598871	0.649799	0.602546	0.659228	0.600625	0.632361	0.692183	0.64549	0.69726	0.583445	0.660958	0.605116	0.64778	0.633193	0.619201	0.680526	0.615923	0.658459	0.597733	0.667018	0.656366	0.637307	0.63135	0.600363	0.634566	0.647429	0.698499	0.699532
LUAD.44T	0.629744	0.64444	0.627818	0.733497	0.639074	0.650614	0.675951	0.653774	0.715373	0.630145	0.642831	0.668625	0.659162	0.707657	0.70874	0.672614	0.647259	0.645523	0.666483	0.74866	0.709142	0.601916	0.64262	0.594319	0.667384	0.578525	0.620499	0.696032	0.649835	0.715599	0.583931	0.665481	0.593304	0.638431	0.605197	0.60419	0.675775	0.612586	0.637946	0.574252	0.653168	0.665353	0.638422	0.610836	0.587136	0.627821	0.682869	0.716655	0.698195
LUAD.45T	0.584118	0.586308	0.603757	0.659509	0.575963	0.552665	0.60335	0.580669	0.628343	0.5509	0.569911	0.600744	0.604357	0.628571	0.631629	0.611373	0.575203	0.576512	0.572149	0.684972	0.627085	0.533636	0.58773	0.530983	0.580571	0.526865	0.561928	0.616832	0.57081	0.640908	0.510286	0.58575	0.52927	0.571285	0.556789	0.544384	0.614143	0.536487	0.581325	0.516284	0.586918	0.582548	0.554236	0.548469	0.523628	0.567879	0.544063	0.616853	0.636928
LUAD.46T	0.613703	0.620903	0.603373	0.686264	0.608516	0.586068	0.636166	0.606906	0.668638	0.598181	0.603802	0.633648	0.633393	0.670507	0.654025	0.630274	0.607913	0.610699	0.624858	0.706032	0.643575	0.566811	0.603901	0.559287	0.619997	0.564819	0.579559	0.657418	0.609	0.653203	0.546589	0.623212	0.551989	0.589868	0.584936	0.579288	0.632081	0.573156	0.615828	0.545716	0.616756	0.62606	0.611442	0.584879	0.556034	0.588853	0.61465	0.663671	0.665579
LUAD.47T	0.68314	0.716581	0.690744	0.795146	0.729622	0.720081	0.757384	0.747856	0.736016	0.698075	0.712155	0.728906	0.716515	0.741558	0.777389	0.750858	0.74595	0.722465	0.731971	0.786976	0.784433	0.7056	0.717857	0.695594	0.749888	0.663481	0.710965	0.761701	0.730609	0.780931	0.68149	0.737123	0.698964	0.722572	0.692345	0.721466	0.754402	0.711801	0.728605	0.694939	0.73835	0.742969	0.740486	0.718668	0.687169	0.728763	0.752446	0.757252	0.770084
LUAD.48T	0.654489	0.663025	0.651114	0.742672	0.659875	0.653782	0.694857	0.66458	0.726784	0.641835	0.65383	0.680668	0.67388	0.724324	0.717021	0.682683	0.662284	0.669839	0.672669	0.757609	0.709527	0.614184	0.664716	0.61663	0.672043	0.598199	0.643705	0.708925	0.663528	0.718051	0.601201	0.682297	0.616917	0.656976	0.63297	0.622419	0.689515	0.632113	0.667156	0.59537	0.672302	0.680855	0.663064	0.634257	0.61017	0.634897	0.675356	0.714691	0.707209
LUAD.49T	0.539034	0.533028	0.535655	0.595607	0.5284	0.527934	0.555353	0.534197	0.611021	0.520654	0.532352	0.551774	0.545315	0.602016	0.576338	0.541173	0.528697	0.527783	0.541188	0.62932	0.571032	0.483401	0.533606	0.476942	0.535142	0.472081	0.512108	0.564822	0.526768	0.572777	0.477661	0.552327	0.478459	0.513941	0.495516	0.483713	0.555235	0.490776	0.527293	0.455374	0.533325	0.543706	0.518976	0.4942	0.466	0.501086	0.529352	0.570324	0.564176
LUAD.50T	0.604903	0.606863	0.609428	0.683047	0.592454	0.594371	0.626883	0.603179	0.696804	0.57623	0.594672	0.61606	0.614737	0.678083	0.661283	0.619096	0.593542	0.602488	0.617426	0.702992	0.634926	0.539	0.599339	0.53865	0.599907	0.539965	0.571311	0.63605	0.588344	0.654193	0.525996	0.614846	0.535848	0.579282	0.566623	0.545111	0.620291	0.550052	0.600626	0.513572	0.60107	0.609785	0.583488	0.560876	0.53685	0.562425	0.60751	0.641355	0.639385
LUAD.51T	0.641093	0.657764	0.64151	0.763307	0.658073	0.66888	0.696022	0.683036	0.743789	0.646928	0.658678	0.678204	0.66663	0.736107	0.730926	0.68831	0.668521	0.666221	0.684486	0.759803	0.737342	0.61639	0.666207	0.61459	0.679238	0.591969	0.642568	0.724115	0.664	0.734431	0.602229	0.694214	0.616083	0.662448	0.621772	0.619148	0.694626	0.623974	0.666718	0.595741	0.667902	0.691494	0.668494	0.636591	0.616428	0.649494	0.700829	0.713098	0.712662
LUAD.52T	0.629877	0.636246	0.631829	0.69544	0.624121	0.624596	0.653425	0.634179	0.71872	0.603357	0.623525	0.649582	0.633688	0.707378	0.688345	0.643486	0.62095	0.63101	0.641522	0.729987	0.658007	0.573952	0.629796	0.574649	0.628601	0.572971	0.612961	0.668029	0.622256	0.681874	0.565647	0.651829	0.574834	0.615058	0.599587	0.585852	0.652601	0.592076	0.632917	0.555562	0.630115	0.645983	0.621048	0.597908	0.573432	0.597561	0.630499	0.667682	0.665918
LUAD.53T	0.646554	0.665892	0.66248	0.768822	0.667126	0.669159	0.694495	0.691669	0.731182	0.646547	0.658212	0.679965	0.676918	0.728463	0.73964	0.691736	0.673202	0.668491	0.679715	0.755709	0.748002	0.630703	0.661086	0.624849	0.686614	0.599518	0.646435	0.730202	0.660195	0.732414	0.61182	0.682119	0.625533	0.672743	0.634482	0.623338	0.69951	0.629881	0.658965	0.60342	0.67995	0.6849	0.668404	0.64257	0.617409	0.651882	0.693064	0.714164	0.705275
LUAD.54T	0.606337	0.618502	0.617198	0.706995	0.627843	0.618603	0.654754	0.639139	0.686596	0.606707	0.621706	0.645484	0.638766	0.680895	0.680718	0.645974	0.629151	0.626465	0.636013	0.71714	0.679203	0.58212	0.626584	0.578488	0.636955	0.559102	0.603092	0.65945	0.619705	0.671764	0.557699	0.639276	0.576243	0.622748	0.586272	0.582684	0.646276	0.589621	0.619644	0.562911	0.624219	0.632927	0.616798	0.591776	0.56243	0.601423	0.636077	0.661049	0.660772
LUAD.55T	0.6045	0.621833	0.6074	0.706833	0.629479	0.629802	0.671725	0.642024	0.702684	0.613387	0.632882	0.655448	0.651572	0.709517	0.696107	0.656949	0.624472	0.628338	0.642451	0.734333	0.683204	0.579014	0.626542	0.580152	0.63573	0.566511	0.603264	0.665977	0.620622	0.685396	0.567342	0.651938	0.574715	0.621797	0.594118	0.583019	0.653981	0.597376	0.63103	0.55157	0.639917	0.643266	0.620941	0.595418	0.568911	0.599605	0.653206	0.67754	0.663331
LUAD.56T	0.660984	0.676015	0.675635	0.74727	0.677378	0.648213	0.71199	0.674707	0.720566	0.661564	0.681748	0.701025	0.706561	0.727268	0.731049	0.714682	0.6776	0.689914	0.66653	0.766052	0.706399	0.617578	0.686772	0.632841	0.672844	0.618703	0.65722	0.699093	0.671752	0.713581	0.603957	0.687719	0.622273	0.677504	0.664382	0.638227	0.704946	0.648755	0.68644	0.623452	0.689001	0.67576	0.654726	0.656933	0.635676	0.656542	0.646412	0.713512	0.719695
LUAD.57T	0.630298	0.650263	0.648991	0.7272	0.660044	0.633504	0.695427	0.661138	0.695058	0.637175	0.65343	0.673789	0.682152	0.708623	0.698997	0.687312	0.645696	0.653624	0.653305	0.742532	0.688593	0.594889	0.645905	0.610362	0.648608	0.593104	0.639415	0.670684	0.646139	0.682221	0.586363	0.655891	0.597423	0.642178	0.632024	0.619468	0.67811	0.614401	0.651662	0.594966	0.663745	0.638167	0.625722	0.627245	0.603404	0.627003	0.624251	0.688482	0.698051
LUAD.58T	0.578903	0.586658	0.614486	0.667902	0.578764	0.564619	0.596854	0.584583	0.635004	0.560164	0.580398	0.599922	0.615031	0.635512	0.637103	0.600623	0.564896	0.579681	0.588053	0.678422	0.638483	0.523165	0.571398	0.525226	0.584088	0.537393	0.557463	0.610616	0.561565	0.619694	0.510775	0.576703	0.523541	0.569327	0.556072	0.535154	0.597181	0.533329	0.569122	0.510391	0.590457	0.572665	0.566038	0.541654	0.515869	0.558707	0.561618	0.610165	0.619952
LUAD.59T	0.584451	0.595973	0.591483	0.698693	0.604753	0.623473	0.634215	0.626548	0.679085	0.595669	0.617715	0.644064	0.623644	0.67629	0.681244	0.640801	0.617538	0.607591	0.625379	0.708227	0.686268	0.570622	0.617566	0.5613	0.637832	0.535225	0.595182	0.674439	0.612611	0.68729	0.553428	0.637381	0.571804	0.615128	0.573922	0.563097	0.641352	0.581216	0.606204	0.538161	0.616207	0.632152	0.605508	0.576628	0.545635	0.590306	0.646571	0.649076	0.642021
LUAD.60T	0.63844	0.648849	0.650209	0.747422	0.647163	0.651629	0.672963	0.6681	0.724743	0.641037	0.654854	0.679584	0.673399	0.727055	0.731707	0.688585	0.658133	0.656565	0.672372	0.76167	0.734139	0.607142	0.654931	0.603098	0.669061	0.593473	0.636581	0.713053	0.650257	0.73121	0.602313	0.68906	0.61095	0.661497	0.625375	0.607826	0.692727	0.618259	0.658106	0.577466	0.666692	0.668274	0.648646	0.62172	0.597087	0.638657	0.668903	0.691627	0.698684
LUAD.61T	0.629175	0.642766	0.637658	0.73039	0.644007	0.637354	0.672863	0.651852	0.707923	0.63319	0.650559	0.664323	0.671852	0.709577	0.709732	0.685233	0.653646	0.648694	0.66168	0.750798	0.703043	0.606789	0.649855	0.59638	0.659473	0.583447	0.623717	0.697267	0.649913	0.706447	0.584968	0.668492	0.603169	0.645351	0.618982	0.607781	0.674838	0.617727	0.651451	0.574457	0.66441	0.663733	0.640294	0.617985	0.594993	0.619143	0.662646	0.682544	0.686787
LUAD.62T	0.591701	0.59847	0.601123	0.667622	0.576585	0.590736	0.614262	0.590418	0.677272	0.563802	0.581159	0.606382	0.599684	0.66439	0.657986	0.616243	0.583922	0.580377	0.598228	0.697938	0.632066	0.538129	0.593444	0.52791	0.603462	0.524442	0.558593	0.629909	0.582651	0.658271	0.521492	0.613754	0.531603	0.576691	0.549586	0.542527	0.616217	0.545156	0.58728	0.502665	0.588322	0.605947	0.580977	0.546727	0.514255	0.55598	0.596119	0.618539	0.625803
LUAD.63T	0.638226	0.6488	0.65019	0.741221	0.642763	0.63765	0.666237	0.646556	0.721095	0.630148	0.643178	0.671176	0.676146	0.71808	0.722121	0.681944	0.640543	0.649625	0.658201	0.745139	0.699393	0.592146	0.652538	0.591324	0.658607	0.593355	0.622607	0.702401	0.643416	0.71949	0.588571	0.665559	0.597683	0.644852	0.622324	0.599383	0.673051	0.612844	0.646796	0.575804	0.660664	0.65598	0.627948	0.612791	0.588791	0.620525	0.65208	0.690819	0.690116
LUAD.64T	0.645075	0.658379	0.640605	0.701468	0.644444	0.617927	0.672779	0.636514	0.700527	0.637938	0.650758	0.670687	0.673348	0.705078	0.702185	0.672185	0.642401	0.657785	0.661747	0.746794	0.681283	0.602726	0.645867	0.602091	0.64523	0.601408	0.629044	0.688762	0.649688	0.690115	0.592949	0.669317	0.603196	0.638087	0.630988	0.614219	0.673288	0.620749	0.65805	0.584202	0.658942	0.660605	0.641085	0.624095	0.600895	0.624719	0.63416	0.690115	0.694065
LUAD.65T	0.602177	0.615364	0.606062	0.697941	0.617189	0.608461	0.646122	0.615998	0.691985	0.613082	0.62834	0.645151	0.651064	0.687728	0.68344	0.650379	0.612261	0.620061	0.629753	0.720469	0.667101	0.571338	0.621668	0.563515	0.620616	0.560589	0.587229	0.657998	0.613944	0.672726	0.551828	0.642377	0.560873	0.612629	0.586837	0.575837	0.645844	0.579547	0.622388	0.546684	0.625594	0.631595	0.604977	0.581026	0.560583	0.590642	0.624435	0.660733	0.656591
LUAD.66T	0.654953	0.664077	0.647182	0.723029	0.642327	0.633273	0.680267	0.640926	0.728451	0.644327	0.648985	0.672028	0.671598	0.722403	0.714146	0.679751	0.649244	0.660365	0.669461	0.754983	0.675637	0.591748	0.658701	0.598452	0.655876	0.599961	0.626106	0.682479	0.651187	0.700155	0.579048	0.678829	0.59829	0.6341	0.622552	0.609426	0.675588	0.617013	0.66184	0.579986	0.654774	0.6653	0.637948	0.619738	0.596274	0.619798	0.649039	0.690552	0.695581
LUAD.67T	0.623186	0.634879	0.629504	0.699892	0.623657	0.604495	0.649518	0.622647	0.674262	0.615879	0.640055	0.658472	0.665321	0.681629	0.680478	0.659469	0.628343	0.634411	0.635007	0.723002	0.659085	0.584608	0.631027	0.581788	0.630525	0.59311	0.607556	0.649247	0.625014	0.6799	0.568979	0.634768	0.579597	0.614667	0.614348	0.595907	0.647922	0.595002	0.63334	0.561786	0.639076	0.628866	0.613325	0.598826	0.572046	0.606854	0.613223	0.667851	0.672293
LUAD.68T	0.539513	0.545162	0.570584	0.630464	0.547319	0.525588	0.564254	0.553446	0.576929	0.541526	0.560527	0.586397	0.599898	0.587431	0.598814	0.583396	0.545566	0.544853	0.550742	0.648033	0.601929	0.511137	0.54784	0.505777	0.548927	0.51021	0.518158	0.578878	0.537558	0.599218	0.497527	0.544569	0.502003	0.545395	0.539279	0.516662	0.571873	0.519749	0.550096	0.487606	0.566124	0.537401	0.531359	0.51477	0.501057	0.525876	0.521732	0.584384	0.585779
LUAD.69T	0.609148	0.619576	0.603367	0.662306	0.591222	0.565922	0.631301	0.583417	0.675688	0.593359	0.602831	0.631502	0.643263	0.674862	0.657319	0.625281	0.594115	0.608629	0.612323	0.701469	0.62149	0.542186	0.602856	0.544552	0.602616	0.551491	0.572181	0.637427	0.601385	0.640348	0.528416	0.626739	0.542349	0.581569	0.576149	0.559732	0.629788	0.561653	0.612357	0.525493	0.609893	0.604958	0.582279	0.566842	0.539682	0.568598	0.58054	0.638159	0.645465
LUAD.70T	0.628949	0.646425	0.657708	0.723748	0.661578	0.642834	0.690677	0.663226	0.664898	0.666857	0.685149	0.70113	0.69996	0.694132	0.705197	0.700229	0.66569	0.674337	0.659161	0.734819	0.714069	0.622984	0.672498	0.627238	0.666106	0.60083	0.649534	0.680317	0.660121	0.715157	0.613618	0.66025	0.629552	0.671252	0.645345	0.630595	0.680297	0.648651	0.65716	0.608893	0.679462	0.645359	0.646084	0.636428	0.622479	0.650104	0.638956	0.688363	0.685182
LUAD.71T	0.585215	0.595957	0.593646	0.683971	0.60249	0.598963	0.636483	0.610248	0.666656	0.611762	0.62785	0.651713	0.643313	0.672864	0.663505	0.633213	0.603579	0.613567	0.626625	0.698966	0.65896	0.561838	0.615372	0.564434	0.622795	0.547772	0.587654	0.637785	0.608388	0.657668	0.556248	0.628089	0.565993	0.60475	0.580442	0.562565	0.629489	0.580397	0.599954	0.538858	0.622449	0.607845	0.594161	0.580203	0.554218	0.583302	0.616972	0.649904	0.638478
LUAD.72T	0.605807	0.608057	0.62042	0.66721	0.581925	0.579462	0.611573	0.590784	0.664287	0.588769	0.608228	0.633235	0.627738	0.66994	0.669787	0.620944	0.59245	0.592619	0.602696	0.695457	0.647567	0.542226	0.606522	0.544122	0.599941	0.540732	0.580924	0.637355	0.585487	0.658052	0.539727	0.621627	0.555405	0.598184	0.569844	0.546406	0.62805	0.564488	0.597968	0.522434	0.60773	0.60267	0.576394	0.565208	0.532616	0.575025	0.574158	0.624425	0.627266
LUAD.73T	0.517694	0.526393	0.537824	0.618655	0.528778	0.541881	0.556967	0.546013	0.587142	0.541815	0.557768	0.578974	0.577988	0.593558	0.596783	0.570272	0.538158	0.53704	0.545995	0.63874	0.600194	0.498489	0.5394	0.491558	0.546562	0.478598	0.51884	0.576777	0.534961	0.593536	0.494097	0.548754	0.500754	0.541947	0.51131	0.490038	0.561456	0.507371	0.52564	0.469444	0.538097	0.538956	0.524718	0.504024	0.47539	0.515814	0.543275	0.568911	0.567603
LUAD.74T	0.543402	0.555109	0.56236	0.646427	0.577887	0.567466	0.593214	0.583897	0.590563	0.576411	0.598897	0.630438	0.624397	0.611724	0.617171	0.603764	0.567126	0.576529	0.583422	0.652186	0.617185	0.532064	0.571904	0.530174	0.582618	0.520687	0.548839	0.594255	0.566452	0.611326	0.52612	0.567045	0.514372	0.569409	0.564158	0.534717	0.591054	0.54167	0.561537	0.506815	0.582907	0.56286	0.560052	0.546959	0.526702	0.5607	0.55705	0.611958	0.609167
LUAD.75T	0.639126	0.656771	0.665816	0.722966	0.644702	0.623716	0.657559	0.651152	0.686342	0.623024	0.639685	0.654821	0.658634	0.692764	0.711061	0.666307	0.647566	0.649789	0.662784	0.737464	0.708309	0.60554	0.642849	0.605485	0.657053	0.619314	0.642586	0.702092	0.639588	0.693784	0.596938	0.661683	0.61286	0.654092	0.631069	0.618952	0.667777	0.613697	0.65407	0.592974	0.662592	0.668897	0.657339	0.630412	0.604481	0.645004	0.639537	0.687145	0.688045
LUAD.76T	0.672511	0.692485	0.678758	0.75611	0.689533	0.670439	0.710069	0.693477	0.73665	0.674638	0.684553	0.704717	0.699795	0.738552	0.740918	0.719392	0.696621	0.6888	0.700334	0.774665	0.736432	0.663841	0.687808	0.649855	0.704959	0.638346	0.668779	0.746449	0.688274	0.741722	0.636728	0.710691	0.64883	0.692151	0.673686	0.668106	0.715089	0.660542	0.70182	0.634745	0.713798	0.713564	0.696375	0.665551	0.644925	0.675526	0.704452	0.732437	0.729749
LUAD.77T	0.659438	0.682076	0.67364	0.764687	0.690085	0.670451	0.705102	0.688446	0.723668	0.659607	0.670267	0.697273	0.690615	0.718426	0.733764	0.71048	0.684647	0.679333	0.691221	0.772595	0.730764	0.646526	0.681685	0.647043	0.693105	0.622126	0.664521	0.729727	0.681846	0.735672	0.627681	0.690316	0.639155	0.678454	0.651309	0.653124	0.701016	0.658433	0.683712	0.630368	0.701201	0.69636	0.684192	0.657092	0.633994	0.66178	0.691867	0.724798	0.71709
LUAD.78T	0.588963	0.593574	0.565788	0.672936	0.592224	0.585647	0.621842	0.592709	0.685813	0.579181	0.597625	0.625125	0.613075	0.672753	0.653254	0.617756	0.591289	0.59626	0.614373	0.710272	0.655183	0.554846	0.594339	0.542921	0.61648	0.52753	0.572109	0.656319	0.601535	0.656513	0.538098	0.62816	0.548893	0.580406	0.565508	0.561592	0.628994	0.554949	0.602448	0.51962	0.602244	0.624836	0.602773	0.556845	0.53969	0.569615	0.628012	0.650769	0.640141
LUAD.79T	0.642742	0.659804	0.652342	0.72968	0.637578	0.6412	0.659321	0.653051	0.723428	0.618523	0.632924	0.649845	0.644433	0.713712	0.708244	0.661431	0.649961	0.634295	0.6528	0.74371	0.696045	0.589965	0.649483	0.592561	0.659497	0.582122	0.63663	0.699149	0.64402	0.703264	0.583589	0.667401	0.605053	0.646364	0.601367	0.602463	0.674634	0.603834	0.641324	0.581178	0.643165	0.663967	0.638837	0.622161	0.583339	0.629912	0.657321	0.680656	0.690143
LUAD.80T	0.677983	0.699448	0.728852	0.784159	0.713232	0.694652	0.727196	0.72083	0.727251	0.680331	0.708589	0.723236	0.731747	0.748039	0.76877	0.74646	0.711948	0.706825	0.707156	0.781363	0.758744	0.650091	0.706829	0.668442	0.699167	0.647885	0.700372	0.725925	0.690875	0.752122	0.655175	0.703151	0.671442	0.724178	0.697274	0.664945	0.737375	0.688823	0.705508	0.653326	0.729735	0.69492	0.682865	0.687492	0.664512	0.695707	0.667859	0.728803	0.74632
LUAD.81T	0.571257	0.581634	0.589293	0.693055	0.603539	0.609187	0.633449	0.625419	0.658948	0.594337	0.607243	0.626951	0.629261	0.658178	0.651733	0.621031	0.595298	0.603336	0.624293	0.696612	0.663453	0.560619	0.59033	0.555814	0.61279	0.543575	0.572515	0.635651	0.589966	0.651732	0.541331	0.60074	0.544288	0.59198	0.57003	0.554706	0.617172	0.559996	0.586875	0.524988	0.606225	0.597694	0.591466	0.559787	0.541223	0.575721	0.616344	0.644755	0.640706
LUAD.82T	0.676191	0.693207	0.687858	0.758308	0.693491	0.674132	0.718438	0.707037	0.728779	0.653153	0.67941	0.707319	0.698698	0.728552	0.740614	0.723826	0.69864	0.698345	0.682793	0.772265	0.726103	0.640777	0.687623	0.648398	0.685062	0.626439	0.675032	0.711066	0.677983	0.729263	0.627401	0.695236	0.640959	0.685773	0.666256	0.658689	0.72372	0.65899	0.696024	0.634879	0.69332	0.690028	0.672375	0.669623	0.644534	0.68014	0.668979	0.732222	0.743085
LUAD.83T	0.625839	0.636936	0.665179	0.729186	0.641162	0.630007	0.654715	0.659813	0.683135	0.616505	0.636508	0.655017	0.665153	0.686106	0.701467	0.673799	0.640384	0.639629	0.648944	0.733113	0.707072	0.598661	0.63184	0.594392	0.640726	0.579358	0.624736	0.674711	0.622153	0.689779	0.593287	0.640782	0.59841	0.64624	0.623647	0.598391	0.661164	0.605768	0.63061	0.572836	0.656882	0.628964	0.625326	0.608622	0.592406	0.620904	0.632536	0.668494	0.678118
LUAD.84T	0.654131	0.679552	0.671404	0.772354	0.683068	0.675919	0.706901	0.689417	0.739273	0.65476	0.66792	0.694237	0.689429	0.737888	0.738224	0.714881	0.681185	0.676651	0.685999	0.76231	0.742357	0.629126	0.669636	0.619909	0.678867	0.596744	0.645129	0.721935	0.661436	0.729379	0.610291	0.68381	0.621847	0.672914	0.632774	0.623018	0.712634	0.638265	0.673932	0.610459	0.686648	0.682638	0.662966	0.645977	0.622483	0.661556	0.683971	0.726697	0.719133
LUAD.85T	0.643479	0.655143	0.645279	0.729766	0.655764	0.646299	0.687668	0.661545	0.730581	0.635893	0.647682	0.670366	0.664714	0.714933	0.711737	0.681278	0.657577	0.663285	0.671355	0.75067	0.689723	0.607043	0.646573	0.602834	0.6518	0.584824	0.627806	0.697157	0.652579	0.697916	0.586534	0.669453	0.596955	0.637451	0.621475	0.612125	0.679907	0.612834	0.660858	0.589833	0.65501	0.667082	0.644829	0.625377	0.606417	0.629187	0.670034	0.701093	0.697284
LUAD.86T	0.651986	0.671148	0.662465	0.752584	0.685178	0.675877	0.714301	0.695498	0.735485	0.655007	0.669215	0.683523	0.677838	0.726927	0.735155	0.697074	0.688196	0.684825	0.691423	0.759207	0.728102	0.640333	0.680461	0.638204	0.682891	0.603127	0.660384	0.715878	0.682948	0.734558	0.616135	0.701769	0.63926	0.684923	0.641206	0.644158	0.703824	0.651534	0.678041	0.621478	0.68643	0.694235	0.678245	0.656704	0.636671	0.661855	0.700887	0.722801	0.717633
LUAD.87T	0.610806	0.617324	0.603487	0.69668	0.604907	0.603504	0.641087	0.608089	0.691665	0.596507	0.603323	0.634403	0.630623	0.673058	0.671584	0.63677	0.616114	0.61183	0.628903	0.724547	0.658124	0.555968	0.607241	0.559255	0.622955	0.538624	0.578802	0.660978	0.603922	0.669182	0.530763	0.631492	0.553067	0.593226	0.566752	0.572429	0.646638	0.569481	0.607491	0.539427	0.603907	0.62949	0.603785	0.575531	0.540062	0.588976	0.62416	0.653149	0.660103
LUAD.88T	0.627302	0.639266	0.634504	0.729439	0.645794	0.649721	0.681812	0.659445	0.70354	0.633467	0.647268	0.671868	0.662741	0.704894	0.707681	0.678376	0.660876	0.654099	0.668406	0.740199	0.705618	0.602866	0.652162	0.601183	0.665797	0.572118	0.626026	0.694514	0.644756	0.707934	0.580189	0.666845	0.597418	0.645383	0.608944	0.606287	0.6807	0.615902	0.64669	0.579206	0.654718	0.664915	0.643355	0.618653	0.59487	0.630194	0.659	0.689083	0.686689
LUAD.89T	0.692826	0.712739	0.725353	0.775556	0.722504	0.686732	0.74326	0.72729	0.712372	0.704789	0.727573	0.753012	0.752463	0.740361	0.754907	0.755764	0.726231	0.736179	0.714688	0.793118	0.754852	0.683766	0.734993	0.691422	0.715457	0.677999	0.7203	0.734424	0.720331	0.76596	0.679688	0.712811	0.686617	0.730977	0.731028	0.699474	0.754366	0.705978	0.726577	0.675506	0.7498	0.710525	0.705762	0.704731	0.691183	0.713379	0.67462	0.748358	0.768501
LUAD.90T	0.698849	0.739506	0.717648	0.781357	0.770895	0.716611	0.782044	0.766353	0.696391	0.74584	0.755542	0.784065	0.76585	0.732375	0.777052	0.806341	0.780892	0.774874	0.725603	0.790237	0.787568	0.75238	0.789577	0.769392	0.762221	0.694953	0.77726	0.767043	0.785397	0.789724	0.741245	0.753716	0.752136	0.785886	0.759446	0.755989	0.799993	0.786404	0.76801	0.751844	0.783094	0.745569	0.745407	0.766354	0.752353	0.773281	0.705622	0.777666	0.783454
LUAD.91T	0.611308	0.619203	0.624472	0.710631	0.609997	0.599422	0.645569	0.622612	0.66025	0.586601	0.599726	0.634796	0.629231	0.657883	0.656217	0.634172	0.613516	0.604731	0.611864	0.713114	0.665525	0.565245	0.61175	0.561223	0.639418	0.54556	0.591943	0.652825	0.605461	0.666582	0.538518	0.614462	0.559228	0.601427	0.582561	0.577566	0.639046	0.56767	0.610347	0.556203	0.618458	0.61924	0.594828	0.579457	0.553581	0.594561	0.616856	0.663926	0.661636
LUAD.92T	0.632862	0.662235	0.652394	0.758803	0.684004	0.69488	0.723379	0.702937	0.71068	0.655231	0.664344	0.687349	0.66748	0.712077	0.734541	0.709763	0.688754	0.665114	0.671492	0.741672	0.753177	0.644156	0.67407	0.635122	0.686138	0.582562	0.653359	0.723563	0.670535	0.740185	0.625065	0.692557	0.640895	0.682638	0.623769	0.627876	0.70561	0.650632	0.66315	0.632257	0.677363	0.683663	0.659764	0.640819	0.617407	0.661226	0.700895	0.708816	0.687963
LUAD.93T	0.618958	0.633493	0.63069	0.740352	0.660551	0.665515	0.696314	0.679786	0.701369	0.675954	0.687513	0.712985	0.713734	0.708075	0.714462	0.692722	0.661727	0.672492	0.67166	0.748686	0.720424	0.617732	0.669437	0.62205	0.679744	0.605952	0.637851	0.697303	0.656349	0.721243	0.609684	0.669872	0.613058	0.665091	0.638223	0.623896	0.686379	0.634923	0.6519	0.591954	0.67117	0.658722	0.649199	0.631447	0.607846	0.652846	0.669239	0.702129	0.705467
LUAD.94T	0.592341	0.613405	0.631007	0.697313	0.633911	0.615148	0.650261	0.642644	0.611872	0.627495	0.654139	0.676371	0.686776	0.639953	0.665732	0.676177	0.634343	0.634025	0.627723	0.696424	0.677059	0.588164	0.636849	0.596809	0.62918	0.586141	0.61438	0.638698	0.620167	0.664215	0.589692	0.611466	0.589148	0.632379	0.631654	0.60207	0.652198	0.611855	0.622519	0.582182	0.646189	0.604578	0.606821	0.610495	0.592173	0.629781	0.590301	0.661258	0.670003
LUAD.95T	0.619599	0.634984	0.641441	0.733775	0.663942	0.647264	0.6882	0.666765	0.667375	0.666342	0.682093	0.715648	0.715978	0.684749	0.697501	0.70037	0.655348	0.66663	0.652379	0.729555	0.706867	0.604222	0.660998	0.614595	0.654583	0.600237	0.634569	0.672383	0.649538	0.702675	0.603308	0.651103	0.615867	0.66192	0.647723	0.619269	0.685109	0.625977	0.650582	0.595293	0.673905	0.633707	0.63073	0.633339	0.615799	0.648872	0.634427	0.690883	0.692547
LUAD.96T	0.600759	0.6059	0.605904	0.685697	0.606916	0.596643	0.641511	0.611387	0.666865	0.61862	0.635307	0.663479	0.66047	0.673403	0.667599	0.645749	0.61267	0.62567	0.631671	0.704945	0.653021	0.563576	0.616677	0.561609	0.617205	0.565635	0.587682	0.644371	0.606906	0.660582	0.557036	0.617679	0.555387	0.601984	0.595742	0.569196	0.633178	0.568947	0.611292	0.537802	0.621416	0.613969	0.59729	0.576567	0.560515	0.592352	0.596624	0.652228	0.654187
LUAD.97T	0.633843	0.650827	0.664607	0.72437	0.664226	0.638069	0.685739	0.668737	0.643544	0.664365	0.699261	0.718701	0.723161	0.677179	0.699053	0.709308	0.669263	0.675343	0.658934	0.729032	0.697847	0.616558	0.672439	0.631051	0.658331	0.624366	0.654942	0.665956	0.64915	0.694192	0.618897	0.64875	0.621691	0.674116	0.670671	0.641513	0.686445	0.64931	0.663027	0.619795	0.686863	0.637761	0.640114	0.651194	0.629421	0.661569	0.609673	0.695406	0.704443
LUAD.98T	0.613844	0.625066	0.653358	0.726911	0.627555	0.625793	0.652135	0.636491	0.661745	0.630054	0.652101	0.682813	0.687525	0.676178	0.707149	0.682732	0.636647	0.640794	0.625924	0.72029	0.694723	0.589187	0.654317	0.591253	0.635756	0.576265	0.620715	0.669861	0.634106	0.701928	0.59061	0.650353	0.606041	0.655225	0.628525	0.590965	0.670788	0.619304	0.632001	0.584537	0.657712	0.632509	0.611374	0.613317	0.581655	0.625637	0.615899	0.669716	0.669655
LUAD.99T	0.605669	0.621138	0.62821	0.69615	0.627067	0.618207	0.657518	0.629838	0.66678	0.637606	0.646923	0.666215	0.664133	0.670275	0.680681	0.664578	0.6272	0.635228	0.629381	0.714855	0.669815	0.579164	0.641724	0.588902	0.628971	0.561199	0.612797	0.653906	0.631133	0.677015	0.57157	0.639981	0.585796	0.631015	0.613307	0.589243	0.647606	0.601578	0.625162	0.568986	0.639992	0.6195	0.611319	0.598007	0.579298	0.604619	0.610413	0.659889	0.657206
[truncated: 157 more columns]
