# Supplementary material for: SEAOP: a statistical ensemble approach for outlier detection in quantitative proteomics data
Source: Brief Bioinform. 2024 Mar 31;25(3):bbae129. doi: 10.1093/bib/bbae129 (PMC10982946; doi:10.1093/bib/bbae129)
Supplement: Table_S5_The_outlier_samples_detected_by_SEAOP_toolbox_bbae129 [file table_s5_the_outlier_samples_detected_by_seaop_toolbox_bbae129.xlsx]

## Sheet: P-values for outlier samples
HeLa samples	H249	H80	H83	H266	H263	H17	H227	H38	H46	H70	H123	H179
Outlier counts	91	91	91	86	86	64	62	60	56	54	52	48
Non-outlier counts	0	0	0	5	5	27	29	31	35	37	39	43
p-value	1.44e-21	1.44e-21	1.44e-21	2.05e-17	2.05e-17	0.000105	0.0005	0.0024	0.028	0.075	0.17	0.6
HCC samples	HCC.12287P	HCC.1240T	HCC.424T	HCC.314P
Outlier counts	90	68	67	57
Non-outlier counts	1	23	24	34
p-value	1.06e-20	2.39e-06	6.56e-06	0.016
LUAD samples	LADC.92N	LADC.26T	LADC.03T	LADC.03N	LADC.90T	LADC.43N
Outlier counts	90	89	67	65	57	47
Non-outlier counts	1	2	24	26	34	44
p-value	2.38e-21	3.95e-21	1.84e-06	2.48e-05	0.008	0.67
